# Supplementary material for: Protein phosphorylation networks in spargana of Spirometra erinaceieuropaei revealed by phosphoproteomic analysis
Source: Parasit Vectors. 2020 May 13;13:248. doi: 10.1186/s13071-020-04119-w (PMC7218563; doi:10.1186/s13071-020-04119-w)
Supplement: Supplementary file 1 — Additional file 1: Table S1. Detailed list of phosphorylation sites detected in sparganum. [file 13071_2020_4119_MOESM1_ESM.xlsx]

## Sheet: Site_quant
Additional file 1: Table S1. The list of phosphorylation site detected in Sparganum
Protein accession	Position	Amino acid	Protein description	Localization probability	PEP	Score	Modified sequence	Charge	Mass error [ppm]	MS/MS Count
DN100860_c0_g1_i1	62	T	ras-related protein Rab-3 isoform X5	0.999772	0.00210975	97.69	YRT(1)ITTAYYR	2	-0.34439	3
DN104197_c0_g2_i1	139	S	---	0.999997	0.00420641	72.29	AFYENLS(1)PK	2	1.1223	2
DN104504_c0_g1_i1	160	Y	thioredoxin-like protein 1	1	0.000896172	52.372	IDQY(1)QGADAVGLEEKIK	2	4.4585	1
DN105473_c0_g1_i1	14	S	---	0.795335	0.0104502	66.56	KEQLPS(0.001)T(0.204)S(0.795)R	2	-0.12419	1
DN106059_c0_g1_i1	71	Y	sorting nexin-12-like isoform X1	0.785448	0.0135755	61.679	Y(0.785)S(0.215)DFEWLR	2	0.21599	1
DN106059_c0_g1_i1	72	S	sorting nexin-12-like isoform X1	0.999999	9.62084e-05	96.059	RYS(1)DFEWLR	2	-1.1419	4
DN106163_c0_g1_i1	9	Y	membrane protein insertase YidC 2-like	1	0.0245139	50.874	MANRGFVVY(1)T(1)LPK	2	0.48102	1
DN106237_c0_g1_i1	110	S	peptidyl-prolyl cis-trans isomerase NIMA-interacting 1-like	0.818866	1.55279e-114	197.46	ATFSEIATQYSDCS(0.819)S(0.181)AQK	2	-1.5336	1
DN106728_c0_g2_i1	58	Y	pre-mRNA-splicing factor SYF1-like	1	0.0218323	61.56	LNQLY(1)ERALK	2	3.3355	1
DN107385_c0_g1_i1	267	S	titin-like isoform X5	1	5.42632e-64	162.61	LRPGS(1)GGEKPPEEPPFTYQLK	3	0.5362	20
DN108600_c0_g1_i1	85	S	anamorsin homolog	1	0.000307474	87.99	S(1)ACGNCYLGDAFR	2	-0.7034	3
DN109560_c0_g1_i1	219	S	septin-1	1	3.09545e-36	141.69	IYHLPDAES(1)DEDEDFKEQTR	3	-0.034941	2
DN110421_c2_g1_i1	51	S	heat shock protein HSP 90-alpha-like	1	2.16602e-87	142.26	GVVDSEDLPLNLS(1)R	2	2.2814	2
DN110634_c0_g1_i1	68	S	titin-like, partial	1	3.97187e-12	128.06	KLS(1)DHCVEPGK	2	-0.04555	19
DN111121_c0_g3_i2	106	S	---	0.999953	0.00856849	74.533	QIS(1)PSFFR	2	0.41689	1
DN112734_c0_g2_i1	30	S	pumilio homolog 1-like	0.997445	0.000733997	99.813	RDS(0.997)LT(0.002)GSTDLYK	2	-0.70464	1
DN112899_c0_g1_i1	2	S	cold shock domain-containing protein CG9705	0.776746	2.24867e-43	147.75	S(0.777)VS(0.223)GDMDSSLLS(0.112)IPS(0.888)PIPHR	2	-0.77598	5
DN112899_c0_g1_i1	16	S	cold shock domain-containing protein CG9705	0.983169	2.24867e-43	147.75	SVSGDMDS(0.002)S(0.002)LLS(0.011)IPS(0.983)PIPHR	3	0.13964	11
DN113051_c0_g1_i1	29	S	---	1	6.01322e-06	83.31	GQGLQFAS(1)LKGEMHGPMGGR	3	-0.18108	5
DN113051_c0_g1_i1	95	T	---	0.860216	0.00198803	84.213	ES(0.073)NT(0.86)T(0.066)SFGYVHDR	2	-1.6035	1
DN113051_c0_g1_i1	105	T	---	0.811536	3.74713e-15	110.6	ESNTTSFGYVHDRT(0.812)GGS(0.188)K	3	0.12131	3
DN113298_c0_g1_i1	255	S	---	0.999315	0.000163149	71.853	IEDVGS(0.999)DEEDDS(0.001)GKDKK	3	0.075255	2
DN114956_c0_g3_i1	56	S	apoptotic chromatin condensation inducer in the nucleus-like isoform X2	1	0.000408528	91.961	TAQVPS(1)PPR	2	1.1529	2
DN115452_c0_g2_i1	62	S	60S ribosomal protein L13	1	0.00855456	79.148	GFS(1)LEELR	2	-0.46598	5
DN117098_c0_g1_i1	53	S	---	1	0.000489726	59.618	AS(1)INLALAART(1)Y(1)AFIK	2	-1.1209	6
DN117098_c0_g1_i1	62	T	---	1	0.000489726	59.618	AS(1)INLALAART(1)Y(1)AFIK	2	-1.1209	7
DN117098_c0_g1_i1	63	Y	---	1	0.000489726	59.618	AS(1)INLALAART(1)Y(1)AFIK	2	-1.1209	7
DN117185_c0_g1_i1	47	S	---	0.994903	1.70188e-137	203.06	RPS(0.995)NS(0.005)TVTPAAAFDDAGSR	2	-1.2771	8
DN118837_c0_g1_i1	88	S	---	0.98453	0.00668593	62.287	LS(0.015)S(0.985)LPDGLPSK	2	0.17898	2
DN119402_c0_g1_i1	81	S	---	0.961511	1.72266e-20	139.81	RPS(0.962)T(0.038)DAAPPPPPPR	2	0.10105	18
DN120414_c0_g1_i1	233	S	---	1	1.00725e-08	125.5	KLS(1)PVPFPEEK	2	0.70403	1
DN121111_c0_g2_i1	51	S	---	0.860764	0.00217442	94.45	QEVLKPVS(0.861)PT(0.139)EK	2	0.11468	2
DN121322_c1_g1_i1	14	S	dnaJ homolog subfamily A member 1-like isoform X2	0.999908	1.16661e-35	143.93	FYDVLGVS(1)PDAPASDIK	2	0.59904	3
DN121322_c1_g1_i1	374	S	dnaJ homolog subfamily A member 1-like isoform X2	0.943078	0.00626271	51.939	DFNRPS(0.943)AS(0.057)HR	3	-0.10578	3
DN121322_c1_g1_i1	376	S	dnaJ homolog subfamily A member 1-like isoform X2	0.946529	0.00703146	50.897	DFNRPS(0.053)AS(0.947)HR	3	0.38778	2
DN121322_c1_g1_i1	386	S	dnaJ homolog subfamily A member 1-like isoform X2	1	5.64819e-65	171.98	EAYMDDES(1)DGPGPQR	2	0.53468	22
DN121892_c0_g1_i2	7	S	LOW QUALITY PROTEIN: titin-like	1	0.0106698	70.26	IKPVLGS(1)PMPR	2	0.55319	2
DN122008_c0_g3_i1	48	T	ras-related protein Rab-1A	0.999956	0.00135903	98.942	FRT(1)ITSSYYR	2	0.13135	7
DN122008_c0_g3_i1	50	T	ras-related protein Rab-1A	0.856933	0.00699798	60.398	FRT(0.038)IT(0.857)S(0.085)S(0.019)Y(0.001)YR	3	0.34865	1
DN122210_c0_g1_i1	235	S	pyridoxal phosphate enzyme, YggS family	0.96156	0.020757	51.286	VGS(0.962)S(0.038)IFGS(0.001)R	2	-1.2047	2
DN122346_c0_g1_i2	54	S	---	0.999977	1.06168e-35	143.91	AAAVS(1)APTTAAS(0.152)S(0.848)PVHK	2	-0.21576	7
DN122346_c0_g1_i2	62	S	---	0.925942	1.06168e-35	143.91	AAAVS(0.999)APTT(0.001)AAS(0.074)S(0.926)PVHK	2	0.70467	7
DN122799_c0_g1_i1	44	T	---	0.990889	1.20785e-74	180.88	KT(0.009)ET(0.991)QEKNPLPSK	2	0.13316	11
DN123039_c0_g2_i1	92	S	---	0.885055	0.00714224	41.422	VRS(0.885)PPAY(0.082)S(0.032)ALYPSQEQK	3	0.08338	1
DN123150_c0_g1_i1	69	S	---	0.997936	0.0048754	43.768	AIRDS(0.998)VLDPT(0.002)AAADLAR	3	1.0238	1
DN124442_c1_g1_i1	252	S	heat shock protein 83	1	0	270.35	DKEIS(1)DDEAEEEEEK	2	-0.31253	2
DN124442_c1_g1_i1	286	S	heat shock protein 83	0.999914	0.00104174	65.423	IEDVGS(1)DEEEEESGK	2	0.45327	2
DN124463_c0_g1_i1	17	Y	---	0.765429	5.444e-09	107.74	PVSLVGET(0.005)EY(0.765)S(0.23)AQHR	3	0.74418	1
DN124730_c1_g1_i1	97	S	---	0.999953	5.34446e-18	136.6	HLDS(1)VKETFAK	2	0.69592	5
DN124974_c0_g1_i1	134	S	---	1	0.0174876	51.03	ALDGDLGHS(1)LGER	2	-3.1232	1
DN125087_c0_g2_i1	148	S	40S ribosomal protein S6-like	1	0.00195369	92.039	LFNLS(1)KEDDVR	2	1.2452	5
DN125107_c0_g1_i1	24	S	---	0.974923	6.06958e-11	86.497	RT(0.025)GS(0.975)VQFTPGSGR	2	-1.1844	3
DN125422_c0_g1_i1	13	S	---	0.99999	0.00401528	53.924	AKS(1)PAPNVPHSR	3	-0.2878	1
DN125598_c0_g1_i1	285	T	pyridoxal-dependent decarboxylase domain-containing protein 1-like isoform X2	0.905866	2.24195e-06	93.5	AQGT(0.094)GIT(0.906)PPPTPTSSR	2	0.48995	1
DN125723_c0_g1_i1	136	S	src substrate cortactin-like isoform X3	0.978383	0.000103875	85.988	DRS(0.978)PPS(0.022)VPGPTPR	3	0.17185	6
DN126231_c0_g1_i1	12	S	60S ribosomal protein L34-like	0.839613	1.56941e-05	116.19	RLS(0.84)YNT(0.16)ASNK	2	-0.55135	5
DN126953_c0_g1_i2	60	S	---	0.758989	7.12588e-05	77.221	GAHPSSAEVS(0.001)VIS(0.24)S(0.759)PQLR	3	1.2763	2
DN127424_c0_g1_i1	267	S	titin-like	0.77758	0.000238692	58.093	MIPHPAS(0.01)KS(0.778)PT(0.212)PPIIAAK	3	-0.15601	1
DN127424_c0_g4_i1	234	S	titin-like	1	6.47873e-71	174.7	VVS(1)PQFPFVETPAETYQR	2	-0.07328	6
DN127424_c0_g5_i1	56	S	obscurin-like isoform X1	0.999904	9.03028e-08	118.24	VQLSPS(1)MEAPK	2	-0.36515	17
DN127753_c1_g1_i1	81	S	---	0.983736	0.000166097	80.382	IPLS(0.016)IS(0.984)PNAPVDTTPK	2	0.31774	3
DN127820_c0_g1_i2	76	S	---	0.999466	0.0154647	56.548	FS(0.999)LESTPR	2	0.30937	2
DN127820_c0_g1_i2	79	S	---	0.802927	0.00772197	67.334	FS(0.001)LES(0.803)T(0.196)PR	2	0.43757	2
DN127978_c0_g1_i1	109	S	---	1	0.000946791	48.968	RGDHPS(1)PLGPPKPLPPPR	4	-0.67218	2
DN128060_c0_g1_i2	126	S	filamin	0.874989	3.11948e-15	71.709	VTGEGVKPSRPEGLPAGS(0.875)QT(0.091)T(0.033)FQVDT(0.001)R	3	1.0277	2
DN128185_c0_g2_i2	34	T	14-3-3 protein epsilon-like	0.954708	4.87667e-18	138.21	YLAEIAT(0.045)GT(0.955)AR	2	0.18895	3
DN128185_c0_g2_i2	103	T	14-3-3 protein epsilon-like	0.999988	3.86081e-29	131.56	HAFDDAIAELDT(1)LNEESYK	3	-0.36796	2
DN128185_c0_g2_i2	132	T	14-3-3 protein epsilon-like	1	1.32712e-22	131.94	SDLDT(1)DEPERNS(1)PEGDKR	3	1.0437	2
DN128185_c0_g2_i2	139	S	14-3-3 protein epsilon-like	1	0	324.37	SDLDT(1)DEPERNS(1)PEGDKR	3	1.0437	81
DN128423_c0_g1_i1	33	S	---	0.999906	0.00029117	103.83	CAS(1)GSMTCFHGR	2	-0.52674	3
DN128423_c0_g1_i1	35	S	---	0.998987	1.31374e-09	125.84	CAS(0.001)GS(0.999)MTCFHGR	2	0.32529	3
DN128441_c0_g2_i2	213	S	---	1	4.12381e-21	96.068	EAVVS(1)PEEPEPVAEPEEPAVVPVAVPK	3	0.097966	5
DN128593_c0_g1_i1	7	S	Leucine-rich repeat and WD repeat-containing protein 1	0.999821	0.000795688	75.316	IPPPHS(1)PPPATLR	3	0.50329	25
DN128616_c0_g1_i1	81	S	---	1	0.00751266	64.121	LGLDES(1)PIR	2	-0.047661	1
DN128620_c0_g1_i1	9	S	---	0.873475	0.000248371	68.952	MLGPRAS(0.127)AS(0.873)VIS(1)LPDGR	2	-3.0188	1
DN128620_c0_g1_i1	12	S	---	0.999999	0.000248371	68.952	MLGPRAS(0.127)AS(0.873)VIS(1)LPDGR	2	-3.0188	1
DN128796_c0_g1_i1	104	Y	cytochrome c oxidase subunit IV	1	0.00645314	44.564	KMLY(1)RY(1)S(1)FR	2	-4.2487	1
DN128796_c0_g1_i1	106	Y	cytochrome c oxidase subunit IV	1	0.00645314	44.564	KMLY(1)RY(1)S(1)FR	2	-4.2487	1
DN128796_c0_g1_i1	107	S	cytochrome c oxidase subunit IV	1	0.00645314	44.564	KMLY(1)RY(1)S(1)FR	2	-4.2487	1
DN129088_c0_g1_i2	73	S	---	0.992765	1.82814e-28	136.96	RPHT(0.004)KS(0.993)ES(0.004)AESTSATSR	3	0.04756	12
DN129090_c0_g1_i1	75	T	serine/threonine-protein phosphatase 6 regulatory ankyrin repeat subunit A-like	0.996201	2.08913e-16	126.26	IPVPSSAAKT(0.996)PT(0.004)LDR	2	0.21161	4
DN129271_c0_g1_i1	124	S	---	0.968478	2.3706e-05	74.819	RS(0.002)PAALPQAS(0.968)PT(0.029)APS(0.001)AHSR	3	0.16095	4
DN129503_c0_g1_i2	7	S	putative cationic amino acid transporter	1	8.05743e-152	208.28	S(1)GAS(1)AQENEDSAGGVK	2	-1.0721	47
DN129503_c0_g1_i2	10	S	putative cationic amino acid transporter	1	8.05743e-152	208.28	S(1)GAS(1)AQENEDSAGGVK	2	-1.0721	35
DN129550_c0_g1_i1	178	S	proteasome inhibitor PI31 subunit-like	1	0.000368541	55.208	NPS(1)PPNPPDHDPLWIPPR	3	0.10995	2
DN129673_c0_g1_i1	242	S	---	0.955093	0.0138242	60.157	ASAMT(0.045)ELS(0.955)PK	2	0.43451	2
DN129673_c0_g1_i1	688	S	---	0.941916	0.020757	51.286	IDIS(0.942)PS(0.047)S(0.011)FR	2	0.80013	3
DN129680_c0_g1_i1	52	S	---	0.999977	3.94712e-26	125.31	QAEEYNS(1)EIVAHPQHDFLTK	3	0.2328	4
DN130383_c0_g1_i1	61	S	---	0.981857	0.000113497	71.001	ES(0.014)WDRFS(0.982)HS(0.003)S(0.001)MEASGK	3	-1.652	4
DN130383_c0_g1_i1	64	S	---	0.931437	0.000971215	78.615	FSHS(0.066)S(0.931)MEAS(0.003)GK	2	-2.1509	2
DN130534_c0_g1_i1	72	S	---	0.999402	0.000350741	74.029	RGS(0.999)DLPSPTAGPVLR	2	0.14972	2
DN130643_c0_g1_i2	65	S	---	0.982634	5.91044e-05	87.388	RQDS(0.983)LS(0.017)HVDQMVK	3	0.5903	4
DN130822_c0_g1_i2	122	S	eukaryotic translation initiation factor 5A-1-like	0.829561	3.99138e-46	154.65	YEECRPS(0.166)S(0.83)HT(0.004)VYQPVITR	3	-0.17842	5
DN130843_c0_g1_i1	168	S	nascent polypeptide-associated complex subunit alpha-like	1	2.77545e-179	219.79	AAIAEES(1)EDEEVDASDLDAK	2	-0.22767	10
DN130896_c0_g1_i4	118	S	---	0.758458	0.000288214	101.05	QGRPGET(0.002)Y(0.012)S(0.182)S(0.758)LT(0.045)R	3	-0.27811	4
DN131076_c0_g1_i1	32	S	---	0.999338	1.18005e-17	119.48	ARS(0.999)PT(0.008)RPGS(0.993)LADVTCGK	3	0.053307	15
DN131076_c0_g1_i1	38	S	---	0.992575	1.18005e-17	119.48	ARS(0.999)PT(0.008)RPGS(0.993)LADVTCGK	3	0.053307	12
DN131076_c0_g1_i1	95	S	---	0.999096	0.00556973	83.541	SPSAFRS(0.999)PT(0.001)R	2	0.4103	1
DN131107_c0_g1_i2	129	T	---	0.988776	0.00716383	57.175	EIS(0.561)MFY(0.451)PFEGT(0.989)IK	2	-3.5726	1
DN131321_c0_g1_i4	251	T	---	0.981949	1.16245e-12	90.084	QPDQFAS(0.012)GGLT(0.982)PEGS(0.005)NT(0.001)FFSQPNVR	3	-0.72148	1
DN131579_c0_g1_i1	46	S	Elongator complex protein 2	1	0.00384206	77.062	FLS(1)EQEIAR	2	0.13052	2
DN131646_c1_g1_i2	284	S	Protein flightless-1, partial	1	0.00120432	76.073	GS(1)DLNVIFER	2	-1.4822	4
DN131661_c0_g1_i2	43	Y	hemolymph trypsin inhibitor B-like isoform X1	0.833969	0.034283	49.715	IPMY(0.042)AY(0.124)HY(0.834)R	2	-1.3849	1
DN131688_c0_g1_i1	103	S	elongation factor 1-beta-like	1	5.09261e-217	225.35	AAVPKDDEDDDIDFFGS(1)EDEEEAEKR	3	0.11687	104
DN131782_c0_g1_i1	47	S	thymosin beta-like isoform X7	0.999394	2.85037e-36	152.94	T(0.001)EVS(0.999)LRQEIEQGK	2	1.1781	1
DN131929_c0_g1_i3	79	S	---	0.999922	0.00564228	67.08	PSIPS(1)PVPR	2	0.62577	3
DN131999_c0_g1_i1	29	S	---	0.999286	2.31855e-05	69.845	KLS(0.999)AARPQS(0.001)AEDASAAVAER	3	-0.065149	1
DN132062_c0_g1_i3	171	S	---	0.999706	0.000740977	85.45	TLS(1)AGPMTPTK	2	1.8559	4
DN132160_c0_g1_i1	66	Y	putative crp1/csrp1/crip1	1	4.39051e-65	173.25	GY(1)GFGQGAGILNTEK	2	-0.0010696	8
DN132160_c0_g1_i1	101	S	putative crp1/csrp1/crip1	0.994094	0.0159922	68.42	T(0.006)VS(0.994)PKSGGCPR	2	0.024618	1
DN132276_c0_g2_i1	294	S	formin-binding protein 1-like isoform X4	0.999999	0.000603556	80.596	S(1)KGGEGYVPTSYLR	2	-0.29899	1
DN132344_c1_g1_i1	26	S	putative universal stress protein	1	7.55745e-05	94.922	NVLIPIDAS(1)PNCLR	2	0.81411	1
DN132393_c1_g1_i2	112	S	---	0.996744	0.000650238	90.149	VT(0.003)S(0.997)PTVINMPK	2	0.89989	6
DN132519_c0_g1_i2	60	S	---	0.998613	0.0112931	65.043	RINS(0.999)LY(0.001)EQNK	2	-0.75394	2
DN132980_c0_g1_i1	158	S	---	0.998629	0.000435536	94.09	S(0.001)LS(0.999)VSLPLEAR	2	1.4329	3
DN133277_c1_g1_i1	119	S	---	1	0.0028948	89.992	IPGADLGRPVS(1)R	2	-2.5634	3
DN133277_c2_g1_i2	122	S	---	0.999948	0.015011	55.04	VDEYPIS(1)FR	2	-0.82456	1
DN133310_c0_g2_i1	381	S	collagen alpha-1(II) chain	0.990055	3.91623e-28	75.897	GETGPSGPAGSS(0.01)GPPGPKGDAGAPGQPGGS(0.99)GPPGPGGR	3	1.6993	1
DN133355_c0_g1_i1	45	S	---	0.998342	0.00894968	57.788	GVS(0.998)LS(0.002)ELTSTVK	2	0.67494	2
DN133409_c0_g2_i1	118	T	---	1	0.00691872	81.632	VET(1)PPPVAELAR	2	0.21429	3
DN133432_c0_g1_i3	165	S	---	0.867352	0.0014342	80.102	GPSLQAS(0.867)PS(0.109)S(0.024)GR	2	0.31501	5
DN133549_c0_g2_i1	142	S	---	0.989677	2.33557e-13	123.54	SLEWAS(0.99)QT(0.01)EIHQPPK	2	0.23275	1
DN133559_c0_g1_i2	58	S	---	0.989723	0.011781	58.093	RQS(0.99)VS(0.007)S(0.002)PT(0.001)DSADFMK	2	0.81889	1
DN133653_c0_g1_i2	207	S	---	1	0.00349348	80.312	KLS(1)EGALWNK	2	-1.4548	3
DN133737_c0_g2_i1	5	S	carbonic anhydrase 13-like isoform X2	0.991558	0	296.01	KQS(0.992)T(0.008)GEALTWGYSK	2	0.43868	11
DN133737_c0_g2_i1	6	T	carbonic anhydrase 13-like isoform X2	0.985231	1.30187e-13	127.37	KQS(0.015)T(0.985)GEALTWGYSK	2	-0.9109	4
DN133755_c0_g1_i2	19	S	---	0.793886	1.40978e-24	95.414	TSSFVYVDGGS(0.794)GS(0.206)LPR	2	0.79062	2
DN133755_c0_g1_i2	21	S	---	0.969237	2.33497e-93	183.65	TSSFVYVDGGS(0.031)GS(0.969)LPR	2	0.043853	6
DN133910_c2_g1_i2	165	S	---	0.978764	2.68889e-07	97.08	DLTYRPHSCS(0.007)QS(0.979)T(0.014)ER	2	-0.34601	10
DN133910_c2_g1_i3	84	S	---	1	3.2543e-06	91.307	QS(1)CNFLDFNSR	2	-0.86116	4
DN133910_c2_g1_i3	92	S	---	1	2.55313e-12	127.3	QSCNFLDFNS(1)R	2	1.5382	3
DN133925_c0_g1_i1	102	S	---	1	0.0186313	48.899	RGS(1)PS(1)PPLPMR	2	-0.58022	3
DN133925_c0_g1_i1	104	S	---	1	0.0186313	48.899	RGS(1)PS(1)PPLPMR	2	-0.58022	3
DN134073_c0_g1_i1	59	T	---	0.772405	1.99076e-06	53.603	LPDVVEHPKT(0.772)DEET(0.225)PT(0.002)VEGDSFHR	4	-0.24681	1
DN134081_c0_g1_i1	7	S	---	0.989975	0.00421328	72.2	S(0.01)PS(0.99)QNMLIR	2	0.353	2
DN134118_c0_g1_i1	69	T	---	0.955776	0.000363711	80.236	T(0.956)EKPPRS(0.803)PS(0.241)PSISAQR	3	0.18967	3
DN134118_c0_g1_i1	75	S	---	0.999553	5.16622e-11	111.45	TEKPPRS(1)PS(0.997)PS(0.003)ISAQR	3	0.49278	13
DN134118_c0_g1_i1	77	S	---	0.997499	1.32972e-09	109.44	TEKPPRS(1)PS(0.997)PS(0.003)ISAQR	3	0.49278	10
DN134118_c0_g1_i1	112	S	---	0.949708	0.00193542	94.673	T(0.002)IS(0.95)T(0.048)NKPPVPK	2	0.26168	2
DN134189_c2_g1_i4	13	S	---	0.882688	6.23115e-18	109.17	DKS(0.883)PES(0.049)S(0.068)LNTLPIMTLPDGKPK	3	3.1331	3
DN134189_c3_g1_i1	45	S	---	1	3.071e-65	171.04	AS(1)PFEEEDFEGDAIPR	2	-0.97503	15
DN134222_c0_g1_i1	85	S	---	1	0.00370208	72.321	RPNAPAPPS(1)PPR	2	-0.074301	14
DN134231_c1_g4_i1	73	T	palladin-like, partial	0.841082	0.00298506	65.038	S(0.158)PRT(0.841)PPS(0.001)QPHIR	3	-0.53106	1
DN134249_c0_g1_i5	81	S	---	1	0.000516807	98.654	LEPVS(1)PLDEIRK	3	-0.18254	10
DN134280_c0_g1_i1	46	T	---	0.784507	0.0134527	83.182	PTVY(0.019)T(0.785)PT(0.156)T(0.04)R	2	0.1935	2
DN134364_c0_g1_i4	138	T	---	0.760097	9.63297e-202	226.75	DPSSATLAGT(0.003)T(0.23)T(0.76)PPS(0.004)S(0.001)S(0.002)QVK	2	0.24392	4
DN134540_c0_g1_i2	101	S	Hypothetical protein CBG08266	0.925807	7.26448e-17	77.386	AKLS(0.511)T(0.563)VS(0.926)VAAPAAHAAGGAAAPSAPAAAK	3	0.69243	3
DN134540_c0_g1_i2	143	S	Hypothetical protein CBG08266	1	5.26846e-70	174.01	KPEPEEES(1)DDDMGFSLFD	2	0.14291	110
DN134583_c0_g1_i1	19	T	---	0.952377	2.88648e-15	94.207	QRPGPT(0.048)PT(0.952)PPLVPPSSTSGETTTR	3	1.0771	8
DN134623_c0_g1_i4	60	S	Transmembrane protein 63B	0.829827	0.00466091	67.997	IATQES(0.83)T(0.17)VLR	2	-1.4456	1
DN134743_c0_g2_i2	115	S	---	0.999621	0.00276087	51.798	RHS(1)HS(0.998)HS(0.956)PMS(0.022)T(0.024)R	3	-0.94772	1
DN134743_c0_g2_i2	117	S	---	0.998326	0.00276087	51.798	RHS(1)HS(0.998)HS(0.956)PMS(0.022)T(0.024)R	3	-0.94772	1
DN134743_c0_g2_i2	119	S	---	0.956	0.00276087	51.798	RHS(1)HS(0.998)HS(0.956)PMS(0.022)T(0.024)R	3	-0.94772	1
DN134743_c0_g2_i2	297	S	---	0.999529	0.0114605	54.09	RRS(1)PS(0.944)PY(0.002)Y(0.001)S(0.054)R	2	-0.47297	2
DN134743_c0_g2_i2	299	S	---	0.987015	0.0114605	54.09	RRS(0.998)PS(0.987)PY(0.008)Y(0.002)S(0.004)R	3	-0.02316	2
DN134875_c1_g1_i5	352	S	---	1	0.000927826	79.492	AWMS(1)MPELWR	2	0.57967	5
DN134899_c0_g1_i4	52	S	---	0.948498	0.00467862	63.682	ANS(0.948)T(0.052)AGGGVQFGR	2	-0.57716	1
DN134978_c0_g1_i1	12	S	12 kDa FK506-binding protein-like	0.92462	2.34757e-06	66.613	GVDIEVLTPGS(0.925)GT(0.073)AT(0.002)PKPGQK	3	1.2629	2
DN134978_c0_g1_i2	12	S	12 kDa FK506-binding protein-like	0.882114	4.30819e-10	97.542	GVDIEVLT(0.016)PGS(0.882)GT(0.073)T(0.022)T(0.007)PKPGQK	3	-1.1922	4
DN134978_c0_g1_i2	78	S	12 kDa FK506-binding protein-like	0.926021	0.0114613	55.335	LT(0.07)IS(0.926)PDY(0.004)AYGAR	2	-1.4411	1
DN135060_c0_g1_i1	91	T	---	0.999933	0.000505854	58.079	HNQT(1)PPQHSQQRPAPR	4	-0.033771	1
DN135177_c0_g1_i3	120	S	---	0.99991	1.4508e-06	67.217	ANYAQDHS(1)RENLVDLDRPQAK	4	0.25872	1
DN135197_c1_g1_i6	216	S	---	0.999892	1.00919e-05	69.92	QSLTS(1)VLS(1)LLDK	2	-3.0705	8
DN135197_c1_g1_i6	219	S	---	0.999861	1.00919e-05	69.92	QSLTS(1)VLS(1)LLDK	2	-3.0705	8
DN135223_c0_g1_i3	89	S	---	1	1.45426e-06	87.668	LWS(1)PQIAEEGRPHPFK	3	0.026801	5
DN135223_c0_g1_i3	130	S	---	0.99997	3.21311e-179	219.16	PFVVQS(1)PSSTPSGFDGSSGR	2	-0.78633	12
DN135247_c0_g1_i1	135	S	co-chaperone protein daf-41	0.999852	3.24331e-80	162.47	VDFAHWVDVDDS(1)DSDAEGFGGDGR	3	0.86044	2
DN135411_c1_g2_i4	190	S	---	1	0.00393806	54.511	KPLNIDHLS(1)EDKLR	3	0.39679	1
DN135481_c0_g2_i1	206	S	receptor expression-enhancing protein 5-like isoform X3	0.9994	0.00540528	83.823	DAVIDS(0.001)ALKS(0.999)D	2	-0.68515	5
DN135482_c0_g1_i2	229	S	40S ribosomal protein S3, putative	0.999962	2.86269e-12	118.96	DEVLPTGPLSIEKS(1)Q	2	0.2228	3
DN135509_c0_g1_i7	35	S	---	1	6.83686e-09	120.11	NKS(1)FQS(0.003)GS(0.997)PPALR	2	-0.60143	3
DN135509_c0_g1_i7	40	S	---	0.996621	6.83686e-09	120.11	NKS(1)FQS(0.003)GS(0.997)PPALR	2	-0.60143	17
DN135531_c2_g1_i4	79	S	Filamin-A	0.927491	1.55693e-68	170.14	DQS(0.026)S(0.927)T(0.047)GPQAGRPWNAPK	2	-0.15017	3
DN135531_c2_g1_i4	118	S	Filamin-A	1	1.1783e-131	205.33	PWNAQPEQRPEPLIS(1)PR	2	0.44907	22
DN135615_c0_g1_i4	365	S	actin-binding LIM protein 3 isoform X3	1	0.0166992	52.891	GVS(1)MPNMLEPK	2	-0.028122	1
DN135706_c1_g1_i3	133	S	---	0.999992	3.00829e-07	112.34	S(1)PPGSEAFSPAQPR	2	-0.58292	5
DN135747_c0_g1_i4	22	Y	Taurocyamine kinase	1	0.0352784	53.013	NCAY(1)NPRALCPR	2	-0.56196	1
DN135757_c0_g1_i1	41	S	---	0.926838	0.00819976	62.162	T(0.073)GS(0.927)LFEELER	2	-0.26839	1
DN135761_c0_g1_i2	79	S	---	1	0.000139762	98.281	AAAGVS(1)WVADDVR	2	-0.44765	3
DN135808_c0_g1_i1	138	S	P25 alpha-related	0.849408	0.00441361	52.008	LTDHT(0.002)GYT(0.149)GS(0.849)HK	3	-1.693	2
DN135860_c0_g1_i1	77	S	---	0.999231	1.67382e-05	59.561	EAS(0.999)LQQPT(0.001)VATDASAPLDIHK	3	-0.46292	1
DN135885_c0_g1_i1	86	S	---	1	9.80613e-06	115.68	S(1)MMHGVPEEAWK	2	-1.7847	9
DN13589_c0_g1_i1	42	T	---	1	0.0115388	43.761	VNT(1)QKHWIQDT(1)HK	2	2.9648	1
DN13589_c0_g1_i1	50	T	---	1	0.0115388	43.761	VNT(1)QKHWIQDT(1)HK	2	2.9648	1
DN135896_c0_g1_i2	53	S	---	0.938307	0.00391254	49.595	RCLS(0.938)GT(0.062)PECSHGK	3	-0.37545	1
DN135968_c0_g1_i1	78	S	glyceraldehyde-3-phosphate dehydrogenase	1	9.71085e-27	145.69	YDSTHGQFKGS(1)VK	2	-0.11155	5
DN135968_c0_g1_i1	220	T	glyceraldehyde-3-phosphate dehydrogenase	0.999981	0.00187046	57.068	DGRT(1)AAQNIIPASTGAAK	3	0.49861	2
DN135968_c0_g1_i1	229	S	glyceraldehyde-3-phosphate dehydrogenase	0.814851	2.68459e-08	105.5	TAAQNIIPAS(0.815)T(0.185)GAAK	2	0.26385	18
DN135968_c0_g1_i1	230	T	glyceraldehyde-3-phosphate dehydrogenase	0.79938	2.72853e-23	141.18	TAAQNIIPAS(0.201)T(0.799)GAAK	2	0.75596	12
DN135968_c0_g1_i1	325	S	glyceraldehyde-3-phosphate dehydrogenase	1	0.00044517	104.41	AGIALNS(1)NFVK	2	-0.044913	8
DN135996_c1_g1_i6	86	S	putative monocarboxylate transporter	1	0.0025316	54.004	S(1)NEAVDVEAHAHLK	3	-0.42263	1
DN136041_c0_g1_i2	108	T	putative 40s ribosomal protein S14	0.814491	0.00801526	55.724	ART(0.814)PS(0.185)PAAQSALR	3	-0.91917	1
DN136067_c0_g1_i1	160	S	40S ribosomal protein S9	0.959628	3.78697e-19	140.27	HIDLT(0.04)S(0.96)PGTSGK	2	0.12892	5
DN136096_c0_g1_i4	150	S	---	0.999988	0.00239268	68.168	DVS(1)PAPGYRPSVGQK	2	0.43528	2
DN136145_c0_g1_i1	25	S	20 kDa calcium-binding protein	0.94378	2.98805e-64	171.29	GQDKIS(0.944)T(0.056)NDLGPAFR	2	0.055417	6
DN136193_c0_g1_i2	71	T	Cullin-associated NEDD8-dissociated protein 1	0.999157	6.66954e-49	164.82	ADT(0.999)PS(0.001)FHGPSWTQK	2	0.52594	6
DN136227_c0_g1_i4	157	S	tyrosine-protein phosphatase 10D-like isoform X2	0.828443	0.00466091	67.997	SQTPVS(0.828)PS(0.17)Y(0.002)R	2	-1.3199	1
DN136227_c0_g1_i8	120	S	Receptor-type tyrosine-protein phosphatase V	0.949256	5.74856e-07	97.095	EEGIAGCS(0.949)PT(0.051)LLQPR	2	0.32426	2
DN136227_c0_g1_i8	197	S	Receptor-type tyrosine-protein phosphatase V	0.99865	0.000979407	52.814	RQS(0.999)QHGLS(0.001)HESCSGR	4	0.92607	1
DN136275_c0_g1_i1	430	S	phosphoglucomutase-1-like	0.999455	0.0107747	66.267	QS(0.001)VES(0.999)ILK	2	0.34067	3
DN136311_c0_g1_i1	111	S	---	1	7.64495e-05	109.16	S(1)LEINHLNAK	2	1.2806	2
DN136311_c0_g1_i1	210	S	---	0.93789	5.90585e-84	179.33	KDS(0.938)T(0.062)VEFDWSGQHPVGDR	3	-0.41341	3
DN136311_c0_g1_i1	285	S	---	0.999871	3.7861e-06	112.82	VTAS(1)VGS(1)IDAQLK	2	-0.61322	4
DN136311_c0_g1_i1	288	S	---	1	3.7861e-06	112.82	VTAS(1)VGS(1)IDAQLK	2	-0.61322	4
DN136313_c0_g2_i1	22	Y	ornithine--oxo-acid transaminase	0.99529	1.7878e-08	103.13	Y(0.995)GAHNY(0.005)HPIEVAICK	3	-1.0516	5
DN136313_c0_g2_i1	331	S	ornithine--oxo-acid transaminase	0.999951	1.50749e-07	122.97	LFRES(1)MASLPK	2	1.0052	9
DN136350_c0_g2_i1	7	S	---	1	0.00399284	75.088	PNLFES(1)AER	2	0.41536	1
DN136360_c1_g1_i4	51	S	---	0.965773	3.56642e-09	95.834	RNS(0.966)T(0.031)S(0.003)SPVAAPAASSGPR	2	-0.090288	1
DN136413_c0_g1_i1	133	S	DnaJ subfamily B member 4	0.999999	1.1281e-49	164.97	MDVDSDFFGGS(1)PFK	2	-0.93905	6
DN136508_c0_g1_i2	25	S	---	0.999682	0.00720914	73.435	RS(1)PLSPSTK	2	4.0926	3
DN136508_c0_g1_i2	28	S	---	0.978854	0.00652313	77.597	RS(0.014)PLS(0.979)PS(0.007)TK	2	0.34937	7
DN136603_c2_g1_i1	135	S	---	0.999694	0.00940562	61.344	RHS(1)VPSYR	2	0.042307	2
DN136651_c0_g1_i1	182	S	---	0.999996	3.39045e-12	128.06	KS(1)LTEIPTPSTR	2	-0.13143	52
DN136651_c0_g1_i1	247	S	---	1	5.17569e-46	157.63	ERS(1)PS(1)PVS(1)PPPPSISSR	2	-0.18218	104
DN136651_c0_g1_i1	249	S	---	1	2.12253e-44	153.59	ERS(1)PS(1)PVS(1)PPPPSISSR	2	-0.18218	88
DN136651_c0_g1_i1	252	S	---	0.999997	5.17569e-46	157.63	ERS(1)PS(1)PVS(1)PPPPSISSR	3	0.63785	106
DN136651_c0_g1_i1	266	S	---	0.999999	0.000402908	95.57	KS(1)HT(0.822)S(0.126)FS(0.041)S(0.009)S(0.002)R	2	0.3228	9
DN136651_c0_g1_i1	268	T	---	0.821718	0.000402908	95.57	KS(1)HT(0.822)S(0.126)FS(0.041)S(0.009)S(0.002)R	2	0.3228	4
DN136651_c0_g1_i1	269	S	---	0.907774	6.90933e-05	110.51	KSHT(0.023)S(0.908)FS(0.042)S(0.009)S(0.017)R	2	0.17826	8
DN136651_c0_g1_i1	277	S	---	0.99526	0.000162801	107.46	ALS(0.995)T(0.285)S(0.71)PY(0.004)QS(0.005)R	2	-0.50713	16
DN136651_c0_g1_i1	278	T	---	0.953638	0.000664203	96.464	ALS(0.122)T(0.954)S(0.924)PYQSR	2	-0.3854	5
DN136651_c0_g1_i1	279	S	---	0.998395	0.000162801	107.46	ALS(0.963)T(0.039)S(0.998)PYQSR	2	0.56624	29
DN136651_c0_g1_i1	319	S	---	0.868984	5.1409e-05	68.916	VS(0.869)S(0.388)RAS(0.736)LT(0.007)ATQPTIESSR	3	-0.24452	3
DN136651_c0_g1_i1	320	S	---	0.962548	1.13506e-45	153.83	VS(0.037)S(0.963)RAS(1)LTATQPTIESSR	2	-0.67695	6
DN136651_c0_g1_i1	323	S	---	0.999878	4.82e-49	159.18	VS(0.05)S(0.95)RAS(1)LTATQPTIESSR	2	0.21026	15
DN136651_c0_g1_i1	368	S	---	1	9.72348e-48	164.53	RDS(1)ECHFVAFDKK	4	-0.098948	60
DN136858_c0_g1_i1	100	S	---	1	1.25567e-05	114.31	LLDS(1)PAGS(1)PKPSR	2	-0.41069	22
DN136858_c0_g1_i1	104	S	---	0.999767	3.5359e-05	104.76	LLDS(1)PAGS(1)PKPSR	2	-0.54029	11
DN136898_c0_g1_i1	71	S	---	1	0.0127732	58.699	PVVELS(1)PR	2	-1.0452	3
DN136898_c0_g2_i3	33	S	---	1	0.0100122	61.161	LPS(1)VGCVR	2	-0.25679	1
DN136898_c0_g2_i3	69	S	---	0.998709	0.0101224	60.255	Y(0.001)AS(0.999)LGYTPR	2	0.82393	4
DN136898_c0_g2_i3	76	S	---	0.999993	7.41776e-05	64.589	S(1)PEHQPRPPAAEASGTTK	3	0.55835	2
DN136898_c0_g2_i3	122	S	---	0.999941	0.00407574	67.385	MAS(1)LGYTPR	2	-1.291	4
DN136973_c0_g1_i2	180	S	---	1	1.1116e-10	123.61	RQS(1)S(1)VRDDS(1)PVEDR	2	-0.065055	11
DN136973_c0_g1_i2	181	S	---	1	1.1116e-10	123.61	RQS(1)S(1)VRDDS(1)PVEDR	2	-0.065055	11
DN136973_c0_g1_i2	186	S	---	1	1.1116e-10	123.61	RQS(1)S(1)VRDDS(1)PVEDR	2	-0.065055	11
DN137083_c0_g1_i2	61	S	---	0.876016	0.000532097	99.055	FIPSSTAS(0.876)PT(0.124)KPK	2	0.56787	6
DN137165_c0_g1_i3	219	S	---	1	0.00283334	74.29	EQS(1)PVDVAFPR	2	0.40103	12
DN137211_c1_g1_i2	74	T	ras-related protein Rab-8A-like	0.999638	0.00175251	92.039	FRT(1)ITTAYYR	2	0.05263	3
DN137253_c0_g1_i1	24	S	---	0.864404	1.28947e-23	135.36	FGLEELGIALS(0.864)PT(0.1)S(0.035)AK	3	-0.49826	3
DN137403_c0_g4_i1	512	S	myb-binding protein 1A-like protein	0.999999	0.012471	60.764	TPAVGEAEGPS(1)EGKKK	2	1.1363	1
DN137428_c0_g1_i3	152	S	putative protein phosphatase pp2a regulatory subunit B	0.877805	2.50449e-125	202.96	EMTNMNFPT(0.03)ES(0.878)GS(0.092)R	2	0.59753	10
DN137453_c0_g2_i6	16	S	NAD(P) transhydrogenase, mitochondrial	0.997354	5.8891e-06	85.737	AAAAS(0.997)PT(0.003)PVLPATVVDPR	2	0.23622	2
DN137453_c0_g2_i6	18	T	NAD(P) transhydrogenase, mitochondrial	0.986671	0.00118178	71.148	AAAAS(0.013)PT(0.987)PVLPATVVDPR	2	-0.022633	3
DN137458_c0_g4_i1	12	S	thioredoxin domain-containing protein 17-like	1	0.00752772	82.261	ELLES(1)LAK	2	-0.083125	2
DN137458_c0_g4_i1	91	T	thioredoxin domain-containing protein 17-like	0.999995	0.000677501	67.646	KVPT(1)ILEFGTDHR	3	-0.75989	2
DN137492_c0_g1_i1	66	Y	dynein light chain 2, cytoplasmic	0.973791	7.27624e-56	130.56	HFGS(0.026)Y(0.974)VTHETR	3	-0.0027893	3
DN137514_c0_g1_i1	50	S	---	1	1.2241e-09	123.55	NDPLFS(1)PVKDNPFR	2	-0.96002	1
DN137549_c0_g1_i1	60	S	casein kinase 1, alpha 1	0.999872	1.73175e-05	114.01	YAS(1)HPQLPYESK	2	-0.57905	2
DN137549_c0_g1_i1	332	T	casein kinase 1, alpha 1	1	0.000933174	80.738	FVRPNT(1)ES(1)RDHEK	3	-0.13611	13
DN137549_c0_g1_i1	334	S	casein kinase 1, alpha 1	1	2.56303e-05	106.38	FVRPNT(1)ES(1)RDHEK	3	-0.13611	22
DN137629_c1_g2_i2	50	S	---	0.959685	0.00976753	60.157	T(0.002)VS(0.96)S(0.037)PS(0.001)TLLK	2	-0.20541	2
DN137631_c13_g1_i4	485	S	---	0.938272	3.14035e-05	82.367	LS(0.008)VKS(0.938)PS(0.053)HMVILDQTK	3	0.054666	2
DN137632_c1_g1_i1	29	S	---	0.760421	0.0157183	54.286	SPQS(0.235)Y(0.004)S(0.76)FLK	2	-0.40066	1
DN137656_c0_g1_i4	14	S	---	0.891793	1.77458e-31	148.26	DASTITSGT(0.008)LS(0.892)PS(0.1)PR	2	0.78347	1
DN137684_c0_g1_i2	6	S	histone PARylation factor 1	0.99987	0.00471293	78.326	RKS(1)LEVISEPNK	3	0.6535	5
DN137783_c0_g1_i1	67	S	---	0.779412	0.00679912	52.372	RT(0.221)S(0.779)LKEFGELGR	3	-0.36493	1
DN137783_c0_g1_i1	87	S	---	1	0.0112704	50.088	RS(1)GKWDAPMK	3	-0.10914	1
DN137793_c0_g1_i1	274	S	---	0.986471	0.00318995	56.514	HS(0.013)RPLS(0.986)ADLDSR	3	-0.21992	1
DN137811_c0_g1_i1	26	S	---	0.98565	3.87099e-06	94.281	DLAYPDS(0.986)VDS(0.011)IS(0.003)KPR	2	-0.38058	3
DN137823_c0_g1_i6	52	S	---	0.9857	3.96755e-15	103.31	T(0.007)T(0.007)S(0.986)MPGFHDDDDPNVWAAR	3	-0.46796	4
DN137843_c0_g1_i1	158	S	putative chaperonin containing t-complex protein 1, theta subunit, tcpq	1	0.00692011	82.069	DKS(1)EVAPLIK	2	-0.20201	2
DN137898_c0_g1_i4	105	S	---	0.996103	2.76805e-202	227.6	LTEEPGESVITAST(0.004)GLS(0.996)PR	2	0.98431	6
DN137927_c0_g1_i1	126	S	putative tumor protein d52	0.999901	2.68027e-07	112.44	NISDS(1)MGS(0.984)ALGT(0.016)VK	2	0.042179	9
DN137927_c0_g1_i1	129	S	putative tumor protein d52	0.999104	3.50272e-14	127.32	NIS(0.001)DS(0.999)MGS(0.999)ALGT(0.001)VK	2	-4.1126	10
DN137934_c0_g1_i2	94	S	Valine--tRNA ligase	1	0.000442491	80.545	S(1)LGNAIDPVDVIK	2	-3.7291	1
DN137958_c0_g1_i2	159	S	---	0.858957	0.000101699	90.561	RQPIPAS(0.859)S(0.141)PGPIFPR	3	-0.076929	6
DN137958_c0_g1_i2	160	S	---	0.980101	2.82906e-07	112.67	QPIPAS(0.02)S(0.98)PGPIFPR	2	0.38313	23
DN137958_c0_g1_i3	129	S	---	0.997249	1.21987e-05	101.04	QPIPVS(0.003)S(0.997)PGPIFPR	2	-0.57866	22
DN137958_c0_g1_i4	150	S	---	0.918139	0.00240166	59.252	LT(0.082)S(0.918)PKGDTMTISTR	2	0.89844	8
DN137958_c0_g1_i4	199	S	---	0.980101	2.28316e-11	112.67	QPIPAS(0.02)S(0.98)PGPIFPR	2	0.38313	25
DN138003_c0_g1_i3	258	S	pyrroline-5-carboxylate reductase	0.998391	1.77019e-06	70.488	LRDDVCS(0.998)PGGS(0.001)TIAGTHVLEK	3	0.83818	4
DN138048_c0_g2_i3	51	S	---	0.831021	0.0211378	48.423	ADRPLS(0.831)PS(0.126)T(0.043)VLR	2	-0.38555	1
DN138078_c0_g1_i1	41	S	---	0.82608	0.0152925	41.695	MLS(0.174)IQKS(0.826)CNCEIR	2	2.2361	2
DN138097_c0_g4_i1	115	S	Eukaryotic translation initiation factor 3 subunit A	0.970653	2.90617e-167	219.23	LPTLLHLDS(0.971)PT(0.024)S(0.006)VK	2	0.069737	5
DN138130_c15_g2_i1	106	S	---	1	0.00359733	63.624	RAFS(1)DDKLR	3	-0.39686	2
DN138182_c0_g4_i1	41	T	glutamine synthetase-like	0.999979	0.000133869	97.904	RLT(1)GHHETSSIK	3	0.081207	10
DN138233_c0_g4_i1	61	T	---	0.885001	5.01026e-10	121.72	GTHS(0.08)AT(0.885)S(0.034)FS(0.001)FLGDK	2	0.41356	2
DN138233_c0_g4_i1	121	S	---	1	1.7441e-32	150.23	MNAGAANQAMDS(1)LCK	2	-0.53101	2
DN138287_c1_g3_i1	214	Y	mitogen-activated protein kinase 1	0.986455	4.70789e-35	138.75	IADPDHDHTGFLT(0.004)EY(0.986)VAT(0.01)R	3	0.49619	3
DN138306_c9_g1_i2	172	S	serine/arginine-rich splicing factor 10-like	0.999673	0.00871398	61.679	S(1)FDYNYR	2	0.82454	1
DN138343_c0_g1_i1	138	S	---	0.798648	0.00901112	45.614	SQLKPFES(0.201)S(0.799)LLR	3	-0.215	1
DN138382_c0_g1_i1	25	S	dipeptidyl-peptidase III (M49 family)	0.958849	9.70037e-19	139.77	SFDLLS(0.041)ES(0.959)EKR	2	-0.77427	3
DN138382_c0_g1_i1	269	S	dipeptidyl-peptidase III (M49 family)	0.999965	0.0127204	68.557	KMWS(1)EYQR	2	0.4523	3
DN138382_c0_g1_i1	279	S	dipeptidyl-peptidase III (M49 family)	0.99829	0.000455971	94.781	SFQT(0.002)GS(0.998)IEAHK	2	-0.8099	2
DN138382_c0_g1_i1	461	S	dipeptidyl-peptidase III (M49 family)	0.753163	1.22605e-12	130.29	DDGSFNFHS(0.753)S(0.247)VR	2	-0.062559	4
DN138382_c0_g1_i1	462	S	dipeptidyl-peptidase III (M49 family)	0.948266	5.83223e-05	86.952	RKDDGSFNFHS(0.052)S(0.948)VR	3	-1.0468	5
DN138382_c0_g1_i1	488	S	dipeptidyl-peptidase III (M49 family)	0.984917	0.00160376	78.505	FS(0.013)S(0.985)LAS(0.002)PFEECR	2	0.51172	2
DN138392_c0_g1_i1	88	S	band 4.1-like protein 5 isoform X2	1	4.0873e-06	93.851	GKS(1)DQAANLPNTYTR	2	1.1533	2
DN138418_c1_g1_i1	173	S	malate dehydrogenase, cytoplasmic	0.822076	0.0106471	60.398	ENFS(0.178)S(0.822)LAR	2	0.12012	2
DN138418_c1_g1_i1	225	S	malate dehydrogenase, cytoplasmic	1	5.77849e-82	175.97	GKS(1)VNAAEAINDENWIK	3	0.2729	6
DN138418_c1_g1_i1	260	S	malate dehydrogenase, cytoplasmic	0.954899	3.28114e-12	126.25	KLS(0.955)S(0.042)AAS(0.003)AAK	2	1.7199	7
DN138430_c0_g1_i1	43	S	NADH-cytochrome b5 reductase, putative	0.99997	0.0120751	58.172	VTLLGPS(1)IK	2	-0.23017	2
DN138442_c0_g1_i1	131	S	---	0.999986	0.00589769	53.565	KS(1)APPPPRPPTSR	3	0.69923	5
DN138442_c0_g1_i2	120	T	---	0.998568	1.37283e-05	81.807	KT(0.999)PT(0.229)T(0.772)PPPRPAGPPR	3	0.029303	3
DN138442_c0_g1_i2	122	T	---	0.965265	2.92955e-08	96.153	T(0.003)PT(0.965)T(0.032)PPPRPAGPPR	3	0.49044	14
DN138442_c0_g1_i2	123	T	---	0.91134	1.37283e-05	91.657	TPT(0.088)T(0.911)PPPRPAGPPR	2	0.091173	7
DN138442_c0_g1_i3	12	S	---	0.799429	0.0013652	60.489	PAGPPRPS(0.191)S(0.799)PPS(0.009)DR	3	-0.61842	1
DN138442_c0_g1_i3	21	S	---	0.999565	0.0030845	83.137	RLPS(1)FGS(0.96)S(0.04)K	2	-0.010584	9
DN138449_c0_g1_i1	73	S	alpha-ketoglutarate-dependent dioxygenase alkB homolog 4-like	0.999932	0.000714668	89.26	AFITVPS(1)VEEK	2	0.85492	9
DN138465_c6_g1_i1	70	S	---	0.940314	5.48059e-06	99.392	KPLNIQHS(0.94)FS(0.06)CPAK	3	0.48702	2
DN138660_c0_g2_i2	45	S	peroxiredoxin 1-like	0.989085	0.019152	58.172	EIS(0.009)LS(0.989)DY(0.001)KK	2	0.19083	2
DN138663_c0_g1_i1	285	S	BAG domain-containing protein Samui-like, partial	0.993387	0.00892069	64.103	IQS(0.993)PT(0.007)PIR	2	-0.47233	1
DN138666_c0_g1_i2	177	S	myosin-2 essential light chain-like	1	7.56749e-170	218.05	GQEDS(1)NGCINYEAFVR	2	-0.69956	4
DN138680_c1_g3_i1	119	Y	putative polyadenylate binding protein	0.998809	0.00448413	70.942	DLY(0.999)DT(0.001)FCNFGK	2	1.8851	1
DN138680_c1_g3_i1	597	S	putative polyadenylate binding protein	1	0.00303049	72.681	NVS(1)AQPQQVLR	2	1.0919	1
DN138685_c1_g2_i1	68	T	---	1	0.00183715	84.753	RCFT(1)LPPMPTR	2	-0.62107	3
DN138685_c1_g2_i1	105	S	---	0.999286	0.0060829	50.102	S(0.999)PPPT(0.001)HRPYHAK	3	-0.33622	4
DN138685_c1_g2_i1	131	S	---	1	6.28171e-07	84.352	QAEANQS(1)FLR	2	-2.9902	1
DN138714_c1_g3_i1	310	S	---	0.786523	3.19788e-21	94.281	KDQIHTYTQT(0.172)S(0.787)FS(0.042)GK	3	-0.20919	3
DN138728_c6_g1_i2	32	S	---	0.992916	6.46728e-06	110.04	S(0.007)QS(0.993)LVLLPTFLDR	2	0.2387	3
DN138749_c0_g1_i1	267	S	mRNA turnover protein 4-like protein	0.831369	2.09021e-05	67.127	LDDGAFYFVPEPIENES(0.831)PS(0.169)	3	0.27834	5
DN138794_c0_g1_i2	223	S	coiled-coil domain-containing protein 42 homolog	0.975824	0.00649742	62.68	S(0.004)Y(0.002)S(0.976)AT(0.017)QS(0.002)EILK	2	-0.069907	2
DN138810_c0_g1_i1	59	T	putative four and A half lim domains	0.999284	0.000124429	74.993	QFHNQQGT(0.999)PY(0.001)CIDCR	3	-1.0433	3
DN138902_c3_g1_i1	3	S	ATP-dependent RNA helicase DDX3Y isoform X2	1	0.0152099	40.493	DWS(1)KPLPPS(1)ER	2	-1.2024	2
DN138902_c3_g1_i1	9	S	ATP-dependent RNA helicase DDX3Y isoform X2	1	0.0152099	40.493	DWS(1)KPLPPS(1)ER	2	-1.2024	2
DN138902_c4_g1_i4	33	S	LOW QUALITY PROTEIN: ATP-dependent RNA helicase dbp2-like	1	0.0165117	45.28	KRGS(1)NFDDLK	3	0.2988	1
DN138925_c0_g2_i2	6	T	---	0.881616	0.014895	58.916	PGPGT(0.882)RART(0.118)R	2	0.75593	2
DN138939_c0_g2_i1	71	S	---	0.99994	0.00156243	67.645	LAQS(1)LLPASVMEDK	2	2.6861	1
DN138939_c0_g2_i1	105	S	---	0.937221	1.29692e-13	124.63	LGEQQLMS(0.001)QS(0.937)IGS(0.062)YR	2	-0.77283	1
DN138976_c0_g1_i1	78	S	---	0.891566	7.94281e-20	125.11	KS(0.108)S(0.892)FVPAGGHLEGDQVFR	3	0.41779	4
DN138976_c0_g1_i1	156	S	---	0.999998	4.42311e-05	107.5	RFS(1)AVESNVTDPR	2	-0.033817	10
DN138976_c0_g1_i1	168	S	---	0.89602	0.00339136	66.568	LS(0.896)Y(0.014)S(0.09)AVPMYQSK	2	-2.3203	3
DN139004_c7_g3_i1	206	S	coiled-coil domain-containing protein 6-like	0.999706	0.00223173	70.784	LDQPVSAPPS(1)PR	2	0.49926	1
DN139006_c0_g1_i1	52	T	Proteasome subunit alpha type-2	0.999601	2.14101e-61	167.92	KFT(1)SELIDESTVSR	2	1.4175	2
DN139027_c0_g1_i1	39	S	Adenylate kinase	0.963091	2.08431e-28	148.19	KYGFNHLS(0.963)S(0.037)GDLLR	2	-0.26672	7
DN139098_c0_g2_i1	43	T	Endophilin-related protein protein 1, isoform b	0.999962	8.41927e-05	72.935	ADKT(1)LPQAETAELLAQLDK	3	0.028259	1
DN139316_c0_g1_i1	60	S	Translocon-associated protein subunit alpha	0.999986	0.00408434	81.709	KIS(1)PPSKPER	2	0.0068351	4
DN139318_c1_g1_i1	472	S	putative septin	1	1.80584e-05	103.6	FNDERLS(1)WELDNR	2	0.243	2
DN139318_c1_g1_i1	483	S	putative septin	0.999111	0.00427011	64.52	DYADS(0.999)ILGS(0.001)YDK	2	1.0962	1
DN139318_c1_g1_i1	487	S	putative septin	1	1.40755e-192	229.6	DYADSILGS(1)YDKLEK	2	-0.17684	11
DN139328_c8_g1_i2	87	S	---	0.909632	5.13899e-10	110.98	RGS(0.91)S(0.09)DANSGDYVIPK	2	0.068944	4
DN139447_c0_g1_i8	18	T	---	0.91607	5.75282e-37	151.04	TPVS(0.031)T(0.916)S(0.053)PPDESLVR	2	0.91006	4
DN139452_c0_g3_i1	107	S	Phosphoenolpyruvate carboxykinase	0.999762	3.17771e-06	109	VES(1)KTFICTK	2	0.077989	7
DN139452_c0_g3_i1	305	S	Phosphoenolpyruvate carboxykinase	1	0.000734275	88.706	FVCAAFPS(1)ACGK	2	0.16047	4
DN139452_c0_g3_i1	432	S	Phosphoenolpyruvate carboxykinase	1	7.66594e-10	119.46	FCCPAS(1)QCPIIHPK	2	-0.6049	4
DN139457_c4_g1_i3	220	S	---	0.975881	9.37066e-25	142.02	AISEELDHALNDMT(0.024)S(0.976)I	2	1.7217	10
DN139549_c0_g1_i1	342	T	La-related protein 6, partial	0.830323	0.000857999	68.044	S(0.17)PT(0.83)KVPLDHQQR	3	1.7916	3
DN139638_c0_g2_i2	46	S	TBC1 domain family member 2B-like, partial	0.970437	2.32765e-48	161.8	RS(0.03)S(0.97)LGDENLFLK	2	-0.44536	26
DN139641_c4_g4_i2	36	S	---	0.795914	2.64445e-05	99.663	GILAADES(0.796)T(0.192)GS(0.012)IAK	2	0.33798	1
DN139641_c4_g4_i2	39	S	---	0.99497	2.48835e-109	194.67	GILAADES(0.002)T(0.004)GS(0.995)IAKR	2	1.2954	3
DN139641_c4_g4_i2	46	S	---	0.993815	0.000536713	64.705	RLQS(0.994)IGT(0.006)ENTEENRR	3	-0.14895	1
DN139674_c1_g1_i6	452	S	myosin heavy chain, putative	1	0.00191484	80.69	NLNS(1)DLDALR	2	-1.2885	3
DN139674_c1_g1_i6	590	S	myosin heavy chain, putative	0.984368	0.00740093	82.645	GFS(0.984)T(0.016)DVFR	2	-0.57196	6
DN139677_c1_g1_i2	34	S	---	0.997568	0.00609962	68.972	KY(0.002)S(0.998)GCVGFLDK	2	0.54798	2
DN139681_c1_g1_i4	70	S	---	0.98807	0.000115082	67.76	AESDTQLPS(0.012)RPLAHS(0.988)LK	3	0.33157	2
DN139722_c0_g1_i6	97	S	ubiquitin-conjugating enzyme E2 N	1	0.00287424	88.101	WS(1)PALQIR	2	-0.064613	5
DN139745_c0_g1_i1	140	S	Troponin I (TnI), putative	0.763635	0.000474761	51.089	AAS(0.002)AAPS(0.764)LT(0.23)HAQS(0.003)GS(0.001)AS(0.001)PR	3	0.060846	1
DN139748_c0_g1_i2	219	Y	thioredoxin reductase-like	1	0.00259143	83.783	VTGVKY(1)KDK	2	-2.1415	1
DN139763_c0_g3_i1	67	T	DDRGK domain-containing protein 1	0.94657	0.00154108	82.01	RQLT(0.947)T(0.049)T(0.004)QVTPSSR	2	-0.092797	1
DN139794_c0_g1_i2	2	S	---	1	4.60538e-36	140.57	S(1)CQAGISQLALATFNAMDTDK	2	-0.093318	4
DN139794_c0_g1_i2	8	S	---	0.999934	6.08888e-12	100.23	SCQAGIS(1)QLALATFNAMDTDK	2	-0.3534	7
DN139794_c0_g1_i2	27	S	---	0.999664	1.15822e-07	122.78	SGKIS(1)FAEFK	2	0.49938	4
DN139794_c0_g1_i2	61	S	---	1	1.72943e-92	186.06	S(1)GDLSLEELKK	2	0.024074	13
DN139794_c0_g1_i2	65	S	---	1	1.4373e-105	194.51	SGDLS(1)LEELKK	2	0.37018	6
DN139794_c0_g1_i3	2	S	---	1	1.91815e-11	97.395	S(1)CQAGINQLALATFNAMDTDK	2	0.088097	3
DN139794_c0_g1_i3	61	S	---	0.999999	2.38894e-30	143.57	S(1)GDLSLDELKK	2	-0.18979	7
DN139794_c0_g1_i3	65	S	---	1	3.42364e-26	142.39	SGDLS(1)LDELKK	2	-0.04511	1
DN139835_c1_g3_i2	4	S	elongation factor 1-gamma, putative	0.947761	0.0206362	51.726	VVS(0.948)GT(0.051)IY(0.001)S(0.001)PK	2	-0.26976	1
DN139861_c4_g1_i1	59	S	---	0.890108	1.74122e-05	72.935	FIYENNPDAFT(0.024)S(0.086)DS(0.89)VDHFQR	3	-1.0467	2
DN139976_c0_g1_i3	125	S	putative programmed cell death	1	0.00152683	87.083	KAAIDS(1)DEDDY	2	1.0977	14
DN139980_c2_g3_i1	36	S	Thymidylate synthase	0.816898	0.000346253	91.62	VFFWDT(0.029)S(0.154)GS(0.817)R	2	-0.24217	1
DN139992_c0_g1_i1	70	T	---	0.996031	0.000152277	111.64	T(0.004)QT(0.996)VAGTNYFLK	2	0.13273	2
DN139992_c0_g1_i1	112	S	---	1	0.000393277	93.226	VVEKS(1)GLGDPLEYF	2	0.28758	3
DN139992_c0_g1_i4	58	S	Cystatin-B, partial	0.998459	0.00016705	73.688	LGKS(0.998)PQS(0.002)VEIIEVR	2	0.074123	2
DN139992_c0_g1_i4	61	S	Cystatin-B, partial	0.999996	2.13228e-08	124.16	SPQS(1)VEIIEVR	2	0.74627	6
DN140000_c0_g1_i1	9	S	Glutathione S-transferase class-mu 28 kDa isozyme	1	1.27329e-05	115.91	MDLQLQNAS(1)LK	2	0.58866	3
DN140001_c0_g1_i5	131	S	---	0.96789	7.10612e-07	109.36	YNQIFLS(0.032)S(0.968)PHHYNE	2	-0.7387	3
DN140014_c1_g1_i1	111	S	tropomyosin isoform X18	0.981593	0.0064735	79.346	S(0.018)KS(0.982)LEASEVAVR	2	0.51987	1
DN140114_c4_g1_i4	102	S	---	0.995923	1.03718e-36	158.17	SKWDHS(0.996)PT(0.003)S(0.001)QAK	2	-0.56231	9
DN140118_c0_g1_i1	204	S	SNF7 family protein	0.994369	8.69255e-41	150.68	LPT(0.002)S(0.994)PDS(0.003)IGAPASGVR	2	-0.35832	12
DN140118_c0_g1_i1	207	S	SNF7 family protein	0.999682	1.05622e-23	136.61	LPTSPDS(1)IGAPASGVR	2	-0.075288	8
DN140118_c0_g1_i1	213	S	SNF7 family protein	0.999158	2.63934e-07	96.55	LPTSPDS(0.001)IGAPAS(0.999)GVR	2	-0.98884	1
DN140175_c0_g1_i2	187	S	peptidyl-prolyl cis-trans isomerase-like 4. ppil4	0.999998	6.88175e-07	118.51	KFS(1)NDETLKK	3	-0.098577	6
DN140196_c4_g1_i5	212	S	putative ankyrin repeat domain protein	0.990226	0.00198105	59.709	S(0.01)EHLS(0.99)PFEHSSR	3	0.56667	2
DN140231_c0_g1_i8	187	S	---	0.999925	0.00088242	86.944	TPS(1)GPSVDQLR	2	-0.48266	10
DN140231_c0_g1_i8	319	T	---	0.999549	0.000913166	92.8	KGT(1)PTEPPVNELK	2	1.6157	1
DN140294_c10_g2_i2	15	S	---	1	0.0129156	57.434	GLQPLAFS(1)PR	2	0.19261	1
DN140402_c0_g1_i7	17	S	---	0.998908	0.00388874	70.089	HT(0.001)GES(0.999)PVFLR	2	0.015492	3
DN140426_c0_g1_i1	31	S	---	0.997713	0.014337	56.205	YPS(0.998)LS(0.002)GVDPK	2	0.39949	2
DN140443_c0_g1_i2	89	S	Protein F37C4.5	0.943212	0.00032694	89.266	LHYKQS(0.943)VT(0.057)K	3	-0.65891	2
DN140458_c1_g1_i1	506	T	phosphoglucomutase	0.977687	0.00572822	83.692	LS(0.001)GT(0.978)GS(0.018)S(0.004)GATIR	2	-0.11009	3
DN140458_c1_g1_i1	508	S	phosphoglucomutase	0.81982	0.00116994	82.59	LSGT(0.002)GS(0.82)S(0.176)GAT(0.002)IR	2	-0.14826	4
DN140509_c0_g1_i1	9	S	Calbindin-32	0.9895	0.00548033	64.798	GT(0.002)T(0.009)VHS(0.989)DIGPK	2	0.92221	1
DN140513_c2_g2_i1	272	S	---	0.997275	0.000131304	82.877	ALGGAS(0.997)GGYT(0.002)T(0.001)ASK	2	0.019439	4
DN140581_c0_g1_i2	15	S	---	0.996625	6.63886e-06	101.92	TDELDFGVT(0.003)PMS(0.997)PK	2	-0.37913	1
DN140621_c4_g1_i1	186	S	tumor protein D54-like isoform X4	0.999293	0.00126944	106.42	NSAT(0.001)FKS(0.999)FEDR	2	0.41155	2
DN140623_c0_g1_i1	16	S	---	0.999982	3.51453e-08	100.41	SDDWKAS(1)LELPEKDNR	3	0.41713	1
DN140656_c0_g1_i1	181	S	---	1	2.56939e-17	102.66	QAQPNIES(1)IEEFPTLDAVQEKPK	3	0.94681	2
DN140656_c0_g1_i1	229	Y	---	0.823327	0.000700359	48.371	TSQGHRPDPS(0.002)S(0.004)HVY(0.823)T(0.17)PPVLR	3	0.25971	1
DN140656_c0_g1_i1	230	T	---	0.774588	0.000390515	52.97	TSQGHRPDPS(0.003)S(0.003)HVY(0.22)T(0.775)PPVLR	3	1.0655	1
DN140656_c0_g1_i1	274	S	---	0.997502	0.000725213	100.11	ESFQPS(0.001)T(0.002)QS(0.998)WK	2	-0.44778	5
DN140656_c0_g1_i1	284	S	---	0.855203	0	259.67	RGEVLS(0.026)GS(0.855)S(0.117)S(0.002)QLSTEQAK	2	0.41005	3
DN140656_c0_g1_i1	289	S	---	0.951624	3.67554e-19	121.91	RGEVLSGSSSQLS(0.952)T(0.048)EQAK	2	0.30572	2
DN140726_c0_g1_i2	119	S	Target of rapamycin complex 2 subunit MAPKAP1	0.999999	4.17642e-06	85.166	RKS(1)PEIPFPSVQEFNR	3	-0.52406	11
DN140794_c0_g1_i1	514	S	glycogen phosphorylase-like	0.99965	0.00790803	58.98	IGEDYIS(1)DLDQLR	2	-0.56261	1
DN140832_c0_g1_i1	5	S	ras-related protein Rab-10-like	0.99993	0.017405	61.344	KS(1)YDLLFK	2	-0.51546	2
DN140832_c0_g1_i1	77	S	ras-related protein Rab-10-like	0.995018	0.000360204	97.463	FQTIT(0.005)AS(0.995)YYR	2	-0.048679	3
DN140832_c0_g1_i1	190	S	ras-related protein Rab-10-like	0.998949	0.00222667	93.716	GQTYRLS(0.999)EPS(0.001)QR	2	0.14646	3
DN140875_c1_g1_i4	77	S	---	0.940311	0.014893	55.724	NT(0.019)AGS(0.94)PLS(0.017)T(0.024)R	2	-0.60517	2
DN140898_c1_g3_i1	92	S	putative carbonic anhydrase II (carbonate dehydratase II)	0.952659	3.37437e-05	112.96	HNFS(0.047)IS(0.953)FPEEK	2	0.68071	1
DN140910_c7_g3_i2	33	S	---	1	0.00304551	68.972	KFS(1)VIS(1)FGGR	2	-0.14473	3
DN140910_c7_g3_i2	36	S	---	1	0.00304551	68.972	KFS(1)VIS(1)FGGR	2	-0.14473	5
DN140914_c0_g1_i1	282	S	alpha-enolase-like	1	1.73633e-12	126.83	LGELYQS(1)FIK	2	-0.69187	1
DN140947_c0_g2_i1	173	S	---	0.996707	0.00855901	62.466	GFS(0.997)AS(0.003)EVFR	2	0.14638	3
DN140947_c0_g2_i1	306	S	---	0.998503	1.45236e-28	140.35	GGS(0.999)VT(0.001)PASTVYTEEGFR	2	-0.025052	5
DN140977_c0_g1_i1	354	S	putative phosphatidylinositol-binding clathrin assembly protein	0.997742	8.82392e-06	86.8	T(0.002)PS(0.998)PARPPPPASPAK	2	-0.13052	6
DN140977_c0_g1_i1	363	S	putative phosphatidylinositol-binding clathrin assembly protein	1	1.42801e-12	122.49	TPSPARPPPPAS(1)PAK	2	0.36926	6
DN140984_c0_g2_i1	38	Y	hemolymph trypsin inhibitor B-like isoform X1	0.988964	0.00142364	89.355	IPMY(0.989)AY(0.011)NYR	2	-0.2525	6
DN140984_c0_g2_i3	38	Y	hemolymph trypsin inhibitor B-like isoform X1	0.998402	4.27247e-05	101.54	IPMY(0.998)AY(0.002)NHR	3	0.23525	6
DN140984_c0_g2_i5	30	T	hemolymph trypsin inhibitor B-like isoform X1	1	0.000683284	85.563	LDPCLMPVRT(1)GMCR	3	3.6739	4
DN140984_c0_g2_i5	40	Y	hemolymph trypsin inhibitor B-like isoform X1	0.99999	4.27247e-05	101.54	IPMY(1)AFNYR	2	-0.055381	4
DN141005_c1_g6_i2	229	T	glyceraldehyde-3-phosphate dehydrogenase	0.790153	2.55776e-05	84.94	GAAQNIIPAS(0.21)T(0.79)GAAK	2	0.24853	4
DN141025_c0_g5_i1	365	S	transmembrane protein 120A	0.9993	0.000527366	91.845	Y(0.001)VHAS(0.999)DLLCDR	2	-0.044285	2
DN141031_c0_g1_i1	68	S	glycerol-3-phosphate dehydrogenase, putative	0.984168	6.58744e-15	127.3	KLTEIINT(0.016)S(0.984)HENIK	3	0.49603	4
DN141035_c2_g1_i9	125	S	---	0.776982	1.40922e-07	60.472	PRPIPS(0.777)AIGCPVS(0.223)DCEGIVDGCQTHR	3	-1.8822	1
DN141037_c0_g2_i2	40	S	calumenin-B-like	0.97144	1.01238e-06	56.22	ELS(0.028)QAVHQDS(0.971)DVHDVGY(0.001)DHDAFLGK	3	0.17274	1
DN141041_c0_g1_i2	145	S	Arf-GAP with dual PH domain-containing protein 1	0.999757	0.00726794	68.557	DLS(1)QFSPR	2	0.27375	3
DN141046_c0_g1_i2	243	S	---	0.988142	8.02468e-08	65.766	EKPHS(0.988)NAPPEAT(0.012)MADAVPVSHEK	4	0.13292	4
DN141141_c1_g2_i5	96	S	leucine-rich repeat flightless-interacting protein 2	0.974552	1.46339e-15	103.12	RGS(0.975)GDT(0.021)S(0.001)S(0.003)LVDPDTSLSELR	3	0.61665	3
DN141194_c0_g3_i1	58	S	---	0.978049	0.00320336	88.78	ITET(0.004)T(0.018)PLKGS(0.978)R	2	-0.46703	3
DN141194_c0_g3_i2	53	T	---	0.77834	0.00293372	94.09	ITET(0.004)T(0.778)PLKGS(0.218)GR	2	-0.21957	1
DN141194_c0_g3_i2	58	S	---	0.949967	0.00125257	103.79	ITET(0.009)T(0.041)PLKGS(0.95)GR	2	-0.44969	3
DN141208_c4_g7_i1	129	S	hydroxymethylglutaryl-CoA lyase, mitochondrial-like	0.970026	0.0117252	51.771	EVS(0.97)IFGAAS(0.029)ELFT(0.001)K	2	-1.7881	2
DN141221_c8_g1_i1	31	S	heat shock protein 83-like	1	5.65026e-97	183.63	VEDIDDEEDS(1)EKEGDDEK	3	-0.25274	9
DN141225_c0_g1_i1	2	S	H/ACA ribonucleoprotein complex subunit 4-like	0.999756	0.0114817	59.84	S(1)VEVSPIKK	2	0.093921	4
DN141225_c0_g1_i1	6	S	H/ACA ribonucleoprotein complex subunit 4-like	0.999995	0.00875892	63.32	SVEVS(1)PIKK	2	0.70814	6
DN141241_c0_g2_i1	107	T	---	1	0.00195236	76.049	GNPT(1)IGAGGAVGADCIK	2	-0.30214	4
DN141307_c0_g1_i1	60	S	NADH dehydrogenase	0.966828	4.62991e-05	105	MVES(0.967)T(0.033)PNIADLEK	2	0.55454	3
DN141319_c0_g1_i1	21	S	---	0.999902	0.000399621	105.03	SMS(1)DGSICTIR	2	-1.1576	1
DN141425_c2_g3_i1	144	S	---	0.829325	1.65864e-07	97.45	S(0.171)QS(0.829)LDIEDEKNFMSK	3	-0.52265	3
DN141429_c0_g1_i3	53	S	---	1	3.24709e-21	114.57	AAGATAQKPSAAFQHQS(1)PVK	3	0.21271	1
DN141490_c0_g1_i2	223	S	zinc finger protein-like 1 homolog isoform X2	0.99998	1.52318e-18	121.46	HRDDS(1)IDGTQTSASLLR	3	0.45986	5
DN141503_c0_g1_i2	35	S	U4/U6.U5 small nuclear ribonucleoprotein 27 kDa protein-like	0.998274	0.000222737	52.556	EDS(0.998)RT(0.998)PEPT(0.003)DHT(0.001)EEGNEAQQK	3	-1.0672	2
DN141503_c0_g1_i2	37	T	U4/U6.U5 small nuclear ribonucleoprotein 27 kDa protein-like	0.997894	0.000222737	52.556	EDS(0.998)RT(0.998)PEPT(0.003)DHT(0.001)EEGNEAQQK	3	-1.0672	2
DN141508_c11_g2_i1	57	S	putative eukaryotictranslation initiation factor 3 subunit	0.984888	0.0112222	61.409	RT(0.327)LDRVAS(0.688)S(0.985)PR	2	-0.16476	1
DN141591_c0_g2_i1	261	S	ribosome biogenesis protein Nop10, putative	1	3.8213e-07	84.674	SDEHPGALNPLLPLS(1)PPPIDR	3	0.29409	7
DN141592_c0_g1_i3	96	S	---	1	1.05077e-27	145.8	YCIGVIAPEDKES(1)K	2	-0.094791	9
DN141625_c1_g1_i1	22	S	nitrilase-related	0.813584	0.000348867	102.5	ALDLS(0.03)S(0.814)S(0.156)IAGHR	2	0.69371	2
DN141641_c2_g1_i3	209	S	putative ubiquitin fusion degradaton protein	0.999998	0.00122993	89.484	GIPNYEYKPGS(1)LK	2	2.2426	3
DN141650_c4_g7_i2	1109	S	---	0.994924	0.00044575	82.265	LS(0.005)KQS(0.995)PNEGGFDQYIK	2	-2.3793	2
DN141653_c0_g2_i4	68	S	ubiquitin	0.997886	0.00393697	75.819	T(0.001)LS(0.998)DY(0.002)NIQK	2	-0.088036	2
DN141662_c0_g1_i8	65	S	Myosin regulatory light chain sqh	1	1.26147e-18	135.57	NPS(1)EAYLDEMLK	2	-0.9353	5
DN141685_c0_g1_i2	150	S	EF-hand calcium-binding domain-containing protein 10-like	1	6.39931e-29	138.09	RPRS(1)PAVEEQVELPSCCR	3	1.0106	2
DN141714_c0_g1_i1	417	S	---	1	0.00718459	64.64	GLFVDS(1)VEK	2	-0.73649	1
DN141722_c0_g1_i1	65	S	---	0.999361	0.000215293	105.58	T(0.001)FNS(0.999)PDFQPTNR	2	-1.1006	3
DN141722_c0_g1_i1	75	S	---	0.820732	0.000196369	69.111	RS(0.821)HS(0.177)LFS(0.003)LPVCENR	3	-0.40801	3
DN141722_c0_g1_i1	77	S	---	0.999901	4.61016e-190	227	SHS(1)LFS(1)LPVCENR	2	-0.26264	18
DN141722_c0_g1_i1	80	S	---	1	4.61016e-190	227	S(0.001)HS(0.999)LFS(1)LPVCENR	2	-0.28843	19
DN141731_c0_g2_i1	227	S	---	1	0.000481277	101.53	YSGLNS(1)PHCK	2	-0.11953	4
DN141760_c0_g3_i3	71	S	putative l-lactate dehydrogenase	1	6.00341e-93	183.22	S(1)EANVLALIDADENK	2	0.076109	2
DN141783_c0_g1_i2	73	S	putative tegumental protein	1	2.08431e-28	148.19	KPPAS(1)PAPVPQPTK	2	0.019297	102
DN141783_c0_g1_i2	81	T	putative tegumental protein	0.999996	0.000824153	72.383	KPPASPAPVPQPT(1)KDCK	3	-0.15699	5
DN141791_c0_g1_i1	223	Y	putative inorganic pyrophosphatase	1	1.98247e-05	95.358	NY(1)KVPTGK	2	0.89824	7
DN141791_c0_g1_i1	239	S	putative inorganic pyrophosphatase	1	2.83111e-08	122.64	NEFAFDGS(1)YK	2	-0.060912	2
DN141792_c3_g2_i5	132	S	---	0.999957	4.71034e-09	123.02	MQS(1)PTNFMQDQQR	2	-0.17361	4
DN141795_c4_g3_i1	49	S	---	0.9301	0.000525832	91.469	EFS(0.002)T(0.068)S(0.93)PNYR	2	0.22666	1
DN141814_c0_g1_i1	479	S	---	0.999998	1.24442e-05	76.728	S(1)PEVASPAAIK	2	1.4195	1
DN141814_c0_g1_i1	591	S	---	0.999369	1.80272e-17	134.14	PLS(0.999)PT(0.004)PS(0.996)LPAS(0.001)WK	2	-0.071734	19
DN141814_c0_g1_i1	595	S	---	0.997338	1.80272e-17	126.25	PLS(0.982)PT(0.02)PS(0.997)LPASWK	2	0.33199	6
DN141818_c0_g1_i1	9	S	putative nucleosome assembly protein	1	2.9764e-111	186.86	AVS(1)EDGDDEYDGS(1)VGEGVIAPEK	2	0.68537	10
DN141818_c0_g1_i1	19	S	putative nucleosome assembly protein	1	2.9764e-111	186.86	AVS(1)EDGDDEYDGS(1)VGEGVIAPEK	2	0.68537	10
DN141832_c0_g1_i1	367	S	FMRFamide receptor-like	0.944826	4.71034e-09	123.02	QAIGET(0.034)S(0.945)PVS(0.02)HSK	2	1.9281	2
DN141846_c3_g2_i6	167	S	AN1-type zinc finger protein 2B	1	0.000710986	104.94	RMS(1)AAGIAAIK	2	0.98204	3
DN141865_c0_g1_i2	210	S	---	0.999837	0.00240266	60.621	S(1)RDRS(0.997)IS(0.993)NY(0.003)LS(0.008)R	2	0.84788	2
DN141865_c0_g1_i2	214	S	---	1	1.69939e-32	144.8	DRS(1)IS(1)NYLSR	2	0.077199	43
DN141865_c0_g1_i2	216	S	---	1	7.68345e-27	142.57	DRS(1)IS(1)NYLSR	2	-0.28515	32
DN141917_c7_g1_i2	200	S	---	0.999977	0.0156439	56.404	TYGHVS(1)LR	2	0.086262	1
DN141957_c0_g1_i6	65	S	F-box only protein 32-like	0.999906	1.5813e-47	164.48	IYRQS(1)LTNEK	2	-0.044811	4
DN141957_c0_g1_i6	241	S	F-box only protein 32-like	0.826811	0.000297668	82.663	INPQPVS(0.02)T(0.057)S(0.827)MS(0.096)AK	2	-0.35954	5
DN141983_c1_g2_i1	50	S	---	0.975147	0.000844387	95.822	RGS(0.975)S(0.025)AQVGEFR	2	0.80709	3
DN141984_c0_g1_i1	196	S	elongation factor 1-alpha 1	0.999997	0.0117741	84.687	KEVS(1)NYIK	2	-0.17771	1
DN142006_c0_g3_i3	213	S	cathepsin L1-like	0.804403	0.00306993	63.691	NS(0.001)WGS(0.804)S(0.194)WGEGGYVK	2	1.4337	1
DN142023_c0_g1_i4	22	S	---	1	1.27932e-201	227.25	NSEYFEIPLEDDDALKS(1)PR	2	0.39237	3
DN142043_c0_g1_i3	32	S	centrin-related	0.999586	3.35891e-30	133.76	KQS(1)DFASRPNAAAETQEIK	3	0.66872	1
DN142056_c0_g1_i3	141	S	---	0.999799	2.52125e-09	105.91	QGVQCQS(1)PS(0.335)RS(0.561)PS(0.105)AHR	2	-0.51305	21
DN142056_c0_g1_i3	143	S	---	0.798333	4.34211e-18	126.84	QGVQCQS(0.988)PS(0.798)RS(0.182)PS(0.032)AHR	2	-0.53023	10
DN142056_c0_g1_i3	145	S	---	0.939627	8.04031e-19	132.79	QGVQCQS(0.001)PS(0.037)RS(0.94)PS(0.023)AHR	3	0.20918	20
DN142062_c1_g1_i1	83	S	heat shock 70 kDa protein cognate 4	0.997009	3.63487e-52	164.2	NQVAMNPS(0.997)NT(0.003)VFDAK	2	0.44307	3
DN142062_c1_g1_i1	258	S	heat shock 70 kDa protein cognate 4	0.999869	0.000298595	96.059	LVS(1)HFTQEFK	2	0.3378	3
DN142089_c0_g1_i2	184	S	eukaryotic translation initiation factor 2c,putative	1	0.000465743	88.565	AKPS(1)ADNLVEQMER	3	-0.11024	8
DN142117_c0_g1_i3	89	S	Annexin A7	0.999982	5.28509e-08	119.77	VGS(1)IDSLEEHIK	2	0.70652	6
DN142117_c0_g1_i3	102	S	Annexin A7	0.839539	0.0205176	52.579	SDT(0.16)S(0.84)GYFR	2	0.025188	1
DN142123_c0_g4_i1	2	S	---	1	1.28503e-12	107.78	S(1)QGAALFDRPVPTQQPR	2	0.24397	4
DN142123_c0_g4_i1	126	S	---	0.979984	0.0186201	52.576	FIDS(0.98)PPPAT(0.02)R	2	1.1853	1
DN142129_c3_g1_i1	141	S	---	1	1.47154e-13	100.98	AAS(1)PNQPPPDYGDYYLEDQHSLR	3	-1.6747	17
DN142141_c0_g2_i1	30	S	adenylosuccinate synthetase	0.964659	3.23947e-14	127.83	LVDMLS(0.035)S(0.965)DCDVVCR	2	-1.5121	4
DN142141_c0_g2_i1	209	Y	adenylosuccinate synthetase	0.999926	0.020289	57.177	DTVY(1)LINK	2	0.51004	2
DN142141_c0_g2_i1	267	Y	adenylosuccinate synthetase	1	0.0222598	73.233	VGDVY(1)GVVK	2	0.50505	1
DN142141_c0_g2_i1	366	S	adenylosuccinate synthetase	0.869715	8.20801e-08	78.942	AYIDPETGATYPT(0.026)LPS(0.104)S(0.87)PEALEK	3	-0.43632	2
DN142163_c0_g1_i1	164	S	---	0.999858	7.50664e-12	101.38	HYS(1)YDSYYCSSCERPRPQR	4	0.52247	3
DN142163_c0_g1_i1	172	S	---	0.972153	2.16995e-29	128.01	HYSYDSYYCS(0.028)S(0.972)CERPRPQR	4	-0.017426	1
DN142174_c1_g1_i3	144	S	Ceramide kinase, partial	0.958742	3.75705e-37	152.32	S(0.033)KS(0.959)T(0.008)QVFPQVDNSR	2	-0.57069	12
DN142194_c3_g1_i1	220	S	Phosphoinositide 3-kinase regulatory subunit 4	0.889007	0.00137536	83.204	FIDAS(0.889)PS(0.021)S(0.034)T(0.056)R	2	0.58766	3
DN142215_c1_g4_i1	186	S	troponin T, skeletal muscle isoform X5	1	8.88888e-06	103.88	RKPLS(1)IDNLGEQQLR	3	0.04293	6
DN142242_c1_g1_i1	41	S	Guanine nucleotide-binding protein subunit beta	1	1.25455e-37	157.98	S(1)VADTDFYSMTK	2	-0.23097	23
DN142242_c1_g1_i1	45	T	Guanine nucleotide-binding protein subunit beta	0.939028	0.0123837	70.197	S(0.016)VADT(0.939)DFYS(0.039)MT(0.006)K	2	-0.32495	1
DN142242_c1_g1_i1	48	Y	Guanine nucleotide-binding protein subunit beta	0.970045	4.10537e-06	117.2	SVADTDFY(0.97)S(0.029)MT(0.001)K	2	-0.72104	1
DN142242_c1_g1_i1	49	S	Guanine nucleotide-binding protein subunit beta	0.999242	4.51806e-61	170.89	KSVADTDFYS(0.999)MT(0.001)K	2	0.044205	17
DN142261_c0_g2_i2	140	T	Actin-2, partial	0.988477	3.24526e-07	120.87	EIT(0.988)S(0.012)LAPSTMK	2	0.027359	7
DN142261_c0_g2_i2	141	S	Actin-2, partial	0.900625	0.0021336	78.401	EIT(0.099)S(0.901)LAPS(0.001)TMK	2	-1.9893	2
DN142261_c0_g2_i2	145	S	Actin-2, partial	0.85198	9.97824e-05	109.1	EIT(0.001)SLAPS(0.852)T(0.147)MK	2	-0.94932	5
DN142264_c0_g1_i6	165	S	---	0.961212	1.89189e-12	94.96	TSGSQNTQT(0.038)VRDS(0.961)PQHQPVYADR	3	-0.44778	2
DN142284_c0_g3_i1	125	S	zrfp1-pending-prov protein	0.777672	0.000820939	57.802	S(0.222)QS(0.778)LADSWLLVDPAGASR	2	-0.15956	2
DN142307_c0_g1_i7	19	S	---	1	2.08339e-105	196.48	VDVHGKS(1)PS(1)FK	3	-0.4845	137
DN142307_c0_g1_i7	21	S	---	1	9.49324e-19	136.39	VDVHGKS(1)PS(1)FK	3	-0.4845	47
DN142307_c0_g1_i7	159	S	---	1	1.167e-05	114.56	VDAGGKFELPS(1)LK	2	-0.40523	5
DN142307_c0_g1_i7	300	S	---	1	2.68372e-87	152.64	KPKS(1)PS(1)FK	2	-0.075519	16
DN142307_c0_g1_i7	302	S	---	1	0.0115936	74.962	KPKS(1)PS(1)FK	2	-0.075519	9
DN142312_c0_g2_i1	227	S	transaldolase-like	0.999994	0.00246933	79.492	TQVMGAS(1)FR	2	-0.27793	9
DN142354_c0_g1_i1	256	S	---	1	6.13109e-21	140.75	S(1)PHMHVIDSSNSER	2	-0.30859	99
DN142354_c0_g1_i1	267	S	---	0.939153	4.96673e-08	100.04	SPHMHVIDS(0.015)S(0.046)NS(0.939)ER	3	0.066646	8
DN142354_c0_g1_i1	333	S	---	0.999791	0.000193266	53.444	GAASGTASHNVCPCQNS(1)GR	3	-0.69625	1
DN142354_c0_g1_i1	351	S	---	1	0.000996207	71.279	DIEFRHS(1)HEGR	3	0.49628	2
DN142398_c0_g1_i2	618	S	myosin heavy chain, muscle-like, partial	1	0.0167011	71.153	ANS(1)EVAQWR	2	0.0079553	2
DN142398_c0_g1_i3	489	S	myosin heavy chain, muscle-like, partial	0.973905	5.59286e-148	212.85	MEIDDLASNMES(0.974)VS(0.026)K	2	-2.3209	1
DN142398_c0_g1_i3	491	S	myosin heavy chain, muscle-like, partial	0.993648	1.20586e-169	220.03	MEIDDLASNMES(0.006)VS(0.994)K	2	-1.0243	2
DN142398_c0_g1_i3	551	S	myosin heavy chain, muscle-like, partial	0.998348	0.00313239	80.245	DSLIS(0.998)QLS(0.002)R	2	0.50001	1
DN142398_c0_g1_i3	554	S	myosin heavy chain, muscle-like, partial	0.992473	0.00751266	64.121	DSLIS(0.008)QLS(0.992)R	2	0.95498	4
DN142398_c0_g1_i3	728	S	myosin heavy chain, muscle-like, partial	0.931185	0.00814638	66.19	S(0.931)LS(0.057)T(0.012)ELFK	2	-0.72885	1
DN142398_c0_g1_i3	749	T	myosin heavy chain, muscle-like, partial	0.997626	0.00986001	40.432	NAY(0.001)EES(0.002)LDHLET(0.998)LKR	3	-0.57729	1
DN142398_c0_g1_i3	851	S	myosin heavy chain, muscle-like, partial	0.847776	4.89591e-38	155.1	VVESMQS(0.848)T(0.152)LDAEIR	2	1.5528	2
DN142398_c0_g2_i1	1151	S	myosin heavy chain, striated muscle-like isoform X8	1	1.41652e-07	92.932	MEGDLNEMEIQLS(1)HANR	3	-0.74827	1
DN142426_c0_g1_i1	123	T	synaptotagmin-4-like	0.999999	8.09234e-05	78.976	HLAT(1)PEKPLISGNSGFDMR	3	-0.26013	2
DN142426_c0_g1_i1	287	S	synaptotagmin-4-like	0.998157	0.000400004	84.687	KFS(0.998)PT(0.002)DTNR	3	-2.1361	2
DN142432_c0_g2_i1	229	S	androgen-induced gene 1 protein-like isoform X2	1	1.31037e-25	145.49	KPEPS(1)AS(1)PKPK	2	0.73851	18
DN142432_c0_g2_i1	231	S	androgen-induced gene 1 protein-like isoform X2	1	2.34758e-46	158.89	KPEPS(1)AS(1)PKPK	2	0.73851	60
DN142503_c0_g1_i1	24	S	---	1	7.82328e-197	227.2	TPDGFIQVEVPDS(1)PGER	2	0.86697	10
DN142503_c0_g1_i1	42	S	---	0.997739	5.81377e-38	132.28	AETQAEPSLLQQES(0.998)PPVS(0.001)T(0.001)VAK	3	0.24681	12
DN142504_c0_g1_i2	88	T	Proteasome subunit beta type-5, partial	0.794654	1.14023e-06	114.01	ASAGSYIS(0.205)T(0.795)PDVHK	2	-0.37997	3
DN142506_c0_g1_i1	119	S	programmed cell death, putative	0.998652	0.00243486	76.073	HS(0.001)S(0.999)KDVWVR	2	1.0517	13
DN142506_c0_g1_i1	306	T	programmed cell death, putative	0.901116	0.000208832	71.696	S(0.006)VT(0.019)T(0.073)GT(0.901)PPS(0.001)SSIPPVSIALR	2	-0.15682	1
DN142506_c0_g1_i1	537	S	programmed cell death, putative	1	0.00348908	64.104	RFVS(1)EGDAIR	2	-0.87321	6
DN142508_c1_g1_i3	29	S	moesin/ezrin/radixin homolog 1, partial	1	0.000189642	95.751	S(1)APGQQLFDQVVR	2	-0.34807	4
DN142563_c0_g1_i1	237	S	---	1	0.00463877	47.621	KIS(1)EHNPGPFQR	3	-0.0011586	1
DN142581_c5_g4_i1	98	S	---	0.987652	2.44679e-09	95.652	T(0.008)RS(0.988)PS(0.011)RIS(0.994)PQAASLAPALR	3	0.074292	6
DN142581_c5_g4_i1	103	S	---	0.993612	2.44679e-09	95.652	T(0.008)RS(0.988)PS(0.011)RIS(0.994)PQAASLAPALR	3	0.074292	6
DN142583_c0_g1_i3	208	S	---	0.990562	0.00895527	46.249	ERHPS(0.991)PVS(0.009)FPISR	3	0.4882	1
DN142606_c4_g4_i1	242	S	---	0.941141	0.000405573	86.944	RES(0.941)PS(0.059)PAPKPR	3	-0.054684	6
DN142606_c4_g4_i1	387	S	---	0.999882	0.00499579	59.067	RYS(1)PPIQR	2	-0.038005	2
DN142606_c4_g4_i1	556	S	---	1	0.00634114	48.044	KHPAPPS(1)PAR	3	-0.36614	4
DN142660_c2_g1_i1	454	S	lamin-B2-like isoform X1	0.99996	6.25936e-60	169.8	LRLS(1)PS(0.998)PS(0.001)SQK	2	1.0018	7
DN142660_c2_g1_i1	456	S	lamin-B2-like isoform X1	0.998455	0.000357818	92.38	LRLS(1)PS(0.998)PS(0.001)SQK	2	1.0018	3
DN142717_c0_g1_i2	326	S	putative four and A half lim domains	0.999968	0.00129759	106.33	IGCDS(1)KDLSFK	2	-0.94285	3
DN142717_c0_g1_i2	513	S	putative four and A half lim domains	1	0.00832586	62.463	FIS(1)FEDR	2	0.26934	2
DN142717_c0_g1_i2	548	S	putative four and A half lim domains	1	1.17817e-52	164.74	GFLTNEDQIMCS(1)DCGR	2	-0.81652	4
DN142795_c1_g1_i1	107	Y	proteasome subunit alpha 6 (T01 family)	0.895159	0.00112518	86.911	Y(0.105)GY(0.895)EMPCDVLLK	2	0.26168	2
DN142798_c0_g3_i1	43	T	CRE-RAB-1 protein	0.999947	0.00451819	86.803	FRT(1)ITAAYYR	2	-1.8494	5
DN142801_c0_g1_i2	98	S	Pre-mRNA-splicing factor 38B	0.997845	0.00236898	68.972	IGS(0.998)QT(0.002)GMCGGVR	2	-2.7404	1
DN142810_c0_g2_i5	91	S	putative zinc finger protein	0.999865	1.31102e-13	90.867	SGDLGIPQNPDDRS(1)PS(0.998)PEPIYS(0.002)GDGK	3	-0.42856	10
DN142810_c0_g2_i5	93	S	putative zinc finger protein	0.99891	1.31102e-13	90.867	SGDLGIPQNPDDRS(1)PS(0.999)PEPIYS(0.001)GDGK	3	-0.86771	10
DN142816_c0_g1_i3	218	S	cell polarity protein	0.935928	5.15453e-06	88.574	YLGT(0.005)ES(0.059)NS(0.936)EMAFPIPAK	2	-0.056329	3
DN142852_c0_g1_i1	291	S	Mername-AA194 putative peptidase (S09 family)	0.999577	4.81711e-128	201.9	EDLIYTQNS(1)PTLLDQR	2	2.116	3
DN142852_c0_g1_i1	313	S	Mername-AA194 putative peptidase (S09 family)	0.963617	0.000405346	94.532	RS(0.036)S(0.964)PFLPFSSR	2	-0.031941	12
DN142868_c0_g1_i1	24	S	---	0.99755	0.000972187	72.321	KRPS(0.998)IT(0.002)CSSPQR	3	0.11111	10
DN142868_c0_g1_i1	29	S	---	0.791042	0.000337483	88.706	KRPSITCS(0.209)S(0.791)PQR	3	-0.42398	5
DN142868_c0_g1_i1	41	S	---	0.998975	0.00262256	76.01	IS(0.999)VCS(0.001)PTTCCR	2	-1.6553	3
DN142868_c0_g1_i1	44	S	---	0.99914	4.51273e-05	111.31	ISVCS(0.999)PT(0.001)TCCR	2	-0.37028	5
DN142949_c2_g3_i1	29	S	---	1	6.81937e-05	108.97	IDS(1)PMPVIPHQK	3	-0.079501	19
DN142984_c1_g2_i1	51	S	putative major egg antigen	0.750735	0.000222359	66.893	T(0.249)AS(0.751)HVVPVEDCSWIR	2	1.5304	4
DN143006_c0_g1_i1	131	S	---	0.978222	0.00479991	66.215	IPT(0.005)GS(0.016)AS(0.978)LELK	2	0.97118	3
DN143021_c0_g4_i1	46	S	---	0.999591	7.41547e-14	133.86	INRLS(1)ISAPTDFR	2	-0.32197	17
DN143021_c0_g4_i1	151	S	---	0.941357	8.21656e-14	126.91	RT(0.056)S(0.941)AS(0.003)DTAFSSNR	2	-0.2493	7
DN143021_c0_g4_i1	168	S	---	0.993148	1.48743e-06	77.401	S(0.993)HFENT(0.007)PLPPPPPPPPVLVGE	2	-0.012553	4
DN143027_c0_g2_i1	21	Y	putative tegumental protein Sm 20.8	1	7.23861e-23	113.93	GY(1)ITLADLEK	2	-0.19859	5
DN143044_c0_g1_i2	152	S	putative cell division cycle	1	0.00353295	57.434	LDKS(1)VENLHLK	3	-0.45166	1
DN143052_c1_g1_i5	19	S	---	0.99902	2.03425e-70	174.55	RES(0.999)QT(0.001)SFEATEAENLYSR	2	-0.015333	2
DN143069_c2_g1_i1	895	T	collagen alpha-1(III) chain-like	0.862063	0.000341996	40.88	GPQGT(0.057)PGPT(0.862)GPPGHEGT(0.081)PGPMGPR	3	-1.1772	1
DN143069_c2_g1_i1	903	T	collagen alpha-1(III) chain-like	0.99867	6.38779e-11	71.67	GPQGTPGPT(0.001)GPPGHEGT(0.999)PGPMGPR	3	0.9629	4
DN143076_c6_g4_i6	189	T	---	0.974883	1.2965e-12	130.21	GPVGDAPFT(0.975)PS(0.022)Y(0.003)R	2	-2.1349	3
DN143076_c6_g4_i6	246	S	---	1	0	266.28	S(1)AEYDNYGSYSGGSYDVPNR	2	0.96996	2
DN143076_c6_g4_i6	278	S	---	1	6.05611e-148	208.28	NYES(1)VDYAYYDGHGSR	2	-0.16525	3
DN143076_c6_g4_i6	299	S	---	0.971056	0.00451334	77.597	S(0.029)GS(0.971)NYNYGRP	2	0.21234	2
DN143105_c0_g1_i8	19	S	---	0.999852	0.00127944	99.413	KVFDSLDTDKS(1)GK	2	1.3258	1
DN143105_c0_g1_i8	23	S	---	0.999996	2.83649e-07	123.76	SGKIS(1)VAELKK	2	0.51716	6
DN143110_c0_g2_i9	33	S	---	0.776847	3.02607e-06	89.462	T(0.009)PS(0.214)S(0.777)PPPDGTPITSPEIK	2	0.30487	2
DN143116_c1_g1_i5	145	S	Natterin-4	0.843901	0.00659713	64.374	AYMPS(0.156)FS(0.844)R	2	0.79111	4
DN143134_c0_g1_i1	432	S	---	0.994293	6.05017e-27	104.54	AIHGDNEFY(0.006)DS(0.994)AEEDGVGLNIQNPSTKPSK	4	-0.15508	2
DN143151_c0_g2_i2	26	S	Protein farnesyltransferase/geranylgeranyltransferase type-1 subunit alpha	1	1.74184e-18	118.1	DRPEWADITPIKQDES(1)PR	3	-0.018729	1
DN143177_c2_g1_i1	163	T	---	0.972048	7.16592e-25	123.44	DDRQT(0.972)PNS(0.028)AQINQIQISGR	3	-0.61306	2
DN143227_c0_g1_i1	51	S	LOW QUALITY PROTEIN: importin alpha-related	0.99487	1.01301e-92	188.04	NVLEGVDET(0.005)S(0.995)PLKEK	2	0.8372	4
DN143236_c1_g6_i1	140	S	triosephosphate isomerase	1	0.00429324	71.153	NIS(1)GAQWDR	2	0.075173	2
DN143251_c0_g1_i1	292	S	putative chaperonin containing t-complex protein 1,epsilon subunit, tcpe	0.99986	0.00136386	59.673	HNLFVES(1)VEDYRK	3	-0.19021	2
DN143264_c0_g1_i1	137	S	---	0.998685	1.17303e-07	72.433	QNS(0.999)DS(0.001)ESPPVVPLR	2	0.29027	1
DN143276_c0_g1_i1	54	S	putative p30 dbc protein	0.819146	1.22983e-05	86.073	S(0.002)MY(0.008)NT(0.17)S(0.819)PMGKPDSWGVGYR	3	0.079441	5
DN143276_c0_g1_i1	114	S	putative p30 dbc protein	0.933454	2.69646e-12	130.02	RPQS(0.933)S(0.059)S(0.008)HYEVK	2	0.40405	6
DN143279_c0_g5_i1	2	S	---	1	5.16113e-128	201.18	S(1)DDETAVGEEGVSAAR	2	0.92018	43
DN143279_c0_g5_i1	134	S	---	1	7.56621e-82	179.41	KAGS(1)VEMAEEVKK	3	0.40616	115
DN143319_c0_g1_i1	135	S	putative cyclin l	0.85693	5.12679e-46	133.1	APVDNSKPDGAPQTAT(0.001)VS(0.857)PT(0.087)S(0.036)T(0.015)T(0.004)K	3	0.27714	4
DN143339_c3_g1_i3	41	S	---	1	0.00924983	63.216	S(1)IEAPLLR	2	-0.1817	3
DN143358_c4_g5_i3	25	S	6-phosphogluconolactonase, partial	1	6.81388e-09	86.519	LLS(1)VEDLVVAPITDSPKPPPNR	3	-0.109	1
DN143382_c0_g1_i1	198	S	---	1	1.37303e-152	214.44	APDVPS(1)IDRLS(1)IGHIDK	2	0.50097	17
DN143382_c0_g1_i1	203	S	---	1	1.37303e-152	214.44	APDVPS(1)IDRLS(1)IGHIDK	2	0.50097	30
DN143382_c0_g1_i1	211	S	---	0.893983	1.12467e-18	135.23	LSIGHIDKVS(0.894)T(0.106)GK	2	0.63094	4
DN143382_c0_g1_i1	243	S	---	1	1.20339e-172	216.4	LTSASTDLDLDRES(1)IPK	2	1.5396	2
DN143382_c0_g1_i1	348	S	---	0.817069	0.00652066	45.829	RLHS(0.817)T(0.183)GEDR	3	0.022097	4
DN143382_c0_g1_i1	411	S	---	0.834409	3.85782e-79	182.17	TDTLS(0.165)S(0.834)VT(0.001)YYGSNER	2	0.50338	3
DN143382_c0_g1_i1	417	S	---	0.999777	1.33027e-129	207.43	TDTLSSVTYYGS(1)NER	2	0.38284	3
DN143382_c0_g1_i1	423	S	---	1	6.41394e-05	115.68	AKS(1)VQPPAAQK	2	-0.37621	3
DN143384_c0_g2_i1	153	S	activator of 90 kDa heat shock protein ATPase homolog 1-like	0.808418	0.0168899	58.885	RQLS(0.808)T(0.187)Y(0.001)IS(0.003)DLK	2	1.7895	1
DN143396_c0_g1_i8	94	S	---	1	1.69641e-27	142.94	VVGS(1)RPVEFFDATK	2	0.28815	4
DN143401_c0_g2_i2	2	S	---	1	0.000520634	89.43	S(1)AAGQAYSLR	2	0.97218	2
DN143407_c0_g2_i1	49	S	---	1	7.07568e-118	163.95	GGGHPGS(1)WGGHEPDHDYGR	2	1.3167	10
DN143407_c0_g2_i1	59	Y	---	1	2.78758e-05	81.618	GGGHPGSWGGHEPDHDY(1)GR	3	0.59319	2
DN143407_c0_g2_i1	91	S	---	1	6.10572e-08	118.76	S(1)MGHQTHPGR	2	-1.1811	33
DN143407_c0_g2_i1	96	T	---	0.999999	0.00108537	100.02	SMGHQT(1)HPGR	3	0.13208	10
DN143431_c0_g2_i2	699	S	SCY1-like protein 2, partial	0.997776	0.000679848	88.021	T(0.002)HS(0.998)NPNFGQR	2	-1.6456	5
DN143434_c0_g1_i1	62	S	---	0.999348	2.54603e-06	85.737	VSLPT(0.001)FAADGRPPS(0.999)VPR	3	0.35673	1
DN143458_c1_g2_i3	13	S	n-terminal yjef related	0.988657	1.53655e-18	137.61	KS(0.011)LS(0.989)YAGIVNYK	2	0.19012	5
DN143470_c7_g1_i2	69	S	Plasma membrane calcium-transporting ATPase 3	0.996371	0.00270622	66.022	RQS(0.996)AT(0.042)LS(0.924)S(0.038)MGLR	2	-0.25982	1
DN143470_c7_g1_i2	73	S	Plasma membrane calcium-transporting ATPase 3	0.923912	0.00270622	66.022	RQS(0.996)AT(0.042)LS(0.924)S(0.038)MGLR	2	-0.25982	1
DN143487_c0_g2_i2	81	S	prefoldin subunit 4	0.801699	6.95891e-05	77.969	VGESFFHIS(0.802)T(0.195)DET(0.003)NAK	3	-0.72861	2
DN143496_c2_g1_i4	90	S	Chromobox protein 5	0.999859	0.0163667	70.438	LKS(1)PLPSSSK	2	0.35379	2
DN143508_c2_g4_i2	76	S	tubulin alpha chain-like	0.998682	6.67715e-89	176.86	TIGGGDDS(0.999)FNT(0.001)FFSETGSGK	2	-2.7191	3
DN143508_c2_g4_i2	86	S	tubulin alpha chain-like	0.998432	0	294.47	TIGGGDDSFNTFFSET(0.002)GS(0.998)GK	2	0.42397	6
DN143520_c0_g1_i1	67	S	---	0.999998	0.00150742	70.783	KNS(1)VAIFTPSTGER	2	0.036938	2
DN143548_c1_g2_i1	28	Y	---	0.999855	2.40274e-08	123.95	SIY(1)DCFTFPNTK	2	-0.29383	3
DN143558_c0_g1_i2	153	S	glutathione S-transferase Mu 3-like	0.998366	4.73923e-75	177.44	ALKS(0.998)S(0.002)CLDNFPNLK	2	-0.26081	21
DN143559_c0_g1_i1	35	S	---	1	4.18523e-11	115.47	QAS(1)PFEPEIDDGEIER	2	1.2164	9
DN143559_c0_g1_i1	166	S	---	0.999993	3.03715e-05	107.35	YHAGS(1)VPPPISR	2	0.028512	18
DN143565_c2_g1_i2	14	S	endophilin-B1 isoform X7	0.819429	2.86464e-12	129.01	KFVDNT(0.005)S(0.819)T(0.176)AFNR	2	0.33356	2
DN143566_c1_g1_i1	142	S	putative tetraspanin	0.954599	1.99124e-11	113.86	S(0.001)T(0.001)S(0.955)T(0.044)PVHPSTQLWTLR	3	0.45228	3
DN143600_c3_g1_i1	413	S	---	0.999944	0.0100595	45.433	AS(1)LHENWTR	3	0.07048	2
DN143604_c1_g2_i1	5	S	---	0.911484	2.95311e-06	107.91	S(0.911)KS(0.094)RPS(0.689)T(0.306)PVGVSQR	2	-0.30816	1
DN143604_c1_g2_i1	7	S	---	0.998903	0.000187128	85.937	S(0.999)RPS(0.5)T(0.5)PVGVS(0.001)QR	2	1.0603	8
DN143604_c1_g2_i1	10	S	---	0.860381	2.95311e-06	107.91	S(0.04)KS(0.961)RPS(0.86)T(0.139)PVGVSQR	2	-0.13028	9
DN143604_c1_g2_i1	11	T	---	0.955128	0.00127153	90.376	S(0.001)RPS(0.044)T(0.955)PVGVSQR	2	-0.13035	14
DN143604_c1_g2_i1	44	S	---	0.812151	0.000512338	77.221	MEASAAS(0.001)T(0.003)LVS(0.184)S(0.812)R	2	-0.52194	1
DN143604_c1_g2_i1	48	S	---	0.985943	0.0104449	52.862	KPS(0.986)QT(0.063)PLGS(0.758)PS(0.192)R	2	0.70769	1
DN143604_c1_g2_i1	54	S	---	0.996712	1.41372e-12	131.61	KPSQT(0.001)PLGS(0.997)PS(0.002)R	2	0.60263	24
DN143610_c0_g3_i1	249	S	Hexokinase	1	3.46615e-74	180.78	RMS(1)GELNDEEYK	2	-0.50389	33
DN143627_c0_g1_i1	130	S	DEAD box ATP-dependent RNA helicase, putative	0.998377	0.00336892	69.92	Y(0.002)S(0.998)AGGAFPSVR	2	0.10043	2
DN143648_c0_g1_i4	533	S	Eukaryotic translation initiation factor 4 gamma 3	0.955995	0.0127732	64.52	S(0.956)DS(0.044)FLGPR	2	0.12958	3
DN143648_c0_g1_i4	535	S	Eukaryotic translation initiation factor 4 gamma 3	0.997837	0.00985189	61.593	S(0.002)DS(0.998)FLGPR	2	-0.1359	2
DN143648_c0_g1_i4	574	S	Eukaryotic translation initiation factor 4 gamma 3	0.920465	1.95932e-10	98.76	FHGIDSLHS(0.003)DVNS(0.92)ES(0.073)ES(0.004)GK	3	0.4201	2
DN143648_c0_g1_i4	799	S	Eukaryotic translation initiation factor 4 gamma 3	1	4.22444e-35	151.49	KQES(1)KEDPLFK	3	-0.083025	3
DN143679_c0_g1_i2	68	S	Phosphorylated adapter RNA export protein	0.999146	0.00863983	62.338	SAT(0.001)ALS(0.999)IER	2	0.50839	1
DN143695_c0_g1_i2	180	S	---	0.999147	0.00064471	90.725	LNS(0.999)IS(0.001)TSTSPLR	2	-0.6166	2
DN143705_c1_g1_i3	116	S	N-acetyl-D-glucosamine kinase isoform X1	0.999965	1.54173e-83	181.23	LDAVGLALS(1)GVDSEDNAR	2	0.60979	2
DN143709_c0_g1_i3	24	S	cdc42 homolog	1	1.72323e-36	145.73	RRDS(1)ADPHIECVVVGDSK	3	0.63592	10
DN143735_c5_g3_i3	31	S	maspardin-like	0.999764	0.00137536	83.204	LQS(1)FNSLASR	2	-0.5205	3
DN143736_c1_g1_i1	191	S	Microtubule-associated protein RP/EB family member 1	1	1.20588e-197	230.29	S(1)PAGSQSAGDSSQINALR	2	-0.069961	15
DN143736_c1_g1_i1	195	S	Microtubule-associated protein RP/EB family member 1	0.999959	6.70429e-249	241.6	SPAGS(1)QSAGDSSQINALR	2	0.16323	2
DN143736_c1_g1_i1	202	S	Microtubule-associated protein RP/EB family member 1	0.954394	0	263.02	SPAGSQSAGDS(0.046)S(0.954)QINALR	2	2.3806	2
DN143752_c0_g1_i11	5	S	---	0.989426	3.10881e-36	141.29	RVS(0.989)DT(0.011)PQPLATVEVTGDSHK	3	-0.16509	7
DN143811_c0_g2_i1	82	S	---	1	7.82522e-19	120.25	AMS(1)HFDAANNSLVAPTPR	3	-0.12747	2
DN143811_c0_g2_i1	113	S	---	0.960622	5.59019e-09	102.16	Y(0.001)S(0.039)S(0.961)VPPAGLSLPTYQR	2	0.75001	15
DN143811_c0_g2_i1	129	S	---	0.999029	0.00298157	80.916	AT(0.001)S(0.999)VAPLPR	2	-0.060942	8
DN143811_c0_g2_i1	252	S	---	0.995605	8.45034e-12	117.38	YAAIDMT(0.001)T(0.004)GPAS(0.996)IEER	2	-0.62633	1
DN143822_c2_g5_i3	74	S	---	0.999997	0.00011378	87.24	S(1)LQIYGDPTTANAR	2	0.62795	3
DN143850_c0_g3_i1	136	S	5-AMP-activated protein kinase, beta subunit,putative	1	4.41556e-104	188.51	S(1)KQNFYTIIDLPEGEHQYK	2	-0.38112	5
DN143854_c0_g1_i2	192	S	---	0.986456	0.00581388	64.104	IIPVS(0.986)PT(0.009)S(0.002)AS(0.002)R	2	0.8051	8
DN143871_c0_g1_i1	9	S	putative calbindin-32	1	4.04084e-202	228.32	RLS(1)MNPGEALINESNESPR	2	1.7749	10
DN143875_c4_g6_i1	8	S	plasma membrane calcium-transporting ATPase 2-like isoform X4	1	7.19681e-08	122.08	KRS(1)S(1)LLVPSER	2	0.25836	90
DN143875_c4_g6_i1	9	S	plasma membrane calcium-transporting ATPase 2-like isoform X4	1	7.19681e-08	122.08	KRS(1)S(1)LLVPSER	3	0.11686	104
DN143890_c0_g1_i4	5	S	Titin	0.980095	1.53419e-36	125.42	T(0.02)GYVS(0.98)EGEHEHPMEVVPMVPQETFR	3	-0.64453	8
DN143890_c0_g1_i4	207	T	Titin	1	0.00323744	91.845	AINVT(1)PIIPVYK	2	0.24289	3
DN143910_c2_g2_i1	394	S	Hypothetical protein, putative	0.999997	3.35808e-22	101.04	WLAEAEEES(1)S(1)EEEEDESEKVPAVPAHR	3	-0.027619	3
DN143910_c2_g2_i1	395	S	Hypothetical protein, putative	0.999975	3.35808e-22	101.04	WLAEAEEES(1)S(1)EEEEDESEKVPAVPAHR	3	-0.027619	3
DN143932_c0_g1_i1	202	T	putative cpg binding protein	0.999911	5.34761e-13	100.76	LGRAT(1)PPMAYDNPSNADVQPHWR	4	-0.59472	2
DN143932_c0_g1_i1	290	S	putative cpg binding protein	0.889787	1.39886e-16	100.62	IS(0.89)PT(0.084)QS(0.026)QLSDFDYDSHFDDYSSSR	3	-0.32095	4
DN143936_c0_g1_i5	93	S	superoxide dismutase	1	0.0142225	70.26	GVVRFS(1)QEAAK	2	0.5254	1
DN143939_c0_g1_i1	2	S	putative tryptophanyl-tRNA synthetase	1	8.04535e-12	125.79	S(1)NVS(1)GDVITPWEVK	2	-1.0552	7
DN143939_c0_g1_i1	5	S	putative tryptophanyl-tRNA synthetase	1	1.36383e-50	166.52	S(1)NVS(1)GDVITPWEVK	2	-0.2675	14
DN143952_c0_g1_i1	246	S	G-protein coupled receptor fragment, putative	1	0.005758	83.37	MDNRLS(1)PAVVK	2	0.50601	2
DN143975_c2_g1_i1	44	S	Smad nuclear-interacting protein 1	1	5.88449e-28	140.45	LRS(1)PIIISDNNTSLPVK	3	0.4335	8
DN143975_c2_g1_i1	64	S	Smad nuclear-interacting protein 1	0.994385	4.39766e-11	109.79	LT(0.006)S(0.994)PVIIK	2	-0.15218	6
DN143975_c2_g1_i1	91	S	Smad nuclear-interacting protein 1	1	3.15821e-07	119.65	IKAEEGS(1)PHLR	2	-0.46297	4
DN143975_c2_g1_i1	98	S	Smad nuclear-interacting protein 1	1	4.54921e-05	92.773	RRS(1)PAFDDAEHIR	4	0.20205	10
DN143986_c1_g3_i1	36	S	---	0.952791	0.000701967	75.911	HDPS(0.953)IS(0.047)IDDIISK	2	-0.048665	1
DN143987_c1_g2_i7	17	S	fatty acid-binding protein, heart-like	0.905406	0.00743947	41.115	MKDS(0.09)DDVS(0.905)VIAES(0.005)LGAK	3	0.11618	1
DN143991_c0_g1_i1	369	T	cleft lip and palate transmembrane protein 1-like protein	1	0.0116849	47.302	MAKVT(1)LT(1)FR	2	-1.9314	1
DN143991_c0_g1_i1	371	T	cleft lip and palate transmembrane protein 1-like protein	1	0.0116849	47.302	MAKVT(1)LT(1)FR	2	-1.9314	1
DN143995_c0_g2_i1	41	S	---	0.795416	1.21359e-08	95.5	VGDKS(0.205)S(0.795)PIFQPMLNPLK	3	0.060374	4
DN144041_c4_g1_i1	81	S	---	0.999947	3.39306e-127	194.48	TLAQS(1)PVPFTQMDDYDQQSPLK	2	-0.34809	31
DN144041_c4_g1_i1	95	S	---	1	3.39306e-127	194.48	TLAQS(1)PVPFTQMDDYDQQS(1)PLK	2	0.088801	11
DN144065_c0_g2_i8	16	S	---	0.99996	0.000905261	63.302	VLDEGSFPQAPPS(1)PMK	2	3.0104	4
DN144066_c0_g1_i3	102	S	Galactose-1-phosphate uridylyltransferase	1	0.00615622	66.267	NDFPALS(1)PR	2	0.66659	6
DN144077_c0_g1_i1	125	S	protein l(2)37Cc	1	3.65965e-61	173.71	IYS(1)NLGFDYEER	2	-0.32962	3
DN144080_c0_g1_i4	126	S	Fibronectin type 3 and ankyrin repeat domains protein 1	0.999569	2.72597e-39	157.91	HGS(1)ITELEHVLSLK	3	-0.51559	2
DN144084_c0_g3_i7	19	S	eukaryotic translation initiation factor 4E-binding protein 3-like	0.999742	3.87478e-07	118.21	TKFS(1)DISQLPK	2	0.095452	4
DN144084_c0_g3_i7	30	T	eukaryotic translation initiation factor 4E-binding protein 3-like	0.858785	1.12977e-119	194.04	DYS(0.097)T(0.859)T(0.044)PGGSIFS(0.001)T(0.023)T(0.976)PGGTR	2	0.30968	8
DN144084_c0_g3_i7	31	T	eukaryotic translation initiation factor 4E-binding protein 3-like	0.840863	9.92573e-76	173.32	DYS(0.018)T(0.141)T(0.841)PGGSIFS(0.002)T(0.109)T(0.888)PGGT(0.001)R	2	0.088029	6
DN144084_c0_g3_i7	40	T	eukaryotic translation initiation factor 4E-binding protein 3-like	0.976442	1.12977e-119	194.04	DYS(0.097)T(0.859)T(0.044)PGGSIFS(0.001)T(0.023)T(0.976)PGGTR	2	0.30968	41
DN144104_c0_g1_i2	310	S	Nucleolin	0.995567	5.2083e-13	109.41	RAS(0.996)ES(0.004)EATEEQDDAQER	2	-0.40367	1
DN144131_c0_g1_i2	95	S	putative glucosamine-fructose-6-phosphate aminotransferase	0.946675	1.71494e-28	137.12	S(0.02)VS(0.947)S(0.033)TEDLLPPVEFSSNR	2	-1.0865	1
DN144141_c0_g2_i1	29	S	---	1	0.00663995	88.78	KADKVS(1)AIIK	2	-0.47803	1
DN144141_c0_g2_i1	333	S	---	0.999999	0.000133552	107.46	SDMQS(1)PQAQYLK	2	0.45423	8
DN144158_c3_g5_i2	378	S	Choline-phosphate cytidylyltransferase B	0.961094	2.39781e-282	248.46	S(0.003)LS(0.961)T(0.036)DSFDSSLNSGSEFSR	2	-2.3149	2
DN144158_c3_g5_i2	401	T	Choline-phosphate cytidylyltransferase B	0.999978	0.00259701	79.92	T(1)PDFTSTSTSR	2	-0.595	6
DN144190_c0_g1_i1	133	S	LIM domain and actin-binding protein 1	0.940511	0.00730714	48.527	LFHS(0.056)VS(0.941)LHET(0.003)R	3	0.068839	2
DN144190_c0_g1_i1	223	S	LIM domain and actin-binding protein 1	1	0.00412294	61.815	RPS(1)KLEILR	3	0.9926	9
DN144190_c0_g1_i1	306	S	LIM domain and actin-binding protein 1	0.997031	0.000527591	97.203	SNS(0.997)S(0.003)LSSPSYR	2	-0.89807	3
DN144193_c0_g4_i2	300	S	---	1	1.45804e-06	89.011	AHS(1)AHLPVSQPADWRPR	3	-1.1742	1
DN144204_c0_g7_i1	95	S	Plastin-2	1	4.73371e-51	159.01	GAS(1)EVKEYDGVVGGK	2	0.44966	24
DN144204_c0_g7_i1	180	S	Plastin-2	0.932864	0.00856071	68.576	IIEKGDS(0.933)MS(0.067)ALFK	2	0.36662	1
DN144204_c0_g7_i1	473	S	Plastin-2	1	0.002172	79.492	LVNVS(1)GENIR	2	1.3149	2
DN144224_c0_g1_i1	311	S	---	1	0.00855806	52.576	RRPVVS(1)PIIR	3	0.011512	1
DN144243_c0_g2_i2	29	S	---	0.997393	5.22244e-61	147.73	EKDALGDIANELGGDGS(0.997)DVGS(0.003)LDDLR	3	0.032221	1
DN144243_c0_g2_i2	33	S	---	0.99939	1.76468e-80	159.54	EKDALGDIANELGGDGS(0.001)DVGS(0.999)LDDLR	3	0.81264	2
DN144243_c0_g2_i2	108	T	---	1	1.83893e-77	175.39	GPAT(1)PMASAMMESWR	2	-0.72984	21
DN144243_c0_g2_i2	117	S	---	0.996888	2.3384e-08	106.86	GPAT(1)PMAS(0.003)AMMES(0.997)WR	2	0.34583	2
DN144249_c0_g2_i1	25	S	cat eye syndrome critical region protein 5-like	1	2.77376e-191	226.56	KAS(1)IIS(0.998)T(0.006)DS(0.991)YT(0.006)DEK	2	0.47319	40
DN144249_c0_g2_i1	28	S	cat eye syndrome critical region protein 5-like	0.997705	2.20736e-261	246.34	KAS(1)IIS(0.998)T(0.006)DS(0.991)YT(0.006)DEK	2	0.47319	91
DN144249_c0_g2_i1	31	S	cat eye syndrome critical region protein 5-like	0.999913	2.20736e-261	246.34	ASIIS(0.428)T(0.571)DS(1)YTDEKFDHVPTGLK	2	-0.94418	148
DN144249_c0_g2_i1	95	S	cat eye syndrome critical region protein 5-like	0.940107	8.19332e-24	137.89	VPIAFVT(0.021)NS(0.94)MS(0.039)PPEAK	2	0.072879	18
DN144251_c7_g7_i1	417	S	putative multiubiquitin binding protein S5a	0.75802	0.010013	44.132	AIES(0.758)LT(0.241)GKPVKPS(0.001)EK	3	-0.30177	1
DN144268_c0_g1_i1	603	S	putative rab geranylgeranyl transferase alpha subunit	0.955696	0.00126276	61.096	S(0.044)HQS(0.956)LNVIYDKPVK	3	0.12172	4
DN144268_c0_g1_i1	608	Y	putative rab geranylgeranyl transferase alpha subunit	0.99795	0.00249476	52.527	SHQS(0.002)LNVIY(0.998)DKPVK	3	1.3492	1
DN144283_c0_g5_i2	14	S	growth factor receptor-bound protein, putative	0.982303	0.00144094	59.502	HDFNT(0.018)DAS(0.982)DELPFR	3	-0.97654	2
DN144290_c0_g1_i10	89	S	---	0.79006	0.00581388	64.104	IAT(0.17)GS(0.79)VS(0.038)HS(0.002)GK	2	0.38336	1
DN144290_c0_g1_i10	106	S	---	1	3.09648e-07	119.77	S(1)VKDLVEEINR	2	0.78069	5
DN144292_c0_g2_i1	195	T	---	0.998808	0.00284643	85.672	S(0.001)RPPRPQT(0.999)PK	2	0.34104	2
DN144307_c0_g1_i3	60	S	transformer-2-related	1	1.32945e-18	136.24	S(1)GGYNSSYGYR	2	0.44324	6
DN144307_c0_g1_i3	167	S	transformer-2-related	0.998312	0.00602633	54.898	AHS(0.998)PT(0.002)PGVYMGR	2	-0.34037	3
DN144344_c0_g1_i2	923	S	bicaudal D-like protein	0.997744	1.86389e-05	86.262	IT(0.002)S(0.998)VDPSTRPK	2	0.49131	2
DN144346_c0_g2_i3	22	S	T-complex protein 1 subunit zeta	0.999985	0.00351097	72.29	TEINS(1)GFFYK	2	0.31157	2
DN144352_c0_g1_i1	270	T	IST1 homolog	0.999991	1.76821e-45	127.64	KTDDDSAYIDLDT(1)PPPYPSGNESGK	3	-1.1048	12
DN144352_c0_g1_i1	315	S	IST1 homolog	1	8.97e-165	213.84	AS(1)PPAAPKPSNFNDDDFDDLSAR	2	0.47871	11
DN144391_c0_g1_i2	268	S	ribosome maturation protein SBDS-like isoform X1	0.921917	5.3314e-13	106.86	KT(0.078)HES(0.922)IPESVPESVSPR	3	-0.40798	2
DN144391_c0_g1_i2	276	S	ribosome maturation protein SBDS-like isoform X1	0.899056	6.36847e-05	69.088	KTHESIPES(0.001)VPES(0.899)VS(0.1)PR	3	0.095768	1
DN144407_c0_g1_i1	187	S	putative beclin	0.993564	3.1273e-114	195.56	TASVT(0.004)ADS(0.994)PT(0.003)AIFSDQGR	2	0.23708	3
DN144416_c0_g1_i1	71	S	---	0.999946	5.23793e-21	114.75	QHS(1)PPYVVSVAGEEHAAER	3	0.53397	2
DN144439_c4_g1_i3	280	S	oxidoreductase, short chain dehydrogenase/reductase family, putative	0.998739	0.00876549	41.996	RHES(0.999)VIY(0.001)IPGR	3	-0.75514	1
DN144487_c7_g1_i1	22	S	LOW QUALITY PROTEIN: keratin, type II cytoskeletal 6A-like, partial	0.980136	1.38944e-06	92.098	TFGGT(0.004)AAPS(0.98)FPS(0.013)PS(0.003)FPR	2	0.65089	2
DN144487_c7_g1_i1	25	S	LOW QUALITY PROTEIN: keratin, type II cytoskeletal 6A-like, partial	0.90511	4.7419e-45	152.13	TFGGTAAPS(0.002)FPS(0.905)PS(0.093)FPR	2	0.96145	3
DN144491_c0_g1_i1	367	S	translocating chain-associated membrane protein 1-like 1	0.983792	8.88145e-21	109.85	EEDS(0.984)RES(0.016)PDAHSSDVHQR	4	-0.6753	8
DN144491_c0_g1_i1	370	S	translocating chain-associated membrane protein 1-like 1	0.995277	8.51844e-133	202.65	EEDS(0.005)RES(0.995)PDAHSSDVHQR	3	-0.16931	19
DN144529_c0_g1_i1	53	S	---	0.988735	0.00037788	77.221	LHPEVLGLDQT(0.002)DQS(0.989)QVS(0.01)	2	1.5692	2
DN144549_c0_g1_i2	79	S	---	1	0.00111191	104.55	GLNFS(1)DDEDRIE	2	-0.51475	6
DN144555_c0_g1_i2	188	S	---	0.999957	0.0021812	79.492	SYMKPNS(1)YHR	2	0.22033	3
DN144565_c0_g5_i1	281	S	---	0.988853	0.00277893	64.454	S(0.003)HPQLPAS(0.989)LPS(0.003)T(0.005)PS	2	0.66964	1
DN144570_c0_g1_i1	116	T	Rho GTPase-activating protein 1, partial	1	0.00341822	76.378	IT(1)PDGLVDEDFEK	2	-0.13667	1
DN144570_c0_g1_i1	375	S	Rho GTPase-activating protein 1, partial	0.990902	0.0139164	57.785	S(0.004)T(0.005)S(0.991)VLSLR	2	0.58354	1
DN144612_c4_g1_i1	92	T	---	0.99162	4.84708e-12	104.6	RS(0.011)T(0.992)RS(0.997)PEGPSLPPQLEAR	3	0.52453	13
DN144612_c4_g1_i1	94	S	---	0.997024	4.84708e-12	104.6	RS(0.011)T(0.992)RS(0.997)PEGPSLPPQLEAR	3	0.52453	13
DN144627_c1_g3_i2	757	S	cold shock domain-containing protein E1-like	0.999658	1.27652e-10	125.98	LKS(1)ITLDDASAPR	2	0.15665	3
DN144652_c0_g1_i3	80	S	---	1	5.87839e-05	100.93	KFNMIS(1)WVK	2	0.66607	4
DN144652_c0_g1_i3	164	S	---	1	9.66023e-23	129.47	AGELLKS(1)AGES(0.983)LT(0.017)GPDEK	2	1.7859	1
DN144652_c0_g1_i3	168	S	---	0.983163	9.66023e-23	129.47	AGELLKS(1)AGES(0.983)LT(0.017)GPDEK	2	1.7859	1
DN144673_c0_g5_i1	108	T	amine oxidase	1	0.00288109	51.03	LAKELGLET(1)Y(1)KVNEVER	3	4.3691	1
DN144673_c0_g5_i1	109	Y	amine oxidase	1	0.00288109	51.03	LAKELGLET(1)Y(1)KVNEVER	3	4.3691	1
DN144697_c0_g1_i1	75	S	camp-dependent protein kinase type II-alpha regulatory subunit, putative	1	0	313.64	KPPVEVDS(1)DDDIIS(1)APPIR	3	2.4496	251
DN144697_c0_g1_i1	81	S	camp-dependent protein kinase type II-alpha regulatory subunit, putative	1	1.61379e-15	106.11	KPPVEVDS(1)DDDIIS(1)APPIR	3	2.4496	2
DN144697_c0_g1_i1	97	S	camp-dependent protein kinase type II-alpha regulatory subunit, putative	1	2.11345e-196	225.19	QGVAAES(1)YDPEKEVEFVK	2	1.3324	8
DN144697_c0_g1_i1	380	S	camp-dependent protein kinase type II-alpha regulatory subunit, putative	1	1.36351e-18	135.02	VFGS(1)LENVPELR	2	-1.2122	6
DN144712_c0_g3_i9	105	S	---	0.914112	0.00751452	63.292	EAHMNLS(0.914)PT(0.086)R	2	-0.61185	3
DN144741_c1_g8_i1	227	S	---	0.999717	5.49967e-23	133.94	TTDYEDS(1)DEKTEWQGFD	2	-0.43323	4
DN144783_c0_g2_i2	64	S	Enolase	0.867951	3.50544e-15	112.85	AAVPSGAS(0.868)T(0.132)GVHEAVELR	2	1.9359	1
DN144783_c0_g2_i2	65	T	Enolase	0.78695	5.71041e-06	92.034	AAVPSGAS(0.213)T(0.787)GVHEAVELR	2	1.5844	1
DN144783_c0_g2_i2	218	S	Enolase	0.999834	0.00244037	55.546	MGSEVYHNLKS(1)VIK	3	0.037682	2
DN144784_c0_g4_i1	59	S	---	1	0.00149321	66.215	IKS(1)IQHLVEQK	3	-0.0039453	2
DN144786_c0_g1_i3	71	S	---	0.959736	5.78119e-05	74.776	RNPFNPLS(0.021)QS(0.96)PAT(0.015)T(0.005)HK	3	0.43858	2
DN144803_c0_g1_i1	113	S	protein LSM14 homolog A isoform X1	0.999997	0.000230828	73.294	EES(1)DALDPWSVTPFGDVK	2	-0.45703	1
DN144803_c0_g1_i1	285	S	protein LSM14 homolog A isoform X1	0.974177	0.016047	42.633	YRPWDEGVRDS(0.974)LS(0.026)K	3	-0.26336	2
DN144818_c0_g1_i2	49	S	rho GDP-dissociation inhibitor-related	0.97112	2.33408e-05	76.799	ENLLGS(0.971)VT(0.022)QS(0.005)T(0.001)PFPNDDR	3	0.11455	4
DN144835_c3_g2_i3	169	S	putative pdz domain containing protein	0.995151	0.00753243	69.188	S(0.995)RGT(0.004)T(0.001)DGTSFGQR	2	1.0498	1
DN144839_c0_g2_i2	408	S	putative cbl	0.972981	0.00393697	75.819	MGS(0.973)T(0.027)FELCK	2	-0.044708	3
DN144839_c0_g2_i2	560	S	putative cbl	1	0.00393697	75.819	GGS(1)LDHLLR	2	-0.10066	6
DN144839_c0_g2_i2	600	T	putative cbl	0.999999	0.0028934	68.481	AAAT(1)PPPLPPHSR	2	0.14492	12
DN144848_c0_g1_i2	77	S	putative aspartyl-tRNA synthetase	0.99664	3.37218e-145	208.85	EFYGNLPMHQS(0.997)QS(0.003)K	2	-0.39832	3
DN144854_c10_g1_i1	1117	T	glutamine transport ATP-binding protein GlnQ-like	1	0.0131127	55.064	VKT(1)Y(1)EAIVK	2	2.4484	1
DN144854_c10_g1_i1	1118	Y	glutamine transport ATP-binding protein GlnQ-like	1	0.0131127	55.064	VKT(1)Y(1)EAIVK	2	2.4484	1
DN144858_c0_g1_i1	105	S	---	0.788518	0.00539412	46.249	KTQVIT(0.002)HEES(0.789)T(0.21)ER	3	-0.2013	2
DN144858_c0_g1_i1	165	S	---	0.998804	1.0881e-56	164.46	TAFQPS(0.001)GS(0.999)VDYSGTSTR	2	-0.093287	6
DN144912_c1_g1_i1	67	S	---	1	0.00937898	71.279	LRES(1)VLPDPEIR	2	1.1089	5
DN144938_c0_g1_i3	193	S	protein phosphatase inhibitor 2	0.842904	9.83629e-16	102.03	HKHPS(0.169)ES(0.843)EDDT(0.988)DEEMDPVALR	3	-1.2379	17
DN144938_c0_g1_i3	197	T	protein phosphatase inhibitor 2	0.999887	9.83629e-16	102.03	HKHPS(0.195)ES(0.805)EDDT(1)DEEMDPVALR	3	-0.59021	20
DN144954_c1_g5_i1	171	T	---	1	0.00911465	43.03	VAIET(1)LET(1)T(1)K	2	-0.48881	1
DN144954_c1_g5_i1	174	T	---	1	0.00911465	43.03	VAIET(1)LET(1)T(1)K	2	-0.48881	1
DN144954_c1_g5_i1	175	T	---	1	0.00911465	43.03	VAIET(1)LET(1)T(1)K	2	-0.48881	1
DN144967_c0_g1_i4	99	S	uridine cytidine kinase I, putative	0.999979	0.000132359	106.82	NQS(1)ESATGCIRPH	2	0.46586	4
DN144974_c0_g1_i4	155	S	protein SYS1 homolog	1	0.00790803	58.98	AIPLGGGGAGS(1)HR	2	0.34989	1
DN145000_c0_g1_i6	436	S	splicing factor, suppressor of white-apricot homolog	0.990138	0.00821104	79.875	GDRPLS(0.99)PS(0.01)IR	2	1.1276	3
DN145002_c0_g1_i1	10	S	putative gelsolin, partial	0.999879	0	287.31	RQPS(1)VTSQADTYGK	2	-0.68313	243
DN145002_c0_g1_i1	12	T	putative gelsolin, partial	0.945431	1.5319e-14	132.09	RQPS(0.011)VT(0.945)S(0.042)QADT(0.001)YGK	3	-0.60763	13
DN145002_c0_g1_i1	13	S	putative gelsolin, partial	0.981785	1.33285e-90	185.67	RQPS(0.92)VT(0.092)S(0.982)QADT(0.006)YGK	3	0.77802	37
DN145002_c0_g1_i1	31	S	putative gelsolin, partial	1	0	331.07	QAKPTGAQDGS(1)LDPEWANIK	2	0.083539	48
DN145006_c0_g1_i2	131	S	---	1	2.10532e-11	111.45	RAS(1)LAAGIYCDTEHHK	3	1.3903	6
DN145007_c3_g2_i1	76	T	---	0.817619	4.96458e-37	113.73	TVMEELAELPT(0.818)T(0.135)ES(0.048)K	2	-0.29333	1
DN145023_c0_g1_i2	536	S	Glutamate--cysteine ligase catalytic subunit	1	8.57681e-53	157.68	HAS(1)PDNEHRHS(0.999)LDSSGGMK	3	-0.06601	38
DN145023_c0_g1_i2	544	S	Glutamate--cysteine ligase catalytic subunit	0.999815	8.57681e-53	157.68	HAS(1)PDNEHRHS(1)LDSSGGMK	3	0.18675	38
DN145068_c0_g2_i1	101	S	NCK-interacting protein with SH3 domain	0.82437	0.00137736	83.204	S(0.824)GT(0.176)DLPVIPTR	2	0.1449	3
DN145068_c0_g2_i1	420	S	NCK-interacting protein with SH3 domain	0.998392	9.28095e-114	192.93	KLNFGDGDQS(0.002)AS(0.998)PPQSAR	2	-1.9352	5
DN145085_c1_g1_i1	42	Y	Charged multivesicular body protein, putative	0.991733	6.56398e-34	106.75	APEAVTDTLPAGY(0.992)VPS(0.008)AAK	2	3.8349	2
DN145094_c1_g2_i4	21	T	myosin regulatory light chain, putative	0.968093	1.5438e-08	124.29	DMYAS(0.013)LGRT(0.968)PS(0.019)DK	2	0.48797	9
DN145094_c1_g2_i4	23	S	myosin regulatory light chain, putative	0.995767	0.00221744	58.712	DMYAS(0.048)LGRT(0.956)PS(0.996)DKELK	3	0.38501	1
DN145094_c1_g2_i4	76	S	myosin regulatory light chain, putative	0.999998	0.00250346	83.045	NFIS(1)EEYLK	2	-0.29586	9
DN145110_c4_g1_i1	86	S	Beta-adrenergic receptor kinase 1	0.999891	9.19667e-28	148.52	TYHINLS(1)PAGSQR	2	-0.1056	6
DN145123_c0_g1_i2	31	S	lamin, putative	0.994313	0.00507214	59.673	SHVS(0.994)VS(0.205)S(0.745)EFS(0.056)R	2	0.85325	2
DN145123_c0_g1_i2	50	S	lamin, putative	1	7.11083e-05	109.14	ERS(1)AS(1)PLNITR	2	-0.84	11
DN145123_c0_g1_i2	52	S	lamin, putative	0.999991	7.11083e-05	109.14	ERS(1)AS(1)PLNITR	2	-0.84	11
DN145123_c0_g1_i2	266	S	lamin, putative	1	0.00218135	84.479	LADELLS(1)FR	2	-0.82764	3
DN145123_c0_g1_i2	410	S	lamin, putative	1	0.00855456	79.148	LNIQS(1)PQR	2	-0.80177	3
DN145150_c0_g1_i1	117	S	---	0.756813	0.000462895	97.2	TSLSALS(0.757)PS(0.243)NPR	2	-0.018475	1
DN145150_c0_g5_i1	435	S	---	1	0.0056873	56.569	RLS(1)VHKEEIMK	3	-0.73279	1
DN145150_c0_g5_i3	979	S	---	0.999944	3.59788e-27	142.91	MVS(1)VSDVQQGDVR	2	-1.0329	1
DN145159_c1_g2_i1	199	S	---	0.999428	2.07917e-05	113.99	FS(0.001)S(0.999)LDLPIDR	2	-0.49715	1
DN145211_c0_g1_i5	10	S	PDZ and LIM domain protein 3-like	1	0.00316658	58.32	RQS(1)QEKPWGIR	3	0.059481	4
DN145234_c0_g2_i2	59	S	---	0.999501	4.42689e-08	70.452	RGS(1)GLPSSEELQWVR	2	-1.344	3
DN145234_c0_g2_i2	63	S	---	0.797704	4.42689e-08	70.452	RGS(0.995)GLPS(0.798)S(0.207)EELQWVR	3	0.21315	1
DN145235_c2_g1_i6	118	S	neuroblast differentiation-associated protein AHNAK-like	1	0.00211298	78.078	VEGS(1)LKGPQIDLK	2	-1.3566	1
DN145235_c2_g4_i1	93	S	neuroblast differentiation-associated protein AHNAK-like	0.999989	8.17171e-12	101.41	KGDRS(1)PLPGQSGSYDVFPPR	3	1.2246	6
DN145235_c2_g4_i1	135	S	neuroblast differentiation-associated protein AHNAK-like	0.999456	0.00570686	42.908	LKS(0.999)EDGIEVEHAGTQSR	3	-0.5455	1
DN145235_c2_g4_i1	213	S	neuroblast differentiation-associated protein AHNAK-like	1	0.0163919	66.267	IPHVDS(1)PGR	2	-0.02944	2
DN145235_c2_g4_i1	417	S	neuroblast differentiation-associated protein AHNAK-like	1	7.76425e-10	94.548	MDFGS(1)PDIGLEESEDKFK	3	2.163	1
DN145235_c2_g4_i1	475	S	neuroblast differentiation-associated protein AHNAK-like	1	3.05277e-38	158.08	ISMSDIDLNLKS(1)PK	2	-0.079757	1
DN145235_c3_g2_i1	654	S	---	0.92873	1.13007e-26	145.7	MPGIDVT(0.068)S(0.929)PS(0.003)LK	2	0.9161	3
DN145263_c0_g1_i1	73	T	sh3-containing grb2-like protein 3 (endophilin III)	0.999976	0.000216904	99.5	MVTMNT(1)FNK	2	-1.34	1
DN145269_c0_g4_i1	3	S	ras-related protein Rab-11B	1	7.10956e-61	171.46	VS(1)KDDEYDFLFK	2	1.2738	4
DN145269_c0_g4_i1	8	Y	ras-related protein Rab-11B	0.998071	0.00939087	42.682	VS(0.002)KDDEY(0.998)DFLFK	2	0.89803	1
DN145269_c0_g4_i1	78	S	ras-related protein Rab-11B	0.842447	0.0189573	53.756	AIT(0.157)S(0.842)AYYR	2	0.53474	2
DN145284_c0_g6_i1	61	S	putative transforming acidic coiled-coil containing protein 1/2	0.999998	4.27765e-09	89.08	FGGGKPQSEGHGTLNVPS(1)PVGK	3	0.31275	2
DN145284_c0_g6_i1	173	S	putative transforming acidic coiled-coil containing protein 1/2	1	3.1663e-90	176.97	S(1)PVPPEPESELTMEEELSSLR	2	-0.46335	4
DN145288_c0_g1_i1	66	T	tyrosine kinase 5	0.941381	0.0131809	78.324	FLFS(0.059)NT(0.941)PPMK	2	0.28334	1
DN145288_c0_g1_i1	76	S	tyrosine kinase 5	0.999108	0.0127732	58.699	IFS(0.999)APCT(0.001)R	2	0.14534	1
DN145288_c0_g1_i1	207	T	tyrosine kinase 5	0.88191	2.5515e-14	133.23	AS(0.118)T(0.882)GASIDAYHGQR	2	1.3632	3
DN145299_c0_g1_i4	327	S	nucleoporin seh1 (sec13-like protein)	0.968042	5.56203e-62	137.35	INFVDAAGEPPARDES(0.021)DAAS(0.968)PGS(0.011)ALPER	3	0.92908	3
DN145300_c0_g1_i2	119	S	thioredoxin-like protein 1	0.761074	5.13664e-16	98.151	GLTGDS(0.001)DAS(0.761)T(0.198)S(0.039)GAS(0.001)AFAHASGSGK	3	-0.14169	2
DN145300_c0_g1_i2	132	S	thioredoxin-like protein 1	0.987332	0	337.91	GLTGDSDASTSGASAFAHAS(0.013)GS(0.987)GK	2	0.36256	6
DN145319_c0_g1_i1	226	S	putative nuclear protein SkiP	0.999988	0.00189213	52.451	GPPS(1)PPPPLMHS(0.852)PS(0.148)R	3	-0.8835	2
DN145319_c0_g1_i1	234	S	putative nuclear protein SkiP	0.852011	0.00189213	52.451	GPPS(1)PPPPLMHS(0.852)PS(0.148)R	3	-0.8835	2
DN145321_c1_g1_i1	1377	S	nebulin-related-anchoring protein-like	1	0.00116338	82.651	LIGALS(1)IEDDPK	2	0.62305	2
DN145329_c0_g1_i1	174	S	hydrocephalus-inducing protein isoform X2	0.806518	8.00889e-05	111.22	RLS(0.807)S(0.193)EGFLAEK	2	-0.072505	6
DN145349_c1_g1_i1	23	S	---	0.990027	3.37415e-08	123.1	LPDES(0.99)PS(0.009)HSYK	2	0.94276	5
DN145354_c0_g2_i1	50	S	putative tubulin-specific chaperone B (tubulin folding cofactor B)	0.851737	7.6957e-08	119.39	LLGQDS(0.148)S(0.852)VDFK	2	1.1367	2
DN145365_c0_g1_i1	151	S	putative e1b-55kD-associated protein	0.999954	0.00692452	54.982	NRS(1)PPRPSR	3	0.10932	2
DN145365_c0_g1_i1	160	S	putative e1b-55kD-associated protein	0.999996	0	269.5	HHS(1)FSVDDEADGWELK	2	-0.39669	4
DN145365_c0_g1_i1	616	S	putative e1b-55kD-associated protein	0.965643	1.59465e-05	106.38	S(0.002)RPDS(0.006)Y(0.001)S(0.025)RS(0.966)PNY(0.001)R	3	-0.61935	3
DN145365_c0_g1_i1	1030	S	putative e1b-55kD-associated protein	0.975569	0.00180127	61.096	QQT(0.024)GS(0.976)FGGGAS(0.001)GLPR	2	0.26236	2
DN145365_c0_g1_i1	1100	S	putative e1b-55kD-associated protein	0.810082	0.00244779	83.087	KDVS(0.187)S(0.81)VGAPT(0.003)R	2	0.11076	1
DN145365_c0_g1_i1	1117	S	putative e1b-55kD-associated protein	0.7937	3.6699e-09	70.994	FDQGPPS(0.794)S(0.182)AS(0.018)S(0.006)APTGSNR	2	0.18397	2
DN145381_c0_g1_i1	88	S	---	0.963735	0.00120568	81.565	NHS(0.964)S(0.029)T(0.007)IEYHR	2	0.22343	4
DN145381_c0_g1_i2	124	S	---	1	3.7493e-36	145.73	DEEES(1)FNGEALLPPQYSR	3	-2.7471	3
DN145381_c0_g1_i2	145	S	---	0.826937	0.00277141	60.157	NHS(0.827)S(0.087)T(0.087)VEYHR	3	-1.3104	1
DN145381_c0_g1_i2	182	S	---	0.926746	4.71034e-09	123.02	NS(0.073)S(0.927)LVYPPNETAR	2	1.4258	21
DN145381_c0_g1_i2	197	S	---	0.999942	0.00262605	72.29	MLVS(1)PPQSQR	2	-0.72725	16
DN145382_c0_g4_i1	851	S	putative cysteinyl-tRNA synthetase	0.999416	0.013977	44.925	YDAY(0.001)LVNKKS(0.999)DH	3	0.74174	1
DN145388_c0_g3_i1	9	S	putative chloride intracellular channel	0.994193	1.39168e-82	175.77	PLPSAQT(0.005)S(0.994)ITTADFQEK	2	0.15761	9
DN145424_c3_g1_i7	182	S	RNA-binding motif protein, X-linked 2	1	0.0137688	52.5	S(1)RS(1)PGLDHGR	2	0.56393	1
DN145424_c3_g1_i7	184	S	RNA-binding motif protein, X-linked 2	1	0.00703146	52.5	S(1)RS(1)PGLDHGR	2	0.56393	3
DN145424_c3_g1_i7	212	S	RNA-binding motif protein, X-linked 2	0.983234	0.00913273	46.844	HLPS(0.017)IS(0.983)PPR	3	0.13982	1
DN145424_c3_g1_i7	317	S	RNA-binding motif protein, X-linked 2	0.780988	0.0179321	46.133	EFDHFAS(0.781)S(0.26)PS(0.679)PS(0.28)R	2	0.26445	1
DN145424_c3_g1_i7	318	S	RNA-binding motif protein, X-linked 2	0.914803	0.000681787	63.044	REFDHFAS(0.081)S(0.915)PS(0.791)PS(0.213)R	3	-0.38652	1
DN145424_c3_g1_i7	320	S	RNA-binding motif protein, X-linked 2	0.791094	0.000681787	63.044	REFDHFAS(0.081)S(0.915)PS(0.791)PS(0.213)R	3	-0.38652	2
DN145424_c3_g1_i7	328	S	RNA-binding motif protein, X-linked 2	0.814179	0.0149256	49.708	GS(0.192)RPS(0.814)PVS(0.994)PLAR	2	-0.013914	1
DN145424_c3_g1_i7	331	S	RNA-binding motif protein, X-linked 2	0.993701	0.0149256	49.708	GS(0.192)RPS(0.814)PVS(0.994)PLAR	2	-0.013914	1
DN145424_c3_g1_i7	341	S	RNA-binding motif protein, X-linked 2	0.998205	0.0053104	63.727	GRLPS(0.998)VS(0.779)PS(0.223)R	2	0.70824	2
DN145424_c3_g1_i7	343	S	RNA-binding motif protein, X-linked 2	0.778877	0.0053104	63.727	GRLPS(0.998)VS(0.779)PS(0.223)R	2	0.70824	2
DN145424_c3_g1_i7	388	S	RNA-binding motif protein, X-linked 2	0.979547	0.000186136	93.348	TQQS(0.001)S(0.019)IS(0.98)PPR	2	-0.58777	6
DN145454_c0_g1_i1	45	S	AP-2 complex subunit mu	1	0.00760198	47.774	HQVRS(1)PIINIAR	3	-0.0454	4
DN145460_c0_g1_i3	21	S	---	0.935423	7.97005e-07	95.205	LWNVVLPAPS(0.935)APS(0.032)S(0.032)R	2	1.0336	2
DN145460_c0_g1_i3	51	Y	---	1	0.00765638	45.28	NDRPVEPFGY(1)GQR	3	-1.1667	1
DN145475_c2_g1_i1	238	S	---	0.93436	8.78103e-05	78.708	AS(0.934)QT(0.05)T(0.015)NLPATYIEHFMK	2	-0.04217	4
DN145475_c2_g1_i1	432	S	---	0.924348	0.0091566	46.797	T(0.002)HEKLS(0.924)IT(0.074)QAR	3	-4.1894	1
DN145475_c2_g1_i1	546	S	---	0.840664	0.000346253	91.62	PAYPS(0.001)LNS(0.841)S(0.158)R	2	-0.36062	16
DN145475_c2_g1_i1	645	S	---	0.999025	0.00147824	62.711	QHPS(0.999)EIS(0.001)YYPAHR	3	-0.21775	1
DN145481_c0_g1_i7	88	S	Tropomyosin-2	0.998004	0.0128179	69.721	RYS(0.998)AES(0.002)LR	2	-0.1368	1
DN145495_c0_g3_i1	323	S	MAP kinase-activated protein kinase 2-like isoform X2	1	0.00751107	71.176	RES(1)QAPVLK	2	-0.10184	2
DN145504_c0_g1_i9	610	S	---	1	0.0073621	72.29	KS(1)PGLIPYK	2	0.71853	9
DN145510_c0_g1_i2	336	S	family S33 non-peptidase homologue (S33 family)	1	4.98933e-08	124.62	MS(1)MEDYDRPVGK	2	-1.0505	25
DN145511_c0_g1_i1	355	S	putative coatomer gamma subunit	0.78364	0.00617527	56.527	T(0.001)GS(0.005)ES(0.784)S(0.21)VDNLLK	2	-1.5707	1
DN145515_c0_g1_i3	4	S	nitrilase-related	0.99239	0.0130177	56.404	MSS(0.008)S(0.992)VIHHFR	2	-2.1974	4
DN145529_c0_g1_i2	222	S	Pyridine nucleotide-disulfide oxidoreductase domain-containing protein 1	0.918049	3.29526e-11	101.41	S(0.044)GS(0.037)QS(0.918)FSGGQSSSAAATVR	2	2.2725	1
DN145539_c0_g1_i2	223	S	putative trim56 protein	0.999348	2.5724e-06	107.03	LLSDS(0.999)PQVSDPTGR	2	0.63102	2
DN145567_c1_g1_i1	80	S	putative gelsolin	1	2.14562e-13	133.47	AAS(1)FVQDLESSR	2	-0.11963	4
DN145567_c1_g1_i1	88	S	putative gelsolin	0.850127	7.91792e-27	147.12	AASFVQDLES(0.15)S(0.85)R	2	-0.023402	2
DN145574_c0_g2_i2	146	S	src substrate protein p85-like, partial	0.803109	0.00256929	54.953	HS(0.191)S(0.803)QKDY(0.004)S(0.002)Y(0.001)GFGGK	3	-0.11444	2
DN145574_c0_g2_i2	169	S	src substrate protein p85-like, partial	0.905748	0.000100239	108.23	DAS(0.094)S(0.906)FDYTDQEK	2	0.46416	4
DN145574_c0_g2_i2	178	S	src substrate protein p85-like, partial	0.999889	1.68688e-12	95.674	S(1)VPHESQQSKPVTPGGTSASALR	3	0.0036936	3
DN145574_c0_g2_i2	186	S	src substrate protein p85-like, partial	0.888427	6.19426e-08	69.729	SVPHES(0.111)QQS(0.888)KPVT(0.982)PGGT(0.012)S(0.004)AS(0.002)ALR	3	1.0161	2
DN145574_c0_g2_i2	190	T	src substrate protein p85-like, partial	0.999999	5.25427e-34	125.95	PVT(1)PGGTSASALR	2	0.63822	15
DN145574_c0_g2_i2	195	S	src substrate protein p85-like, partial	0.915734	0.000225968	93.909	PVTPGGT(0.032)S(0.916)AS(0.052)ALR	2	-0.67625	1
DN145574_c0_g5_i1	17	T	---	1	7.86183e-06	86.575	REAT(1)PPPPVEPPVPK	3	0.26568	102
DN145577_c0_g2_i1	115	S	cyclic AMP-responsive element-binding protein 1 isoform X7	0.996821	3.0111e-07	111.77	S(0.003)LS(0.997)NVS(1)PLSNPILK	2	-0.49954	4
DN145577_c0_g2_i1	118	S	cyclic AMP-responsive element-binding protein 1 isoform X7	0.999955	1.5771e-38	157.47	SLSNVS(1)PLSNPILK	2	-0.18759	8
DN145577_c0_g2_i1	593	S	cyclic AMP-responsive element-binding protein 1 isoform X7	1	9.87e-203	230.39	MALADQDAS(1)PPLSQGSCVR	2	0.34349	9
DN145577_c0_g2_i1	640	S	cyclic AMP-responsive element-binding protein 1 isoform X7	0.99997	0.0156439	56.404	SVDPLS(1)PR	2	0.14649	1
DN145577_c0_g2_i1	661	S	cyclic AMP-responsive element-binding protein 1 isoform X7	0.960168	0.0010282	48.331	HRLS(0.96)LPADS(0.04)LPHTTETVEK	3	0.43242	2
DN145580_c0_g2_i1	101	S	Pre-mRNA-splicing factor 38A	1	1.1658e-05	112.42	HRDES(1)PHLNHR	3	-0.73038	5
DN145640_c0_g2_i1	31	S	---	1	2.82015e-05	83.275	DIGS(1)VHAEQPPPEFESK	3	0.82878	1
DN145640_c0_g2_i2	69	S	---	1	1.31733e-113	192.27	DIGS(1)VHAEQPPPEFELK	3	0.017262	28
DN145647_c1_g2_i1	261	S	---	1	8.60102e-23	132.33	RPGS(1)GGPQYS(0.964)PS(0.034)AS(0.001)ILR	2	-1.0729	12
DN145647_c1_g2_i1	267	S	---	0.995725	8.60102e-23	132.33	RPGSGGPQY(0.002)S(0.996)PS(0.002)ASILR	3	0.063843	17
DN145657_c0_g1_i1	499	T	putative cytosolic purine 5-nucleotidase	0.884078	0.00219029	69.979	RRT(0.884)MT(0.106)NS(0.01)EIMDDVR	3	-0.93469	2
DN145666_c0_g1_i21	57	S	scaffold attachment factor B-related	1	0.00169781	77.744	RPVQS(1)PRPR	3	0.22849	4
DN145666_c0_g1_i21	80	S	scaffold attachment factor B-related	0.993452	2.973e-53	153.87	HLCPEGYPVRHS(0.993)PS(0.005)ES(0.001)RPSPK	3	-0.012045	17
DN145666_c0_g1_i21	296	S	scaffold attachment factor B-related	0.999994	0.00254098	78.744	S(1)RS(1)PVSPVR	2	-1.4001	5
DN145666_c0_g1_i21	298	S	scaffold attachment factor B-related	0.999773	0.000250682	92.781	S(1)RS(1)PVSPVR	2	0.16325	6
DN145666_c0_g1_i21	314	S	scaffold attachment factor B-related	0.999988	0.000430695	100.22	RDPS(1)PPSWHR	3	0.13811	54
DN145670_c1_g1_i1	46	S	---	0.983603	9.84377e-09	64.16	LSGATS(0.001)QGNCY(0.001)DT(0.013)QAHLHS(0.984)PPGLR	3	1.5861	1
DN145672_c1_g1_i2	94	S	---	0.996187	0.00284491	81.525	S(0.002)S(0.002)S(0.996)LNEFLR	2	0.17066	4
DN145689_c2_g2_i1	96	S	putative high-affinity copper uptake protein	0.987538	1.00697e-23	111.49	GPGGPDHADT(0.012)PS(0.988)AVLEGHVSGR	3	1.5261	2
DN145692_c0_g1_i1	26	S	cysteine synthase, putative	1	2.70721e-24	131.35	DAVS(1)PHHHEPLK	3	-0.54657	11
DN145694_c0_g1_i1	18	S	myophilin-like	0.998279	7.33855e-05	101.78	GAS(0.998)QS(0.002)GMSMGATR	2	-0.028026	2
DN145694_c0_g1_i1	50	Y	myophilin-like	0.960094	0.000689539	96.229	GVIGLQY(0.96)GS(0.04)NK	2	-0.22944	2
DN145694_c0_g1_i1	52	S	myophilin-like	1	0.000608542	99.941	GVIGLQYGS(1)NK	2	0.17738	1
DN145694_c0_g1_i1	57	S	myophilin-like	0.997148	0.00648888	60.541	GAS(0.997)QT(0.003)GMSMGATR	2	-0.47925	1
DN145694_c0_g1_i1	89	S	myophilin-like	0.812578	0.0113806	57.414	TSIGLLS(0.813)GT(0.187)NK	2	0.093778	4
DN145694_c0_g1_i1	96	S	myophilin-like	0.999051	0.000122791	93.909	GAS(0.999)QS(0.001)GMSMGAVR	2	1	4
DN145694_c0_g1_i1	98	S	myophilin-like	0.947707	0.00482252	55.261	GAS(0.038)QS(0.948)GMS(0.015)MGAVR	2	-0.47814	1
DN145694_c0_g1_i1	101	S	myophilin-like	0.997737	0.00171539	69.485	GASQS(0.002)GMS(0.998)MGAVR	2	-0.67905	1
DN145714_c0_g2_i2	140	S	---	0.990494	4.81006e-05	64.249	DAGMYPSS(0.002)T(0.007)VS(0.99)PHER	3	-0.073732	2
DN145714_c0_g2_i2	610	T	---	0.938298	1.06698e-254	246.34	NRPIT(0.938)PS(0.061)GT(0.001)CQPTDFPCSPEK	2	0.47537	14
DN145714_c0_g2_i2	612	S	---	0.908109	1.23922e-227	234.89	NRPIT(0.083)PS(0.908)GT(0.009)CQPTDFPCSPEK	3	-0.61664	3
DN145714_c0_g2_i2	623	S	---	0.994423	1.55284e-07	85.185	NRPITPSGTCQPT(0.005)DFPCS(0.994)PEK	3	-0.095244	9
DN145752_c0_g2_i1	235	S	Ras GTPase-activating protein-binding protein 1	0.996013	2.78595e-43	139.15	EPVVPIS(0.004)APS(0.996)PPPTASAPANTAR	3	0.012177	8
DN145765_c2_g3_i2	87	S	NADP-dependent malic enzyme-like	0.999993	3.22518e-15	95.264	YNTLMS(1)LQDR	2	-0.0089746	2
DN145778_c1_g1_i1	2	S	nitrilase-related	1	2.53712e-10	124.12	S(1)S(1)DEDQHLK	2	-0.1427	28
DN145778_c1_g1_i1	3	S	nitrilase-related	1	9.48433e-29	147.91	S(1)S(1)DEDQHLK	2	-0.1427	39
DN145784_c0_g1_i1	95	S	---	0.999999	1.9696e-128	197.54	AIMEGYIDS(1)DEGYHGSDEQRPVK	3	-0.73927	6
DN145784_c0_g1_i1	102	S	---	0.99998	5.05187e-08	68.368	AIMEGY(0.001)IDS(0.999)DEGYHGS(1)DEQRPVK	3	-1.0299	1
DN145784_c0_g1_i1	124	S	---	0.999787	0.000100654	71.428	VDNVKPAAS(1)PQETKPANR	3	-0.50157	2
DN145795_c0_g1_i1	197	S	---	0.945646	1.47434e-33	115.68	S(0.034)GS(0.946)T(0.02)S(0.001)LLHDLAK	2	1.2989	1
DN145813_c0_g1_i2	225	S	myotubularin-related protein	0.969878	6.76552e-05	64.589	GYMDTSQTSTVT(0.003)S(0.028)PS(0.97)PHR	3	-0.30401	2
DN145826_c1_g3_i1	63	S	---	0.99999	6.7372e-19	125.37	TTCNS(1)NGDLGPAPSLVR	2	-0.17093	1
DN145828_c0_g3_i1	74	S	---	0.910516	5.90722e-05	74.325	RVS(0.911)GVS(0.089)PIVVDSGPNK	3	0.42161	2
DN145845_c3_g2_i5	17	S	putative tropomyosin	0.999999	2.70529e-17	130.83	TVADEERIS(1)QLEEQLK	2	0.37023	2
DN145857_c0_g1_i8	110	T	---	1	2.87313e-07	81.904	NYDPPT(1)DPIVVK	2	-0.2844	3
DN145857_c0_g1_i8	208	S	---	1	0.000820849	80.96	EIVRRS(1)PEPIR	3	0.68636	4
DN145857_c0_g1_i8	305	T	---	0.999945	2.08237e-07	119.45	KTCQT(1)PPQSPAR	2	-0.57484	5
DN145859_c2_g3_i2	348	S	putative geranylgeranyl transferase type I beta subunit	0.995296	1.66924e-19	137.81	S(0.995)QT(0.005)DLTATLEDLR	2	0.090398	2
DN145897_c0_g1_i2	56	S	Myophilin	0.997102	4.1306e-193	224.8	TCQT(0.002)HS(0.997)EYTGPTLGPK	2	-0.23436	21
DN145897_c0_g1_i2	98	S	Myophilin	1	0.016045	53.448	GAS(1)QAGMNMGK	2	1.223	1
DN145901_c0_g1_i1	295	S	putative lipin	0.764216	1.37441e-05	67.928	NRPNDQY(0.043)S(0.193)S(0.764)QELNAVDAGYR	3	-0.87618	1
DN145921_c1_g1_i2	33	S	succinate dehydrogenase	0.999998	0.00178595	80.96	AFGGQS(1)IDYGK	2	-0.033989	3
DN145922_c0_g1_i1	503	S	Coiled-coil domain-containing protein 96	0.999991	0.00164537	86.772	IESFQHS(1)PR	2	1.6598	3
DN145925_c0_g2_i7	256	S	NEDD8-conjugating enzyme Ubc12-like	0.797612	0.00544918	67.385	FGS(0.001)IY(0.003)S(0.798)FS(0.198)R	2	-2.5	2
DN145932_c0_g3_i3	248	S	6-phosphogluconate dehydrogenase, decarboxylating isoform X2	0.999887	0.0152334	78.324	DILSFKDS(1)K	2	0.29955	3
DN145932_c0_g3_i3	317	S	6-phosphogluconate dehydrogenase, decarboxylating isoform X2	0.988981	1.40815e-20	110.26	VLPGPVETS(0.002)KGS(0.989)QLS(0.009)YEDK	3	-0.11703	4
DN145942_c0_g1_i1	303	S	ras-related GTP binding rag A,B/gtr1	0.972319	0.00396604	67.952	LEQPHS(0.972)AIS(0.028)GH	2	0.54857	1
DN145946_c2_g1_i1	2	S	family A2 unassigned peptidase (A02 family)	0.990576	0.0013755	54.383	S(0.991)GDET(0.009)S(0.001)VPVPSTSHVAVK	2	1.0018	1
DN145958_c0_g1_i2	24	S	Kv channel-interacting protein 4-like	0.83704	1.33118e-09	108.63	KRS(0.837)DT(0.163)DLEDVEANYFR	3	0.14448	2
DN145960_c0_g2_i3	173	S	epidermal growth factor receptor kinase substrate 8-like protein 1 isoform X2	0.975881	2.22631e-14	131.67	RVS(0.976)S(0.024)GTGLLEELNR	2	1.6227	3
DN145960_c0_g2_i3	174	S	epidermal growth factor receptor kinase substrate 8-like protein 1 isoform X2	0.799125	0.000112487	96.012	RVS(0.177)S(0.799)GT(0.024)GLLEELNR	2	0.42851	4
DN145960_c0_g2_i3	281	S	epidermal growth factor receptor kinase substrate 8-like protein 1 isoform X2	0.998656	0.00629969	65.295	VLHY(0.001)DS(0.999)NLVR	2	-1.19	1
DN145965_c0_g1_i1	187	T	serine/threonine kinase	0.999991	0.00511113	84.759	GT(1)PGYLAPEVLR	2	0.10148	2
DN145971_c1_g1_i5	173	S	---	0.761708	0.00372229	47.726	VEHVT(0.019)QQGKPVS(0.762)PS(0.219)PR	3	-0.24225	2
DN145975_c0_g2_i2	2	S	---	0.992265	0.00202968	71.98	S(0.992)Y(0.008)DAPYYGSSSR	2	-0.047764	2
DN145975_c0_g2_i2	61	S	---	0.999643	6.12021e-05	82.449	RDS(1)YEEPVRPSSYR	3	-0.0018196	9
DN145975_c0_g5_i2	42	S	---	0.86449	0.000347474	73.279	S(0.864)RS(0.135)PPPVYHPCQR	3	-0.32353	1
DN145977_c0_g5_i1	437	S	Odorant response abnormal protein 4	0.999889	0.00561164	43.696	DIPYGDHLEGAGILS(1)R	3	-0.0067443	2
DN145980_c0_g1_i4	296	S	26S proteasome non-ATPase regulatory subunit 5	0.991183	0.0007407	88.561	LLQNS(0.991)PS(0.009)ELLTR	2	0.15047	4
DN145983_c0_g2_i1	15	S	---	0.992173	1.00248e-32	103.24	RAPS(0.992)PS(0.008)LDSLVIINNPK	2	-2.8099	1
DN145985_c5_g1_i1	81	S	adenylyl cyclase-associated protein, putative	1	0.00139857	86.497	S(1)GPPPVPLRPDQR	2	0.49177	7
DN145985_c5_g1_i1	95	S	adenylyl cyclase-associated protein, putative	1	2.19493e-26	144.72	KS(1)KS(0.998)PT(0.002)AAPPR	2	0.15093	71
DN145985_c5_g1_i1	97	S	adenylyl cyclase-associated protein, putative	0.999872	2.19493e-26	144.72	KS(1)KS(1)PTAAPPR	2	0.015114	106
DN146037_c1_g3_i1	170	S	tubulin alpha-8 chain isoform X2	1	1.7954e-13	131.18	S(1)IQFVDWCPTGFK	2	-0.19045	3
DN146038_c0_g1_i1	16	S	phosphoribosyl pyrophosphate synthase-associated protein 2	0.779859	3.90631e-10	97.69	GHSAFSPVVAS(0.178)S(0.78)PT(0.041)LES(0.001)R	3	0.5912	1
DN146048_c0_g1_i5	41	S	Dual specificity mitogen-activated protein kinase kinase 2, partial	0.999666	0.00429153	71.176	LIDS(1)IAQTR	2	-0.45723	2
DN146079_c0_g1_i2	287	S	ataxin-2-like protein isoform X5	0.999732	5.35028e-06	73.676	VPLQRES(1)ADVRPSGGPNYSTK	3	0.32979	1
DN146118_c1_g2_i5	168	S	---	0.999992	2.72653e-05	106.93	SFEDS(1)LDS(1)NYGGR	2	0.44624	2
DN146118_c1_g2_i5	171	S	---	0.999998	2.72653e-05	106.93	SFEDS(1)LDS(1)NYGGR	2	0.32181	2
DN146137_c0_g3_i2	106	S	putative chaperone binding protein	0.788882	1.42362e-70	158.61	LPGT(0.211)S(0.789)PQQSAANDKPTYPTSHK	3	-0.10777	5
DN146141_c0_g1_i3	146	S	LOW QUALITY PROTEIN: DNA repair protein XRCC4-like	0.997331	9.43809e-16	115.74	EAHS(0.997)PS(0.003)AMQVDLPSETR	3	0.25523	2
DN146144_c1_g3_i1	359	S	Vacuolar protein sorting-associated protein 26, partial	1	7.12109e-08	97.271	NSFLPNDNEQNDRIS(1)R	3	0.92066	1
DN146158_c2_g1_i1	196	S	---	0.99443	3.99038e-08	99.343	FRFS(0.994)QS(0.006)DLAQPTSSAR	2	-1.5545	3
DN146171_c0_g1_i1	28	S	---	0.957956	3.22411e-07	117.2	KES(0.958)T(0.04)S(0.002)EVMK	2	-0.079076	1
DN146171_c0_g1_i1	119	T	---	1	6.11017e-157	212.65	LKEIT(1)PPREGVVVGTLESEPK	3	0.12038	38
DN146171_c0_g1_i1	147	Y	---	0.999827	2.58711e-05	82.01	ARPPGVVASDDY(1)PLEDFK	3	-0.95636	1
DN146186_c0_g1_i1	339	S	putative palmitoyltransferase ZDHHC8	0.916163	0.0146336	57.616	T(0.084)DFS(0.916)PLPTSAADRPR	2	1.2135	1
DN146187_c0_g3_i1	71	S	E3 ubiquitin-protein ligase RNF216-like	1	0.0149967	74.533	KAFS(1)DAIK	2	0.02929	1
DN146207_c0_g2_i1	229	S	kinesin-like protein KIF16B	0.952265	0.00314777	67.136	GLQT(0.047)S(0.952)LGDIS(0.001)QR	2	-1.5608	2
DN146220_c0_g2_i1	4	S	actin-related protein 2-A	0.987914	1.51999e-07	67.758	AGS(0.988)VDKDNDT(0.012)VIVCDNGTGFVK	3	-0.56377	1
DN146243_c2_g1_i4	297	S	basigin related	0.999999	1.77988e-34	136.57	AAEDFPLLAS(1)QVNAGGDTK	2	0.39992	8
DN146253_c0_g1_i1	65	S	pyridoxal kinase-like	0.891215	2.01698e-26	145.7	RS(0.109)S(0.891)QPLDVSGK	2	0.54576	4
DN146256_c0_g1_i3	69	S	---	1	0.00250188	58.98	RLEFS(1)PPKDNIGQK	3	0.30706	2
DN146269_c0_g1_i1	207	T	serine/threonine kinase	1	1.51258e-26	149.3	PSNSQHPMT(1)PK	2	0.52594	1
DN146269_c0_g1_i1	359	S	serine/threonine kinase	0.999992	1.43907e-28	98.521	KAS(1)PGDENQQAAVPQLSQEPTSGLFDAAFDR	3	0.23262	1
DN146294_c0_g1_i2	518	S	Glycogen debranching enzyme, partial	1	0.000108396	76.807	TVAEDNDMGHALCS(1)HLR	3	-0.062957	2
DN146298_c0_g2_i7	278	T	putative rna binding motif protein 25	0.907652	1.67795e-103	190.61	SLNLDGGS(0.092)T(0.908)PGIHYPTFPR	2	1.0122	5
DN146298_c0_g2_i7	341	S	putative rna binding motif protein 25	0.999992	1.08263e-48	162.77	TDSSFKPVS(1)PDQSR	2	-0.042884	7
DN146330_c0_g2_i1	52	S	---	1	0.000157922	76.378	KNPS(1)PEIADFQGR	3	0.3248	6
DN146338_c1_g1_i5	251	S	TBC1 domain family member 25	0.809494	2.16202e-05	86.8	RWS(0.809)S(0.191)AAEGDPIHMK	3	0.2142	4
DN146362_c0_g2_i1	572	S	WD repeat and SOCS box-containing protein 1	0.999494	0.00322612	75.911	RS(0.999)VIAPS(0.001)QVQTT	2	0.14704	3
DN146373_c2_g1_i3	42	S	---	0.996968	6.26657e-06	102.39	TGPNYGLS(0.003)NPHAS(0.997)R	2	0.24846	2
DN146373_c2_g1_i3	63	Y	---	0.990757	6.45105e-16	93.876	LPSGSSDKPAPDGIQAMY(0.991)EHWGGS(0.009)K	3	0.13704	1
DN146373_c2_g1_i3	73	S	---	0.978398	0.0114731	54.343	T(0.024)AS(0.978)RES(0.998)IPR	2	1.7367	2
DN146373_c2_g1_i3	76	S	---	0.997582	0.0114731	54.343	T(0.024)AS(0.978)RES(0.998)IPR	2	1.7367	2
DN146373_c2_g1_i3	124	S	---	1	0.000275841	90.385	WDEGSNFHPLGS(1)R	2	-0.28844	2
DN146383_c4_g2_i3	14	S	---	1	0.0201828	55.98	RHLS(1)Y(1)REMWGK	2	-2.0445	1
DN146383_c4_g2_i3	15	Y	---	1	0.0201828	55.98	RHLS(1)Y(1)REMWGK	2	-2.0445	1
DN146391_c1_g1_i3	32	S	Linker histone H1	1	0.00922642	57.53	VPAS(1)HPPVFEMIK	2	1.8848	1
DN146404_c0_g1_i1	111	T	---	0.933955	0.0158838	71.806	RGT(0.934)S(0.066)AIPVK	2	0.015513	1
DN146404_c0_g1_i1	503	S	---	0.999958	3.3243e-11	77.445	S(1)LAVPADDDSYDSSSHVLPSNLPR	3	0.55039	1
DN146404_c0_g1_i1	638	S	---	1	0.00144676	67.136	RMS(1)RPGDNAFGK	3	-0.89223	5
DN146404_c0_g1_i1	748	S	---	0.945011	0.000198454	85.563	KPPIS(0.055)QS(0.945)AYDLR	3	-0.16987	9
DN146404_c0_g1_i1	778	T	---	0.999016	0.000972551	106.42	FEVT(0.999)PT(0.001)IDIEPK	2	1.4635	6
DN146410_c0_g2_i3	58	S	---	0.997754	0.000258332	86.539	T(0.002)RHS(0.998)NVDITVIR	3	0.048186	6
DN146429_c1_g3_i1	40	S	serine/threonine kinase	0.755265	0.000274574	79.467	IGDYIIGET(0.062)LGS(0.755)GT(0.182)FGK	2	0.042696	1
DN146429_c1_g3_i1	444	S	serine/threonine kinase	0.786559	4.55284e-62	134.21	TLDPVGS(0.787)PT(0.185)AS(0.014)S(0.014)GPVGIAGAGGQQQQGQK	3	0.84366	3
DN146434_c0_g1_i2	50	S	putative heterogeneous nuclear ribonucleoprotein (hnrnp)	0.999153	0.00126897	72.315	FGGYYGPPS(0.999)PGY(0.001)R	2	-0.10778	10
DN146434_c0_g1_i2	94	S	putative heterogeneous nuclear ribonucleoprotein (hnrnp)	1	2.80292e-17	104.5	PGPYNRPYGAGPGGYGQRPPS(1)PR	3	-0.3769	5
DN146434_c0_g1_i2	208	S	putative heterogeneous nuclear ribonucleoprotein (hnrnp)	0.999997	5.25867e-05	106.93	QGQNS(1)PGGYAPR	2	-0.038016	31
DN146436_c0_g1_i1	35	S	---	0.766083	0.00545174	53.448	HRS(0.766)FT(0.233)CGLS(0.001)K	3	-0.56785	1
DN146442_c6_g8_i1	82	S	---	0.999943	0.00674956	42.738	S(0.397)LMS(0.603)LVNDGALQLCHPNPGES(1)	2	1.7569	1
DN146456_c0_g1_i5	1998	S	voltage-dependent calcium channel type A subunit alpha-1-like isoform X1	0.999667	0.0106471	60.398	S(1)LDSIPLR	2	0.95133	1
DN146459_c0_g2_i1	61	S	---	0.996786	4.30298e-202	225.2	DTWTQADFIPASS(0.003)AES(0.997)IIK	2	-0.5914	6
DN146459_c0_g2_i1	78	S	---	0.999245	7.21442e-10	91.655	AEDVTIEHSAPPLS(0.999)PAPQT(0.001)VTFK	3	0.87866	2
DN146459_c0_g2_i1	105	S	---	1	6.92997e-13	118.72	AAAS(1)MAELTSVSEVK	2	0.31412	7
DN146459_c0_g2_i1	111	S	---	0.925607	1.61985e-147	207.56	AAASMAELT(0.037)S(0.926)VS(0.037)EVK	2	0.71229	7
DN146459_c0_g2_i1	113	S	---	0.993266	2.06473e-169	217.35	AAASMAELTS(0.006)VS(0.993)EVK	2	-0.050483	7
DN146459_c0_g2_i1	119	S	---	0.990852	0.0035159	65.809	APS(0.991)PS(0.009)VHVTLLCK	2	-1.0025	2
DN146459_c0_g3_i1	577	S	---	0.825409	0.00824458	62.088	LIS(0.171)S(0.825)VNES(0.002)T(0.002)R	2	1.3746	2
DN146466_c0_g2_i1	20	S	97 kDa heat shock protein	0.997214	1.21439e-22	106.3	LRDVS(0.997)VNT(0.003)SNK	2	0.031649	2
DN146470_c0_g2_i1	94	S	---	1	2.86033e-07	62.193	S(1)GQVPADVGDAGEPLHQVEHVK	3	0.40574	2
DN146490_c0_g2_i2	60	S	ras-related protein Rab-30-like	1	1.57666e-12	128.06	FDFADLS(1)GRPEYR	2	-1.189	6
DN146497_c0_g1_i1	468	S	WW domain-containing adapter protein with coiled-coil-like	0.975778	5.31977e-05	97.081	TPVT(0.001)NPS(0.976)PS(0.022)ANS(0.001)IK	2	-0.24794	2
DN146499_c0_g3_i2	191	S	ras-related protein Rab-18-B-like	0.996639	1.53433e-173	219.76	SSPDSTNTLHLGDS(0.997)PS(0.003)R	2	0.23835	3
DN146519_c3_g3_i1	55	S	---	1	0	369.97	RPLPDDS(1)EDDEPVLDQTSLK	2	-0.17905	74
DN146525_c0_g1_i1	234	S	putative monocarboxylate transporter	1	1.57276e-06	89.353	ERGS(1)EGLANRPLVEPR	3	-1.1183	9
DN146534_c0_g1_i4	276	S	---	1	0.00120076	84.173	WS(1)IQDPPTLPR	2	0.44436	14
DN146534_c0_g1_i4	282	T	---	1	0.00598677	74.141	WS(1)IQDPPT(1)LPR	2	-1.1014	5
DN146538_c0_g2_i1	30	S	---	0.982908	0.00630802	82.663	VPDKLS(0.983)VDS(0.017)AR	2	-0.014267	4
DN146550_c1_g1_i3	38	T	---	0.977756	0.000816007	72.568	KQPKT(0.978)PT(0.022)EAPPPATQPR	3	0.24014	7
DN146566_c1_g1_i7	9	S	putative fructose 1,6-bisphosphate aldolase	0.998483	0.00472163	68.536	FVPY(0.002)LS(0.998)PEK	2	0.26948	2
DN146566_c1_g1_i7	36	S	putative fructose 1,6-bisphosphate aldolase	0.841476	3.44436e-93	188.58	GILAADES(0.841)T(0.149)GT(0.009)IGK	2	-0.18487	17
DN146566_c1_g1_i7	39	T	putative fructose 1,6-bisphosphate aldolase	0.992611	1.66786e-92	185.28	GILAADEST(0.007)GT(0.993)IGKR	2	-0.23148	12
DN146566_c1_g1_i7	46	S	putative fructose 1,6-bisphosphate aldolase	1	4.3785e-37	133.52	FAS(1)IGLENTEENRR	2	-0.15909	13
DN146566_c1_g1_i7	120	S	putative fructose 1,6-bisphosphate aldolase	0.766812	8.10529e-12	73.771	VDTGVVPLGGT(0.224)S(0.767)NECT(0.007)T(0.002)QGLDGLAER	3	0.14354	1
DN146566_c1_g1_i7	272	S	putative fructose 1,6-bisphosphate aldolase	0.999999	9.79012e-261	240.53	RVPASVPGIVFLS(1)GGQSETDATK	2	0.13401	20
DN146583_c0_g1_i1	26	T	microtubule-actin cross-linking factor 1-like isoform X7	1	2.7077e-05	116.51	KQIT(1)VEELVR	2	0.27221	6
DN146583_c0_g1_i1	382	S	microtubule-actin cross-linking factor 1-like isoform X7	0.987202	9.11746e-57	162.44	S(0.006)S(0.006)S(0.987)VGSSSSYSVSPAHAR	2	-0.070499	6
DN146583_c0_g2_i1	897	S	---	0.983311	0.00750357	67.519	RMS(0.983)VS(0.017)EAVK	2	1.4639	3
DN146600_c0_g2_i1	27	S	protein FRG1 homolog	1	0.00688036	67.136	RS(1)S(1)KAS(1)VPDAK	2	-0.56484	8
DN146600_c0_g2_i1	28	S	protein FRG1 homolog	1	0.00688036	67.136	RS(1)S(1)KAS(1)VPDAK	2	-0.56484	12
DN146600_c0_g2_i1	31	S	protein FRG1 homolog	1	0.0152366	58.885	RS(1)S(1)KAS(1)VPDAK	2	-0.56484	5
DN146605_c0_g4_i2	2	S	Actin-related protein 2/3 complex subunit 3	1	3.20824e-61	169.64	S(1)QCYHSQFTDAPR	2	0.068438	3
DN146606_c2_g1_i6	155	S	putative p53 regulated pa26 nuclear protein sestrin	0.999997	0.00437425	67.102	VS(1)ADDIYSLTR	2	0.35387	2
DN146618_c1_g1_i1	291	S	ADP-ribosylation factor GTPase-activating protein 2-like isoform X6	0.999619	3.22269e-08	98.443	RS(1)QPVTEPTSIPEELR	3	0.73552	4
DN146618_c1_g1_i1	340	S	ADP-ribosylation factor GTPase-activating protein 2-like isoform X6	0.996549	0.000541968	97.69	SAIS(0.997)S(0.003)DEYFGR	2	0.11299	2
DN146652_c0_g1_i1	49	S	---	0.981719	3.72586e-05	110.92	AIFES(0.018)HS(0.982)PDK	2	1.7132	1
DN146655_c0_g2_i1	226	S	ELL-associated factor 1	0.985307	0.0139164	57.785	S(0.008)NS(0.985)FS(0.006)LHR	2	0.091613	6
DN146656_c4_g1_i2	212	S	Striatin-interacting protein 1-like protein, partial	0.998257	0.000419145	81.656	T(0.001)YS(0.998)LPASAATTGK	2	1.5182	6
DN146656_c4_g1_i2	216	S	Striatin-interacting protein 1-like protein, partial	0.86432	0.000457376	79.837	T(0.016)Y(0.003)S(0.981)LPAS(0.864)AAT(0.064)T(0.072)GK	2	0.7413	3
DN146667_c0_g1_i2	490	T	EH domain-containing protein 1	1	0.000248984	98.156	RIWT(1)LCDIDK	2	0.19989	5
DN146683_c0_g1_i2	389	S	probable cysteine desulfurase	0.986518	4.04054e-16	108.5	ELAVQQT(0.001)T(0.012)GS(0.987)ADGETALHHR	3	0.97939	4
DN146683_c0_g1_i2	778	S	probable cysteine desulfurase	0.997909	0.000629145	91.076	TGWVS(0.998)PS(0.002)IPVMK	2	-0.61597	3
DN146697_c1_g2_i1	244	S	family S33 non-peptidase homologue (S33 family)	0.999844	0.000138926	93.348	RLS(1)S(0.984)T(0.013)GS(0.003)IPR	2	-0.062742	212
DN146697_c1_g2_i1	245	S	family S33 non-peptidase homologue (S33 family)	0.994247	0.000138926	93.348	RLS(0.999)S(0.994)T(0.584)GS(0.422)IPRPR	2	-0.31763	184
DN146697_c1_g2_i1	246	T	family S33 non-peptidase homologue (S33 family)	0.835109	0.0137337	66.826	RLS(0.945)S(0.39)T(0.835)GS(0.83)IPRPR	2	-0.39076	35
DN146697_c1_g2_i1	248	S	family S33 non-peptidase homologue (S33 family)	0.940388	0.000575443	73.834	RLS(0.998)S(0.852)T(0.21)GS(0.94)IPRPR	2	-0.29207	35
DN146697_c1_g2_i1	256	S	family S33 non-peptidase homologue (S33 family)	1	8.91369e-79	176.34	NRS(1)AS(1)MDEYDQPQGFK	2	-0.078299	27
DN146697_c1_g2_i1	258	S	family S33 non-peptidase homologue (S33 family)	1	2.24489e-167	220.27	NRS(1)AS(1)MDEYDQPQGFK	2	-0.65131	72
DN146697_c1_g2_i1	262	Y	family S33 non-peptidase homologue (S33 family)	1	3.83429e-07	116	S(0.171)AS(0.829)MDEY(1)DQPQGFK	2	-0.45071	5
DN146697_c1_g2_i1	273	Y	family S33 non-peptidase homologue (S33 family)	1	0.000638185	93.429	NLLY(1)DNKR	2	0.060985	6
DN146707_c0_g1_i1	2	S	---	0.999984	0.00113434	82.925	S(1)EFYEYGSPGAR	2	0.28545	3
DN146708_c0_g1_i5	127	S	---	0.999495	4.94307e-07	99.603	TGVQPAAVT(0.001)DDERLS(0.999)F	2	1.0016	1
DN146722_c0_g5_i1	167	S	---	1	0.000994142	85.402	GEFS(1)GDVNHWK	2	-0.078545	6
DN146774_c0_g2_i1	20	S	peripheral plasma membrane protein CASK-like isoform X9	0.997216	0.00156941	70.41	FT(0.002)GS(0.997)PGLSTTDLK	2	1.7798	2
DN146779_c0_g2_i1	728	S	---	0.934918	0.00099067	85.45	QLVQLS(0.935)PS(0.065)ANR	2	-1.5621	3
DN146787_c1_g1_i3	385	S	family S33 non-peptidase homologue (S33 family) ...	1	3.35812e-26	142.39	RQLS(1)MADLDQPR	3	-0.41631	12
DN146819_c0_g2_i1	93	S	---	1	0.000392072	92.939	RQS(1)EFALPTR	2	0.24329	9
DN146819_c0_g2_i1	144	S	---	0.759033	0.00348508	68.972	ELT(0.241)LS(0.759)QFENAR	2	0.87474	2
DN146819_c0_g2_i1	156	S	---	1	0.000735531	106.58	CVS(1)VDRPVGPLR	2	0.1981	7
DN146822_c0_g2_i1	138	S	putative innexin	0.997732	3.11278e-05	106.6	LGPELEPS(0.998)ES(0.998)EKELDGDT(0.004)LDPDDPR	3	-0.57376	34
DN146822_c0_g2_i1	140	S	putative innexin	0.997865	3.11278e-05	56.514	LGPELEPS(0.998)ES(0.998)EKELDGDT(0.004)LDPDDPR	3	-0.57376	8
DN146822_c0_g2_i2	59	S	putative innexin	0.999853	7.28059e-09	106.6	LGPELEPS(1)ES(1)EKELEGDTLDPDDPR	3	-0.4983	44
DN146822_c0_g2_i2	61	S	putative innexin	0.999853	7.28059e-09	62.735	LGPELEPS(1)ES(1)EKELEGDTLDPDDPR	3	-0.4983	20
DN146822_c0_g2_i2	136	S	putative innexin	0.94932	1.00163e-07	86.18	DFSYDPWWQY(0.019)S(0.949)Y(0.019)PPT(0.013)EDSPEK	3	-0.67736	2
DN146827_c0_g1_i4	143	S	---	0.990433	1.54061e-06	116	MS(0.99)T(0.01)GPVDIAEAQR	2	-0.50299	5
DN146827_c0_g1_i4	337	S	---	1	3.24214e-06	113.54	LIDS(1)VAHS(0.999)FVGS(0.001)R	2	-1.1023	3
DN146827_c0_g1_i4	341	S	---	0.999069	3.24214e-06	113.54	LIDS(1)VAHS(0.999)FVGS(0.001)R	2	-1.1023	3
DN146832_c0_g2_i4	16	S	GSK3-beta interaction protein, partial	0.999816	0.000158248	75.718	SLKPTDGGECPLRDS(1)HEPIK	3	1.1371	1
DN146834_c0_g1_i1	206	S	Hypothetical protein CBG21517, partial	0.998961	2.0761e-15	106.35	NEES(0.999)LDNY(0.001)HMADQGLSHGK	3	-0.058184	7
DN146834_c0_g1_i1	271	S	Hypothetical protein CBG21517, partial	0.816436	0.0123741	56.569	NQPAPIS(0.816)FGS(0.184)R	2	0.15823	2
DN146834_c0_g1_i1	279	S	Hypothetical protein CBG21517, partial	0.997638	6.82772e-05	102.39	S(0.501)S(0.501)LS(0.998)PTDIDSLPK	2	-1.6909	4
DN146834_c0_g1_i1	372	S	Hypothetical protein CBG21517, partial	1	9.63942e-76	179.87	GKFS(1)PS(1)PPNFNDEK	2	0.1139	53
DN146834_c0_g1_i1	374	S	Hypothetical protein CBG21517, partial	1	9.63942e-76	176.39	GKFS(1)PS(1)PPNFNDEK	2	0.1139	40
DN146834_c0_g1_i1	473	T	Hypothetical protein CBG21517, partial	1	0.00286093	59.265	RLT(1)PS(1)PK	2	-0.70098	1
DN146834_c0_g1_i1	475	S	Hypothetical protein CBG21517, partial	1	0.00286093	59.265	RLT(1)PS(1)PK	2	-0.70098	1
DN146861_c0_g4_i1	520	S	putative dead box ATP-dependent RNA helicase	1	0.0176067	43.69	IS(1)GKMKAIES(1)R	2	-1.338	1
DN146861_c0_g4_i1	528	S	putative dead box ATP-dependent RNA helicase	1	0.0176067	43.69	IS(1)GKMKAIES(1)R	2	-1.338	1
DN146865_c0_g2_i2	94	S	---	0.818365	0.00289737	57.434	T(0.182)KS(0.818)GGEEADEEHK	3	1.2938	1
DN146866_c0_g1_i2	29	Y	putative sj-Ts4 protein	1	1.95372e-05	114.72	VAEY(1)PLVTDSLK	2	0.9655	5
DN146866_c0_g1_i2	35	S	putative sj-Ts4 protein	0.98693	0.000412481	100.23	VAEYPLVT(0.013)DS(0.987)LK	2	0.41545	6
DN146866_c0_g1_i2	40	S	putative sj-Ts4 protein	1	5.7927e-38	154.46	AAS(1)DAYTWVSSGER	2	1.5845	2
DN146866_c0_g1_i2	43	Y	putative sj-Ts4 protein	0.999914	1.03478e-21	142.1	AASDAY(1)TWVSSGER	2	-1.2685	2
DN146871_c0_g1_i1	78	S	---	1	6.37178e-05	73.928	LLHQCS(1)LEHGFVKPK	3	-0.37494	2
DN146871_c0_g1_i1	91	S	---	0.949264	8.1133e-17	108.57	EVES(0.949)DT(0.051)GEEEIPEKDSEEYLR	3	0.46111	8
DN146911_c2_g1_i2	171	S	phosphatidylinositol 4-kinase type 2-beta-like isoform X2	0.791159	2.58468e-42	148.66	RGGGNS(0.209)S(0.791)PDIPGTTANVCR	2	-1.2803	7
DN146911_c2_g1_i2	189	S	phosphatidylinositol 4-kinase type 2-beta-like isoform X2	0.774629	0.0197928	49.988	S(0.002)NMPPS(0.775)PT(0.163)GS(0.06)AR	2	-0.33026	2
DN146940_c0_g1_i1	453	S	glycogen synthase	0.999914	7.41411e-16	117.38	GHVPQGS(1)DVLTQEDIVR	3	-0.24157	6
DN146940_c0_g1_i1	673	S	glycogen synthase	0.999626	4.29815e-218	232.15	SDENAADTAS(1)QKS(1)FR	2	-0.55215	37
DN146940_c0_g1_i1	676	S	glycogen synthase	1	4.29815e-218	232.15	SDENAADTAS(1)QKS(1)FR	2	-0.55215	38
DN146940_c0_g1_i1	688	S	glycogen synthase	0.972354	1.16557e-08	118.64	PYSAPPS(0.972)PS(0.017)AS(0.011)GR	2	-0.15451	6
DN146948_c0_g2_i2	231	S	phosphatase and actin regulator, putative	0.99397	0.00547355	60.549	ASGAIVS(0.006)QLS(0.994)AR	2	0.78186	1
DN146948_c0_g2_i2	278	S	phosphatase and actin regulator, putative	1	0.00978461	54.259	RQS(1)DLWLR	2	-0.41252	2
DN146963_c0_g2_i2	53	S	Krueppel-like factor 11, partial	0.999999	4.18907e-20	136.26	RAS(1)DPNPASFAALR	2	-0.059634	5
DN146981_c1_g2_i1	24	S	CD2 antigen cytoplasmic tail-binding protein 2 homolog	1	1.99458e-218	237.39	HTLDS(1)DEEPDDDVER	2	0.034705	7
DN147014_c4_g1_i1	229	S	---	0.999992	0.000864498	64.454	SSFADIPERS(1)PHLR	3	0.075296	1
DN147014_c4_g1_i1	352	S	---	0.79648	0.0133102	70.808	RT(0.196)S(0.796)PT(0.007)YVK	2	3.1248	2
DN147019_c1_g1_i1	73	S	40S ribosomal protein S3A, putative	1	7.02506e-33	109.83	VIQLS(1)LGDLNDK	2	-0.19278	3
DN147019_c1_g1_i1	246	S	40S ribosomal protein S3A, putative	1	5.91347e-120	191.62	LMELHGEGKEEEAGES(1)VER	3	-0.0018917	5
DN147019_c2_g1_i2	500	S	putative chromodomain helicase DNA binding protein	0.999997	2.7891e-05	102.4	FFTINS(1)PPR	2	-0.40506	2
DN147025_c0_g1_i3	88	T	putative glucose-6-phosphate isomerase	0.97666	3.98361e-12	118.31	TFT(0.023)T(0.977)AETMTNAAYAK	2	-0.67076	5
DN147025_c0_g1_i3	97	Y	putative glucose-6-phosphate isomerase	0.999601	2.54426e-15	125.97	TFTTAETMTNAAY(1)AK	2	0.35867	1
DN147026_c1_g1_i4	76	T	---	1	0.00389178	87.989	QIILPEKT(1)PR	2	1.0612	2
DN147028_c0_g4_i2	7	S	---	1	4.55359e-15	134.13	SHAPLS(1)PEYNQK	2	-0.82181	2
DN147048_c1_g1_i2	45	S	---	0.999296	4.59332e-60	155.16	T(0.001)LS(0.999)PGAHAEHDGKPYCNTPCYK	4	-0.70655	12
DN147048_c1_g1_i2	60	T	---	1	2.65641e-50	145.19	TLSPGAHAEHDGKPYCNT(1)PCYK	3	0.28258	9
DN147050_c1_g2_i1	9	S	putative cyclin fold protein	0.971731	1.18734e-221	235.61	YNS(0.972)T(0.027)S(0.001)TVFIDNSTCSK	2	-2.7859	27
DN147061_c0_g1_i1	51	S	GTP-binding protein GEM	1	0.0183281	54.259	S(1)LNHELPR	2	-0.0090031	1
DN147066_c0_g4_i3	49	S	pol-related	1	0.000744004	98.942	KIS(1)GDFVNVK	2	1.1812	4
DN147073_c2_g2_i1	199	S	actin-5C	0.995193	0.000328678	96.745	GYS(0.995)FT(0.005)TTAER	2	2.2189	1
DN147073_c2_g2_i1	201	T	actin-5C	0.868091	0.00147137	104.24	GYSFT(0.868)T(0.107)T(0.025)AER	2	0.63928	5
DN147073_c2_g2_i1	203	T	actin-5C	0.963441	8.60813e-08	124.12	GYSFT(0.002)T(0.034)T(0.963)AER	2	-0.056864	9
DN147073_c2_g2_i1	239	S	actin-5C	0.999663	7.01231e-14	124.2	S(1)YELPDGQVITIGNER	2	-0.019255	3
DN147073_c2_g2_i1	249	T	actin-5C	1	5.04172e-24	141.79	SYELPDGQVIT(1)IGNER	2	0.18769	2
DN147073_c2_g2_i1	323	S	actin-5C	0.815074	9.21602e-08	118.08	EITALAPS(0.815)T(0.185)MK	2	-0.82041	5
DN147075_c0_g3_i1	108	S	Actin-related protein 3	1	5.92084e-05	109.44	YSYVCS(1)DLAK	2	-0.18995	10
DN147093_c5_g3_i1	183	S	troponin I	0.821685	0.0167625	68.044	MFDAAKS(0.822)PT(0.178)GQ	2	-0.092822	1
DN147095_c0_g1_i4	44	S	---	0.999989	0.000562102	62.104	LCVS(1)PPPAPPSSR	2	0.87536	1
DN147111_c0_g1_i1	124	S	---	1	1.11424e-71	142.68	EPS(1)PEPEPEPEPLIQPNDPNITPVSIDR	3	0.080368	11
DN147114_c0_g2_i1	124	S	---	1	1.02878e-22	132.36	AGS(1)HDFGS(0.968)T(0.025)S(0.007)EVYFSER	2	-0.98887	4
DN147114_c0_g2_i1	129	S	---	0.96825	1.02878e-22	132.36	AGS(1)HDFGS(0.968)T(0.025)S(0.007)EVYFSER	2	-0.98887	10
DN147114_c0_g2_i1	130	T	---	0.939169	4.68886e-114	198.88	AGSHDFGS(0.005)T(0.939)S(0.056)EVYFSER	2	-0.38394	3
DN147114_c0_g2_i1	182	S	---	1	4.1223e-10	107.65	RRS(1)S(1)VEAITK	2	-0.014549	39
DN147114_c0_g2_i1	183	S	---	0.999999	5.65397e-12	131.96	RRS(1)S(1)VEAITK	2	-0.014549	40
DN147114_c0_g2_i1	188	T	---	0.97445	0.00426333	100.11	RRS(0.977)S(0.048)VEAIT(0.974)K	2	-0.53673	1
DN147114_c0_g2_i1	202	S	---	1	1.33695e-75	175.59	HS(1)GCS(1)QMAGPPVQK	2	2.0033	52
DN147114_c0_g2_i1	205	S	---	1	1.33695e-75	175.59	HS(1)GCS(1)QMAGPPVQK	2	2.0033	61
DN147121_c0_g1_i1	41	S	putative trim56 protein	0.99886	6.96207e-13	131.96	GEHVS(0.999)PIS(0.001)PSPK	2	0.3277	5
DN147121_c0_g1_i1	44	S	putative trim56 protein	0.993138	4.52992e-36	150.76	GEHVSPIS(0.993)PS(0.007)PK	2	0.76071	5
DN147121_c0_g1_i1	163	S	putative trim56 protein	0.994302	3.28556e-05	99.044	THS(0.994)S(0.005)SSASTITELK	2	-2.0072	4
DN147121_c0_g1_i1	225	S	putative trim56 protein	0.999992	2.32558e-05	107.74	GHS(1)VTPVASTNNR	2	0.35919	3
DN147121_c0_g1_i1	253	S	putative trim56 protein	0.983678	0.0130674	55.98	AS(0.016)S(0.984)AIVSDVPK	2	0.44418	2
DN147143_c0_g1_i3	257	S	---	0.999575	8.30163e-05	94.203	VEAAS(1)PNSLAPLHR	2	-0.091515	3
DN147144_c2_g2_i1	94	S	---	0.999911	2.14562e-13	133.47	PLS(1)MTAIDLPMR	2	0.47806	4
DN147164_c1_g1_i1	33	S	guanine-nucleotide-exchange-factor, putative	0.976889	0.000621086	73.435	RPVS(0.977)PT(0.023)CIHR	3	-0.24643	5
DN147165_c2_g1_i5	54	S	annexin B9-like isoform X5	0.959009	0.00123617	89.374	AFKS(0.959)S(0.041)YGEDIYSK	2	1.4195	2
DN147165_c2_g1_i5	69	S	annexin B9-like isoform X5	1	0.0140443	42.031	LHGELS(1)GHFR	3	0.2076	1
DN147170_c0_g4_i2	72	S	putative rab	1	0.00336905	88.392	KHS(1)LNVK	2	0.49532	1
DN147170_c0_g4_i2	124	S	putative rab	0.980119	3.23833e-05	58.47	S(0.98)VS(0.982)INPEDY(0.038)VLNQSEGENDLR	3	-0.52181	1
DN147170_c0_g4_i2	126	S	putative rab	0.98228	4.57986e-53	153.82	S(0.98)VS(0.982)INPEDY(0.038)VLNQSEGENDLR	3	-0.52181	3
DN147170_c0_g4_i2	189	S	putative rab	0.980786	6.52034e-32	120.27	QSGGGS(0.981)FHS(0.019)PHDGPGSPYSGSR	3	0.38708	4
DN147170_c0_g4_i2	199	S	putative rab	0.827718	4.9722e-05	54.466	QS(0.002)GGGS(0.015)FHS(0.005)PHDGPGS(0.828)PY(0.001)S(0.106)GS(0.043)R	3	0.23075	1
DN147170_c0_g4_i2	394	S	putative rab	0.806683	0.000129018	83.404	QS(0.193)S(0.807)ISHSSLDAVSR	2	1.3517	2
DN147172_c0_g1_i2	415	S	transcription intermediary factor 1-related	0.78952	0.0100284	49.537	NTNSHAAILS(0.79)PS(0.21)R	2	1.0184	2
DN147187_c0_g1_i1	169	S	ADP-ribosylation factor GTPase-activating protein 1-like isoform X1	1	2.88742e-35	141.36	GMPNCQS(1)DLEAWLNEPTQK	2	0.21773	4
DN147191_c1_g2_i1	70	S	putative dishevelled	0.999873	0.014337	56.205	S(1)LPDSDLGLR	2	0.013748	5
DN147214_c0_g3_i1	297	S	putative synaptojanin	1	6.26901e-84	172.06	GGPTEQDPTVLNQS(1)LLAEHPELR	3	-0.074722	3
DN147214_c0_g3_i1	384	S	putative synaptojanin	0.774119	0.00199604	80.312	NIES(0.774)S(0.182)S(0.044)LLCK	2	-0.84791	3
DN147214_c0_g3_i1	386	S	putative synaptojanin	0.829602	0.00242271	78.324	NIES(0.005)S(0.166)S(0.83)LLCK	2	0.1936	3
DN147214_c0_g3_i1	408	S	putative synaptojanin	1	0.00615843	84.507	S(1)LS(1)ANNLR	2	0.41969	11
DN147214_c0_g3_i1	410	S	putative synaptojanin	1	0.00615843	84.507	S(1)LS(1)ANNLR	2	0.41969	13
DN147218_c0_g6_i1	134	S	Ras and EF-hand domain-containing protein-like protein	0.967082	1.57761e-83	182.22	EYSIYES(0.033)S(0.967)PEEIDSAFR	2	-0.036675	2
DN147218_c0_g6_i1	153	S	Ras and EF-hand domain-containing protein-like protein	1	0.00966446	70.028	RLS(1)NFIR	2	0.8255	1
DN147236_c0_g1_i1	341	S	GMP synthetase (glutamine-hydrolysing)	1	1.88394e-27	115.76	PAS(1)PVPAGHPGHGGVIPITEVR	3	-0.47108	26
DN147236_c0_g1_i1	492	S	GMP synthetase (glutamine-hydrolysing)	0.966612	0.000399621	105.03	ILCT(0.033)S(0.967)EAHLER	2	-1.0075	3
DN14724_c0_g1_i1	210	S	immunoglobulin I-set domain-containing protein	0.999504	0.00723793	55.755	APS(1)IT(0.458)RHAS(0.543)LLR	2	-2.6472	1
DN147246_c0_g1_i1	54	S	---	1	0.000792458	77.372	RPPS(1)KPPVEPPK	3	-0.21787	13
DN147251_c0_g1_i2	205	S	---	0.99767	0.00583987	89.731	KPS(0.998)KS(0.002)PEK	2	3.0142	1
DN147258_c2_g1_i3	181	S	---	1	5.88898e-19	139.61	LPS(1)NAS(1)PAHLR	2	-2.4284	8
DN147258_c2_g1_i3	184	S	---	1	3.91823e-08	122.63	LPS(1)NAS(1)PAHLR	2	-2.4284	15
DN147269_c1_g1_i1	169	S	---	0.754892	0.00372706	77.597	TYPY(0.001)AY(0.003)S(0.755)T(0.241)R	2	-0.68513	2
DN147269_c1_g1_i1	212	S	---	0.999415	4.57645e-05	98.156	PAYWS(0.001)ES(0.999)LRR	2	0.10734	11
DN147269_c1_g1_i1	220	T	---	1	0.0102838	44.426	RHNEAT(1)LPLR	3	0.20809	3
DN147277_c0_g3_i1	153	S	---	0.929726	0.00675695	68.171	KPDS(0.93)FVS(0.07)LPQK	2	1.4922	1
DN147291_c0_g1_i1	67	S	---	0.82443	3.15261e-05	81.51	AGS(0.824)S(0.176)AGSSDLALGGK	2	2.598	1
DN147306_c0_g2_i1	43	S	tyrosine kinase	0.882244	0.0148044	54.668	KS(0.882)PT(0.088)S(0.03)DGIFDVSVK	2	2.7856	1
DN147310_c0_g4_i1	26	S	E3 ubiquitin-protein ligase MARCH5-like	1	6.04297e-05	82.837	ARS(1)PRPVPVAQNVR	3	-0.01275	4
DN147320_c1_g1_i3	483	S	putative ubx domain-containing	0.998017	0	256.8	S(0.001)LS(0.998)S(0.001)ASANSGHQSSPSR	2	-0.27302	6
DN147326_c0_g1_i1	77	S	reticulon-1-A-like isoform X11	0.886525	5.95092e-22	112.06	KPAAAPTAPPAPT(0.012)S(0.101)S(0.887)PPLVDR	3	0.12304	11
DN147339_c0_g2_i2	130	S	Protein DDI1 2	0.991177	0.00344787	66.436	AQHS(0.991)NS(0.009)LAESVR	2	-1.2512	2
DN147340_c0_g1_i4	349	S	putative retinoblastoma binding protein	0.962017	0	268.65	MYGQNEVTNFGS(0.038)S(0.962)PEK	2	-1.0757	3
DN147347_c0_g1_i7	13	S	---	1	1.16633e-07	122.78	AAS(1)LDEDAFKPR	3	0.30711	4
DN147363_c0_g4_i1	57	S	acyl-CoA:glycerol-3-phosphate acyltransferase	0.994251	7.16846e-89	179.5	S(0.006)QS(0.994)VGDVNSEDSLNAYDDK	2	-0.37608	1
DN147383_c0_g2_i1	5	S	tubulin alpha-8 chain isoform X2	0.999948	0.0176067	73.435	ERLS(1)VDYGK	2	0.38607	2
DN147405_c0_g1_i2	157	S	COP9 signalosome complex subunit 7b	0.962708	0.0014936	70.837	LAPLMGS(0.963)PS(0.037)QAGDRDPR	2	0.10641	1
DN147419_c0_g1_i1	389	S	putative prokaryotic DNA topoisomerase	0.785861	0.0059423	42.639	NS(0.108)S(0.786)RPPS(0.71)AS(0.396)GVAPHPR	3	-0.84059	1
DN147419_c0_g1_i1	393	S	putative prokaryotic DNA topoisomerase	0.969358	6.95096e-08	97.384	NSS(0.009)RPPS(0.969)AS(0.022)GVAPHPR	3	-0.0023359	4
DN147427_c0_g1_i1	113	S	protein TFG	1	1.80537e-07	100.45	LDNFVVNS(1)EVQLNAR	2	0.57341	1
DN147435_c0_g2_i4	154	S	---	1	0	309.94	S(1)FDAVEGSQVDPCVGYR	2	-0.75776	8
DN147435_c0_g2_i5	104	S	---	1	1.7189e-35	148.2	S(1)FDGVEGSQVDPCVRPR	2	2.2238	17
DN147439_c0_g1_i3	189	Y	putative ubx domain containing protein	0.990382	0.0136514	60.064	HPAFT(0.01)GAGY(0.99)R	2	1.1632	1
DN147440_c0_g1_i1	510	T	Host cell factor (dHcf)	0.82667	0.00427359	88.282	VPTVVT(0.827)PT(0.173)GLK	2	0.21045	5
DN147440_c0_g1_i1	1029	S	Host cell factor (dHcf)	0.967755	0.015428	55.261	IPLS(0.968)PGT(0.032)AYK	2	-0.16333	1
DN147457_c0_g2_i1	228	S	dual specificity mitogen-activated protein kinase kinase 6	0.999022	6.01088e-32	148.64	VCDFGISGELT(0.001)NS(0.999)LAK	2	-0.077288	5
DN147457_c0_g2_i1	232	S	dual specificity mitogen-activated protein kinase kinase 6	1	3.29792e-37	155.79	S(1)NIGTHNYLAPER	2	0.91671	6
DN147458_c0_g1_i2	133	T	actin-binding LIM protein 1-like	0.995844	5.07613e-17	114.68	EQFLCATCSS(0.001)AWT(0.996)PEAS(0.003)RPTQK	3	-0.9286	1
DN147471_c0_g1_i1	129	S	zinc finger protein, putative	1	1.14676e-61	166.91	RRDDS(1)DDEYDEFGLK	3	-0.30424	16
DN147471_c0_g1_i1	209	S	zinc finger protein, putative	1	5.69194e-52	162.77	YDIWGEDS(1)QDADEEK	2	0.39649	5
DN147473_c0_g2_i3	341	S	beta-arrestin-1-like isoform X2	0.998742	0.0018883	75.316	NFIS(0.999)LS(0.001)ADEIPK	2	0.86976	3
DN147473_c0_g2_i3	343	S	beta-arrestin-1-like isoform X2	0.999987	6.64196e-48	159.4	NFISLS(1)ADEIPKK	2	0.78272	12
DN147473_c0_g2_i3	357	S	beta-arrestin-1-like isoform X2	1	4.30034e-174	221.25	ACAADLS(1)NDDLIFEDFAR	2	-0.38101	7
DN147492_c0_g3_i1	283	S	---	0.837185	0.000520579	50.252	GPGS(0.16)NHMS(0.837)PVGPS(0.002)PYGGGPR	3	0.30055	2
DN147497_c0_g1_i1	134	S	putative rrm/rnp domain	1	0.00753335	59.709	S(1)RS(1)PLDEMDK	2	-1.1508	2
DN147497_c0_g1_i1	136	S	putative rrm/rnp domain	1	0.00753335	59.709	S(1)RS(1)PLDEMDK	2	-1.1508	2
DN147512_c1_g2_i1	38	S	partitioning defective 6 homolog beta-like	0.999851	0.000942907	101.53	RFS(1)LDPSSIK	2	0.884	2
DN147512_c1_g2_i1	156	S	partitioning defective 6 homolog beta-like	0.954989	3.15261e-05	81.51	VS(0.045)S(0.955)IIDDGTVPECMR	2	-1.5166	1
DN147527_c0_g1_i1	432	S	Rab GTPase-binding effector protein 1	0.999481	7.97005e-07	95.205	LPVS(0.999)PSSASPSSAER	2	0.89059	5
DN147527_c0_g1_i1	437	S	Rab GTPase-binding effector protein 1	0.96032	3.15122e-17	127.37	LPVSPS(0.001)S(0.008)AS(0.96)PS(0.011)S(0.019)AER	2	-0.11926	2
DN147547_c0_g1_i4	199	S	Sodium/hydrogen exchanger 2	0.807458	0.00267413	75.589	HST(0.192)S(0.807)AIS(0.001)LPSR	2	0.84419	3
DN147547_c0_g1_i4	202	S	Sodium/hydrogen exchanger 2	0.990042	0.00303049	72.681	HS(0.003)T(0.449)S(0.549)AIS(0.99)LPS(0.009)R	2	0.18293	4
DN147547_c0_g1_i4	256	S	Sodium/hydrogen exchanger 2	0.882307	0.0142885	63.091	RT(0.118)S(0.882)LINEGK	2	1.9742	1
DN147548_c0_g1_i2	37	S	Radial spoke head protein 3-like protein, partial	0.925184	2.45446e-05	44.158	VEET(0.001)ET(0.037)DCQT(0.034)DPFLDRPPS(0.925)PLFIPS(0.002)K	3	0.55911	1
DN147555_c1_g1_i1	74	T	Alpha-adducin	0.997218	0.00975494	76.574	GNT(0.997)PT(0.003)VPINDLR	2	0.82172	2
DN147555_c1_g1_i1	309	S	Alpha-adducin	0.98264	1.1953e-13	122.94	SAALAAS(0.003)GGS(0.983)GLIS(0.014)AR	2	1.0464	2
DN147556_c2_g1_i1	2	S	guanine nucleotide-binding protein subunit beta	1	4.07921e-06	102.57	S(1)ELDQLRQESEQLK	2	1.7197	1
DN147557_c1_g1_i4	32	S	---	0.925226	0.000709516	57.366	SELLHPVAS(0.925)ES(0.058)T(0.017)FDCR	3	-0.45221	1
DN147562_c0_g2_i3	35	T	NEDD4-binding protein 2-like 1	0.999996	0.00695114	80.96	RLT(1)DGCPTNR	2	-2.2586	1
DN147562_c0_g2_i3	190	T	NEDD4-binding protein 2-like 1	0.999999	0.000736005	98.508	GVSPLVIDNT(1)NIR	2	-0.13728	3
DN147564_c0_g1_i4	519	S	1,4-alpha-glucan-branching enzyme	0.814239	3.59644e-13	106.86	EMYT(0.005)HMS(0.001)NCS(0.179)S(0.814)PSLIIDR	3	-0.48109	5
DN147565_c0_g1_i3	355	S	GDP-mannose 4,6 dehydratase isoform X2	1	0.00211567	72.315	IMVDS(1)DLEALEK	2	-1.5272	2
DN147589_c3_g1_i3	246	S	Plastin-3, putative	0.998384	0.000730636	100.11	KAPLS(0.998)PS(0.001)TDNK	2	0.317	8
DN147589_c3_g1_i3	287	S	Plastin-3, putative	0.966244	4.30622e-254	240.8	TTNLDFQDDHPTEALS(0.022)S(0.966)PS(0.012)K	2	1.0263	3
DN147589_c3_g1_i3	383	S	Plastin-3, putative	0.999968	0.0142333	57.532	YFGS(1)PPAR	2	0.55761	2
DN147589_c3_g1_i3	464	T	Plastin-3, putative	0.769621	0.00184305	91.701	AAAT(0.77)S(0.23)PNWNR	2	-0.028445	2
DN147589_c3_g1_i3	465	S	Plastin-3, putative	0.84739	0.0010955	84.507	AAAT(0.153)S(0.847)PNWNR	2	0.11694	3
DN147593_c0_g1_i2	248	S	Cyclin-Y-like protein 1-B	0.999954	3.96671e-55	126.71	TSTHS(1)PLENLK	2	-0.88906	7
DN147595_c0_g1_i4	22	S	---	0.999543	0.000626981	79.332	FHS(1)VSSERPVESPK	2	1.9523	1
DN147599_c0_g2_i3	2	S	rab6, putative	0.999982	1.35224e-26	144.57	S(1)GVTDFNNPLR	2	-1.8142	9
DN147599_c0_g2_i3	187	Y	rab6, putative	1	2.49675e-26	125.73	HDDY(1)IELKPIEQPPDNSWK	3	0.07283	3
DN147602_c0_g3_i1	316	S	intersectin-1-like	1	2.82048e-08	125.22	DTIALPLRPS(1)PK	2	0.17689	4
DN147606_c1_g1_i1	61	S	---	0.972385	0.0146607	69.672	S(0.028)KS(0.972)FQEYR	2	-0.56224	2
DN147645_c0_g3_i1	638	S	---	0.999982	0.0161384	47.774	DDLVS(0.381)LMS(0.619)PVS(1)R	2	1.8401	2
DN147690_c0_g3_i1	24	S	---	0.802518	0.000297787	66.152	GIEALRPEKT(0.197)S(0.803)PEAGR	3	0.28384	4
DN147690_c0_g3_i1	59	S	---	0.988466	1.26824e-05	98.281	EQT(0.012)RPVS(0.988)PHTSPGR	3	0.27408	9
DN147690_c0_g3_i1	90	S	---	0.999069	1.31951e-15	111.66	VT(0.001)S(0.999)VS(0.19)S(0.705)AT(0.103)HS(0.002)TLPSSSHK	3	-0.18787	8
DN147690_c0_g3_i1	93	S	---	0.900021	1.31951e-15	111.66	VT(0.18)S(0.82)VS(0.054)S(0.9)AT(0.044)HS(0.001)TLPSSSHK	2	0.38577	2
DN147697_c0_g1_i2	189	S	---	0.995775	5.97944e-06	81.92	SAT(0.004)NS(0.996)LLNLR	2	-0.46653	2
DN147710_c1_g2_i1	10	S	Annexin A7	0.996877	1.55208e-26	143.93	SLIHCYS(0.997)PT(0.003)GER	3	-0.53212	8
DN147710_c1_g2_i1	299	S	Annexin A7	0.986429	4.6786e-07	101.05	ASMAGAGT(0.014)RDS(0.986)MLMR	2	-0.14268	3
DN147713_c1_g1_i2	15	S	---	1	1.49743e-79	182.22	LNMLS(1)PEAPVPLNEPK	2	0.016941	3
DN147716_c2_g2_i1	22	S	---	1	4.21278e-79	182.09	EGNLYEES(1)PPPLPIR	2	0.3268	3
DN147725_c0_g1_i1	108	S	putative rhodopsin-like orphan GPCR	1	8.96023e-15	132.4	LANS(1)QMVSAPGHAR	2	-0.4482	5
DN147725_c0_g1_i1	422	S	putative rhodopsin-like orphan GPCR	0.793406	0.000158684	88.486	SSGRPT(0.01)MS(0.793)QS(0.196)DGIK	3	-0.21916	6
DN147741_c1_g1_i2	175	S	---	0.997101	0.00941913	45.618	S(0.997)EGGRPAT(0.003)LPEVR	3	0.2514	1
DN147741_c1_g1_i2	201	S	---	0.999116	0.000102593	77.575	YSTGNFSAASS(0.001)HDS(0.999)PQR	3	0.0085066	2
DN147745_c0_g3_i3	4	Y	---	1	0.00236275	85.355	Y(1)QKPGPTSYR	2	0.30308	2
DN147747_c0_g1_i5	63	S	---	0.833139	0.00160103	86.498	KT(0.167)S(0.833)PPPNPVLK	2	-0.024955	14
DN147747_c0_g2_i1	56	S	---	1	3.09581e-17	127.49	LAGPEDMDVIPS(1)PVK	2	-0.14914	8
DN147759_c0_g1_i3	31	S	Four and a half LIM domains protein 2	0.847523	0.000323704	101.53	ITS(0.131)S(0.848)S(0.021)KDLSFQDK	2	-0.24013	2
DN147759_c0_g1_i3	257	S	Four and a half LIM domains protein 2	1	0.000327586	73.498	GFLVEDGAVVCPDCS(1)A	2	-0.054313	2
DN147761_c0_g1_i1	148	S	Splicing factor 3A subunit 3	0.878854	2.37546e-09	65.378	S(0.035)VAEREEDDS(0.879)DT(0.087)EHVPGATGEGGDDK	3	0.20713	1
DN147783_c0_g1_i1	279	S	---	0.921574	0.00381133	70.54	S(0.922)Y(0.078)DPFLPTSK	2	-0.95872	2
DN147792_c0_g2_i1	166	S	putative septin	1	6.57699e-216	237.34	LPECDS(1)DEEEEIKR	3	-0.00797	32
DN147807_c0_g4_i1	37	S	serine/threonine kinase	1	5.84198e-42	143.4	DVALHDS(1)PPAAVPVAPAAR	2	1.3758	10
DN147817_c1_g1_i1	48	S	putative gelsolin	0.998258	5.28383e-16	100.4	ALYKVS(0.998)DAS(0.002)GK	2	-0.10933	1
DN147817_c1_g2_i1	15	S	putative gelsolin	1	8.58582e-197	229.2	DYDWKDS(1)NLALFGSDEEK	2	-0.21436	10
DN147833_c0_g1_i6	19	S	adducin related protein	1	6.70666e-15	132.84	FIDS(1)IDPDDPEYVR	2	1.8709	1
DN147833_c0_g1_i6	27	Y	adducin related protein	1	6.98929e-15	133.16	FIDSIDPDDPEY(1)VR	2	-0.37157	4
DN147833_c0_g1_i6	113	S	adducin related protein	1	4.29954e-05	105.39	GGQS(1)GVIPINDLR	2	0.66328	2
DN147833_c0_g1_i6	394	S	adducin related protein	0.999951	2.73776e-103	186.01	DGYLS(1)DSSIGPAGGAGCMRPWR	3	-0.33061	33
DN147833_c0_g1_i6	397	S	adducin related protein	0.944646	5.09714e-89	180.52	DGYLS(0.996)DS(0.059)S(0.945)IGPAGGAGCMRPWR	3	-2.2358	16
DN147833_c0_g1_i6	441	S	adducin related protein	0.890676	0.00243786	64.121	REPHS(0.891)S(0.109)PER	3	-0.43431	8
DN147833_c0_g1_i6	442	S	adducin related protein	0.971377	7.95604e-07	116.24	REPHS(0.029)S(0.971)PER	2	0.10328	14
DN147833_c0_g1_i6	453	S	adducin related protein	0.999922	0.000106008	98.062	TLDRS(1)GACSPGVR	3	0.13691	11
DN147833_c0_g1_i6	457	S	adducin related protein	0.99997	0.00380419	62.739	T(0.005)LDRS(0.995)GACS(1)PGVR	2	-1.1447	5
DN147833_c0_g1_i6	506	S	adducin related protein	1	1.08496e-193	230.06	RQWS(1)DHPWFNTPNSYTK	3	-0.94541	36
DN147833_c0_g1_i6	516	S	adducin related protein	0.766061	0.000784026	56.708	QWSDHPWFNT(0.002)PNS(0.766)YT(0.232)K	3	-0.52726	1
DN147833_c0_g1_i6	543	S	adducin related protein	0.994255	0.000271611	90.706	EAT(0.001)LQS(0.994)QIT(0.002)S(0.001)GS(0.001)R	2	1.4487	2
DN147833_c0_g1_i6	591	S	adducin related protein	1	0.0157431	54.259	FAPQGS(1)NPK	2	0.058426	1
DN147833_c0_g1_i6	677	Y	adducin related protein	0.996065	0.00241101	77.185	DAAIVY(0.996)DGVY(0.004)VK	2	1.7081	3
DN147833_c0_g1_i6	681	Y	adducin related protein	0.996629	0.0046022	60.301	DAAIVY(0.003)DGVY(0.997)VK	2	1.1152	1
DN147833_c0_g1_i6	742	S	adducin related protein	0.999597	1.26796e-70	157.26	LS(1)PPPTAGAATSEASEVEESAVSDKK	3	0.2993	5
DN147833_c0_g1_i6	755	S	adducin related protein	0.991943	8.39988e-14	91.213	LSPPPTAGAAT(0.001)S(0.001)EAS(0.992)EVEES(0.005)AVSDKK	3	0.84478	11
DN147840_c0_g1_i21	298	S	neuroblast differentiation-associated protein AHNAK-like	0.999999	0.00117632	82.529	LES(1)PDVDLSLPK	2	0.74358	7
DN147840_c0_g1_i21	769	S	neuroblast differentiation-associated protein AHNAK-like	0.999962	0.000327189	86.497	VSVQS(1)PDVDIQGK	2	0.42746	3
DN147840_c0_g1_i21	816	S	neuroblast differentiation-associated protein AHNAK-like	0.987198	0.0198913	44.743	GDLNVS(0.987)APS(0.013)LEGDLK	2	-0.15582	1
DN147852_c0_g1_i5	213	S	putative bromodomain-containing protein 3, brd3	0.968209	3.25634e-07	75.191	RKPEQSIVDESPS(0.002)T(0.007)PHS(0.968)VDGS(0.023)R	3	-0.25397	2
DN147853_c0_g1_i1	171	T	pol-related	1	0.0125329	70.089	RT(1)QFDLHLCFK	2	1.8427	2
DN147856_c0_g1_i3	183	S	FERM domain-containing protein 5	0.811752	0.00112181	101.04	RT(0.188)S(0.812)LMVPNFDK	2	0.52692	4
DN147904_c1_g2_i1	234	S	Prenylcysteine oxidase 1	0.817463	0.00174355	61.409	S(0.183)ALRS(0.817)NPADSPR	3	3.4692	1
DN147909_c0_g2_i3	118	S	putative tektin	1	0.0175246	53.448	AAACAGIS(1)PR	2	0.24865	3
DN147910_c0_g1_i1	593	S	---	0.999996	0.000396709	57.985	LS(1)FNEANIIEGYDAQHR	3	0.77017	1
DN147910_c0_g1_i1	627	S	---	0.999977	0.0101224	60.255	GLS(1)GLEASR	2	0.016021	2
DN147911_c0_g2_i1	233	S	Pumilio 2	0.890019	0.00185701	80.96	LANLAAS(0.89)PT(0.11)K	2	-0.79812	1
DN147917_c1_g1_i4	396	S	tau-tubulin kinase 2-like, partial	0.943408	0.000134548	75.533	AGDPTTLAYS(0.943)LPT(0.056)DR	2	-1.7833	2
DN147918_c1_g6_i1	83	S	---	1	2.11038e-38	133.47	SAHAAATAQANS(1)PGGGGQVAGR	3	-0.042	3
DN147930_c0_g1_i1	116	T	---	1	0.00328611	85.469	RFNEAGT(1)LINEK	2	1.3549	6
DN147930_c0_g2_i3	54	S	---	0.98709	2.75683e-05	77.871	TTT(0.012)DS(0.987)WRRPES(0.001)PPGR	3	0.26656	1
DN147930_c0_g2_i3	60	S	---	1	0.0164623	45.433	RPES(1)PPGRR	3	-0.013951	1
DN147942_c0_g1_i1	188	S	TGF-beta signal transducer Smad2,putative	0.995303	7.37978e-48	163.8	HGGLGS(0.995)T(0.005)GHLDR	2	0.056351	10
DN147956_c0_g2_i1	15	S	family S9 non-peptidase homologue (S09 family)	1	9.20946e-18	136.24	RKES(1)IIDLSK	2	-0.12849	17
DN147958_c0_g4_i3	32	T	---	0.986365	1.3154e-91	172	T(0.007)T(0.007)LLT(0.986)PVPSQNSMANNAVDSSVER	2	-0.31461	15
DN147958_c0_g4_i3	36	S	---	0.967284	2.4195e-26	111.15	T(0.02)T(0.023)LLT(0.957)PVPS(0.967)QNS(0.033)MANNAVDSSVER	3	0.61973	3
DN147958_c0_g4_i3	39	S	---	0.998739	9.29667e-35	120.93	T(0.075)T(0.088)LLT(0.836)PVPS(0.001)QNS(0.999)MANNAVDSSVER	3	-0.16419	1
DN147971_c1_g2_i1	184	Y	Mitogen-activated protein kinase 3	0.957553	1.13619e-06	88	MNDPEHDHNGILT(0.018)EY(0.958)VAT(0.025)R	3	-0.81339	3
DN147974_c0_g1_i1	811	S	---	0.999988	1.16512e-104	190.97	TGLINDPAS(1)LDLSTAPTGR	2	1.6968	3
DN147974_c0_g1_i1	857	S	---	0.814687	0.00518011	61.167	QVS(0.815)S(0.638)S(0.547)PNFAVLR	2	-0.028165	2
DN147974_c0_g1_i1	858	S	---	0.994295	0.000542229	91.789	QVS(0.006)S(0.994)S(0.999)PNFAVLR	2	-0.12424	19
DN147974_c0_g1_i1	859	S	---	0.999395	0.000439712	98.592	QVS(0.006)S(0.994)S(0.999)PNFAVLR	2	-0.12424	20
DN147974_c0_g2_i1	166	S	---	1	0.0125745	64.64	KVS(1)NAVVGR	2	0.37039	5
DN147974_c0_g2_i1	188	S	---	1	1.01547e-31	149.19	QQS(1)LESEPAAAIPLR	2	0.79125	19
DN147974_c0_g2_i1	191	S	---	1	1.42826e-23	138.82	QQS(1)LES(1)EPAAAIPLR	2	1.2102	8
DN147981_c0_g1_i3	164	S	putative vinculin	0.996239	0.002172	79.492	S(0.004)FS(0.996)ELAEFVK	2	-0.020322	1
DN147992_c0_g1_i6	77	S	equilibrative nucleoside transporter 3-like isoform X2	0.993825	5.16196e-91	189.59	SLS(0.994)T(0.006)TENPLAPEHR	2	0.80986	4
DN147997_c0_g8_i1	70	S	---	1	0	276.96	VPIVS(1)GDEDETEMSTEEMEK	2	-0.89957	2
DN147999_c0_g1_i1	176	S	putative gtpase-activating protein gyp2	0.940938	0.00261037	54.764	HS(0.051)S(0.941)RDPLS(0.007)T(0.002)AGELR	3	-1.5642	1
DN148007_c0_g2_i2	38	S	putative phosphoglucomutase	0.999941	2.86441e-07	103.43	WDRNS(1)VTR	2	0.1571	2
DN148007_c0_g2_i2	168	S	putative phosphoglucomutase	0.998045	2.2544e-90	184.22	TACGVMVT(0.002)AS(0.998)HNPK	2	-1.5497	12
DN148026_c4_g2_i6	96	S	---	0.912472	0.000145533	71.376	RRPEPS(0.087)S(0.912)DDEISTGR	3	-0.45678	4
DN148026_c4_g2_i6	161	S	---	1	2.82844e-159	175.39	YRDES(1)EGS(1)EEER	2	0.44055	1
DN148026_c4_g2_i6	164	S	---	1	2.82844e-159	175.39	YRDES(1)EGS(1)EEER	2	0.44055	1
DN148026_c4_g2_i6	191	S	---	1	7.9621e-07	105.39	DYEEES(1)EEEAPPR	2	-0.13193	18
DN148026_c4_g2_i6	218	S	---	0.999996	2.72627e-27	149.3	RDNEEDS(1)EVESPR	2	0.54286	13
DN148036_c0_g2_i2	33	S	Hypothetical protein, putative	0.979085	7.16231e-16	94.802	IINY(0.021)LS(0.979)DDDDEDDDDEDSKPLAELR	3	0.8701	1
DN148047_c0_g1_i4	311	S	carnitine O-palmitoyltransferase 1, liver isoform-like	0.819654	0.0153544	61.56	RVFS(0.82)T(0.18)TR	2	0.13639	1
DN148049_c0_g1_i1	451	S	putative cationic amino acid transporter	1	7.81795e-120	193.39	IIEADS(1)AEFGDWAQPTGSLK	2	0.43867	1
DN148054_c0_g1_i2	295	S	serine/threonine-protein phosphatase alpha-2 isoform	0.956594	0.0149464	53.3	KKPY(0.005)T(0.019)PS(0.957)LGGS(0.019)R	3	-0.071072	2
DN148059_c2_g2_i6	314	S	calcium/calmodulin-dependent protein kinase type II alpha chain isoform X7	0.988756	0.00392151	68.044	NFS(0.989)S(0.011)GLSDSVK	2	-0.091949	1
DN148059_c2_g2_i6	318	S	calcium/calmodulin-dependent protein kinase type II alpha chain isoform X7	0.921332	0.00199644	79.804	NFSS(0.002)GLS(0.921)DS(0.077)VK	2	-0.75026	4
DN148059_c2_g2_i6	320	S	calcium/calmodulin-dependent protein kinase type II alpha chain isoform X7	0.989849	2.00127e-35	123.04	NFSSGLS(0.01)DS(0.99)VKEDDRPPAGPSNSR	3	-1.0555	2
DN148059_c2_g2_i6	388	S	calcium/calmodulin-dependent protein kinase type II alpha chain isoform X7	0.949943	0.00723958	56.514	SMLS(0.95)S(0.056)AAS(0.413)T(0.582)KK	2	0.32517	6
DN148059_c2_g2_i6	392	S	calcium/calmodulin-dependent protein kinase type II alpha chain isoform X7	0.774754	0.00723958	56.339	SMLS(0.912)S(0.094)AAS(0.775)T(0.219)KK	2	0.21825	2
DN148059_c2_g2_i6	477	S	calcium/calmodulin-dependent protein kinase type II alpha chain isoform X7	0.966868	0.000283697	92.295	FYFEQES(0.967)IS(0.033)R	2	1.0175	3
DN148059_c2_g2_i6	479	S	calcium/calmodulin-dependent protein kinase type II alpha chain isoform X7	0.873781	0.00495069	67.519	FYFEQES(0.126)IS(0.874)R	2	0.53341	2
DN148059_c2_g2_i7	55	T	protein kinase	0.751368	0.000865977	43.823	AAHRDDT(0.247)VLAT(0.751)LQNDDMS(0.002)EHNK	4	-0.23457	1
DN148079_c1_g2_i1	14	S	---	1	0.000553916	86.756	RS(1)LS(1)AIALK	2	0.31388	8
DN148079_c1_g2_i1	16	S	---	1	0.000553916	86.756	RS(1)LS(1)AIALK	2	0.31388	8
DN148079_c1_g2_i1	25	S	---	0.937095	1.59041e-82	149.54	HRQS(0.937)AS(0.063)LDYADADNSMEQSAHEMDTITHQANR	5	-0.82944	6
DN148079_c1_g2_i1	27	S	---	0.97103	1.43273e-166	206.41	QS(0.029)AS(0.971)LDYADADNSMEQSAHEMDTITHQANR	3	-1.2687	1
DN148091_c0_g1_i3	98	T	---	0.999888	0.00104617	74.428	RFT(1)PNKTEPLQPQR	3	-0.86611	1
DN148091_c0_g1_i3	295	S	---	0.946036	8.19026e-174	218.95	SIDPPAYNQAAS(0.046)S(0.946)APS(0.003)S(0.005)R	2	-1.2459	10
DN148091_c0_g1_i3	321	S	---	1	1.07919e-23	136.49	ADQTIQALPS(1)PQLAGR	2	0.33044	5
DN148091_c0_g1_i3	338	S	---	0.818728	0.00277893	64.454	S(0.008)S(0.008)S(0.166)S(0.819)FAENFYSPEK	2	-0.14243	1
DN148092_c0_g1_i1	92	S	---	1	9.65584e-07	109.04	LGPPS(1)PPLPSEGER	2	0.99085	8
DN148094_c0_g2_i1	177	S	galactokinase-like, partial	0.987465	0.00238006	87.258	T(0.013)KS(0.987)FMANR	2	0.48872	10
DN148094_c0_g2_i2	167	S	galactokinase-like, partial	0.985097	0.0184904	71.03	T(0.013)KS(0.985)FMAS(0.002)R	2	-0.25655	5
DN148096_c0_g2_i3	2	S	WD repeat-containing protein 20-like	0.999998	5.82016e-05	97.431	S(1)FHYTHK	2	0.23538	4
DN148103_c0_g2_i2	78	S	putative cytoplasmic dynein intermediate chain 2, (dhic-2)	0.96416	2.31711e-68	168.64	S(0.005)AS(0.964)T(0.031)PAFSSKPETHDRPK	3	0.1315	10
DN148103_c0_g2_i2	195	S	putative cytoplasmic dynein intermediate chain 2, (dhic-2)	1	0.00272156	65.374	FFRPES(1)PPRPPAR	3	-0.018009	12
DN148105_c0_g3_i1	422	S	---	1	0.00684108	88.596	RIS(1)ELGLK	2	0.056729	2
DN148108_c0_g1_i4	22	T	calmodulin-A-like isoform X4	0.912923	0.000452096	81.703	FEGKDPT(0.913)VRS(0.087)PPPQPK	3	0.026998	9
DN148108_c0_g1_i4	25	S	calmodulin-A-like isoform X4	0.999814	2.62332e-30	143.23	FEGKDPTVRS(1)PPPQPK	2	-0.28736	10
DN148108_c0_g1_i4	81	T	calmodulin-A-like isoform X4	0.999912	3.8424e-07	120.21	ISKT(1)ELMSVMK	2	-0.42888	3
DN148110_c0_g1_i1	307	S	---	0.947447	3.07173e-08	117.3	AVDVGGVS(0.053)S(0.947)LNDLK	2	1.996	3
DN148115_c0_g1_i1	849	S	putative leucine-rich repeat-containing protein	0.998277	0.0130101	57.175	LS(0.998)LPT(0.002)VEDK	2	-0.32662	1
DN148128_c0_g1_i1	309	S	putative vesicle-associated membrane protein (vamp)	1	0.00359671	58.885	KENAELRES(1)HER	3	0.049883	2
DN148129_c0_g1_i2	70	S	FH1/FH2 domain-containing protein 3	1	4.8749e-37	154.46	HGS(1)GALAAYTAPK	2	1.1498	2
DN148164_c0_g1_i1	1954	S	Mediator of RNA polymerase II transcription subunit 12	0.992529	0.000241809	92.747	NFLVHGS(0.993)PS(0.007)K	2	0.45642	4
DN148170_c0_g2_i2	159	S	putative ecotropic viral integration site	0.785699	0.00560052	54.276	RVS(0.786)KPS(0.206)ES(0.006)S(0.002)GFLR	3	-0.46411	2
DN148180_c0_g1_i6	200	S	---	0.998046	0.00202647	79.639	DDYS(0.998)PT(0.002)DESVK	2	0.4697	1
DN148180_c0_g5_i1	208	S	Xin actin-binding repeat-containing protein 2	0.999961	5.80479e-11	114.55	TGEPS(1)PPSQTAMNTPK	2	0.028544	8
DN148180_c0_g5_i1	236	S	Xin actin-binding repeat-containing protein 2	0.904989	4.34364e-22	94.682	TPDFLNNNDKPS(0.905)PEPS(0.094)APT(0.001)DDVLPPTGSAK	3	-0.033782	1
DN148180_c0_g5_i1	261	S	Xin actin-binding repeat-containing protein 2	0.995472	6.31711e-37	153.23	LVEQWS(0.995)S(0.985)IGS(0.02)QEK	2	-0.27926	5
DN148180_c0_g5_i1	262	S	Xin actin-binding repeat-containing protein 2	0.98491	0.0106544	54.764	LVEQWS(0.995)S(0.985)IGS(0.02)QEK	2	-0.27926	1
DN148180_c0_g5_i1	290	S	Xin actin-binding repeat-containing protein 2	1	0.000302253	88.385	FS(1)AGLFNEDTGTR	2	-0.50792	1
DN148193_c2_g4_i1	64	S	threonine--tRNA ligase, cytoplasmic isoform X2	1	0.00801432	61.423	LEVS(1)KEDLLK	2	1.6238	1
DN148202_c0_g1_i1	11	S	diacylglycerol O-acyltransferase 1-like	0.997305	5.05637e-170	219.95	ALS(0.997)S(0.003)GDILAYEEAALK	2	0.046586	6
DN148202_c0_g1_i1	255	S	diacylglycerol O-acyltransferase 1-like	0.93092	6.8128e-05	71.428	GS(0.069)DS(0.931)QKHVDDAVFSELSK	3	-0.13046	2
DN148220_c0_g2_i2	191	S	Guanine nucleotide-binding protein G(o) subunit alpha	1	0.00816387	63.091	LFDS(1)ICNNK	2	-0.34715	3
DN148235_c0_g3_i1	70	S	Phosphatidate cytidylyltransferase, photoreceptor-specific	0.999999	4.48682e-93	185.23	DLS(1)QGTSHVPGFLEK	2	1.66	4
DN148242_c0_g1_i1	404	S	---	0.969542	1.91564e-78	178.71	RIPMHAS(0.97)S(0.03)EDLETEVR	3	-0.83849	18
DN148242_c0_g1_i1	416	S	---	1	7.77371e-08	120.77	KGS(1)AALPIPESR	2	0.057374	8
DN148242_c0_g1_i1	552	S	---	1	0.0128318	53.565	VQLVS(1)PEEFANLK	2	1.0126	2
DN148242_c0_g1_i1	762	S	---	0.978988	1.30059e-69	171.07	GT(0.021)S(0.979)FSLCEPTSSSHTAPK	2	0.35331	4
DN148242_c0_g1_i1	1039	S	---	0.949553	1.75186e-08	119.68	LPS(0.95)T(0.041)S(0.01)ADVASPK	2	0.36905	13
DN148242_c0_g1_i1	1046	S	---	0.999812	0.0140263	58.864	RLPSTSADVAS(1)PK	2	0.12036	2
DN148254_c0_g2_i2	91	S	arginyl-tRNA--protein transferase 1 isoform X1	0.997893	4.27854e-08	119.68	NRVS(0.998)FNES(0.002)GDISK	3	0.54684	2
DN148255_c0_g1_i1	46	S	Striatin	0.961031	0.00402924	74.611	EFLNS(0.961)LS(0.039)DR	2	-0.016981	1
DN148255_c0_g1_i1	48	S	Striatin	0.986229	5.75227e-05	95.477	EFLNS(0.014)LS(0.986)DR	2	0.36157	2
DN148264_c1_g4_i1	14	S	Synaptotagmin-like protein 4	0.999979	0.000808602	83.404	KPPS(1)VVS(0.012)AIS(0.786)S(0.202)R	2	-0.24775	5
DN148264_c1_g4_i1	17	S	Synaptotagmin-like protein 4	0.791662	0.00741992	56.819	KPPS(1)VVS(0.792)AIS(0.087)S(0.122)R	2	2.5575	1
DN148264_c1_g4_i1	20	S	Synaptotagmin-like protein 4	0.78594	0.000808602	83.404	KPPS(1)VVS(0.012)AIS(0.786)S(0.202)R	2	-0.24775	1
DN148264_c1_g4_i1	30	S	Synaptotagmin-like protein 4	0.999999	4.71534e-07	112.91	ANVS(1)PPSSVASQK	2	0.20444	12
DN148265_c0_g1_i1	93	S	---	0.929956	8.585e-06	109.48	S(0.035)S(0.035)S(0.93)VELSNFGSSR	2	0.12534	3
DN148274_c1_g1_i2	169	S	putative protein tyrosine phosphatase n11 (shp2)	0.985129	0.00316696	63.436	LS(0.985)PAS(0.015)LSGGSTVSR	2	-0.45022	1
DN148280_c0_g1_i1	393	S	---	0.833839	6.09565e-05	77.746	QS(0.834)S(0.118)S(0.037)S(0.011)LPTAQDVATK	2	0.67614	1
DN148280_c0_g1_i1	394	S	---	0.756392	5.92119e-05	77.969	QS(0.151)S(0.756)S(0.07)S(0.022)LPTAQDVATK	2	-0.44453	1
DN148286_c0_g2_i4	258	T	glycogenin-related	0.986698	3.5927e-10	95.195	EYHEFQVT(0.013)DNT(0.987)PKEPEHHR	4	-0.034059	2
DN148291_c1_g1_i1	179	S	epidermal growth factor receptor kinase substrate 8-like	1	9.08083e-49	163.41	S(1)IKQESAPIIQPSR	2	1.0694	13
DN148291_c1_g1_i1	184	S	epidermal growth factor receptor kinase substrate 8-like	1	1.17724e-20	141.6	SIKQES(1)APIIQPSR	2	-0.36122	6
DN148291_c1_g1_i1	224	S	epidermal growth factor receptor kinase substrate 8-like	0.99995	0	294.57	VGS(1)DSNDLDS(1)VQMDMSSK	2	-0.13161	5
DN148291_c1_g1_i1	231	S	epidermal growth factor receptor kinase substrate 8-like	1	0	294.57	VGS(1)DSNDLDS(1)VQMDMSSK	2	-0.13161	3
DN148317_c0_g4_i2	187	Y	putative glycogen synthase kinase 3-related (gsk3)	0.795377	0.00283831	79.492	GEPNVS(0.197)Y(0.795)ICS(0.007)R	2	-0.40011	10
DN148317_c0_g4_i2	404	S	putative glycogen synthase kinase 3-related (gsk3)	1	0.000285648	106.58	AVS(1)LEGAQSVR	2	-0.30141	5
DN148344_c0_g1_i2	231	S	putative intermediate filament proteins	0.997078	0.00720847	69.275	IS(0.002)S(0.997)LS(0.001)PQR	2	0.40345	2
DN148344_c0_g2_i1	148	S	putative intermediate filament proteins	1	0.00147791	82.651	S(1)AFELDIPDMR	2	-1.5147	2
DN148347_c0_g1_i1	150	S	---	1	0.0105202	42.289	S(1)AGS(1)AAAGQLAPPAANR	2	-1.704	1
DN148347_c0_g1_i1	153	S	---	1	0.0105202	42.289	S(1)AGS(1)AAAGQLAPPAANR	2	-1.704	1
DN148366_c4_g2_i1	11	S	---	1	7.59372e-190	231.17	ERGS(1)EEDEEERDFR	3	-0.24557	18
DN148366_c4_g2_i1	44	S	---	1	2.88239e-119	164.57	HYS(1)EEDES(1)PDDRR	2	-0.16299	7
DN148366_c4_g2_i1	49	S	---	1	2.88239e-119	164.57	HYS(1)EEDES(1)PDDRR	2	0.38954	7
DN148384_c1_g1_i2	49	S	cleavage and polyadenylation specificity factor,putative	0.993869	0.00188804	80.815	FLT(0.002)HDS(0.994)PS(0.004)VR	2	-1.7554	1
DN148384_c1_g1_i2	65	S	cleavage and polyadenylation specificity factor,putative	0.98328	0.00164208	65.219	T(0.016)HKNS(0.983)VS(0.001)DYYR	3	1.5295	1
DN148425_c0_g1_i2	459	S	putative biogenic amine (5HT) receptor	1	1.85704e-20	137.61	AQS(1)VNVTNLCGPHR	2	0.28781	3
DN148425_c0_g1_i2	607	S	putative biogenic amine (5HT) receptor	0.999928	1.28058e-08	107.72	NS(1)YIFHSDTAALNPR	2	0.54508	5
DN148435_c1_g2_i4	68	S	---	0.814491	0.0114305	40.384	IS(0.062)DKFS(0.814)PS(0.122)CEDS(0.002)LHR	3	-1.3265	1
DN148457_c0_g1_i1	25	S	---	0.973153	0.000758466	65.038	RVCS(0.973)VS(0.025)T(0.001)PYSHK	3	-0.68629	2
DN148474_c0_g1_i1	889	T	putative structural maintenance of chromosome 3 (Chondroitin sulfate proteoglycan 6) (Chromosome segregation protein SmcD) (Bamacan) (Basement membrane-associated chondroitin proteoglycan) (Mad member-interacting protein 1)	1	0.000932866	96.673	ADLEAQLT(1)EFQQK	2	-2.4006	5
DN148480_c1_g1_i1	98	S	---	0.953155	0.00137788	80.632	YQPS(0.047)S(0.953)PVPLEIR	2	0.60155	6
DN148491_c0_g2_i1	359	S	Tyrosine-protein phosphatase non-receptor type 11	0.99734	5.27095e-07	97.502	SDT(0.001)AS(0.997)PT(0.001)SDVFFGAK	2	1.6143	2
DN148493_c0_g1_i6	154	S	---	0.999886	8.79841e-07	87.652	AAS(1)PPTDSVRPVQVDDSPR	3	0.9056	2
DN148493_c0_g1_i6	168	S	---	0.986686	9.38433e-05	57.802	AASPPT(0.001)DS(0.012)VRPVQVDDS(0.987)PR	3	0.26329	1
DN148501_c0_g1_i2	662	T	protein kinase	0.86216	0.00281392	68.41	PSVLPVS(0.051)IT(0.862)PPPT(0.043)S(0.043)R	2	0.47934	2
DN148503_c1_g1_i6	92	S	---	0.914765	4.95887e-127	192.89	FSGGGGSGANELSSLS(0.004)T(0.081)S(0.915)LPVR	2	0.30095	2
DN148530_c0_g1_i1	12	S	---	0.988928	5.11586e-11	100.44	KVEDHPGPIS(0.989)PT(0.008)S(0.002)S(0.002)GDGHK	3	0.54631	1
DN148530_c0_g2_i2	144	S	Neural Wiskott-Aldrich syndrome protein	0.980434	3.67308e-91	160.35	T(0.019)HS(0.98)VDKPNTTDVNMMYVVERPPAEAPTK	4	-0.54779	13
DN148530_c0_g2_i2	193	S	Neural Wiskott-Aldrich syndrome protein	0.999824	0.00198345	79.875	APS(1)ISGPTEFR	2	-0.95452	27
DN148540_c0_g1_i1	293	S	---	0.982666	0.00459955	44.054	IT(0.001)PQQS(0.983)DHEIS(0.017)RPQADR	3	0.27957	1
DN148540_c0_g1_i2	33	S	---	0.999647	3.45411e-69	170.38	GS(1)GES(0.933)S(0.065)T(0.003)YSSVLTIEGK	2	-1.5323	3
DN148540_c0_g1_i2	36	S	---	0.933079	1.04242e-14	110.57	GS(1)GES(0.933)S(0.065)T(0.003)YSSVLTIEGK	2	-1.5323	1
DN148540_c0_g1_i2	153	S	---	0.961831	0.000452957	97.797	AT(0.001)S(0.962)T(0.037)SMFAPDPR	2	0.14756	12
DN148540_c0_g1_i2	201	S	---	0.80326	0.000139762	98.281	SSTFAIS(0.034)S(0.803)T(0.163)PLLR	2	0.16885	3
DN148540_c0_g1_i2	247	T	---	0.985701	0.00159749	89.039	S(0.014)QT(0.986)LPQATHDVSR	2	0.87152	10
DN148540_c0_g1_i2	273	S	---	0.880953	0.00201363	76.728	VFHKS(0.881)S(0.56)GS(0.56)LK	2	-1.1629	3
DN148540_c0_g1_i2	274	S	---	0.877656	0.00201363	76.728	VFHKS(0.643)S(0.878)GS(0.479)LK	2	-1.1615	5
DN148540_c0_g1_i2	276	S	---	0.797445	0.00715375	60.157	VFHKS(0.445)S(0.757)GS(0.797)LK	2	-0.68325	3
DN148547_c1_g1_i4	20	S	---	1	0.0181947	64.454	PMKVS(1)GFGAACDR	2	-1.3051	1
DN148548_c0_g1_i2	103	S	Etoposide-induced protein 2.4-like protein	0.970658	4.1006e-52	159.77	TVCGDQGLYS(0.029)S(0.971)LEDLK	2	-0.315	4
DN148552_c1_g2_i3	113	S	putative nucleolar protein nol1/nop2	0.999741	1.84418e-23	132.72	STNTTTLETPVEERS(1)PKR	3	-0.28165	2
DN148556_c0_g1_i2	187	S	protein lunapark-B isoform X2	0.993761	0.0205436	54.768	RPGPFVPQVS(0.994)LT(0.006)K	2	0.42784	1
DN148556_c0_g1_i2	325	S	protein lunapark-B isoform X2	0.922026	0.0159965	41.911	VY(0.049)S(0.922)AS(0.029)LANLNASETPGAR	2	-0.4112	1
DN148561_c0_g2_i6	54	S	Troponin I 4	1	0.00466825	77.185	KGLGGLS(1)PEK	2	1.0773	3
DN148561_c0_g2_i6	160	S	Troponin I 4	0.991872	0.00121663	77.279	KVS(0.992)KT(0.008)ENMAR	3	1.2323	1
DN148567_c0_g2_i1	42	S	Leucine-rich repeat protein SHOC-2	0.846768	0.000120865	113.76	EMAS(0.153)S(0.847)RLDLSK	2	0.3494	2
DN148573_c0_g1_i2	4	S	5'-AMP-activated protein kinase subunit beta-2	0.999667	1.12001e-11	72.657	RLS(1)GDMDAFS(0.06)CENT(0.941)PPHIAVDIPAK	3	-1.7244	3
DN148573_c0_g1_i2	15	T	5'-AMP-activated protein kinase subunit beta-2	0.954487	1.12001e-11	72.657	RLS(0.985)GDMDAFS(0.06)CENT(0.954)PPHIAVDIPAK	3	-1.8544	3
DN148573_c0_g1_i2	189	S	5'-AMP-activated protein kinase subunit beta-2	1	1.78262e-40	154.78	RNS(1)GACVIVDCPPGKHEYK	3	-0.78233	45
DN148590_c0_g1_i2	48	S	---	1	1.13647e-76	168.86	AMS(1)HFDAAASPEVGLSNAYPR	2	-0.46715	12
DN148590_c0_g1_i2	55	S	---	0.999911	9.83886e-22	111.53	AMSHFDAAAS(1)PEVGLSNAYPR	3	0.36217	9
DN148590_c0_g1_i2	70	S	---	0.999949	9.11923e-05	68.207	S(1)VS(1)VIRY(0.004)S(0.984)VPT(0.009)T(0.003)S(0.001)DYGR	3	0.20861	1
DN148590_c0_g1_i2	72	S	---	0.999691	9.11923e-05	68.207	S(1)VS(1)VIRY(0.004)S(0.984)VPT(0.009)T(0.003)S(0.001)DYGR	3	0.20861	3
DN148590_c0_g1_i2	77	S	---	0.984092	9.11923e-05	69.345	S(1)VS(1)VIRY(0.004)S(0.984)VPT(0.009)T(0.003)S(0.001)DYGR	3	0.20861	7
DN148590_c0_g1_i2	91	S	---	0.996809	1.94381e-05	114.24	YWS(0.997)S(0.003)S(0.001)VDPVR	2	0.46683	13
DN148590_c0_g1_i2	93	S	---	0.98855	0.000293473	92.19	YWSS(0.011)S(0.989)VDPVR	2	0.037587	6
DN148591_c0_g1_i2	65	S	---	1	0.000840756	87.519	TNIIALADS(1)LR	2	0.49104	1
DN148591_c0_g1_i2	264	S	---	0.966969	1.34924e-05	90.05	PYS(0.001)T(0.032)S(0.967)PQLR	2	-0.31631	4
DN148591_c0_g1_i2	283	S	---	0.849485	1.2377e-12	84.478	T(0.15)PKPS(0.849)VENLVS(0.532)S(0.468)PAFETSPPNNTCPR	3	1.1154	2
DN148591_c0_g1_i2	290	S	---	0.827987	2.67438e-16	96.068	TPKPSVENLVS(0.172)S(0.828)PAFETSPPNNTCPR	3	-1.0739	9
DN148591_c0_g1_i2	296	S	---	0.751352	9.00885e-12	76.97	TPKPS(0.001)VENLVS(0.468)S(0.531)PAFET(0.249)S(0.751)PPNNTCPR	3	-0.95012	3
DN148591_c0_g3_i2	8	S	---	0.974858	0.000833793	86.463	AT(0.025)S(0.975)PVFGESPAK	2	0.13845	10
DN148591_c0_g3_i2	73	S	---	0.793	4.97211e-62	174.72	S(0.793)S(0.207)EFSHIQGGK	2	-0.51302	4
DN148591_c0_g3_i2	195	S	---	0.757657	3.41298e-28	143.99	ISPDGAVYMYS(0.758)S(0.212)T(0.03)K	2	-1.5951	1
DN148595_c0_g2_i3	199	S	---	0.999546	0.00107316	73.927	RLS(1)NVSPSQR	2	0.6852	6
DN148612_c0_g1_i1	513	S	F-box only protein 42	1	0.00316453	80.102	ECS(1)INLPLR	2	-0.40636	3
DN148615_c0_g3_i1	47	S	inosine-5'-monophosphate dehydrogenase 2-like isoform X2	1	1.46086e-173	219.95	GMGS(1)LDAMSANPSSQMR	2	-0.10574	33
DN148616_c0_g5_i2	154	S	receptor expression-enhancing protein 1 isoform X8	0.99951	5.69042e-05	95.618	SYS(1)LDDLWR	2	-0.060612	9
DN148617_c1_g1_i1	652	S	Sodium/hydrogen exchanger 2	0.999907	6.57085e-09	125.67	RQS(1)DFSHDFLK	3	0.07528	17
DN148617_c1_g1_i1	674	T	Sodium/hydrogen exchanger 2	0.999995	0.00066302	79.177	RAT(1)IGAEMPDTPEMKPK	3	1.0671	3
DN148617_c1_g1_i1	682	T	Sodium/hydrogen exchanger 2	1	2.52523e-31	149.12	ATIGAEMPDT(1)PEMKPK	2	-0.52923	3
DN148641_c1_g1_i3	38	S	NADP-dependent malic enzyme-like isoform X2	1	3.24808e-28	144.3	MFS(1)QDFQPAGNSQR	2	-0.45708	3
DN148670_c0_g1_i2	256	S	---	0.981539	1.26291e-19	138.91	SNFNNS(0.982)IS(0.018)DLVSK	2	0.041824	4
DN148681_c0_g4_i1	311	S	putative membrane traffic protein	1	2.2472e-20	136.63	FEEYS(1)PELAPLGHK	2	1.1136	11
DN148681_c0_g4_i1	363	S	putative membrane traffic protein	0.815488	0.000237614	74.364	YS(0.031)S(0.153)AS(0.815)GVVPNSNLESHGK	2	-0.040704	3
DN148740_c0_g2_i2	205	S	putative zyxin/trip6	0.894869	0.000132565	75.91	LSQQQQQPT(0.089)S(0.895)PIS(0.012)S(0.003)PLAVS(0.001)	2	0.75986	3
DN148750_c0_g2_i1	753	S	putative annexin	0.848168	0.00555089	63.185	S(0.848)FS(0.304)RFS(0.848)LPSK	2	-0.31316	4
DN148750_c0_g2_i1	758	S	putative annexin	0.960216	0.00555089	76.073	SFS(0.038)RFS(0.96)LPS(0.001)K	2	-0.8893	7
DN148750_c0_g2_i1	771	S	putative annexin	1	1.24684e-121	194.24	S(1)EMGLSDSAFPQELK	2	1.1083	23
DN148750_c0_g2_i1	776	S	putative annexin	0.993237	0.000820841	63.138	RRS(0.999)EMGLS(0.993)DS(0.008)AFPQELK	3	1.5417	1
DN148751_c0_g3_i1	174	S	bestrophin-related, partial	0.984699	0.000533761	66.809	T(0.004)CHPWS(0.985)IS(0.011)QFTEHK	3	-0.47251	3
DN148756_c0_g1_i3	409	S	fip1-like 1 protein	0.999806	6.61359e-83	179.58	GPTPEDLFS(1)DEEYSESR	2	0.37614	1
DN148759_c0_g2_i1	88	S	---	0.999834	0.000377705	76.015	TIMQS(1)DDEEEDELPLAK	2	-0.47573	1
DN148759_c0_g2_i2	70	T	Protein DEK	1	1.50039e-55	160.96	TIMQT(1)DDEEEDELPLAK	2	0.41647	6
DN148774_c2_g1_i1	428	S	putative smirv1 protein	1	2.13751e-235	237.92	VSDDAAEDDHES(1)EDEEVSKPATR	3	-0.35592	37
DN148777_c1_g1_i1	129	S	putative major egg antigen	1	2.69479e-07	118.52	MHRLS(1)EDLDK	2	0.2298	27
DN148786_c2_g1_i4	104	S	calmodulin-beta-like isoform X3	1	1.8896e-10	99.409	VFDHNNDS(1)VIDPDEIKR	3	0.024163	1
DN148789_c2_g5_i1	51	S	putative drug transporter	0.957437	6.41076e-137	192.22	ADS(0.957)T(0.043)ETLTDTAMQQEKPNTLMAAETR	3	0.46499	1
DN148801_c0_g4_i1	764	S	jun-related protein	0.774331	0.0142929	55.806	LPHLS(0.226)S(0.774)FEK	2	-2.1671	2
DN148815_c0_g1_i1	291	S	putative ubiquitin-protein ligase BRE1	0.98584	0.0152895	54.09	SYGPS(0.014)LS(0.986)VPAK	2	0.83314	1
DN148818_c1_g1_i1	49	S	Synaptic vesicle membrane protein VAT-1-like protein	1	1.10342e-35	154.13	LIGIAS(1)ANKHEK	3	-0.55176	4
DN148818_c1_g1_i1	99	S	Synaptic vesicle membrane protein VAT-1-like protein	1	0.000392332	91.123	GIS(1)LLQPMGR	2	0.24839	7
DN148818_c1_g1_i1	129	S	Synaptic vesicle membrane protein VAT-1-like protein	1	0.00694558	65.252	S(1)WIQMDR	2	-0.41555	3
DN148818_c1_g1_i1	152	S	Synaptic vesicle membrane protein VAT-1-like protein	1	0.0127732	58.699	VLGGFS(1)LR	2	-0.13568	1
DN148820_c1_g1_i6	254	S	feline leukemia virus subgroup C receptor-related protein 2-like isoform X5	1	0.0062509	79.837	AALFNS(1)KDDIDR	2	-0.4497	2
DN148822_c0_g4_i4	420	S	---	0.999877	9.44143e-14	109.61	VADSQSTPTLPPPPS(1)PK	2	-0.10278	8
DN148835_c0_g1_i1	516	S	Ras-specific guanine nucleotide-releasing factor 2	0.858205	0.000113561	102.79	RVS(0.858)T(0.142)GMIDAAAVK	2	0.86699	2
DN148841_c1_g1_i2	12	S	putative ATP-dependent RNA helicase DDX46	0.995311	0.0146188	78.964	DRS(0.995)PY(0.003)Y(0.001)S(0.001)S(0.001)R	2	-0.69883	2
DN148853_c0_g1_i3	172	S	putative zinc finger protein	0.970043	0.000208698	94.717	GRS(0.97)PS(0.03)NLEKPR	3	0.12203	5
DN148867_c0_g2_i2	224	S	Oxalate:formate antiporter	0.999998	0.000355589	67.827	GS(1)NAAAT(0.264)NS(0.735)KEELKPLS(0.001)K	3	1.2086	2
DN148867_c0_g2_i2	231	S	Oxalate:formate antiporter	0.999369	5.30899e-113	193.45	GSNAAAT(0.001)NS(0.999)KEELKPLSK	3	0.13935	29
DN148877_c0_g1_i4	85	S	---	0.961989	0.00554084	45.916	LAQPAHT(0.038)VVLRDS(0.962)GR	3	0.44868	1
DN148878_c0_g1_i2	225	S	putative zygin	0.965576	0.00056557	86.803	KT(0.03)S(0.966)FLS(0.005)GNSASAK	2	1.0498	1
DN148883_c0_g1_i3	564	S	WD and tetratricopeptide repeats protein 1-like	0.999334	2.52956e-06	69.578	S(0.999)PGDS(0.001)NHPAEGLHELSSLTER	3	-0.24917	1
DN148883_c0_g1_i3	587	S	WD and tetratricopeptide repeats protein 1-like	0.998709	0.0144218	80.102	KNS(0.999)S(0.001)SIIR	2	0.28763	2
DN148913_c2_g1_i8	168	S	---	0.999663	6.43295e-07	119.04	IQEASAKS(1)PVRK	3	0.36054	10
DN148913_c2_g1_i8	207	S	---	0.968755	0.00058051	90.412	RS(0.042)S(0.969)LS(0.99)PMSK	2	2.1194	20
DN148913_c2_g1_i8	209	S	---	0.998749	0.00058051	90.412	RS(0.161)S(0.84)LS(0.999)PMSK	2	-0.22613	17
DN148921_c7_g2_i1	358	S	hypotheical protein	0.996026	0.0145974	55.98	CIS(0.996)LS(0.004)ANLAR	2	-1.9048	1
DN148946_c0_g1_i2	879	S	cilia- and flagella-associated protein 58-like	0.999897	0.0175246	53.448	GLS(1)GAELTFK	2	-0.080046	2
DN148955_c0_g5_i1	148	S	formin binding protein and related proteins	0.999168	0.00763614	63.091	S(0.001)QS(0.999)VDGNPLR	2	0.29445	3
DN148955_c0_g5_i1	293	S	formin binding protein and related proteins	0.955953	3.7568e-33	106.98	RDS(0.695)S(0.309)FNDS(0.956)DS(0.04)DLSGYAPAPPPTTTDSETLSK	3	-0.4033	1
DN148963_c0_g2_i7	42	S	Sphingolipid delta(4)-desaturase DES1	0.881799	2.1704e-18	132.64	S(0.882)VT(0.099)T(0.019)EDFSKPHLYDK	3	0.34007	2
DN148963_c0_g2_i7	44	T	Sphingolipid delta(4)-desaturase DES1	0.947278	0.00400938	53.536	S(0.026)VT(0.947)T(0.026)EDFS(0.001)KPHLYDK	3	-0.095721	1
DN148977_c0_g1_i3	55	S	AMP deaminase 2	0.999603	0.00324533	66.636	NRS(1)PLGISADLVDGR	2	0.45221	2
DN148977_c0_g1_i3	86	S	AMP deaminase 2	0.996048	1.64388e-77	138.75	FHLPS(0.996)PT(0.004)ASEDGFLDK	2	0.17261	5
DN148977_c0_g1_i3	90	S	AMP deaminase 2	0.994703	0.00033079	61.276	FHLPS(0.926)PT(0.08)AS(0.995)EDGFLDK	3	-0.16545	1
DN148977_c0_g1_i3	120	T	AMP deaminase 2	0.973451	1.84249e-06	111.64	GAS(0.027)T(0.973)PPAHLS(1)PAAR	2	0.41102	32
DN148977_c0_g1_i3	126	S	AMP deaminase 2	0.999997	0.000256827	84.946	GAS(0.05)T(0.95)PPAHLS(1)PAAR	2	-0.48399	19
DN148981_c0_g1_i2	190	Y	rab-gap/tbc-related	0.882753	0.00535176	76.679	T(0.117)Y(0.883)TVFGQVK	2	-0.55829	1
DN148986_c0_g1_i1	76	S	---	0.992383	0.00242271	78.324	IAPPS(0.992)EIS(0.008)IR	2	0.064951	3
DN148990_c1_g1_i3	11	S	---	1	3.52671e-08	122.97	AVS(1)FCAPSLVK	2	-0.10135	8
DN148990_c1_g1_i3	52	S	---	0.988782	0.0118915	58.32	TS(0.001)FS(0.989)FS(0.01)GS(0.001)QK	2	0.0096164	2
DN148997_c0_g1_i1	86	S	formin-like	0.999834	0.000908424	85.554	VLS(1)ATEISLR	2	-0.090578	6
DN148997_c0_g1_i1	459	T	formin-like	1	0.0162556	60.364	IVELEKT(1)LER	2	-0.082454	2
DN149004_c0_g2_i1	148	S	---	1	3.97156e-11	109.87	LGHLDDTVVENS(1)PHLK	3	1.2979	3
DN149005_c0_g3_i1	32	S	---	1	0.00322257	64.121	S(1)GEAPWNR	2	-0.26434	9
DN149005_c0_g3_i1	47	S	---	0.953133	7.10952e-07	92.38	DAS(0.015)GT(0.032)LIS(0.953)LDS(0.997)VDES(0.002)S(0.001)GR	2	-3.1934	1
DN149005_c0_g3_i1	50	S	---	0.996936	7.10952e-07	92.38	DAS(0.015)GT(0.032)LIS(0.953)LDS(0.997)VDES(0.002)S(0.001)GR	2	-3.1934	1
DN149007_c0_g1_i1	540	S	Palmitoyltransferase ZDHHC5	0.992077	3.91399e-05	81.346	FTPQQS(0.992)LHT(0.008)HESGR	3	-0.4778	1
DN149017_c1_g3_i1	209	S	---	0.896445	2.38888e-16	96.181	EFGLIES(0.103)PQS(0.896)PANELATSQPAEDPFK	3	0.16425	1
DN149017_c1_g3_i1	310	T	---	0.965305	0.000258867	60.352	VS(0.034)AKT(0.965)LPADATSHGESGK	3	-0.40709	1
DN149017_c1_g3_i1	434	S	---	1	0.000212158	109.6	FMGRS(1)QLELK	2	0.18017	3
DN149017_c1_g3_i1	443	S	---	0.948701	1.20519e-23	135.81	S(0.002)IAS(0.949)S(0.05)PSNLPQPTFTR	2	4.0991	3
DN149017_c1_g3_i1	444	S	---	0.812116	2.28907e-07	97.271	SIAS(0.147)S(0.812)PS(0.04)NLPQPTFTR	2	1.4882	1
DN149017_c1_g3_i1	479	T	---	0.992727	2.52499e-13	128.91	HS(0.007)T(0.993)FPYHYR	2	0.058504	10
DN149021_c1_g2_i1	616	S	putative sodium/chloride dependent transporter	0.83321	0.000719392	87.388	MS(0.001)T(0.166)S(0.833)QLS(0.977)VGGS(0.022)K	2	-0.28813	4
DN149021_c1_g2_i1	619	S	putative sodium/chloride dependent transporter	0.987153	1.08994e-11	91.657	MSTS(0.001)QLS(0.987)VGGS(0.011)K	2	0.29133	7
DN149021_c1_g2_i1	627	S	putative sodium/chloride dependent transporter	0.997214	8.18814e-08	101.97	FNS(0.997)T(0.002)T(0.001)CLR	2	-0.74203	4
DN149022_c1_g1_i2	223	S	serine/threonine kinase	1	1.12419e-06	92.679	S(1)LLLEPVFVEPDASK	2	-0.063291	5
DN149029_c0_g2_i2	121	S	High affinity cationic amino acid transporter 1	0.998811	0.00178864	93.348	S(0.999)VNS(0.001)VVPERPR	2	0.44049	3
DN149032_c0_g2_i3	14	S	WW domain-binding protein 11	0.994587	3.80648e-12	69.241	KPPGPPPLPVPDLS(0.995)DS(0.905)DS(0.1)EEPADTLR	3	0.039814	2
DN149032_c0_g2_i3	16	S	WW domain-binding protein 11	0.919596	3.80648e-12	69.241	KPPGPPPLPVPDLS(0.993)DS(0.92)DS(0.088)EEPADTLR	3	1.0288	2
DN149036_c1_g1_i1	26	Y	---	0.96401	0.00120962	67.879	S(0.036)Y(0.964)GVHGGASLPR	3	-1.6759	2
DN149036_c1_g1_i1	33	S	---	1	0.000293032	103.79	SYGVHGGAS(1)LPR	2	0.086095	9
DN149036_c1_g1_i1	119	S	---	0.917434	0.000616821	79.88	IAPEKPAPVGS(0.917)LS(0.083)R	2	-0.048226	4
DN149036_c1_g1_i1	225	S	---	1	0.00293982	69.846	EPLQVS(1)IEMR	2	0.66973	4
DN149036_c1_g1_i1	292	S	---	0.99843	0.00544918	67.385	YYAY(0.002)GS(0.998)PLR	2	0.15771	6
DN149036_c1_g1_i1	321	Y	---	0.919045	9.61815e-08	116.58	NDDNLFPY(0.919)AIT(0.08)PT(0.001)K	2	0.76726	3
DN149036_c1_g1_i1	324	T	---	0.962049	1.51139e-19	135.29	NDDNLFPYAIT(0.962)PT(0.038)K	2	0.57955	2
DN149036_c1_g2_i1	90	S	---	1	1.84099e-11	98.968	SAAVDFGGLDDVDHGS(1)VPAVR	3	-1.3132	3
DN149038_c1_g3_i1	244	S	cytoplasmic dynein 1 light intermediate chain 2-like isoform X2	0.999999	7.89835e-70	171.72	S(1)KS(1)PLSGSTSPAAPTPPR	2	1.1975	15
DN149038_c1_g3_i1	246	S	cytoplasmic dynein 1 light intermediate chain 2-like isoform X2	0.99984	7.89835e-70	171.72	S(1)KS(1)PLSGSTSPAAPTPPR	2	1.1975	44
DN149038_c1_g3_i1	249	S	cytoplasmic dynein 1 light intermediate chain 2-like isoform X2	0.999943	5.94896e-128	199.89	SPLS(1)GST(0.254)S(0.746)PAAPTPPR	2	-0.14498	23
DN149038_c1_g3_i1	253	S	cytoplasmic dynein 1 light intermediate chain 2-like isoform X2	0.937866	5.94896e-128	199.89	SPLSGS(0.002)T(0.06)S(0.938)PAAPTPPR	2	-0.44836	15
DN149041_c0_g1_i2	71	Y	---	0.958056	0.0172971	46.001	RS(0.011)PY(0.958)HGS(0.031)PR	3	0.27653	2
DN149041_c0_g1_i2	74	S	---	0.997529	0.00858738	67.385	RS(0.002)PYHGS(0.998)PR	2	0.031055	3
DN149041_c0_g1_i2	111	S	---	0.999965	0.00208999	59.155	RHS(1)LAPTFK	3	0.02594	5
DN149041_c0_g2_i1	139	S	GTP-binding protein GEM, partial	0.99849	0.000380313	76.492	S(0.998)LVPT(0.002)LDGASDSISGSK	2	0.76246	2
DN149053_c0_g1_i1	816	S	putative nuclear pore complex protein nup93 (nucleoporin nup93) (dead eye protein)	0.956047	1.18293e-34	138.49	MNLPS(0.044)S(0.956)PGDPSGEQSTSLR	2	-1.3831	4
DN149069_c1_g1_i1	100	S	putative innexin	0.999995	2.16576e-13	118.52	HEHS(1)S(1)ILEDS(0.582)S(0.31)DS(0.109)HKK	3	0.88943	15
DN149069_c1_g1_i1	101	S	putative innexin	0.999996	7.32527e-110	191.43	HEHS(1)S(1)ILEDS(0.582)S(0.31)DS(0.109)HKK	3	0.88943	35
DN149069_c1_g1_i1	106	S	putative innexin	0.999929	5.49885e-32	142.43	HEHSSILEDS(1)S(1)DS(1)HKK	3	0.10119	50
DN149069_c1_g1_i1	107	S	putative innexin	0.999929	7.32527e-110	191.43	HEHSSILEDS(1)S(1)DS(1)HKK	3	0.10119	56
DN149069_c1_g1_i1	109	S	putative innexin	0.999949	5.49885e-32	142.43	HEHSSILEDS(1)S(1)DS(1)HKK	3	0.10119	64
DN149070_c0_g1_i6	397	S	sodium/myo-inositol cotransporter-like	0.971519	9.16679e-21	139.2	KEPVILPT(0.029)S(0.972)PVS(1)VR	2	1.2554	20
DN149070_c0_g1_i6	400	S	sodium/myo-inositol cotransporter-like	0.999893	9.16679e-21	139.2	KEPVILPT(0.029)S(0.972)PVS(1)VR	2	1.2554	12
DN149072_c0_g1_i1	77	S	---	0.839913	3.40347e-121	188.93	RPS(0.84)PT(0.319)PS(0.836)EAY(0.005)LGDEGEEEDEFFEVR	3	-0.44324	4
DN149072_c0_g1_i1	81	S	---	0.970946	1.60416e-80	162.19	RPS(0.719)PT(0.307)PS(0.971)EAY(0.003)LGDEGEEEDEFFEVR	3	-0.28582	2
DN149072_c0_g1_i1	124	S	---	0.964302	1.81387e-06	107.98	GLYTS(0.002)PS(0.964)AS(0.027)S(0.007)LSGR	2	-1.1917	6
DN149072_c0_g1_i1	127	S	---	0.841854	3.65243e-06	105.2	GLYT(0.001)S(0.052)PS(0.922)AS(0.103)S(0.842)LS(0.08)GR	2	-0.33037	2
DN149077_c2_g2_i2	207	S	acylaminoacyl-peptidase (S09 family)	0.991229	8.73401e-09	106.39	S(0.009)WS(0.991)PAILPSSAEDFTK	2	-0.066658	4
DN149090_c0_g1_i1	3	S	E3 ubiquitin-protein ligase KCMF1, partial	0.999983	3.65973e-64	166.05	GS(1)RHEDVTCDACNQSSFQLR	3	-0.72588	4
DN149090_c0_g1_i1	273	S	E3 ubiquitin-protein ligase KCMF1, partial	0.944166	6.64469e-48	165.36	KLS(0.944)T(0.044)S(0.01)S(0.002)LANEK	2	1.4228	5
DN149090_c0_g1_i2	56	S	---	0.996165	3.76617e-36	154.65	KLS(0.996)T(0.003)S(0.001)PLANEK	2	0.4028	5
DN149090_c0_g1_i2	58	S	---	0.771494	0.00355463	79.614	KLS(0.045)T(0.184)S(0.771)PLANEK	2	1.3086	1
DN149096_c0_g1_i1	476	S	---	0.999663	6.12047e-153	214.67	TVS(1)LDS(0.985)S(0.015)AESEAAAWTDR	2	-0.92791	5
DN149096_c0_g1_i1	479	S	---	0.994615	6.12047e-153	214.67	T(0.006)VS(0.994)LDS(0.995)S(0.005)AESEAAAWTDR	2	-0.63553	4
DN149096_c0_g1_i1	1061	S	---	1	9.05601e-07	94.281	QSVNPALS(1)VDNLVIR	2	0.67003	1
DN149104_c0_g2_i2	44	T	---	1	0.00305341	89.301	AVT(1)PDDVLPK	2	-0.10052	11
DN149104_c0_g3_i1	102	S	putative rhoptry associated membrane antigen	0.999992	0.000985364	78.418	IVDYVQS(1)K	2	0.028427	3
DN149104_c0_g3_i1	126	S	putative rhoptry associated membrane antigen	0.997706	1.21397e-127	204.2	TNLLKS(0.998)ET(0.002)EEVLLNEK	2	-0.16882	5
DN149104_c0_g3_i1	162	Y	putative rhoptry associated membrane antigen	0.826381	3.07573e-06	111.94	ILPGHDVY(0.826)Y(0.169)S(0.005)EK	2	-0.28136	16
DN149104_c0_g3_i1	189	Y	putative rhoptry associated membrane antigen	0.998879	1.68178e-08	107.82	S(0.001)PY(0.999)AMLWDTSNASVR	2	0.33427	2
DN149104_c0_g3_i1	221	S	putative rhoptry associated membrane antigen	1	2.94367e-27	112.39	RQPMKPQPS(1)INDDHLFPDSVTPSK	4	-0.86112	49
DN149104_c0_g3_i1	254	Y	putative rhoptry associated membrane antigen	1	1.18816e-08	117.7	Y(1)DVPFMDDDAFLPR	2	-0.77551	6
DN149108_c0_g2_i3	35	S	eukaryotic translation initiation factor 3 subunit 8	1	3.61422e-61	167.38	FMQPHS(1)DS(1)EDEKR	2	-0.15684	73
DN149108_c0_g2_i3	37	S	eukaryotic translation initiation factor 3 subunit 8	1	3.61422e-61	167.38	FMQPHS(1)DS(1)EDEKR	2	-0.15684	73
DN149120_c0_g1_i3	636	S	Receptor-type guanylate cyclase gcy-28	0.999991	3.75428e-17	126.07	LAS(1)IGSQSDVPQGNR	2	0.50176	2
DN149120_c0_g1_i3	650	S	Receptor-type guanylate cyclase gcy-28	0.807913	1.05092e-35	138.57	S(0.808)Y(0.001)T(0.191)CAPDDPGALEEASGGWPK	2	-2.6655	4
DN149128_c0_g2_i1	51	S	---	0.89505	3.32642e-12	129.11	KAS(0.105)S(0.895)MEASKPTAK	2	-0.17008	8
DN149128_c0_g3_i1	121	S	CAP-Gly domain-containing linker protein 2	1	1.89461e-78	177.08	RPS(1)ENVELPNIPQGLR	3	0.25389	18
DN149128_c0_g3_i1	695	S	CAP-Gly domain-containing linker protein 2	0.96837	3.05598e-36	146.6	GEQTT(0.028)S(0.968)PT(0.004)QMLIVEELTK	2	0.31364	5
DN149130_c1_g1_i1	50	S	putative lin-9	1	5.48022e-05	69.979	VFS(1)PIRPLQPDDPHR	3	0.4943	2
DN149134_c0_g1_i1	52	S	NEDD8-activating enzyme E1 regulatory subunit, partial	1	2.45065e-73	176.49	SLEEVLKLS(1)PVR	2	0.35696	5
DN149136_c0_g1_i1	269	Y	---	0.998245	6.4423e-05	97.965	QCYPY(0.998)IQS(0.002)R	2	0.74184	2
DN149136_c0_g1_i1	650	S	---	0.996148	0.0110853	47.564	T(0.004)AAMDS(0.996)PEPVS(0.913)PHS(0.088)GR	2	0.02366	1
DN149136_c0_g1_i1	655	S	---	0.912519	0.0110853	47.564	T(0.004)AAMDS(0.996)PEPVS(0.913)PHS(0.088)GR	2	0.02366	1
DN149136_c0_g1_i1	736	S	---	0.999956	0.000462519	97.223	NYS(1)ESALEQFNR	2	-2.464	1
DN149153_c0_g1_i2	83	T	calcium-dependent protein kinase C-like isoform X2	0.964225	0	259.44	DISNFDPAFTEMSTEFT(0.964)PT(0.036)DK	3	0.22994	15
DN149153_c0_g2_i1	5	S	protein kinase C, putative	0.99812	0.000147742	73.833	AES(0.998)HDEHS(0.002)FPLQLK	3	-0.1463	3
DN149154_c0_g1_i1	175	S	tRNA (uracil-5-)-methyltransferase A	0.827184	0.0154429	45.469	VAS(0.827)PS(0.173)GLPIFSDSILR	2	0.23447	1
DN149168_c0_g3_i3	482	S	Vacuolar protein sorting-associated protein 33A	0.995633	9.63194e-63	163.68	IANLPQT(0.004)S(0.996)PTLQSPDLLDR	2	-0.29668	4
DN149170_c0_g1_i2	74	S	nuclear cap-binding protein subunit 3	0.963917	1.7726e-40	151.96	EGQTHPLS(0.003)FS(0.964)T(0.151)GS(0.881)LK	2	-0.27236	5
DN149170_c0_g1_i2	77	S	nuclear cap-binding protein subunit 3	0.881324	2.8597e-23	135.33	EGQTHPLS(0.003)FS(0.964)T(0.151)GS(0.881)LK	2	-0.27236	2
DN149192_c0_g1_i5	76	S	Actin-related protein 2/3 complex subunit 1A	0.999535	2.31963e-13	133.25	STAQPTNKLS(1)AMR	2	-0.080004	13
DN149210_c1_g7_i2	314	S	Protein transport protein Sec24B	0.983324	1.45416e-75	175.69	GQHPQPQQAGS(0.983)YT(0.017)R	2	-0.039608	5
DN149210_c1_g7_i2	1012	S	Protein transport protein Sec24B	1	4.00026e-21	113.42	AAGIS(1)LHDEIVDSEPSDPHR	3	-0.029724	1
DN149210_c1_g7_i2	1092	S	Protein transport protein Sec24B	0.99997	3.75428e-17	126.07	LPPLPS(1)DDQVASLPK	2	0.24721	14
DN149217_c1_g1_i2	399	S	Innexin unc-9	1	0.0061013	53.565	RQDVGLAKS(1)PEK	3	-1.506	1
DN149224_c2_g1_i6	7	S	---	0.975913	2.5019e-44	130.72	TTT(0.024)S(0.976)LVGDDEWLK	2	0.22899	4
DN149224_c2_g1_i6	75	S	---	0.999663	1.40744e-06	84.581	RTEEHLS(1)PPDYSYPR	3	0.05842	12
DN149224_c2_g1_i6	122	S	---	0.976614	0.0128179	69.721	RS(0.022)S(0.977)VS(0.001)NVR	2	0.1707	3
DN149224_c2_g1_i6	146	T	---	1	3.60688e-07	118.19	GNT(1)LIVETPTVR	2	0.34795	6
DN149224_c2_g1_i6	151	T	---	0.906251	1.05393e-11	128.06	GNTLIVET(0.906)PT(0.094)VR	2	0.39299	6
DN149224_c2_g1_i6	197	T	---	0.960528	0.0112731	72.891	MT(0.961)IPPLT(0.034)PT(0.006)LPR	2	-0.15425	6
DN149224_c2_g1_i6	202	T	---	0.971648	0.00116882	79.614	MTIPPLT(0.972)PT(0.028)LPR	3	-0.548	48
DN149224_c2_g1_i6	216	S	---	0.992575	0	280.93	S(0.007)YS(0.993)ADLMQNEVDYQYATGR	2	-0.33639	36
DN149224_c2_g1_i6	554	S	---	0.946436	3.8158e-69	150.82	TNITQESAWSMQS(0.003)PGS(0.946)VT(0.05)HGEVTR	3	1.399	5
DN149225_c0_g4_i1	122	S	---	1	0.000204821	73.928	GGS(1)AEPMISGPTGVK	2	3.2512	2
DN149229_c1_g1_i1	117	S	putative dynactin P62 subunit	0.996153	0.0199135	66.509	CRPS(0.001)T(0.003)FGS(0.996)FGR	2	-1.5291	1
DN149233_c1_g1_i1	74	S	ankyrin repeat-containing, putative	0.999957	3.50735e-06	117.08	FAS(1)DGSVSFPAR	2	0.47554	5
DN149240_c0_g3_i1	5	T	Ankyrin-3	0.999998	0	267.1	GIET(1)PS(0.999)ES(0.807)T(0.194)DDVVVLPFDKDAPAATR	3	-0.24198	93
DN149240_c0_g3_i1	7	S	Ankyrin-3	0.999253	0	268.27	GIET(1)PS(0.999)ES(0.807)T(0.194)DDVVVLPFDKDAPAATR	3	-0.24198	52
DN149240_c0_g3_i1	9	S	Ankyrin-3	0.974512	0	267.05	GIET(0.274)PS(0.726)ES(0.975)T(0.025)DDVVVLPFDK	2	0.018994	75
DN149240_c0_g3_i1	10	T	Ankyrin-3	0.759564	1.25169e-41	143.25	GIET(0.017)PS(0.983)ES(0.241)T(0.76)DDVVVLPFDK	2	-0.17262	9
DN149240_c0_g3_i1	81	S	Ankyrin-3	0.97981	7.29677e-41	151.95	T(0.02)AS(0.98)PPQLNDGEGLACR	2	-1.9995	15
DN149240_c0_g3_i1	478	S	Ankyrin-3	0.952586	1.91739e-20	114.63	ANPLLPDDS(0.953)AT(0.047)QIEPPPVR	2	0.73896	7
DN149240_c0_g3_i1	489	S	Ankyrin-3	1	0.0144642	57.347	S(1)ICGLEVK	2	0.26486	2
DN149240_c0_g3_i1	535	S	Ankyrin-3	0.999999	1.61654e-18	122.28	VS(1)VVS(0.999)LS(0.001)CSQPHQYEHVT	2	-0.48576	5
DN149240_c0_g3_i1	538	S	Ankyrin-3	0.999756	1.94035e-69	169.19	VSVVS(1)LSCSQPHQYEHVT	2	-0.49037	10
DN149247_c0_g2_i3	132	S	---	1	0.00381781	84.479	RQLS(1)PEGVR	2	0.71747	1
DN149256_c0_g1_i1	124	S	lissencephaly-1 homolog	0.999935	0.00111191	104.55	YTLTGHRS(1)PVTR	2	1.0296	3
DN149262_c1_g4_i1	174	S	putative ribonucleic acid binding protein S1	0.999996	0	256.82	KAS(1)NTETPTSAAAATTAEAVK	2	0.27646	9
DN149265_c0_g2_i3	44	S	---	0.99976	2.78324e-49	162.37	SQS(1)FSYDQHGMTEK	2	0.1087	2
DN149272_c4_g2_i5	263	S	---	0.996921	0.00177135	100.11	SGPLDRPS(0.003)LS(0.997)PK	2	-0.089963	3
DN149274_c0_g3_i6	138	T	restin-like	0.923827	2.73439e-15	99.319	GPTDESSGRPSSSQLS(0.003)S(0.008)DS(0.065)KT(0.924)PVR	3	-0.5431	1
DN149274_c0_g3_i7	110	S	restin-like	0.986707	0.000183937	98.062	T(0.003)NVS(0.01)RLS(0.987)APSSIPK	2	0.25284	1
DN149274_c0_g3_i7	114	S	restin-like	0.834222	0.0101224	60.255	LSAPS(0.166)S(0.834)IPK	2	0.08987	1
DN149274_c0_g3_i7	183	T	restin-like	0.981219	0.011275	63.062	KPLSSDS(0.019)KT(0.981)PVR	3	0.55977	1
DN149274_c0_g3_i7	247	S	restin-like	1	2.41654e-43	137.9	PSEPPQMS(1)PLQPDVSGHADAPR	3	0.36983	12
DN149274_c0_g3_i7	296	S	restin-like	0.999998	2.92797e-69	171.07	SEIAAS(1)PDTLIELENLR	2	0.35287	4
DN149274_c0_g3_i7	584	S	restin-like	1	0.00796505	72.2	S(1)QVQELLR	2	-0.056929	2
DN149274_c0_g3_i7	1228	Y	restin-like	0.999994	0.0048544	78.556	TAIY(1)EGFLK	2	-0.27896	3
DN149291_c0_g1_i1	109	S	---	1	1.01184e-09	125.36	YS(1)GGEAFFPNQNR	2	0.99171	6
DN149292_c1_g1_i1	465	T	putative wd-repeat protein	0.977997	0.000312713	43.324	APNPGET(0.978)FDEDAS(0.022)PFDFVSDEAVK	3	0.80547	1
DN149294_c1_g1_i3	220	S	tetratricopeptide repeat protein 39B-like isoform X2	0.998975	0.000165111	90.379	AGSDVS(0.001)GDRFS(0.999)ALK	2	1.1404	7
DN149294_c1_g1_i3	228	T	tetratricopeptide repeat protein 39B-like isoform X2	0.995268	0.000823534	76.526	RLT(0.995)PVALS(0.003)GY(0.002)VVNK	3	-0.067104	2
DN149302_c0_g2_i3	60	Y	---	0.903812	0.00079409	91.265	IYQY(0.904)GT(0.096)LPR	2	0.31052	2
DN149302_c0_g2_i3	79	S	---	0.999901	9.03572e-52	160.43	FETQS(1)EAGDWGPPIR	2	-0.55619	9
DN149302_c0_g2_i3	104	S	---	1	4.08687e-107	198.61	PAS(1)NYGGQTISHK	2	0.47568	8
DN149302_c0_g2_i3	112	S	---	0.999972	1.16262e-74	176.44	PASNYGGQTIS(1)HK	2	-0.021585	1
DN149302_c0_g2_i3	166	S	---	1	0.00282229	72.583	S(1)QVIGQLRPGDQQR	2	-0.14131	7
DN149302_c0_g2_i3	195	S	---	0.997325	0.0182851	52.247	HLS(0.997)Y(0.001)S(0.002)GAAR	2	0.1383	3
DN149303_c0_g1_i10	63	S	---	0.999665	0.0037023	71.176	GS(1)ALYQQFYK	2	-0.27966	3
DN149307_c0_g2_i1	369	S	CTD small phosphatase-like protein	0.999385	0.00228531	78.964	T(0.001)HS(0.999)PTFSGLR	2	0.81711	1
DN149328_c0_g2_i1	339	S	Exocyst complex component 8	1	0.00351342	78.548	NPFHQDS(1)AK	2	0.53635	3
DN149332_c0_g1_i1	270	S	Multiple PDZ domain protein	1	8.14337e-15	133.24	RAS(1)CPEQFAPGFAK	2	-0.79734	6
DN149340_c0_g2_i1	864	S	---	0.999506	1.44934e-45	156.41	VS(1)HT(0.002)S(0.998)ETATAQQNIPVR	2	3.1236	2
DN149340_c0_g2_i1	867	S	---	0.998233	1.44934e-45	156.41	VS(1)HT(0.002)S(0.998)ETATAQQNIPVR	2	3.1236	5
DN149340_c0_g2_i1	974	S	---	0.907139	0.000385614	83.252	LNEYT(0.002)FS(0.907)PS(0.091)ALQK	2	-1.5295	3
DN149344_c0_g1_i2	313	Y	Glycogen synthase kinase-3 alpha	0.975834	1.17241e-16	128.06	EMVPGSANVS(0.007)Y(0.976)IS(0.013)S(0.004)R	3	-0.11512	21
DN149348_c0_g3_i1	140	S	putative pdz and lim domain protein	0.998979	8.28464e-76	178.85	PAPAVS(0.001)S(0.999)PTYSNLK	2	0.7459	13
DN149348_c0_g4_i2	82	S	putative pdz and lim domain protein	1	4.4714e-17	128.67	S(1)PQGGGSGTRPITVFK	2	0.55746	2
DN149357_c0_g3_i1	55	T	huntingtin interacting protein-related	0.980246	3.19183e-12	95.68	KGT(0.002)S(0.002)YVT(0.015)ET(0.98)PPPPPTPAAPEYK	3	0.45177	4
DN149358_c1_g3_i4	117	S	---	1	0.00656923	55.806	RLHS(1)PVRPR	3	0.0014485	1
DN149358_c1_g3_i4	131	S	---	0.996508	1.90802e-07	80.507	S(0.003)IS(0.997)GPVPSVQEK	2	0.11407	3
DN149360_c1_g1_i5	214	T	phosphatidylinositol 5-phosphate 4-kinase type-2 alpha-like isoform X2	0.767988	0.0142509	50.786	HEHS(0.003)GFT(0.768)DS(0.23)PER	3	-0.1399	1
DN149360_c1_g1_i5	216	S	phosphatidylinositol 5-phosphate 4-kinase type-2 alpha-like isoform X2	0.993471	0.00037001	81.327	HEHSGFT(0.007)DS(0.993)PER	3	-0.072066	8
DN149360_c1_g1_i5	324	S	phosphatidylinositol 5-phosphate 4-kinase type-2 alpha-like isoform X2	0.96707	8.33632e-117	175.17	ELPESSHEPS(0.018)T(0.015)AS(0.967)AGDGLGELFESHYR	3	-0.47136	3
DN149360_c1_g1_i5	424	T	phosphatidylinositol 5-phosphate 4-kinase type-2 alpha-like isoform X2	1	1.14718e-55	162.32	QPGNLT(1)PPES(0.973)PS(0.026)DLSYR	2	-0.58334	36
DN149360_c1_g1_i5	428	S	phosphatidylinositol 5-phosphate 4-kinase type-2 alpha-like isoform X2	0.99276	5.26265e-45	155.17	QPGNLT(1)PPES(0.993)PS(0.007)DLSYR	2	0.25771	3
DN149368_c1_g3_i1	47	S	---	0.840125	4.6884e-05	62.67	IDGY(0.036)T(0.128)S(0.84)DVDS(0.836)GT(0.113)T(0.043)GFS(0.003)GS(0.001)R	2	-0.7061	1
DN149368_c1_g3_i1	51	S	---	0.835899	4.6884e-05	62.67	IDGY(0.036)T(0.128)S(0.84)DVDS(0.836)GT(0.113)T(0.043)GFS(0.003)GS(0.001)R	2	-0.7061	1
DN149368_c1_g3_i1	75	S	---	0.9981	1.70224e-18	123.95	IAGT(0.002)S(0.998)PINWK	2	0.01662	13
DN149368_c1_g3_i1	83	S	---	1	1.70224e-18	119.76	IAGT(0.035)S(0.965)PINWKENS(1)PEPK	3	0.1004	8
DN149368_c1_g3_i1	92	S	---	1	2.31278e-31	143.52	NVDNS(1)YVEPPPLEPPR	2	-0.21866	15
DN149374_c0_g2_i1	71	T	excitatory amino acid transporter 2-like	1	2.827e-33	150.13	RLT(1)S(1)VCIANDLPNHLR	3	2.234	16
DN149374_c0_g2_i1	72	S	excitatory amino acid transporter 2-like	1	6.46114e-65	171.56	RLT(1)S(1)VCIANDLPNHLR	3	2.234	17
DN149374_c0_g2_i1	100	S	excitatory amino acid transporter 2-like	1	1.16021e-21	111.06	EGDDDEAPPIELEEHS(1)QKDVN	3	0.085801	24
DN149384_c1_g3_i5	361	S	putative serine--tRNA ligase, cytoplasmic	1	0.00123607	105.66	AALEKLS(1)LNK	2	0.46884	3
DN149387_c2_g1_i7	82	S	Rho GTPase-activating protein 27	0.994926	0.000297197	88.768	VGTLPS(0.995)PLT(0.004)S(0.001)ETR	2	0.53592	6
DN149387_c2_g1_i7	276	S	Rho GTPase-activating protein 27	0.793354	3.33665e-06	85.881	KRQS(0.793)T(0.266)DS(0.94)LEQVSTIDEADGR	3	0.071311	6
DN149387_c2_g1_i7	279	S	Rho GTPase-activating protein 27	0.950001	3.33665e-06	85.881	KRQS(0.726)T(0.324)DS(0.95)LEQVSTIDEADGR	3	0.26441	6
DN149387_c2_g1_i7	299	S	Rho GTPase-activating protein 27	0.991206	6.36253e-06	116.06	IS(0.991)RDHIT(0.009)GPIENK	3	0.45109	3
DN149400_c1_g1_i2	91	S	---	0.997941	2.87997e-08	82.529	ILGS(0.998)PS(0.002)HSVCPGR	2	-0.5749	1
DN149402_c2_g1_i1	133	S	---	0.994272	0.00050426	94.717	S(0.006)AS(0.994)LGPPAGSQR	2	-0.18056	20
DN149402_c2_g1_i1	234	S	---	0.999986	0.00856849	74.533	QS(1)FGTFPR	2	0.05858	3
DN149402_c2_g2_i1	128	S	---	1	1.7442e-37	153.38	HAHHHNAGGS(1)LDR	3	-0.30611	16
DN149402_c2_g2_i1	306	S	---	0.780854	2.30843e-28	135.33	ASFLQS(0.001)S(0.037)S(0.781)T(0.17)T(0.008)S(0.002)STTDAPR	2	1.6082	2
DN149410_c0_g1_i2	318	S	protein phosphatase 2C, putative	0.959029	5.00766e-16	102.78	S(0.041)NS(0.959)MPSSDPPQKPSEPLFPAR	3	-0.21628	12
DN149410_c0_g1_i2	692	S	protein phosphatase 2C, putative	0.999898	4.35263e-36	151.07	SLS(1)LGDLTSDTR	2	-0.17888	11
DN149412_c1_g1_i1	44	T	forkhead box protein O-like	0.940546	1.8032e-06	111.78	S(0.03)S(0.03)T(0.941)WSAGTTSAYGK	2	-0.41662	5
DN149412_c1_g1_i1	74	S	forkhead box protein O-like	0.999615	0.0120751	58.172	LAYPFAS(1)LR	2	0.76998	2
DN149412_c1_g1_i1	117	S	forkhead box protein O-like	0.99921	1.54136e-12	85.595	LGPHYSPASSTTAT(0.001)ELGS(0.999)QEFHLR	3	-0.97809	1
DN149413_c1_g2_i1	261	S	fragile X related 1, frx1	0.889176	1.33544e-18	133.98	S(0.055)S(0.055)KS(0.889)NS(0.001)DGASAPWGNR	2	0.64446	2
DN149413_c1_g2_i1	263	S	fragile X related 1, frx1	0.997126	4.97149e-20	140.96	S(0.003)NS(0.997)DGASAPWGNR	2	0.37282	3
DN149431_c0_g1_i1	79	S	Docking protein 2	0.998572	5.35536e-18	135.61	S(0.001)AS(0.999)KDTTTQIVK	2	0.35942	22
DN149431_c0_g1_i1	122	Y	Docking protein 2	0.999999	6.33659e-31	144.8	IGFDDPTSQQQFY(1)DR	2	-0.19996	1
DN149431_c0_g1_i1	180	Y	Docking protein 2	0.999989	0	268.25	DIDNFMTDNQIY(1)EAHTSGAVK	2	-0.00012958	17
DN149431_c0_g1_i1	288	T	Docking protein 2	0.927039	8.15982e-22	114.06	RLT(0.927)S(0.331)T(0.742)PDQS(0.53)T(0.118)T(0.337)PT(0.012)T(0.004)VTGPGQR	3	0.78632	12
DN149431_c0_g1_i1	290	T	Docking protein 2	0.925874	1.02408e-21	114.06	RLT(0.422)S(0.651)T(0.926)PDQS(0.001)TTPTTVTGPGQR	3	0.39687	10
DN149431_c0_g1_i1	294	S	Docking protein 2	0.794484	4.94772e-08	88.541	RLT(0.05)S(0.191)T(0.759)PDQS(0.794)T(0.144)T(0.061)PTTVTGPGQR	3	-0.12658	2
DN149431_c0_g1_i1	320	S	Docking protein 2	0.880864	1.72758e-06	62.034	LGLEQT(0.119)VVS(0.881)PAAIAHS(0.893)APIT(0.107)R	3	0.79453	1
DN149431_c0_g1_i1	327	S	Docking protein 2	0.976244	4.34428e-16	103.12	LGLEQTVVS(0.001)PAAIAHS(0.976)APIT(0.023)R	3	0.010899	6
DN149443_c1_g2_i2	215	S	LIM domain-containing protein jub	0.99266	1.30302e-10	99.603	RPGAGSGS(0.001)NYS(0.993)PS(0.006)HFNYR	3	0.50653	2
DN149449_c2_g2_i1	167	S	---	0.942523	0.01302	57.164	SYS(0.943)T(0.044)S(0.011)CS(0.001)LR	2	-0.38048	3
DN149449_c2_g2_i1	187	T	---	1	0.00938049	77.372	AAT(1)LVCDPMHIK	2	-1.257	1
DN149466_c1_g2_i2	26	S	Kelch-like protein 18, partial	1	0.00985189	61.593	WHS(1)LPELR	2	-0.74404	3
DN149476_c1_g2_i2	32	S	putative myosin heavy chain	0.790946	0.00924791	59.227	GT(0.209)DS(0.791)AVPTILR	2	1.5786	2
DN149478_c0_g1_i7	217	S	---	0.992253	0.0189726	43.761	T(0.008)PKPRS(0.992)DVFR	3	1.2918	1
DN149479_c2_g5_i1	106	S	putative actin-1	1	1.9767e-06	98.592	EIS(1)ALAPSTMK	2	0.398	9
DN149479_c2_g5_i1	111	S	putative actin-1	0.865179	0.000448192	100.4	EISALAPS(0.865)T(0.135)MK	2	0.58678	13
DN149483_c0_g2_i1	345	S	---	0.996869	2.71994e-14	134.06	DLS(0.997)S(0.003)PLTGPGSR	2	-0.29429	10
DN149483_c0_g2_i1	346	S	---	0.949529	0.006982	59.709	DLS(0.037)S(0.95)PLT(0.013)GPGS(0.001)R	2	0.61921	3
DN149483_c0_g2_i1	369	S	---	1	0.00709094	62.338	RRPS(1)AGS(1)IAR	2	-0.02578	5
DN149488_c2_g1_i2	712	S	choline transporter-like protein 2	0.965134	1.20537e-172	216.38	NDGSAEKPYFMS(0.965)T(0.027)S(0.008)MMK	2	-0.82534	13
DN149488_c2_g1_i2	714	S	choline transporter-like protein 2	0.908714	2.32879e-27	135	NDGSAEKPYFMS(0.003)T(0.088)S(0.909)MMK	2	-1.1089	5
DN149488_c2_g1_i4	180	S	choline transporter-like protein 4	0.970831	5.7609e-113	192.1	NDGSSEKPYFMS(0.971)T(0.028)S(0.001)MMK	2	2.448	8
DN149503_c1_g3_i1	34	S	---	0.998911	4.84593e-65	171.42	RGPS(0.999)PAFS(0.001)ALSLATDK	3	-0.30539	7
DN149505_c0_g1_i1	646	S	CREB-binding protein	0.917189	3.55816e-274	252.41	ATSNYEALHAT(0.083)S(0.917)PVLK	2	1.2671	5
DN149514_c1_g1_i1	20	S	---	1	0.00116211	82.663	LDHVPS(1)LPADLK	2	-0.22286	6
DN149514_c1_g1_i1	230	S	---	0.77379	4.00746e-27	110.9	QIYSDQGT(0.009)S(0.191)S(0.774)GT(0.026)DDDVFRPGPHSSR	3	-0.079666	1
DN149544_c0_g1_i2	84	S	adenylyl cyclase-associated protein, putative	1	1.20439e-37	157.47	S(1)LS(1)FAQDEIETSR	2	-0.15896	5
DN149544_c0_g1_i2	86	S	adenylyl cyclase-associated protein, putative	1	1.20439e-37	157.47	S(1)LS(1)FAQDEIETSR	2	-0.15896	7
DN149544_c0_g1_i2	121	S	adenylyl cyclase-associated protein, putative	0.786468	0.00225177	78.401	LYSS(0.003)ES(0.786)S(0.211)EILK	2	0.5332	2
DN149561_c5_g1_i1	219	S	putative paramyosin	1	0.00159191	62.658	IKS(1)ALEAQVDDLKR	3	0.092864	2
DN149561_c5_g1_i1	275	S	putative paramyosin	1	0.00134345	75.682	NQVS(1)KFNADMAALK	2	-0.80582	1
DN149561_c5_g1_i1	473	S	putative paramyosin	0.999209	4.49392e-08	120.7	YQS(0.999)S(0.001)QSALAHLK	2	0.12395	3
DN149561_c5_g1_i1	476	S	putative paramyosin	0.999908	8.16246e-05	108.66	YQSSQS(1)ALAHLK	2	0.10991	3
DN149561_c5_g1_i1	837	T	putative paramyosin	0.85997	0.0123625	42.843	RT(0.14)T(0.86)IGPGLR	3	-0.030658	1
DN149565_c0_g1_i1	102	S	---	0.99999	5.24347e-31	143.99	S(1)LAPTSQPHQAAGDR	2	0.01249	3
DN149565_c0_g1_i3	142	S	1-acylglycerol-3-phosphate O-acyltransferase ABHD5	0.999949	1.86708e-07	100.4	S(1)LAPTSQPHQVAGDK	2	-0.71742	1
DN149565_c0_g1_i4	35	S	---	0.993269	6.91811e-13	65.058	S(0.993)LAPT(0.003)S(0.003)QPHQAAGDKDLSSPPATEGCAPQR	3	-0.34121	1
DN149565_c0_g2_i1	75	S	abhydrolase domain-containing protein 4-like	0.999993	1.32783e-19	94.203	NYPQQS(1)PDVQNNWR	2	-2.1301	1
DN149569_c0_g2_i1	215	S	guanyl-nucleotide exchange factor, putative	1	0.0086959	61.344	RGAS(1)VPCFPNR	2	-0.21078	10
DN149572_c0_g4_i1	140	S	---	0.955058	4.94598e-06	92.474	GGSELKS(0.955)PS(0.033)S(0.009)AT(0.003)MLR	2	0.15568	1
DN149579_c1_g1_i3	53	S	---	1	2.50379e-05	103.21	FNS(1)VES(1)LPR	2	0.11594	7
DN149579_c1_g1_i3	56	S	---	1	0.00200278	84.365	FNS(1)VES(1)LPR	2	0.11594	4
DN149630_c0_g1_i4	705	S	putative vacuolar proton atpases	0.858101	3.25915e-19	123.6	T(0.003)LGLS(0.858)NS(0.139)EAILTMEDDYR	3	-0.25446	3
DN149630_c0_g1_i4	707	S	putative vacuolar proton atpases	0.999996	0	322.95	TLGLSNS(1)EAILTMEDDYR	2	-0.93494	9
DN149637_c0_g2_i5	101	S	---	0.999104	0.00705687	81.92	IPY(0.001)GRS(0.999)PPPR	2	0.23761	1
DN149637_c0_g2_i5	188	T	---	0.997803	3.22671e-06	112.57	NRT(0.998)PS(0.002)YHSVVGEK	3	0.081306	7
DN149637_c0_g2_i5	190	S	---	0.792531	0.0155469	46.494	NRT(0.974)PS(0.793)Y(0.218)HS(0.016)VVGEK	3	0.13249	1
DN149637_c0_g2_i5	472	S	---	0.964474	7.34986e-22	92.034	RPPDSYSPS(0.01)S(0.964)PT(0.024)LS(0.001)ISER	3	0.2702	4
DN149640_c1_g1_i7	51	S	DNA-directed RNA polymerase, putative	1	2.10912e-07	95.662	GS(1)PLACEQQPQAHLR	3	0.71599	2
DN149640_c1_g1_i7	70	S	DNA-directed RNA polymerase, putative	1	0.00396221	54.09	AKPPLS(1)PVAVHR	3	0.11215	7
DN149640_c1_g1_i7	102	T	DNA-directed RNA polymerase, putative	0.866497	0.0072253	83.474	TPCS(0.013)T(0.866)S(0.116)LPT(0.003)S(0.003)R	2	-0.017808	1
DN149640_c1_g1_i7	103	S	DNA-directed RNA polymerase, putative	0.765073	0.000496903	92.265	TPCS(0.001)T(0.153)S(0.765)LPT(0.05)S(0.031)R	2	0.88389	4
DN149640_c1_g1_i7	313	S	DNA-directed RNA polymerase, putative	1	3.40161e-119	191.44	KDS(1)VPLDASCTTSPTGVVR	2	-0.24608	10
DN149640_c1_g1_i7	417	S	DNA-directed RNA polymerase, putative	0.990642	0.000392604	101.42	NIPSAET(0.009)DS(0.991)LLR	2	0.385	10
DN149640_c1_g1_i7	534	S	DNA-directed RNA polymerase, putative	1	4.65398e-31	144.72	HIYGDS(1)LNS(1)VPGATR	2	-1.6857	3
DN149640_c1_g1_i7	537	S	DNA-directed RNA polymerase, putative	0.999973	2.06841e-13	123.6	HIYGDS(1)LNS(1)VPGATR	2	-1.6857	3
DN149640_c1_g1_i7	1530	S	DNA-directed RNA polymerase, putative	0.824349	4.12081e-07	93.5	GTPGS(0.174)S(0.824)MQT(0.001)QLSPIER	2	-0.50224	1
DN149640_c1_g1_i7	1536	S	DNA-directed RNA polymerase, putative	0.999777	2.58855e-13	119.38	GTPGSSMQTQLS(1)PIER	2	0.92599	2
DN149640_c1_g1_i7	1622	S	DNA-directed RNA polymerase, putative	0.985005	2.6235e-23	113.15	S(0.985)APS(0.015)TPLPEDSLLDADVTATGK	2	-0.68103	2
DN149642_c1_g1_i1	74	S	---	0.999681	0.00059867	90.861	DTES(1)DDEVAVR	2	0.28414	4
DN149642_c1_g1_i1	92	S	---	0.984746	2.49088e-06	76.161	RGDT(0.008)S(0.008)VNVNS(0.985)VDLPAPPVVNK	3	-0.57621	2
DN149650_c1_g1_i2	140	S	---	0.999996	0.00686802	60.157	S(1)IPHLDYTQR	2	0.085504	6
DN149660_c0_g1_i7	39	S	Tubulin-specific chaperone C	0.997982	0.0075929	70.563	KAPT(0.002)VGS(0.998)PR	2	-0.030744	2
DN149668_c0_g1_i2	1081	S	putative guanine-nucleotide-exchange-factor	1	0.00319782	67.019	S(1)MPVGGGGHINR	2	-0.24401	5
DN149668_c0_g1_i2	1139	S	putative guanine-nucleotide-exchange-factor	0.999577	0.000383126	83.37	SADFNS(1)MDWSAFK	2	-0.42508	3
DN149674_c0_g1_i11	349	S	Phosphatidylinositol 4-phosphate 5-kinase type-1 alpha	0.986608	1.71058e-45	130.32	TPTSLPDSQGDEGLGT(0.013)LS(0.987)EPLPHR	3	0.013857	9
DN149674_c0_g1_i11	366	T	Phosphatidylinositol 4-phosphate 5-kinase type-1 alpha	0.993145	0.00861774	82.069	S(0.003)T(0.003)T(0.993)PSSVIGSR	2	0.34697	2
DN149674_c0_g1_i11	548	S	Phosphatidylinositol 4-phosphate 5-kinase type-1 alpha	0.999998	0.00872587	73.296	AGS(1)AEKPTAWPR	2	-0.17983	3
DN149674_c0_g1_i11	586	S	Phosphatidylinositol 4-phosphate 5-kinase type-1 alpha	0.816927	3.50544e-15	112.85	TTVLPATANFAPDS(0.183)AS(0.817)LR	2	-0.43798	1
DN149674_c0_g1_i11	621	S	Phosphatidylinositol 4-phosphate 5-kinase type-1 alpha	0.969127	9.27054e-65	170.11	SYLHSS(0.031)S(0.969)VPVCYQQR	2	0.14192	2
DN149674_c0_g1_i11	892	S	Phosphatidylinositol 4-phosphate 5-kinase type-1 alpha	0.999972	0.0171034	50.202	S(1)PRQS(1)PLKPHFATDR	3	-0.1143	1
DN149674_c0_g1_i11	896	S	Phosphatidylinositol 4-phosphate 5-kinase type-1 alpha	1	0.00146681	102.64	QS(1)PLKPHFATDR	2	0.2965	5
DN149674_c0_g1_i7	14	S	---	0.999349	0.0033273	70.26	IQS(0.999)PT(0.001)AAVTMK	2	0.72422	3
DN149685_c0_g1_i1	205	S	putative exocyst componenet sec8	0.820305	0.00312886	71.879	ILDS(0.17)S(0.82)AAS(0.008)S(0.002)AR	2	-0.035509	2
DN149690_c1_g2_i1	351	S	---	0.944059	0.0162186	53.3	AQT(0.001)IGS(0.944)IS(0.055)AAR	2	-0.15376	1
DN149690_c1_g2_i1	723	S	---	1	1.03752e-15	114.63	S(1)EPVDIALPR	2	-0.54772	8
DN149690_c1_g2_i1	736	S	---	0.999999	2.79742e-110	197.1	LGHS(1)PS(1)PLSQPAHYDR	3	0.020232	42
DN149690_c1_g2_i1	738	S	---	0.999999	7.55243e-41	151.01	LGHS(1)PS(1)PLSQPAHYDR	3	0.020232	24
DN149691_c0_g1_i1	131	S	---	0.95916	5.09836e-15	102.21	SCPDAYFQKPS(0.959)PEPELS(0.041)EK	3	-0.025618	6
DN149691_c0_g1_i1	184	S	---	1	2.29986e-20	136.5	NQPILLPNCDS(1)IDK	2	0.45169	5
DN149700_c0_g1_i1	128	S	---	0.983086	0.0118192	43.761	VRS(0.983)DHGS(0.017)QLIR	3	-1.5323	1
DN149723_c0_g2_i1	163	S	putative gamma-tubulin complex component 2 (gcp-2)	0.941179	0.0109708	59.116	AST(0.056)S(0.941)LS(0.002)DFGR	2	-0.06471	1
DN149723_c0_g2_i1	234	S	putative gamma-tubulin complex component 2 (gcp-2)	0.997503	0.00401526	69.352	T(0.002)PS(0.998)ALAVIDR	2	-0.61035	2
DN149738_c0_g1_i2	120	S	---	0.986255	0.0167011	53.237	S(0.006)AS(0.986)FS(0.008)LAPR	2	0.67783	1
DN149745_c0_g2_i1	411	S	chloride channel protein,putative, partial	0.932923	1.59714e-75	178.43	RVS(0.933)T(0.05)S(0.017)VLSPEFSDR	2	0.12831	11
DN149766_c1_g1_i1	149	S	---	0.999867	0.00559305	63.09	ALS(1)LKS(0.941)DS(0.059)LK	2	1.5228	2
DN149766_c1_g1_i1	152	S	---	0.941033	0.00559305	63.09	ALS(1)LKS(0.941)DS(0.059)LK	2	1.5228	2
DN149768_c0_g3_i1	166	S	---	0.981058	0.00380965	68.277	AS(0.981)LS(0.019)IDPTNSR	2	-0.14307	3
DN149768_c0_g3_i1	168	S	---	0.997936	0.00281062	74.475	AS(0.002)LS(0.998)IDPTNSR	2	-0.22071	2
DN149768_c0_g3_i1	297	S	---	0.998369	9.06465e-98	188.23	KS(0.002)AS(0.998)VDLLQPLSPSLGTR	2	0.027949	6
DN149768_c0_g3_i1	305	S	---	0.888909	7.4592e-15	112.64	S(0.127)AS(0.873)VDLLQPLS(0.889)PS(0.103)LGT(0.008)R	2	0.58921	2
DN149769_c0_g1_i1	58	S	Synaptobrevin-like protein	0.999973	3.71808e-22	128.29	ADALQAGAS(1)QFEASAGK	2	-0.83485	3
DN149783_c0_g1_i1	192	S	---	0.995202	0.00926865	61.344	S(0.005)LS(0.995)PETLLR	2	-0.41179	5
DN149791_c1_g1_i2	290	S	---	0.99965	0.00560919	63.29	KGS(1)GES(1)ILTK	2	0.29027	4
DN149791_c1_g1_i2	293	S	---	0.999928	0.00560919	63.29	KGS(1)GES(1)ILTK	2	0.29027	2
DN149800_c0_g1_i1	142	Y	radial spoke head protein 4 homolog A-like	1	0.0050353	64.224	Y(1)PLT(1)HVRFWGK	2	2.2504	2
DN149800_c0_g1_i1	145	T	radial spoke head protein 4 homolog A-like	1	0.0050353	64.224	Y(1)PLT(1)HVRFWGK	2	2.2504	2
DN149803_c1_g3_i2	19	S	---	0.999997	0.000439548	90.614	VVEGS(1)PIYVR	2	0.021258	1
DN149805_c0_g1_i5	732	S	actin bundling/missing in metastasis-related	0.999953	0.0212588	51.463	QIS(1)PVPQPTR	2	0.8339	4
DN149811_c0_g2_i1	363	S	---	0.998551	0.011113	59.198	S(0.001)HS(0.999)LGELQR	2	0.75106	4
DN149811_c0_g2_i1	930	S	---	1	0.0142333	57.532	NES(1)PLFQR	2	0.41525	2
DN149817_c1_g3_i3	35	S	---	1	8.07084e-38	157.84	HGS(1)S(1)HEAS(1)APASR	2	-0.54921	46
DN149817_c1_g3_i3	36	S	---	1	8.07084e-38	157.84	HGS(1)S(1)HEAS(1)APASR	2	-0.54921	36
DN149817_c1_g3_i3	40	S	---	1	2.90073e-57	152.37	HGSSHEAS(1)APAS(1)R	2	0.11253	41
DN149817_c1_g3_i3	44	S	---	1	2.90073e-57	152.37	HGSSHEAS(1)APAS(1)R	2	0.22972	42
DN149817_c1_g3_i3	75	S	---	0.999845	7.57607e-14	91.819	YQKS(1)EDAS(0.999)KEHS(0.986)PQS(0.01)T(0.003)S(0.001)VTAGSDTAK	3	0.33519	1
DN149817_c1_g3_i3	79	S	---	0.998798	7.57607e-14	91.819	YQKS(1)EDAS(0.999)KEHS(0.986)PQS(0.01)T(0.003)S(0.001)VTAGSDTAK	3	0.33519	4
DN149817_c1_g3_i3	83	S	---	0.999992	7.57607e-14	100.28	EHS(1)PQS(0.002)T(0.053)S(0.854)VT(0.089)AGS(0.002)DTAK	2	-0.24612	5
DN149817_c1_g3_i3	88	S	---	0.85371	5.44153e-10	100.28	EHS(1)PQS(0.002)T(0.053)S(0.854)VT(0.089)AGS(0.002)DTAK	2	-0.24612	1
DN149817_c1_g3_i3	204	S	---	0.994509	0	293.44	TAIEEFVENS(0.995)IS(0.005)EATTR	3	-0.81305	11
DN149817_c1_g3_i5	38	S	---	0.999999	8.64762e-28	113.51	YQKS(1)EDAS(1)KEHS(0.997)PQS(0.002)T(0.001)SVTAGSETAK	3	-0.3488	5
DN149817_c1_g3_i5	42	S	---	0.999977	8.64762e-28	115.67	YQKS(1)EDAS(1)KEHS(0.997)PQS(0.002)T(0.001)SVTAGSETAK	3	-0.3488	9
DN149817_c1_g3_i5	46	S	---	0.999885	8.64762e-28	115.67	SEDAS(1)KEHS(1)PQSTSVTAGSETAK	3	0.12655	10
DN149822_c0_g1_i2	274	S	---	1	1.31368e-06	104.95	ALEGNKS(1)PQQHGLR	3	-0.87562	5
DN149822_c0_g1_i2	307	S	---	0.99063	1.03198e-17	128.74	T(0.009)AS(0.991)DSAIPNSFDASQR	2	-0.43288	3
DN149828_c4_g3_i2	64	S	---	0.99995	3.54183e-37	127.14	KEES(1)EDDESEDKTDPVEAAFEK	3	-0.53135	5
DN149831_c0_g1_i1	189	T	putative phosphorylase B kinase beta, kpbb	0.998756	1.43264e-120	191.2	GHT(0.001)VPT(0.999)PPAGEGTELSSMSSR	3	0.19795	6
DN149831_c0_g1_i1	245	S	putative phosphorylase B kinase beta, kpbb	1	0.00481833	74.966	RLS(1)RVS(1)DEGR	2	-0.058208	6
DN149831_c0_g1_i1	248	S	putative phosphorylase B kinase beta, kpbb	1	0.00481833	74.966	RLS(1)RVS(1)DEGR	2	-0.058208	6
DN149832_c0_g2_i1	173	S	Fermitin family 1	0.992999	0.0182851	52.247	S(0.007)NS(0.993)PLPVIR	2	0.45153	3
DN149832_c0_g2_i1	239	S	Fermitin family 1	1	1.05066e-27	149.86	RQS(1)DNS(1)LDEER	2	-0.056969	13
DN149832_c0_g2_i1	242	S	Fermitin family 1	1	1.05066e-27	149.86	RQS(1)DNS(1)LDEER	2	-0.056969	13
DN149832_c0_g2_i1	252	S	Fermitin family 1	1	1.2709e-05	115.04	LDIAS(1)FADCGQR	2	-0.69041	4
DN149832_c0_g2_i1	463	S	Fermitin family 1	0.999993	0.00150009	82.529	PLSPLLDS(1)PQR	2	-0.66075	5
DN149837_c0_g4_i1	199	S	sedoheptulokinase-like isoform X2	1	6.02949e-05	75.91	KIS(1)AGPDGNPASK	2	-0.079826	3
DN149842_c3_g3_i1	57	S	---	0.999998	7.08423e-05	102.08	PSQMS(1)LEELMQPR	2	-3.5245	1
DN149863_c1_g2_i1	1224	S	Zinc finger CCCH domain-containing protein 10	0.985313	0.00586937	66.004	SFDS(0.985)PPPFT(0.015)K	2	0.53541	1
DN149867_c0_g2_i1	120	S	---	0.990226	0.000309689	62.303	AFPDDPEVT(0.001)AS(0.009)KLS(0.99)PK	3	0.11413	3
DN149871_c3_g4_i1	164	T	cAMP-dependent protein kinase catalytic subunit isoform X10	0.949106	0.00036107	65.207	T(0.049)WT(0.949)LCGT(0.002)PEYLAPEIILSK	2	-0.30875	1
DN149872_c0_g2_i3	156	S	---	0.999999	0.000241428	67.396	TTLLPKPEVVAQKS(1)PQK	3	-0.62336	2
DN149879_c0_g1_i2	103	S	LOW QUALITY PROTEIN: uncharacterized ...	0.996851	0.000223567	105.39	TLDPNNLS(0.003)LS(0.997)PK	2	0.45393	2
DN149880_c1_g1_i1	217	S	putative arsenite-resistance protein	0.815194	0.000984481	85.536	VVETPS(0.185)S(0.815)PQFR	2	0.60078	3
DN149894_c0_g4_i1	37	S	---	0.933209	5.75531e-11	116.51	FS(0.933)S(0.067)GEVTVPATAPSR	2	0.19303	2
DN149901_c0_g1_i2	313	S	putative lupus la ribonucleoprotein	0.999956	4.2437e-05	58.929	RVELVDGS(1)PIPEADT(0.102)LAAS(0.696)PS(0.202)KK	3	0.49446	1
DN149907_c0_g3_i3	60	S	---	0.842151	0.000313513	61.091	S(0.118)GS(0.842)AT(0.04)DIYLSGHIPHR	3	2.1776	2
DN149908_c2_g4_i1	383	S	---	0.999997	0.00147767	71.176	ERS(1)PIRPAYYR	3	1.3343	6
DN149910_c1_g1_i5	124	T	---	0.993208	0.00872535	78.505	LT(0.006)T(0.993)PVTSGDAPK	2	0.13081	2
DN149920_c0_g3_i2	190	S	---	0.951979	0.000628836	60.062	HT(0.048)LLS(0.952)PHYSGDQQSR	3	-0.41218	2
DN149943_c0_g1_i3	9	T	transmembrane protein 26	0.999128	0.00369054	53.168	RLT(0.999)PAPQHMY(0.001)VR	3	1.2975	1
DN149943_c0_g1_i3	16	Y	transmembrane protein 26	0.999999	0.00405073	73.499	LTPAPQHMY(1)VR	2	2.1202	3
DN149945_c0_g1_i9	183	S	---	0.979116	1.47142e-35	148.52	LDLPLDS(0.979)T(0.02)ERPT(0.001)TTGPK	2	0.21118	4
DN149945_c0_g1_i9	250	S	---	0.99709	0.00171903	77.42	AY(0.003)S(0.997)PPPNYSYTR	2	1.6566	2
DN149945_c0_g1_i9	305	S	---	0.994818	0.00105095	89.266	S(0.003)HS(0.995)AS(0.002)FIDK	2	-0.23364	3
DN149945_c0_g1_i9	631	S	---	1	1.61201e-12	127.36	YSDWEVPS(1)PR	2	0.71198	8
DN149948_c0_g2_i3	108	S	putative rhodopsin-like orphan GPCR	0.951185	0.0175765	67.648	S(0.045)RLS(0.951)AAT(0.004)ATTK	2	0.034194	2
DN149949_c0_g4_i3	88	T	enoyl-CoA delta isomerase 2, mitochondrial-like, partial	1	0.0139162	68.536	LT(1)LNRPT(1)KK	2	-0.94933	1
DN149949_c0_g4_i3	93	T	enoyl-CoA delta isomerase 2, mitochondrial-like, partial	1	0.0139162	68.536	LT(1)LNRPT(1)KK	2	-0.94933	1
DN149950_c1_g2_i2	151	S	family C2 unassigned peptidase (C02 family)	0.99666	0.0192012	59.116	RPTELS(0.003)AS(0.997)PK	2	0.10214	1
DN149950_c1_g2_i2	419	S	family C2 unassigned peptidase (C02 family)	0.999611	7.22031e-63	158.65	LEICHLGPQSLDS(1)GPGSDR	3	-0.61637	7
DN149957_c1_g2_i1	67	S	---	1	0.000124716	107.09	ILHES(1)PEAWR	2	-0.29298	15
DN149962_c1_g2_i1	117	S	---	1	0.00276449	61.03	PGRPMHS(1)PDR	3	-0.097381	1
DN149968_c0_g1_i1	12	S	Vang-like protein 1	1	1.609e-51	129.94	QGS(1)GAGGGGGGGAAQQAATTGHTGPSASAR	3	0.90504	2
DN149969_c1_g3_i1	31	S	putative glucose transport protein	0.999473	0.0161277	53.377	S(0.999)AAIQTPVFTK	2	-2.1095	1
DN149969_c1_g3_i1	36	T	putative glucose transport protein	0.999881	0.000168392	113.37	SAAIQT(1)PVFTK	2	0.29972	3
DN149969_c1_g3_i1	46	S	putative glucose transport protein	0.999918	1.26028e-05	84.403	GENLS(1)PDGGSLLR	2	-0.52607	3
DN149971_c2_g2_i1	168	S	Calpain	1	7.44344e-14	109.12	LEVCHLGHES(1)LDADQEVK	3	0.022367	1
DN149971_c2_g4_i1	60	S	calpain (C02 family)	0.999987	1.80881e-26	148.7	SSLKS(1)LCTDSK	2	-0.57907	2
DN149971_c2_g4_i1	65	S	calpain (C02 family)	0.999317	7.58545e-31	148.26	SLCT(0.001)DS(0.999)KGFNMENAR	2	-1.4062	5
DN149973_c2_g5_i3	19	T	---	0.984261	0.00011974	64.454	RPDLPS(0.001)T(0.015)VT(0.984)PEKR	3	-0.44865	1
DN149973_c2_g5_i3	170	S	---	1	0.000687286	90.725	YRPPSNVQPS(1)PK	2	0.58697	3
DN149990_c0_g2_i1	451	S	tyrosine kinase	1	5.66951e-19	138.24	TDICS(1)LDLNR	2	0.214	3
DN149990_c0_g2_i1	552	S	tyrosine kinase	0.998013	0.00335596	62.94	AFT(0.002)PIS(0.998)PLDACPTR	2	0.22484	2
DN149994_c0_g2_i1	62	S	---	0.975981	0.000343154	102.64	S(0.024)IS(0.976)LAAGEQLLK	2	0.43884	1
DN149997_c0_g2_i2	659	S	Ski oncogene	0.974495	0.000445815	80.387	S(0.026)PS(0.974)VELPGPTLPK	2	1.3985	2
DN150001_c1_g1_i6	516	S	putative heterogeneous nuclear ribonucleoprotein C (C1/C2)	1	0.00424459	64.476	PANACS(1)PLHQPAK	2	0.29813	1
DN150007_c0_g1_i1	79	S	---	1	0.000427863	83.204	GHRS(1)PVEHFR	3	-0.095648	4
DN150011_c4_g1_i1	100	S	protein henna isoform X1	0.849321	0.00270521	68.168	FLICDGS(0.849)PS(0.151)VGK	2	-0.97408	2
DN150019_c0_g1_i1	26	S	---	1	0.000678481	105.19	RRQS(1)GDQFPGAR	3	-0.57322	18
DN150020_c0_g4_i1	98	S	calcium-transporting ATPase type 2C member 1-like isoform X2	0.997367	0.0152696	71.933	GLRS(0.997)PAFT(0.003)SR	2	1.8515	2
DN150022_c1_g1_i3	52	S	mannose-6-phosphate isomerase-like, partial	0.991043	1.44966e-128	206.8	FADQS(0.991)S(0.009)ENLADYINK	2	0.88991	3
DN150025_c0_g1_i1	402	S	tensin-related	0.988417	0.0108425	59.227	FVS(0.988)FS(0.011)EDASR	2	0.32118	2
DN150027_c1_g1_i4	42	S	---	0.996832	0.000762279	94.09	RIPS(0.997)LS(0.002)S(0.002)DSDR	2	0.49358	5
DN150040_c0_g2_i1	154	S	ctd sr related rna binding protein	0.999724	0.00505943	62.68	NIS(1)PPPASSLPK	2	-0.55402	3
DN150040_c0_g2_i1	297	S	ctd sr related rna binding protein	0.999985	3.69533e-05	112.5	DLS(1)PSSFHNLK	2	0.43071	13
DN150040_c0_g2_i1	300	S	ctd sr related rna binding protein	0.988544	0.00215986	77.696	DLS(1)PS(0.012)S(0.989)FHNLK	2	0.69076	6
DN150040_c0_g2_i1	389	S	ctd sr related rna binding protein	0.999918	3.9929e-52	159.95	PAS(1)PSSTFDAVTPEPK	2	0.15387	6
DN150047_c2_g2_i2	162	S	---	0.999727	0.000606044	90.759	SSALGS(1)VHLHR	3	-0.054801	6
DN150047_c2_g2_i2	170	S	---	0.997252	0.00111231	64.21	S(0.003)AS(0.997)RLS(0.999)GIVHHK	3	-0.47748	3
DN150047_c2_g2_i2	173	S	---	0.99926	0.00111231	64.21	S(0.003)AS(0.997)RLS(0.999)GIVHHK	3	-0.47748	3
DN150047_c2_g3_i3	100	S	---	1	4.06629e-152	213.03	TAINES(1)PQPTPPAAPPR	2	0.33344	11
DN150047_c2_g3_i3	312	S	---	0.994073	1.19549e-15	72.214	PGPPAEEDS(0.994)PIS(0.004)GS(0.001)TGPSSSPGHTSLVR	3	-2.3825	2
DN150047_c2_g3_i3	323	S	---	0.913045	7.77926e-51	131.85	PGPPAEEDSPISGSTGPS(0.019)S(0.055)S(0.913)PGHT(0.01)S(0.003)LVR	3	-0.88378	4
DN150065_c1_g2_i4	15	S	---	0.997363	2.50772e-05	76.586	S(0.001)S(0.001)EMAS(0.997)VEFVSEGHR	3	-0.026411	2
DN150065_c1_g2_i4	35	Y	---	0.998402	0.000861596	48.907	Y(0.002)VPEHCGPEAY(0.998)DHAHHER	4	-0.50465	1
DN150065_c1_g2_i4	51	Y	---	0.999991	1.27451e-17	80.943	VPGDEVEHY(1)ELGPATEHPPDTEHCSVTTR	4	-0.6109	2
DN150068_c1_g2_i2	129	S	---	0.997517	0	293.35	SPAFGETSDFQEYS(0.998)PT(0.002)PSNR	2	-0.58802	1
DN150069_c1_g1_i9	92	S	---	0.890924	0.000228144	92.236	SIY(0.011)GS(0.715)T(0.218)T(0.139)S(0.891)LHS(0.026)AR	2	-0.10529	4
DN150069_c1_g1_i9	202	S	---	0.999262	7.84977e-05	74.627	S(0.999)RHHS(0.995)Y(0.006)AAPTAASSAR	3	-0.3402	7
DN150069_c1_g1_i9	206	S	---	1	1.33723e-75	176.28	HHS(1)YAAPTAASSAR	2	-0.029492	32
DN150069_c1_g2_i2	155	S	---	0.985403	2.62205e-51	127.29	LPS(0.985)PVPS(0.015)GPIAISTTGAGEGGSLPEEEAAR	3	-0.3035	6
DN150071_c0_g2_i2	237	S	putative hepatocyte growth factor-regulated tyrosine kinase substrate (hgs)	0.97937	1.03227e-07	92.147	VAPT(0.012)AS(0.979)KT(0.009)DGGPSHSQSTAR	3	0.16248	1
DN150074_c1_g1_i2	153	S	---	0.999949	8.21328e-05	98.676	RLS(1)DAPHSIFPR	3	-0.16888	16
DN150075_c1_g1_i10	24	S	---	1	0.00020142	104.21	S(1)RS(1)PIAPPPNFR	3	-0.56199	108
DN150075_c1_g1_i10	26	S	---	1	0.00020142	104.21	S(1)RS(1)PIAPPPNFR	3	-0.56199	119
DN150075_c1_g1_i10	89	S	---	1	0.00608355	83.948	FEQVS(1)PR	2	0.030188	2
DN150075_c1_g1_i10	141	S	---	0.999999	0.000273497	91.845	YSRPPRPEPS(1)PR	3	1.0088	20
DN150075_c1_g1_i10	164	S	---	0.999989	0.003037	76.073	YSAHS(1)PPRPR	2	-0.37283	11
DN150086_c1_g2_i1	108	S	transketolase-like protein 2 isoform X1	0.995576	0.0109808	76.165	LKS(0.996)PS(0.002)T(0.002)LHK	2	0.38583	3
DN150089_c0_g2_i1	83	S	---	0.999908	2.05225e-208	224.44	NS(1)CSILDDLGK	2	-2.8896	12
DN150089_c0_g2_i1	98	T	---	0.99939	0.000172165	65.207	FEEART(0.999)PVS(0.001)DTNSLAMMR	3	-1.7672	2
DN150089_c0_g2_i1	101	S	---	0.999998	4.1504e-61	168.45	TPVS(1)DTNSLAMMR	2	-0.14938	8
DN150089_c0_g2_i1	105	S	---	0.976348	4.80594e-05	99.663	TPVSDT(0.024)NS(0.976)LAMMR	2	-0.51944	3
DN150100_c1_g3_i1	211	S	glycosyltransferase, putative	0.99902	0.0055312	48.907	HKHDS(0.999)PAGIT(0.001)GGGR	3	-0.22307	1
DN150110_c0_g1_i2	801	S	putative cap binding protein	0.999924	8.63562e-145	211.57	GPLS(1)PSTDFYVKPR	2	0.91837	5
DN150117_c0_g1_i8	146	S	DNA-binding protein HEXBP-like	0.999907	5.44731e-05	85.937	GGYRS(1)GGGGGDDRK	3	-4.4323	6
DN150117_c0_g1_i8	157	Y	DNA-binding protein HEXBP-like	0.999909	0.000204826	74.853	KCY(1)GCGGYGHIASR	3	-1.0707	1
DN150117_c0_g1_i8	162	Y	DNA-binding protein HEXBP-like	0.999998	1.47729e-08	119.25	CYGCGGY(1)GHIASR	2	-0.54488	2
DN150117_c0_g1_i8	167	S	DNA-binding protein HEXBP-like	0.999949	0.0120425	54.237	CYGCGGYGHIAS(1)R	2	-0.80731	1
DN150119_c1_g1_i1	537	S	putative rap gtpase-activating protein	0.868257	6.21431e-09	108.77	EFQDSEVQLFPLS(0.868)PS(0.132)	2	0.17691	3
DN150119_c1_g3_i4	128	S	putative rap gtpase-activating protein	0.874232	4.08475e-05	82.877	RS(0.046)S(0.874)VS(0.08)RPVHLENPER	3	-1.0343	3
DN150119_c1_g3_i4	474	S	putative rap gtpase-activating protein	1	6.45547e-06	87.356	AFS(1)EIVPDSSEGSPVAK	2	0.47152	3
DN150119_c1_g3_i4	480	S	putative rap gtpase-activating protein	0.796782	5.15453e-06	88.574	AFSEIVPDS(0.797)S(0.094)EGS(0.109)PVAK	2	-0.57558	1
DN150128_c0_g1_i1	752	S	putative immunoglobulin domain superfamily (sensory guidance protein)	1	1.71985e-07	98.443	SENVPVPGCNIS(1)LDDK	2	-0.15448	3
DN150134_c1_g1_i3	71	S	cGMP-dependent protein kinase, isozyme 1	0.999262	1.59324e-33	112.74	RAETEHTSDVTPLDNS(0.999)EEEVNHT(0.001)LDTYSGK	4	-0.12721	4
DN150134_c1_g1_i3	190	T	cGMP-dependent protein kinase, isozyme 1	0.999845	1.14365e-21	129.62	LRT(1)PGGS(0.5)S(0.5)LSLRPAGDNK	3	0.029565	10
DN150134_c1_g1_i3	194	S	cGMP-dependent protein kinase, isozyme 1	0.999595	4.26584e-194	231.77	TPGGS(1)SLSLRPAGDNK	2	0.11897	13
DN150134_c1_g1_i3	195	S	cGMP-dependent protein kinase, isozyme 1	0.996953	1.63361e-169	220.89	TPGGS(0.003)S(0.997)LSLRPAGDNK	2	0.39312	7
DN150134_c1_g1_i3	207	S	cGMP-dependent protein kinase, isozyme 1	0.909061	0.000255611	42.884	T(0.001)PGGS(0.012)S(0.027)LS(0.06)LRPAGDNKDS(0.909)PAAS(0.683)PT(0.308)GR	3	0.11268	1
DN150134_c1_g1_i3	605	Y	cGMP-dependent protein kinase, isozyme 1	1	0.00920891	62.338	EY(1)VDLEHLEAR	2	1.4624	1
DN150134_c1_g1_i3	839	T	cGMP-dependent protein kinase, isozyme 1	0.955721	4.59494e-42	143.4	T(0.044)WT(0.956)FCGTPEYVAPEVILNK	2	0.19869	3
DN150157_c1_g1_i2	73	S	---	0.990798	6.19197e-15	101.01	PAS(0.991)T(0.009)PLSELALLR	2	0.50596	3
DN150165_c0_g1_i1	1002	S	serine/threonine kinase	1	0.00440262	69.721	IPS(1)FDDPWR	2	0.60791	5
DN150165_c0_g1_i1	1152	S	serine/threonine kinase	0.827354	7.88148e-16	116.09	AASAHGPAS(0.827)T(0.173)GQSPFHK	3	-0.39191	4
DN150165_c0_g1_i1	1156	S	serine/threonine kinase	0.989087	6.90943e-05	80.142	AAS(0.003)AHGPAS(0.758)T(0.25)GQS(0.989)PFHK	3	-0.38939	6
DN150169_c0_g3_i2	11	S	protein kinase	0.999694	1.73074e-273	214.55	TYYDS(1)DDDSDADDFVGHR	2	0.24428	2
DN150169_c0_g3_i2	15	S	protein kinase	0.999998	3.24697e-38	102.97	TYY(0.002)DS(0.998)DDDS(1)DADDFVGHR	2	-0.21564	1
DN150169_c0_g3_i2	41	S	protein kinase	0.930431	2.62954e-57	126.06	AENETT(0.001)TTHQGS(0.041)T(0.013)HCAS(0.93)PS(0.014)HPPPVPAGTPASPR	3	-0.44636	3
DN150169_c0_g3_i2	55	S	protein kinase	0.930371	2.39276e-16	64.645	AENETTTTHQGSTHCASPSHPPPVPAGT(0.069)PAS(0.93)PR	4	0.44834	3
DN150169_c0_g3_i2	78	S	protein kinase	0.996856	2.61148e-57	126.12	PASAFGLHPSADPTTAPS(0.003)ENS(0.997)PGDDVPSGPYFR	3	-0.25573	5
DN150172_c2_g1_i4	52	S	Rho-associated protein kinase 2, partial	0.885751	0.0187584	60.489	S(0.055)T(0.055)S(0.886)ES(0.004)SQIRPFSDR	2	-0.70243	1
DN150175_c2_g4_i1	79	S	putative nucleolar protein c7c	0.997302	0.000409647	100.4	VRS(0.997)MT(0.003)ADFSATDLR	2	2.2324	8
DN150175_c2_g4_i1	81	T	putative nucleolar protein c7c	0.996774	1.73603e-16	97.797	S(0.003)MT(0.997)ADFSATDLR	2	-1.0691	5
DN150175_c2_g4_i1	109	S	putative nucleolar protein c7c	0.965372	0.000421862	97.081	S(0.034)AS(0.965)IHVPGS(0.001)PNR	3	0.71498	28
DN150175_c2_g4_i1	115	S	putative nucleolar protein c7c	1	0.000415785	97.081	S(0.058)AS(0.942)IHVPGS(1)PNR	2	0.073835	18
DN150175_c2_g4_i1	121	S	putative nucleolar protein c7c	0.907282	0.000415785	63.376	SASIHVPGS(0.997)PNRKPS(0.907)ET(0.095)K	3	0.023422	4
DN150180_c0_g1_i4	361	S	---	0.935133	0.0101503	56.514	GPLCT(0.065)PHS(0.935)PLPVR	2	0.99231	1
DN150185_c0_g3_i1	167	S	---	1	9.49603e-90	184.32	ELDLATDRNPNLS(1)K	2	0.49024	8
DN150185_c0_g3_i1	169	S	---	0.990261	2.45796e-61	171.08	NPNLS(1)KS(0.99)S(0.993)LT(0.017)IFHDTAGWR	3	-1.9825	7
DN150185_c0_g3_i1	170	S	---	0.992705	1.33892e-10	99.423	NPNLS(1)KS(0.99)S(0.993)LT(0.017)IFHDTAGWR	3	-1.9825	6
DN150186_c1_g1_i1	276	S	Protein hu-li tai shao	0.911585	0.0164483	49.537	S(0.001)GDNDES(0.912)PS(0.067)S(0.02)AAER	2	-0.89486	1
DN150186_c1_g1_i1	480	S	Protein hu-li tai shao	1	0.0180885	87.184	RKT(1)LS(1)LQR	2	-0.21722	3
DN150186_c1_g1_i1	582	S	Protein hu-li tai shao	0.99692	1.3251e-234	235.9	ILDCLDLDDVDAS(0.002)PAS(0.997)PNVVS(0.002)PR	3	0.47727	5
DN150192_c2_g1_i1	43	S	putative heat-shock protein beta-1 (HspB1) (Heat shock 27 kDa protein) (HSP 27)	1	7.91932e-13	127.32	HRNS(1)GDDFFSR	3	0.23505	22
DN150192_c2_g2_i3	40	S	---	0.801739	4.02129e-36	148.2	GQLVPVS(0.001)T(0.034)S(0.802)T(0.163)DVANDAR	2	1.1453	4
DN150208_c0_g3_i1	162	S	epsin-1 isoform X5	0.823185	8.75323e-05	93.768	S(0.823)AS(0.177)LCSYEPDYPTR	2	-0.29228	1
DN150215_c2_g1_i1	82	S	dynamin-associated protein, putative	0.887829	0.0078184	40.723	FQS(0.066)LRPVS(0.888)GY(0.034)IT(0.012)GEQAR	3	-0.32381	1
DN150222_c0_g1_i3	57	S	---	1	0.000872376	76.728	NHS(1)PLPAVDHR	2	0.09886	8
DN150231_c0_g1_i1	287	S	protein kinase	0.999995	0.00116338	82.651	APFYANS(1)PEALK	2	-0.061466	1
DN150231_c0_g3_i1	63	S	Serine/threonine-protein kinase unc-51, partial	0.999891	1.18553e-09	107.56	RS(1)LT(1)PPETFPNAESPR	3	-0.1934	3
DN150231_c0_g3_i1	65	T	Serine/threonine-protein kinase unc-51, partial	0.999895	9.73189e-28	108.71	RS(1)LT(1)PPETFPNAESPR	3	-0.1934	6
DN150231_c0_g3_i1	96	S	Serine/threonine-protein kinase unc-51, partial	0.785079	9.24658e-05	75.533	GSLMPVRT(0.19)S(0.785)PET(0.025)VEER	3	2.4593	2
DN150250_c1_g1_i1	442	S	PP2C-like domain-containing protein	0.761678	5.78164e-06	116.58	HWTPSIT(0.048)PT(0.19)S(0.762)PK	2	-0.49672	1
DN150254_c0_g3_i1	144	S	otopetrin, putative	0.999889	0.020917	58.268	KLS(1)AQNINTR	2	-0.026158	1
DN150264_c0_g1_i1	57	S	---	0.966347	0.000807506	70.942	VAS(0.966)T(0.028)T(0.006)HMR	2	0.15544	9
DN150264_c0_g1_i1	256	S	---	1	0.00758011	62.162	HFFPES(1)PEEER	2	0.35668	1
DN150273_c1_g2_i1	451	S	KN motif and ankyrin repeat domain-containing protein 2	1	0.00692452	54.982	RVS(1)RDEQPR	3	0.57563	2
DN150273_c1_g2_i1	481	S	KN motif and ankyrin repeat domain-containing protein 2	0.994464	0.0095292	62.463	T(0.002)S(0.003)S(0.994)MPPMR	2	-0.81225	11
DN150273_c1_g2_i1	518	S	KN motif and ankyrin repeat domain-containing protein 2	0.805049	6.36079e-08	118.51	SEIGCS(0.805)T(0.157)S(0.031)T(0.006)FFR	2	-0.088879	4
DN150273_c1_g2_i1	622	S	KN motif and ankyrin repeat domain-containing protein 2	0.988668	9.1554e-11	93.633	NLS(0.989)KS(0.011)ENIYSDTWDTQIVRPK	3	0.35746	1
DN150273_c1_g2_i1	664	S	KN motif and ankyrin repeat domain-containing protein 2	0.999364	2.27183e-36	124.82	RPVS(0.999)NS(0.999)PVT(0.002)HEAVGATDTPSSHPVR	3	-0.251	1
DN150273_c1_g2_i1	666	S	KN motif and ankyrin repeat domain-containing protein 2	0.99867	1.09682e-120	183.12	RPVS(0.999)NS(0.999)PVT(0.002)HEAVGATDTPSSHPVR	3	-0.251	5
DN150273_c1_g2_i1	690	S	KN motif and ankyrin repeat domain-containing protein 2	0.852941	0.0158301	77.662	RIPLS(0.853)T(0.147)EK	2	0.2685	2
DN150273_c1_g2_i1	694	S	KN motif and ankyrin repeat domain-containing protein 2	0.812816	8.7915e-07	86.18	RIPLST(0.001)EKS(0.813)S(0.147)S(0.039)EPTPTTPSR	3	0.20659	1
DN150273_c1_g2_i1	783	S	KN motif and ankyrin repeat domain-containing protein 2	0.999993	0.0173003	61.127	S(1)EDIPVVSLPKPVR	2	-0.042169	4
DN150274_c2_g2_i1	21	S	---	0.935082	3.86146e-37	113.86	QLVEDIIS(0.935)AS(0.063)NQS(0.002)EK	2	0.60301	1
DN150274_c2_g2_i1	26	S	---	0.999688	0	263.52	QLVEDIISASNQS(1)EK	2	-0.037113	4
DN150274_c2_g2_i2	12	S	---	0.961821	0.00640414	42.908	S(0.002)T(0.002)IENS(0.031)LAS(0.962)IQAS(0.005)HGR	3	0.8726	1
DN150274_c2_g2_i2	78	S	---	0.751064	4.33845e-05	73.404	KHPADDQVAVS(0.751)T(0.239)AAPGS(0.01)K	3	0.36749	3
DN150274_c2_g2_i2	101	S	---	0.969755	1.73028e-35	151.18	HKT(0.03)S(0.97)ALIDVLK	2	0.14119	24
DN150274_c2_g2_i2	223	S	---	1	0.00567909	48.568	AIIS(1)KEHEIHER	4	0.22877	4
DN150277_c0_g4_i1	102	S	---	0.999537	2.05145e-52	152.52	SDPGQS(1)PTYSLYSGDETALVK	2	-0.33034	10
DN150277_c0_g4_i1	109	S	---	0.964266	8.64122e-08	69.752	KS(0.036)DPGQS(0.723)PT(0.236)Y(0.001)S(0.003)LY(0.007)S(0.964)GDET(0.028)ALVK	3	0.99116	2
DN150277_c0_g4_i1	216	S	---	0.99995	0.00817214	59.155	APS(1)PGTGYMR	2	-0.026688	17
DN150277_c0_g4_i1	270	S	---	1	0.0016934	69.422	FS(1)PQVFGEGGRPER	2	0.49701	2
DN150277_c0_g4_i1	292	S	---	0.992412	0.00678505	62.081	QLS(0.992)PS(0.006)S(0.001)SSVGR	2	0.36987	2
DN150292_c2_g2_i1	184	S	C-mannosyltransferase dpy-19	1	0.00510932	46.892	RHS(1)LPQIQQVPAK	3	0.23476	2
DN150294_c0_g1_i3	387	S	putative alpha-actinin	1	7.19157e-37	157.35	GQS(1)VEEIQNAWK	2	-1.1616	12
DN150294_c0_g1_i3	505	S	putative alpha-actinin	0.970483	4.30966e-10	90.759	T(0.03)QS(0.97)IVSEWDR	2	-0.84617	1
DN150298_c2_g3_i1	165	S	fas-associated factor-related	0.974475	0.000471681	96.673	T(0.005)HS(0.974)S(0.019)S(0.001)SYGPPSR	2	0.56366	1
DN150298_c2_g3_i1	352	S	fas-associated factor-related	0.999989	2.63645e-32	112.68	IIDCRPADES(1)DIEDYVSTDDSGDAAVSK	3	0.13441	10
DN150301_c0_g2_i1	280	S	adenylate cyclase type 9-like	0.973771	0.0026096	53.964	QS(0.026)DEDDGS(0.974)MDEEAVDVR	2	-1.5856	1
DN150301_c0_g2_i1	333	S	adenylate cyclase type 9-like	1	2.83434e-13	108.71	RHS(1)FFDEDNEDDEMDPLK	3	-0.36808	10
DN150302_c1_g1_i1	54	S	---	0.867218	0.00034395	50.01	EMEDDKVTAAAAPT(0.037)T(0.095)VS(0.867)PPPVK	3	-0.56685	1
DN150303_c2_g1_i1	886	S	---	0.956668	0.00707352	44.511	RS(0.043)HS(0.957)FVAAER	3	-0.76683	1
DN150324_c0_g2_i1	129	S	putative choline o-acyltransferase	1	0.000178545	100.02	HPS(1)ICELPKPR	2	0.36037	38
DN150327_c1_g1_i1	305	S	3-hydroxy-3-methylglutaryl-coenzyme A reductase	0.991728	0.00300475	72.891	T(0.004)Y(0.001)S(0.992)AS(0.002)T(0.001)SVPNR	2	-0.8194	1
DN150332_c2_g3_i3	587	T	putative anoctamin	0.999857	0.00468745	53.395	AKT(1)PDAGTQHIMR	3	-0.29538	4
DN150333_c0_g3_i1	470	S	putative transient receptor potential cation channel,subfamily m, member	1	3.22846e-19	140.82	HYGS(1)IDEILPR	2	0.16261	7
DN150336_c3_g2_i1	262	S	Serine/threonine-protein phosphatase 2A 65 kDa regulatory subunit A alpha isoform	0.99998	3.76382e-12	105.94	DGS(1)PGLTPNATVTTLPR	2	-1.5451	11
DN150344_c1_g1_i1	4	Y	kelch domain-containing protein 10-like isoform X2	0.80715	0.0191731	56.258	YVQY(0.807)AS(0.193)GLR	2	-0.20785	2
DN150354_c1_g3_i2	406	S	P2X purinoceptor 4	0.831944	0.00751266	64.121	S(0.832)T(0.168)LEEMFSK	2	-0.47686	1
DN150361_c3_g1_i2	24	S	---	0.990224	0.00392151	68.044	LSIS(0.99)PS(0.009)YEASK	2	-0.96586	1
DN150361_c3_g1_i2	109	S	---	0.850032	7.09013e-07	95.954	QTT(0.004)PS(0.85)T(0.145)PPAAGSVLR	2	1.3825	1
DN150361_c3_g1_i2	217	S	---	0.998943	4.21488e-07	110.12	SPS(0.999)LT(0.001)SPSTTSAAK	2	-0.51497	3
DN150361_c3_g1_i2	252	S	---	0.999475	0.0187682	57.973	RAS(0.999)EVVSSGVR	2	0.51822	1
DN150361_c3_g1_i2	558	S	---	0.997658	4.00991e-59	128.99	S(0.998)FCS(0.002)AHGGACSALK	2	-1.201	2
DN150363_c2_g5_i1	68	T	Echinoderm microtubule-associated protein-like 1	0.994179	1.41943e-13	129.29	AT(0.006)T(0.994)PLANPSGSRPR	2	-0.27759	6
DN150363_c2_g5_i1	76	S	Echinoderm microtubule-associated protein-like 1	0.966151	0.000402488	92.633	ATTPLANPS(0.034)GS(0.966)RPR	2	0.82628	1
DN150363_c2_g5_i2	74	S	Echinoderm microtubule-associated protein-like 1	0.991016	3.30025e-08	125.33	LRS(0.991)QS(0.009)HGPVAK	2	0.20406	7
DN150363_c2_g5_i2	92	T	Echinoderm microtubule-associated protein-like 1	0.80176	2.13888e-53	157.73	NTAS(0.014)DAHAT(0.184)T(0.802)PLANPSGSRPR	3	0.8441	5
DN150363_c2_g5_i2	115	S	Echinoderm microtubule-associated protein-like 1	0.997647	0.000381238	94.325	RGPGS(0.998)LS(0.003)GAS(0.999)PR	2	0.89621	35
DN150363_c2_g5_i2	120	S	Echinoderm microtubule-associated protein-like 1	0.999953	0.000381238	94.325	RGPGSLSGAS(1)PR	2	0.19318	20
DN150363_c2_g5_i2	130	S	Echinoderm microtubule-associated protein-like 1	0.999056	1.32308e-13	132.9	RPIGTS(0.001)QS(0.999)VNEVR	3	1.1159	4
DN150363_c2_g5_i2	149	T	Echinoderm microtubule-associated protein-like 1	0.870522	1.14266e-10	100.39	AAPQSARPT(0.004)NQAT(0.123)T(0.871)PT(0.003)QQPK	3	0.31278	2
DN150363_c2_g5_i2	159	S	Echinoderm microtubule-associated protein-like 1	0.99968	0.00587899	83.204	SIKS(1)PGVVSR	2	0.56063	2
DN150363_c2_g5_i2	252	S	Echinoderm microtubule-associated protein-like 1	0.999872	4.74613e-33	112.24	TAHS(1)LLSPTGGK	2	-0.51658	7
DN150363_c2_g5_i2	255	S	Echinoderm microtubule-associated protein-like 1	0.999449	1.39947e-36	156.17	TAHSLLS(0.999)PT(0.001)GGK	2	0.58411	25
DN150371_c1_g2_i1	21	S	---	0.997751	0.00093512	101.43	RPVSVVS(0.998)AT(0.002)K	2	0.071231	5
DN150374_c0_g1_i2	6	S	---	0.784309	0.0183632	44.391	MWT(0.215)PPS(0.784)EDPVKISK	2	2.3779	1
DN150377_c0_g3_i1	8	S	---	0.999238	7.32249e-06	61.87	QIFPPPPS(0.999)PGHCS(0.976)PPPS(0.024)LDR	3	-2.9357	4
DN150377_c0_g3_i1	13	S	---	0.976327	0.00087788	48.286	QIFPPPPS(0.999)PGHCS(0.976)PPPS(0.024)LDR	3	-2.9357	1
DN150379_c1_g1_i1	82	S	leucine-rich repeat flightless-interacting protein 2-like isoform X2	0.866534	5.33269e-75	167.59	QS(0.133)S(0.867)LDPTFTSNSYYSSDAR	2	-0.49291	2
DN150389_c0_g1_i1	232	S	cAMP-specific 3',5'-cyclic phosphodiesterase 4C-like isoform X10	0.823157	7.44957e-05	97.235	AS(0.823)T(0.177)GMAPLGLPDR	2	-0.2417	9
DN150404_c1_g1_i2	164	S	calpain-7 (C02 family)	0.974305	1.6544e-05	83.666	TTLHPS(0.001)S(0.013)AS(0.974)FS(0.011)NHTGR	3	0.0478	3
DN150404_c1_g1_i2	174	S	calpain-7 (C02 family)	0.999062	5.51267e-23	139.44	S(0.001)RS(0.999)PQPQPSGSGYSK	2	-0.35993	10
DN150412_c2_g3_i1	622	S	Ras-associated and pleckstrin homology domains-containing protein 1	0.999653	3.63678e-27	149.59	RLS(1)GGDTGFGK	2	0.18266	4
DN150423_c3_g2_i1	3	S	---	1	2.83439e-06	85.376	RPS(1)LHEPVK	3	0.053711	5
DN150423_c3_g2_i1	21	S	---	0.999727	6.63424e-65	170.14	KLS(1)GTATPSVATESTR	2	0.65415	12
DN150426_c0_g1_i1	1120	S	putative cadherin	0.951538	0.00374636	79.639	KGNPT(0.009)S(0.04)VS(0.952)PR	2	0.080841	2
DN150438_c0_g2_i2	405	S	Centrosomal protein of 135 kDa	1	0.0065294	68.536	LRS(1)PFHER	2	2.1282	2
DN150451_c1_g3_i1	121	S	---	0.997969	1.07813e-18	118.08	LS(0.998)HNQAS(0.002)LAEAMDHSIGK	3	-0.77971	2
DN150451_c1_g3_i1	201	S	---	0.974574	1.5997e-09	118.2	RLPQTPEFPS(0.975)DT(0.025)EV	2	-0.76281	10
DN150453_c2_g3_i1	47	S	UDP-n-acetylglucosamine pyrophosphorylase	1	3.5548e-20	85.013	LS(1)WNGFPEGAGDPGDAPR	3	-3.5881	17
DN150453_c2_g3_i1	66	S	UDP-n-acetylglucosamine pyrophosphorylase	0.999987	0.000345089	84.753	LVS(1)PS(0.033)S(0.805)PT(0.162)PR	2	0.28294	7
DN150453_c2_g3_i1	69	S	UDP-n-acetylglucosamine pyrophosphorylase	0.805398	0.000345089	101.89	LVS(1)PS(0.033)S(0.805)PT(0.162)PR	2	0.28294	25
DN150466_c0_g2_i3	79	S	cilia- and flagella-associated protein 47-like, partial	1	0.00296564	65.043	RRPVS(1)AEGQR	3	-0.099267	2
DN150468_c4_g1_i3	2	S	Glycogen phosphorylase, liver form	1	3.85132e-05	95.417	S(1)HDKLDMEK	2	-0.23442	4
DN150468_c4_g1_i3	26	S	Glycogen phosphorylase, liver form	1	1.09806e-47	162.37	GIAQVENVS(1)NLK	2	0.97285	6
DN150468_c4_g1_i3	66	S	Glycogen phosphorylase, liver form	0.999997	0.0130101	57.175	TVWDHLCS(1)R	2	-0.05188	2
DN150468_c4_g1_i3	197	Y	Glycogen phosphorylase, liver form	0.850508	1.41483e-36	112.44	GRPEY(0.851)S(0.132)Y(0.018)PVNFYGR	3	0.3666	2
DN150468_c4_g1_i3	749	S	Glycogen phosphorylase, liver form	1	3.75389e-09	123.63	DGYFS(1)PDEPDLFK	2	-0.3494	4
DN150471_c1_g3_i1	70	S	---	1	1.74978e-90	188.1	KYS(1)QCDYTPTVSTK	2	-0.1012	8
DN150471_c1_g4_i3	100	S	---	0.999742	1.00546e-05	85.881	TEKPPRS(1)PS(1)PPISTQR	3	0.43934	8
DN150471_c1_g4_i3	102	S	---	0.999832	1.00546e-05	85.881	T(0.001)EKPPRS(0.999)PS(1)PPISTQR	3	-0.11748	12
DN150473_c0_g1_i4	968	S	putative wd-repeat protein	0.812572	0.00875004	56.817	T(0.035)IS(0.813)NAT(0.152)PDVEFPFKPSGR	3	0.5964	1
DN150476_c2_g2_i2	93	S	protein transport protein Sec23, putative	0.769359	3.86886e-05	61.111	S(0.464)S(0.516)VS(0.25)S(0.769)MPGPAADGDLPQNK	2	-0.8918	1
DN150482_c1_g1_i9	44	S	---	0.98417	0.00199016	57.616	T(0.009)HRPVS(0.984)NNS(0.005)T(0.002)YVER	3	0.52827	1
DN150482_c1_g1_i9	47	S	---	0.780729	0.00593832	48.288	THRPVS(0.002)NNS(0.781)T(0.212)Y(0.005)VER	3	2.7567	2
[truncated: 1,463 more rows]
