# Supplementary material for: Protein phosphorylation networks in spargana of Spirometra erinaceieuropaei revealed by phosphoproteomic analysis
Source: Parasit Vectors. 2020 May 13;13:248. doi: 10.1186/s13071-020-04119-w (PMC7218563; doi:10.1186/s13071-020-04119-w)
Supplement: Supplementary file 2 — Additional file 2: Table S2. Detailed list of phosphorylated peptides detected in sparganum. [file 13071_2020_4119_MOESM2_ESM.xlsx]

## Sheet: Peptide_quant
Additional file 2: Table S2. The list of phosphorylated peptides detected in Sparganum
ID	Sequence	Length	Modifications	Modified sequence	Protein accession	Protein description	Charge	m/z	Mass error [ppm]	PEP	Score	MS/MS Count
0	AAAAGTPIRENMDASLADALAR	22	Oxidation (M),Phospho (STY)	_AAAAGT(ph)PIRENM(ox)DASLADALAR_	DN152516_c13_g1_i1	putative ankyrin 2,3/unc44	3	761.026	0.4264	0.00039682	50.029	1
1	AAAAGTPIRENMDASLADALAR	22	Oxidation (M),Phospho (STY)	_AAAAGT(ph)PIRENM(ox)DASLADALAR_	DN152516_c13_g1_i1	putative ankyrin 2,3/unc44	3	761.026	0.2808	0.0030103	40.208	1
2	AAAAGTPIRENMDASLADALAR	22	Phospho (STY)	_AAAAGT(ph)PIRENMDASLADALAR_	DN152516_c13_g1_i1	putative ankyrin 2,3/unc44	2	1133.04	0.67783	3.2178e-06	72.474	1
3	AAAAMPQQFSPGPSGR	16	Oxidation (M),Phospho (STY)	_AAAAM(ox)PQQFS(ph)PGPSGR_	DN152516_c13_g1_i1	putative ankyrin 2,3/unc44	2	834.864	-0.57636	0.0002747	70.837	2
4	AAAAMPQQFSPGPSGR	16	Oxidation (M),Phospho (STY)	_AAAAM(ox)PQQFS(ph)PGPSGR_	DN152516_c13_g1_i1	putative ankyrin 2,3/unc44	2	834.864	0.18694	2.4464e-06	89.557	2
5	AAAAMPQQFSPGPSGR	16	Oxidation (M),Phospho (STY)	_AAAAM(ox)PQQFS(ph)PGPSGR_	DN152516_c13_g1_i1	putative ankyrin 2,3/unc44	3	556.912	-0.065984	0.0016066	51.566	2
6	AAAAMPQQFSPGPSGR	16	Oxidation (M),Phospho (STY)	_AAAAM(ox)PQQFS(ph)PGPSGR_	DN152516_c13_g1_i1	putative ankyrin 2,3/unc44	2	834.864	0.22861	6.1551e-09	106.58	2
7	AAAAMPQQFSPGPSGR	16	Oxidation (M),Phospho (STY)	_AAAAM(ox)PQQFS(ph)PGPSGR_	DN152516_c13_g1_i1	putative ankyrin 2,3/unc44	3	556.912	-0.063635	0.0067836	42.068	1
8	AAAAMPQQFSPGPSGR	16	Oxidation (M),Phospho (STY)	_AAAAM(ox)PQQFS(ph)PGPSGR_	DN152516_c13_g1_i1	putative ankyrin 2,3/unc44	3	556.912	0.13647	0.00018955	65.423	1
9	AAAAMPQQFSPGPSGR	16	Oxidation (M),Phospho (STY)	_AAAAM(ox)PQQFS(ph)PGPSGR_	DN152516_c13_g1_i1	putative ankyrin 2,3/unc44	2	834.864	0.40278	0.00038382	67.644	1
10	AAAAMPQQFSPGPSGR	16	Oxidation (M),Phospho (STY)	_AAAAM(ox)PQQFS(ph)PGPSGR_	DN152516_c13_g1_i1	putative ankyrin 2,3/unc44	2	834.864	0.27492	0.0022541	56.081	1
11	AAAAMPQQFSPGPSGR	16	Oxidation (M),Phospho (STY)	_AAAAM(ox)PQQFS(ph)PGPSGR_	DN152516_c13_g1_i1	putative ankyrin 2,3/unc44	2	834.864	0.099943	8.2458e-07	92.474	1
12	AAAAMPQQFSPGPSGR	16	Oxidation (M),Phospho (STY)	_AAAAM(ox)PQQFS(ph)PGPSGR_	DN152516_c13_g1_i1	putative ankyrin 2,3/unc44	3	556.912	0.27469	0.00059435	58.024	1
13	AAAAMPQQFSPGPSGR	16	Oxidation (M),Phospho (STY)	_AAAAM(ox)PQQFS(ph)PGPSGR_	DN152516_c13_g1_i1	putative ankyrin 2,3/unc44	2	834.864	0.62946	0.00016915	78.552	1
14	AAAAMPQQFSPGPSGR	16	Oxidation (M),Phospho (STY)	_AAAAM(ox)PQQFS(ph)PGPSGR_	DN152516_c13_g1_i1	putative ankyrin 2,3/unc44	2	834.864	-0.14701	4.3056e-06	86.213	2
15	AAAAMPQQFSPGPSGR	16	Oxidation (M),Phospho (STY)	_AAAAM(ox)PQQFS(ph)PGPSGR_	DN152516_c13_g1_i1	putative ankyrin 2,3/unc44	3	556.912	0.1154	0.0051454	43.81	1
16	AAAAMPQQFSPGPSGR	16	Phospho (STY)	_AAAAMPQQFS(ph)PGPSGR_	DN152516_c13_g1_i1	putative ankyrin 2,3/unc44	2	826.866	0.039813	5.3943e-24	139.39	3
17	AAAAMPQQFSPGPSGR	16	Phospho (STY)	_AAAAMPQQFS(ph)PGPSGR_	DN152516_c13_g1_i1	putative ankyrin 2,3/unc44	3	551.58	-0.10617	0.0078054	41.513	1
18	AAAAMPQQFSPGPSGR	16	Phospho (STY)	_AAAAMPQQFS(ph)PGPSGR_	DN152516_c13_g1_i1	putative ankyrin 2,3/unc44	2	826.866	0.092932	1.5098e-06	91.926	1
19	AAAAMPQQFSPGPSGR	16	Phospho (STY)	_AAAAMPQQFS(ph)PGPSGR_	DN152516_c13_g1_i1	putative ankyrin 2,3/unc44	2	826.866	0.33229	0.0003893	69.361	2
20	AAAAMPQQFSPGPSGR	16	Phospho (STY)	_AAAAMPQQFS(ph)PGPSGR_	DN152516_c13_g1_i1	putative ankyrin 2,3/unc44	3	551.58	0.30837	6.303e-05	78.674	2
21	AAAAMPQQFSPGPSGR	16	Phospho (STY)	_AAAAMPQQFS(ph)PGPSGR_	DN152516_c13_g1_i1	putative ankyrin 2,3/unc44	2	826.866	0.74681	5.082e-18	131.48	3
22	AAAAMPQQFSPGPSGR	16	Phospho (STY)	_AAAAMPQQFS(ph)PGPSGR_	DN152516_c13_g1_i1	putative ankyrin 2,3/unc44	2	826.866	-0.09242	0.0035775	54.668	2
23	AAAAMPQQFSPGPSGR	16	Phospho (STY)	_AAAAMPQQFS(ph)PGPSGR_	DN152516_c13_g1_i1	putative ankyrin 2,3/unc44	3	551.58	0.13561	0.0083534	40.968	1
24	AAAAMPQQFSPGPSGR	16	Phospho (STY)	_AAAAMPQQFS(ph)PGPSGR_	DN152516_c13_g1_i1	putative ankyrin 2,3/unc44	2	826.866	0.0040373	0.00074991	65.022	1
25	AAAASPTPVLPATVVDPR	18	Phospho (STY)	_AAAASPT(ph)PVLPATVVDPR_	DN137453_c0_g2_i6	NAD(P) transhydrogenase, mitochondrial	2	906.966	0.40031	0.0013572	63.225	1
26	AAAASPTPVLPATVVDPR	18	Phospho (STY)	_AAAASPT(ph)PVLPATVVDPR_	DN137453_c0_g2_i6	NAD(P) transhydrogenase, mitochondrial	2	906.966	0.4982	0.026899	49.125	1
27	AAAASPTPVLPATVVDPR	18	Phospho (STY)	_AAAAS(ph)PTPVLPATVVDPR_	DN137453_c0_g2_i6	NAD(P) transhydrogenase, mitochondrial	2	906.966	0.40567	0.00026519	61.276	1
28	AAAASPTPVLPATVVDPR	18	Phospho (STY)	_AAAASPT(ph)PVLPATVVDPR_	DN137453_c0_g2_i6	NAD(P) transhydrogenase, mitochondrial	2	906.966	0.71987	0.0011818	71.148	1
29	AAAASPTPVLPATVVDPR	18	Phospho (STY)	_AAAAS(ph)PTPVLPATVVDPR_	DN137453_c0_g2_i6	NAD(P) transhydrogenase, mitochondrial	2	906.966	0.57522	5.8891e-06	85.737	1
30	AAACAGISPR	10	Phospho (STY)	_AAACAGIS(ph)PR_	DN147909_c0_g2_i3	putative tektin	2	527.231	-0.97295	0.035925	45.28	1
31	AAACAGISPR	10	Phospho (STY)	_AAACAGIS(ph)PR_	DN147909_c0_g2_i3	putative tektin	2	527.231	0.17013	0.017525	53.448	1
32	AAACAGISPR	10	Phospho (STY)	_AAACAGIS(ph)PR_	DN147909_c0_g2_i3	putative tektin	2	527.231	0.1351	0.035925	45.28	1
33	AAAGVSWVADDVR	13	Phospho (STY)	_AAAGVS(ph)WVADDVR_	DN135761_c0_g1_i2	---	2	698.816	0.69022	0.00026304	91.355	1
34	AAAGVSWVADDVR	13	Phospho (STY)	_AAAGVS(ph)WVADDVR_	DN135761_c0_g1_i2	---	2	698.816	0.14957	0.00013976	98.281	1
35	AAAGVSWVADDVR	13	Phospho (STY)	_AAAGVS(ph)WVADDVR_	DN135761_c0_g1_i2	---	2	698.816	0.94678	0.00013976	98.281	1
36	AAASMAELTSVSEVK	15	Oxidation (M),Phospho (STY)	_AAASM(ox)AELTS(ph)VSEVK_	DN146459_c0_g2_i1	---	2	795.36	0.41343	7.9952e-79	180.62	1
37	AAASMAELTSVSEVK	15	Oxidation (M),Phospho (STY)	_AAASM(ox)AELTSVS(ph)EVK_	DN146459_c0_g2_i1	---	2	795.36	-0.1483	9.8733e-18	131.31	1
38	AAASMAELTSVSEVK	15	Oxidation (M),Phospho (STY)	_AAASM(ox)AELTS(ph)VSEVK_	DN146459_c0_g2_i1	---	2	795.36	-0.12535	1.8947e-14	125.73	1
39	AAASMAELTSVSEVK	15	Oxidation (M),Phospho (STY)	_AAASM(ox)AELTSVS(ph)EVK_	DN146459_c0_g2_i1	---	2	795.36	-0.053281	7.6007e-09	108.14	1
40	AAASMAELTSVSEVK	15	Oxidation (M),Phospho (STY)	_AAAS(ph)M(ox)AELTSVSEVK_	DN146459_c0_g2_i1	---	2	795.36	0.80522	1.227e-08	107.15	1
41	AAASMAELTSVSEVK	15	Oxidation (M),Phospho (STY)	_AAAS(ph)M(ox)AELTSVSEVK_	DN146459_c0_g2_i1	---	2	795.36	0.71799	3.5401e-05	79.489	1
42	AAASMAELTSVSEVK	15	Oxidation (M),Phospho (STY)	_AAASM(ox)AELTSVS(ph)EVK_	DN146459_c0_g2_i1	---	2	795.36	0.35789	1.4374e-23	138.05	1
43	AAASMAELTSVSEVK	15	Phospho (STY)	_AAASMAELTS(ph)VSEVK_	DN146459_c0_g2_i1	---	2	787.363	-0.13829	1.6199e-147	207.56	1
44	AAASMAELTSVSEVK	15	Phospho (STY)	_AAASMAELTSVS(ph)EVK_	DN146459_c0_g2_i1	---	2	787.363	-0.03928	2.3276e-93	188.1	1
45	AAASMAELTSVSEVK	15	Phospho (STY)	_AAAS(ph)MAELTSVSEVK_	DN146459_c0_g2_i1	---	2	787.363	0.12785	2.5985e-10	111.77	1
46	AAASMAELTSVSEVK	15	Phospho (STY)	_AAAS(ph)MAELTSVSEVK_	DN146459_c0_g2_i1	---	2	787.363	0.011225	6.93e-13	118.72	1
47	AAASMAELTSVSEVK	15	Phospho (STY)	_AAASMAELTS(ph)VSEVK_	DN146459_c0_g2_i1	---	2	787.363	0.037181	1.8013e-128	206.63	1
48	AAASMAELTSVSEVK	15	Phospho (STY)	_AAASMAELTSVS(ph)EVK_	DN146459_c0_g2_i1	---	2	787.363	0.20702	2.0581e-52	165.3	1
49	AAASMAELTSVSEVK	15	Phospho (STY)	_AAASMAELTSVS(ph)EVK_	DN146459_c0_g2_i1	---	2	787.363	0.65087	4.8466e-79	181.94	1
50	AAASMAELTSVSEVK	15	Phospho (STY)	_AAAS(ph)MAELTSVSEVK_	DN146459_c0_g2_i1	---	2	787.363	0.55828	7.3737e-11	116.13	1
51	AAASMAELTSVSEVK	15	Phospho (STY)	_AAASMAELTS(ph)VSEVK_	DN146459_c0_g2_i1	---	2	787.363	0.046453	1.5702e-109	194.19	2
52	AAASMAELTSVSEVK	15	Phospho (STY)	_AAASMAELTS(ph)VSEVK_	DN146459_c0_g2_i1	---	3	525.244	-0.030259	9.7212e-05	70.783	1
53	AAASMAELTSVSEVK	15	Phospho (STY)	_AAASMAELTSVS(ph)EVK_	DN146459_c0_g2_i1	---	2	787.363	0.17572	2.0647e-169	217.35	1
54	AAASMAELTSVSEVK	15	Phospho (STY)	_AAAS(ph)MAELTSVSEVK_	DN146459_c0_g2_i1	---	2	787.363	0.13788	6.93e-13	118.72	1
55	AAASMAELTSVSEVK	15	Phospho (STY)	_AAAS(ph)MAELTSVSEVK_	DN146459_c0_g2_i1	---	2	787.363	0.39134	2.5985e-10	111.77	1
56	AAASSMMEGLNR	12	Phospho (STY)	_AAASS(ph)MMEGLNR_	DN152409_c10_g1_i1	Tensin-3, partial	2	659.27	-0.24376	0.01632	51.643	1
57	AAASSMMEGLNR	12	Phospho (STY)	_AAASS(ph)MMEGLNR_	DN152409_c10_g1_i1	Tensin-3, partial	2	659.27	0.24862	0.00045573	97.631	2
58	AAASSMMEGLNR	12	Phospho (STY)	_AAASS(ph)MMEGLNR_	DN152409_c10_g1_i1	Tensin-3, partial	2	659.27	-0.14679	1.8472e-05	113.76	2
59	AAASSMMEGLNR	12	Phospho (STY)	_AAASS(ph)MMEGLNR_	DN152409_c10_g1_i1	Tensin-3, partial	2	659.27	-0.016303	0.00094009	84.753	2
60	AAASSMMEGLNR	12	Phospho (STY)	_AAASS(ph)MMEGLNR_	DN152409_c10_g1_i1	Tensin-3, partial	2	659.27	0.44013	0.0005465	92.939	2
61	AAASSMMEGLNR	12	2 Oxidation (M),Phospho (STY)	_AAASS(ph)M(ox)M(ox)EGLNR_	DN152409_c10_g1_i1	Tensin-3, partial	2	675.265	0.10922	0.0020687	63.185	2
62	AAASSMMEGLNR	12	2 Oxidation (M),Phospho (STY)	_AAASS(ph)M(ox)M(ox)EGLNR_	DN152409_c10_g1_i1	Tensin-3, partial	2	675.265	0.30989	0.0013266	67.234	2
63	AAASSMMEGLNR	12	2 Oxidation (M),Phospho (STY)	_AAASS(ph)M(ox)M(ox)EGLNR_	DN152409_c10_g1_i1	Tensin-3, partial	2	675.265	0.033482	0.0057526	53.377	2
64	AAASSMMEGLNR	12	2 Oxidation (M),Phospho (STY)	_AAASS(ph)M(ox)M(ox)EGLNR_	DN152409_c10_g1_i1	Tensin-3, partial	2	675.265	0.020843	0.00094995	70.889	1
65	AAASSMMEGLNR	12	Oxidation (M),Phospho (STY)	_AAASS(ph)MM(ox)EGLNR_	DN152409_c10_g1_i1	Tensin-3, partial	2	667.267	0.36122	0.0031046	64.798	1
66	AAATPPPLPPHSR	13	Phospho (STY)	_AAAT(ph)PPPLPPHSR_	DN144839_c0_g2_i2	putative cbl	3	464.566	-0.22711	0.0090587	55.011	1
67	AAATPPPLPPHSR	13	Phospho (STY)	_AAAT(ph)PPPLPPHSR_	DN144839_c0_g2_i2	putative cbl	3	464.566	0.098202	0.0028934	65.511	3
68	AAATPPPLPPHSR	13	Phospho (STY)	_AAAT(ph)PPPLPPHSR_	DN144839_c0_g2_i2	putative cbl	2	696.345	0.31457	0.030571	61.962	1
69	AAATPPPLPPHSR	13	Phospho (STY)	_AAAT(ph)PPPLPPHSR_	DN144839_c0_g2_i2	putative cbl	3	464.566	0.04198	0.031184	42.977	2
70	AAATPPPLPPHSR	13	Phospho (STY)	_AAAT(ph)PPPLPPHSR_	DN144839_c0_g2_i2	putative cbl	3	464.566	0.061217	0.029167	43.557	1
71	AAATPPPLPPHSR	13	Phospho (STY)	_AAAT(ph)PPPLPPHSR_	DN144839_c0_g2_i2	putative cbl	2	696.345	0.17075	0.039327	59.728	1
72	AAATPPPLPPHSR	13	Phospho (STY)	_AAAT(ph)PPPLPPHSR_	DN144839_c0_g2_i2	putative cbl	2	696.345	0.14542	0.043024	58.98	1
73	AAATPPPLPPHSR	13	Phospho (STY)	_AAAT(ph)PPPLPPHSR_	DN144839_c0_g2_i2	putative cbl	2	696.345	0.051282	0.011181	68.481	2
74	AAATSPNWNR	10	Phospho (STY)	_AAATS(ph)PNWNR_	DN147589_c3_g1_i3	Plastin-3, putative	2	584.251	-0.18732	0.0050321	67.385	1
75	AAATSPNWNR	10	Phospho (STY)	_AAATS(ph)PNWNR_	DN147589_c3_g1_i3	Plastin-3, putative	2	584.251	0.252	0.041666	43.68	1
76	AAATSPNWNR	10	Phospho (STY)	_AAAT(ph)SPNWNR_	DN147589_c3_g1_i3	Plastin-3, putative	2	584.251	0.14707	0.001843	91.701	2
77	AAATSPNWNR	10	Phospho (STY)	_AAATS(ph)PNWNR_	DN147589_c3_g1_i3	Plastin-3, putative	2	584.251	0.093956	0.0010955	84.507	1
78	AAAVSAPTTAASSPVHK	17	2 Phospho (STY)	_AAAVS(ph)APTTAASS(ph)PVHK_	DN122346_c0_g1_i2	---	2	863.384	0.65304	6.339e-15	113.42	1
79	AAAVSAPTTAASSPVHK	17	2 Phospho (STY)	_AAAVS(ph)APTTAASS(ph)PVHK_	DN122346_c0_g1_i2	---	3	575.925	0.11764	0.00084084	53.444	1
80	AAAVSAPTTAASSPVHK	17	2 Phospho (STY)	_AAAVS(ph)APTTAASS(ph)PVHK_	DN122346_c0_g1_i2	---	2	863.384	0.52441	2.5056e-09	95.666	1
81	AAAVSAPTTAASSPVHK	17	2 Phospho (STY)	_AAAVS(ph)APTTAASS(ph)PVHK_	DN122346_c0_g1_i2	---	3	575.925	-0.10539	0.0001192	66.906	1
82	AAAVSAPTTAASSPVHK	17	2 Phospho (STY)	_AAAVS(ph)APTTAASS(ph)PVHK_	DN122346_c0_g1_i2	---	2	863.384	-0.012113	1.0617e-35	143.91	1
83	AAAVSAPTTAASSPVHK	17	2 Phospho (STY)	_AAAVS(ph)APTTAASS(ph)PVHK_	DN122346_c0_g1_i2	---	2	863.384	0.49071	4.7111e-28	135.34	1
84	AAAVSAPTTAASSPVHK	17	2 Phospho (STY)	_AAAVS(ph)APTTAASS(ph)PVHK_	DN122346_c0_g1_i2	---	3	575.925	-0.054305	0.00033643	58.952	1
85	AADALVEDTRSLVSGAGDDQNR	22	2 Phospho (STY)	_AADALVEDTRS(ph)LVS(ph)GAGDDQNR_	DN152189_c6_g1_i1	Talin-2	3	807.342	0.15965	3.7688e-12	94.15	1
86	AADALVEDTRSLVSGAGDDQNR	22	2 Phospho (STY)	_AADALVEDTRS(ph)LVS(ph)GAGDDQNR_	DN152189_c6_g1_i1	Talin-2	3	807.342	0.18307	9.4054e-24	111.18	1
87	AADALVEDTRSLVSGAGDDQNR	22	2 Phospho (STY)	_AADALVEDT(ph)RSLVS(ph)GAGDDQNR_	DN152189_c6_g1_i1	Talin-2	3	807.342	0.56529	5.2926e-07	62.706	1
88	AADFFLLPQEAADQHCVPTGDSDPDASSSAASR	33	Phospho (STY)	_AADFFLLPQEAADQHCVPTGDS(ph)DPDASSSAASR_	DN145569_c0_g1_i1	---	3	1171.83	0.92717	8.2579e-09	44.413	1
89	AADLAQTHPQEAEGICK	17	Unmodified	_AADLAQTHPQEAEGICK_	DN152701_c12_g1_i2	Spectrin alpha chain	3	613.628	-0.039458	0.00078795	52.93	2
90	AADLAQTHPQEAEGICK	17	Unmodified	_AADLAQTHPQEAEGICK_	DN152701_c12_g1_i2	Spectrin alpha chain	3	613.628	-0.16955	2.2579e-06	85.563	1
91	AADLAQTHPQEAEGICK	17	Unmodified	_AADLAQTHPQEAEGICK_	DN152701_c12_g1_i2	Spectrin alpha chain	3	613.628	0.26005	0.0084097	38.777	1
92	AADLAQTHPQEAEGICK	17	Unmodified	_AADLAQTHPQEAEGICK_	DN152701_c12_g1_i2	Spectrin alpha chain	3	613.628	-0.023142	0.036734	25.995	1
93	AADLAQTHPQEAEGICK	17	Unmodified	_AADLAQTHPQEAEGICK_	DN152701_c12_g1_i2	Spectrin alpha chain	3	613.628	0.28204	7.3482e-05	79.514	2
94	AADLAQTHPQEAEGICK	17	Unmodified	_AADLAQTHPQEAEGICK_	DN152701_c12_g1_i2	Spectrin alpha chain	2	919.939	0.10379	8.4605e-46	157.98	1
95	AAEDFPLLASQVNAGGDTK	19	Phospho (STY)	_AAEDFPLLAS(ph)QVNAGGDTK_	DN146243_c2_g1_i4	basigin related	2	992.457	0.92055	1.5489e-06	90.252	1
96	AAEDFPLLASQVNAGGDTK	19	Phospho (STY)	_AAEDFPLLAS(ph)QVNAGGDTK_	DN146243_c2_g1_i4	basigin related	3	661.973	0.18029	2.6386e-05	69.704	1
97	AAEDFPLLASQVNAGGDTK	19	Phospho (STY)	_AAEDFPLLAS(ph)QVNAGGDTK_	DN146243_c2_g1_i4	basigin related	3	661.973	0.4461	4.0832e-07	90.475	2
98	AAEDFPLLASQVNAGGDTK	19	Phospho (STY)	_AAEDFPLLAS(ph)QVNAGGDTK_	DN146243_c2_g1_i4	basigin related	2	992.457	0.59936	1.5418e-28	126.03	2
99	AAEDFPLLASQVNAGGDTK	19	Phospho (STY)	_AAEDFPLLAS(ph)QVNAGGDTK_	DN146243_c2_g1_i4	basigin related	2	992.457	0.80946	1.7799e-34	136.57	1
100	AAEDFPLLASQVNAGGDTK	19	Phospho (STY)	_AAEDFPLLAS(ph)QVNAGGDTK_	DN146243_c2_g1_i4	basigin related	3	661.973	0.7038	0.00061213	50.271	1
101	AAEGSSNVFSMFDQTQIQEFK	21	Oxidation (M),Phospho (STY)	_AAEGS(ph)SNVFSM(ox)FDQTQIQEFK_	DN151182_c4_g3_i1	---	3	820.686	-0.022828	0.0015207	43.696	1
102	AAEHQAAELQR	11	Unmodified	_AAEHQAAELQR_	DN149561_c5_g1_i1	putative paramyosin	3	408.542	-0.3763	0.00030889	84.479	1
103	AAEHQAAELQR	11	Unmodified	_AAEHQAAELQR_	DN149561_c5_g1_i1	putative paramyosin	2	612.31	-0.11812	0.0008828	95.094	1
104	AAEHQAAELQR	11	Unmodified	_AAEHQAAELQR_	DN149561_c5_g1_i1	putative paramyosin	3	408.542	0.067629	0.00099422	68.536	1
105	AAELTPDMSYQKPAIDTSK	19	Unmodified	_AAELTPDMSYQKPAIDTSK_	DN152960_c38_g1_i1	LOW QUALITY PROTEIN: serine/threonine kinase	3	689.342	0.24213	0.028222	38.377	1
106	AAELTPDMSYQKPAIDTSK	19	Unmodified	_AAELTPDMSYQKPAIDTSK_	DN152960_c38_g1_i1	LOW QUALITY PROTEIN: serine/threonine kinase	3	689.342	0.10842	6.7087e-05	77.899	1
107	AAELTPDMSYQKPAIDTSK	19	Unmodified	_AAELTPDMSYQKPAIDTSK_	DN152960_c38_g1_i1	LOW QUALITY PROTEIN: serine/threonine kinase	3	689.342	0.095429	2.3899e-07	92.474	1
108	AAEVTTLSSPNRK	13	Phospho (STY)	_AAEVTTLS(ph)SPNRK_	DN151192_c5_g2_i1	Suppression of tumorigenicity 5 protein	2	727.356	-0.21188	0.0047023	67.326	1
109	AAFDMFDADGGGDISTK	17	Unmodified	_AAFDMFDADGGGDISTK_	DN83415_c0_g1_i1	---	2	859.372	0.83687	5.3573e-15	116.06	1
110	AAFDMFDADGGGDISTK	17	Unmodified	_AAFDMFDADGGGDISTK_	DN83415_c0_g1_i1	---	2	859.372	0.49192	6.5752e-13	109.36	1
111	AAFDMFDADGGGDISTK	17	Unmodified	_AAFDMFDADGGGDISTK_	DN83415_c0_g1_i1	---	2	859.372	0.64144	1.3515e-09	100.04	1
112	AAFDMFDADGGGDISTK	17	Unmodified	_AAFDMFDADGGGDISTK_	DN83415_c0_g1_i1	---	2	859.372	0.91333	5.0917e-12	107.03	1
113	AAGATAQKPSAAFQHQSPVK	20	Phospho (STY)	_AAGATAQKPSAAFQHQS(ph)PVK_	DN141429_c0_g1_i3	---	3	692.341	-0.1721	3.2471e-21	114.57	1
114	AAGISLHDEIVDSEPSDPHR	20	Phospho (STY)	_AAGIS(ph)LHDEIVDSEPSDPHR_	DN149210_c1_g7_i2	Protein transport protein Sec24B	3	742.334	0.21626	4.0003e-21	113.42	1
115	AAHRDDTVLATLQNDDMSEHNK	22	Phospho (STY)	_AAHRDDTVLAT(ph)LQNDDMSEHNK_	DN148059_c2_g2_i7	protein kinase	4	641.033	0.12021	0.00086598	43.823	1
116	AAIAEESEDEEVDASDLDAK	20	Phospho (STY)	_AAIAEES(ph)EDEEVDASDLDAK_	DN130843_c0_g1_i1	nascent polypeptide-associated complex subunit alpha-like	2	1093.95	0.69977	1.163e-07	74.63	1
117	AAIAEESEDEEVDASDLDAK	20	Phospho (STY)	_AAIAEES(ph)EDEEVDASDLDAK_	DN130843_c0_g1_i1	nascent polypeptide-associated complex subunit alpha-like	2	1093.95	0.3516	4.5749e-05	68.445	1
118	AAIAEESEDEEVDASDLDAK	20	Phospho (STY)	_AAIAEES(ph)EDEEVDASDLDAK_	DN130843_c0_g1_i1	nascent polypeptide-associated complex subunit alpha-like	2	1093.95	-0.21384	8.1482e-35	137.38	1
119	AAIAEESEDEEVDASDLDAK	20	Phospho (STY)	_AAIAEES(ph)EDEEVDASDLDAK_	DN130843_c0_g1_i1	nascent polypeptide-associated complex subunit alpha-like	2	1093.95	0.44101	1.2922e-103	186.62	1
120	AAIAEESEDEEVDASDLDAK	20	Phospho (STY)	_AAIAEES(ph)EDEEVDASDLDAK_	DN130843_c0_g1_i1	nascent polypeptide-associated complex subunit alpha-like	2	1093.95	0.57286	1.8596e-138	205.9	1
121	AAIAEESEDEEVDASDLDAK	20	Phospho (STY)	_AAIAEES(ph)EDEEVDASDLDAK_	DN130843_c0_g1_i1	nascent polypeptide-associated complex subunit alpha-like	2	1093.95	0.27328	2.7754e-179	219.79	1
122	AAIAEESEDEEVDASDLDAK	20	Phospho (STY)	_AAIAEES(ph)EDEEVDASDLDAK_	DN130843_c0_g1_i1	nascent polypeptide-associated complex subunit alpha-like	3	729.634	0.12528	0.00036095	51.301	1
123	AAIAEESEDEEVDASDLDAK	20	Phospho (STY)	_AAIAEES(ph)EDEEVDASDLDAK_	DN130843_c0_g1_i1	nascent polypeptide-associated complex subunit alpha-like	2	1093.95	0.68138	3.3334e-138	204.65	2
124	AAIAEESEDEEVDASDLDAK	20	Phospho (STY)	_AAIAEES(ph)EDEEVDASDLDAK_	DN130843_c0_g1_i1	nascent polypeptide-associated complex subunit alpha-like	2	1093.95	0.26451	6.3122e-36	141.91	1
125	AAIQIEGSSRTPQSGAEEAHNTLR	24	2 Phospho (STY)	_AAIQIEGS(ph)SRTPQS(ph)GAEEAHNTLR_	DN151855_c4_g1_i1	microtubule-actin cross-linking factor 1, isoforms 1/2/3/5-like	3	895.067	0.67209	1.6521e-20	102.47	1
126	AALAQSTSTADLMTVSSFNPYDR	23	2 Phospho (STY)	_AALAQSTST(ph)ADLMTVSS(ph)FNPYDR_	DN150711_c1_g1_i1	---	3	869.368	0.56614	1.3088e-08	86.191	1
127	AALEKLSLNK	10	Phospho (STY)	_AALEKLS(ph)LNK_	DN149384_c1_g3_i5	putative serine--tRNA ligase, cytoplasmic	2	583.813	0.27729	0.031651	63.473	1
128	AALEKLSLNK	10	Phospho (STY)	_AALEKLS(ph)LNK_	DN149384_c1_g3_i5	putative serine--tRNA ligase, cytoplasmic	2	583.813	0.26712	0.0049935	84.169	1
129	AALEKLSLNK	10	Phospho (STY)	_AALEKLS(ph)LNK_	DN149384_c1_g3_i5	putative serine--tRNA ligase, cytoplasmic	2	583.813	0.31088	0.0012361	105.66	1
130	AALELSQVR	9	Phospho (STY)	_AALELS(ph)QVR_	DN152243_c17_g1_i3	myosin heavy chain, putative	2	533.768	0.28141	0.035818	45.433	1
131	AALELSQVR	9	Phospho (STY)	_AALELS(ph)QVR_	DN152243_c17_g1_i3	myosin heavy chain, putative	2	533.768	0.30354	0.0042064	72.29	1
132	AALELSQVR	9	Phospho (STY)	_AALELS(ph)QVR_	DN152243_c17_g1_i3	myosin heavy chain, putative	2	533.768	0.68336	0.041983	43.68	1
133	AALELSQVR	9	Phospho (STY)	_AALELS(ph)QVR_	DN152243_c17_g1_i3	myosin heavy chain, putative	2	533.768	-0.14351	0.0027562	81.92	1
134	AALEVSGYER	10	Phospho (STY)	_AALEVS(ph)GYER_	DN152703_c9_g1_i2	Ankyrin-3	2	587.761	-0.0047823	0.043549	48.467	1
135	AALFNSKDDIDR	12	Phospho (STY)	_AALFNS(ph)KDDIDR_	DN148820_c1_g1_i6	feline leukemia virus subgroup C receptor-related protein 2-like isoform X5	2	722.827	0.061287	0.0062509	79.837	1
136	AALFNSKDDIDR	12	Phospho (STY)	_AALFNS(ph)KDDIDR_	DN148820_c1_g1_i6	feline leukemia virus subgroup C receptor-related protein 2-like isoform X5	2	722.827	0.36141	0.0082096	74.89	1
137	AALSSPSPQTAQTTAEVSPENK	22	Phospho (STY)	_AALSSPS(ph)PQTAQTTAEVSPENK_	DN145648_c0_g1_i3	---	3	765.356	0.35462	2.0683e-07	65.184	1
138	AAMDVEAMPMTSPR	14	Acetyl (Protein N-term),Phospho (STY)	_(ac)AAMDVEAMPMT(ph)SPR_	DN146870_c0_g2_i1	---	2	814.83	0.71701	0.00013866	98.573	1
139	AAMDVEAMPMTSPR	14	Acetyl (Protein N-term),Phospho (STY)	_(ac)AAMDVEAMPMT(ph)SPR_	DN146870_c0_g2_i1	---	2	814.83	0.46747	0.0011582	75.674	1
140	AAPAPAAHTGVRSPAGSQSAGDSSQINALR	30	Phospho (STY)	_AAPAPAAHTGVRS(ph)PAGSQSAGDSSQINALR_	DN143736_c1_g1_i1	Microtubule-associated protein RP/EB family member 1	3	975.804	-0.10101	8.8203e-23	100.15	1
141	AAPQSARPTNQATTPTQQPK	20	Phospho (STY)	_AAPQSARPTNQAT(ph)TPTQQPK_	DN150363_c2_g5_i2	Echinoderm microtubule-associated protein-like 1	3	725.018	0.62258	4.6541e-05	60.171	1
142	AAPQSARPTNQATTPTQQPK	20	Phospho (STY)	_AAPQSARPTNQATT(ph)PTQQPK_	DN150363_c2_g5_i2	Echinoderm microtubule-associated protein-like 1	3	725.018	-0.058517	0.00093816	51.301	1
143	AAPQSARPTNQATTPTQQPK	20	Phospho (STY)	_AAPQSARPTNQATT(ph)PTQQPK_	DN150363_c2_g5_i2	Echinoderm microtubule-associated protein-like 1	3	725.018	-0.080858	1.1427e-10	100.39	1
144	AAPSFAAAVSSGAGPGPAAPK	21	Phospho (STY)	_AAPSFAAAVS(ph)SGAGPGPAAPK_	DN152446_c9_g1_i2	Microtubule-associated protein 1A	2	931.446	0.32347	1.0791e-05	72.399	1
145	AAQEAIDWLEK	11	Unmodified	_AAQEAIDWLEK_	DN137408_c0_g2_i1	---	2	637.325	0.20456	0.0058415	72.29	1
146	AAQEAIDWLEK	11	Unmodified	_AAQEAIDWLEK_	DN137408_c0_g2_i1	---	2	637.325	0.43861	0.0030573	81.92	1
147	AASAAPSLTHAQSGSASPR	19	Phospho (STY)	_AASAAPS(ph)LTHAQSGSASPR_	DN139745_c0_g1_i1	Troponin I (TnI), putative	3	616.286	0.37507	0.00047476	51.089	1
148	AASAHGPASTGQSPFHK	17	2 Phospho (STY)	_AASAHGPAS(ph)TGQS(ph)PFHK_	DN150165_c0_g1_i1	serine/threonine kinase	3	604.249	0.45039	0.0020989	49.592	1
149	AASAHGPASTGQSPFHK	17	2 Phospho (STY)	_AASAHGPAS(ph)TGQS(ph)PFHK_	DN150165_c0_g1_i1	serine/threonine kinase	3	604.249	0.062477	0.0063172	42.123	1
150	AASAHGPASTGQSPFHK	17	Phospho (STY)	_AASAHGPASTGQS(ph)PFHK_	DN150165_c0_g1_i1	serine/threonine kinase	3	577.593	-0.15506	0.0054416	42.639	1
151	AASAHGPASTGQSPFHK	17	Phospho (STY)	_AASAHGPASTGQS(ph)PFHK_	DN150165_c0_g1_i1	serine/threonine kinase	3	577.593	-0.13953	6.9094e-05	80.142	1
152	AASAHGPASTGQSPFHK	17	Phospho (STY)	_AASAHGPASTGQS(ph)PFHK_	DN150165_c0_g1_i1	serine/threonine kinase	3	577.593	-0.12	8.0178e-05	79.293	1
153	AASAHGPASTGQSPFHK	17	Phospho (STY)	_AASAHGPASTGQS(ph)PFHK_	DN150165_c0_g1_i1	serine/threonine kinase	3	577.593	-0.010542	7.7907e-05	79.467	1
154	AASAHGPASTGQSPFHK	17	Phospho (STY)	_AASAHGPAS(ph)TGQSPFHK_	DN150165_c0_g1_i1	serine/threonine kinase	3	577.593	0.21126	7.8815e-16	116.09	1
155	AASAHGPASTGQSPFHK	17	Phospho (STY)	_AASAHGPAS(ph)TGQSPFHK_	DN150165_c0_g1_i1	serine/threonine kinase	2	865.886	0.078161	0.0039905	51.876	1
156	AASDAYTWVSSGER	14	Phospho (STY)	_AASDAY(ph)TWVSSGER_	DN146866_c0_g1_i2	putative sj-Ts4 protein	2	790.325	0.42924	1.0348e-21	142.1	1
157	AASDAYTWVSSGER	14	Phospho (STY)	_AAS(ph)DAYTWVSSGER_	DN146866_c0_g1_i2	putative sj-Ts4 protein	2	790.325	0.41419	3.2395e-14	127.83	1
158	AASDAYTWVSSGER	14	Phospho (STY)	_AASDAY(ph)TWVSSGER_	DN146866_c0_g1_i2	putative sj-Ts4 protein	2	790.325	0.02373	7.6647e-06	103.3	1
159	AASDAYTWVSSGER	14	Phospho (STY)	_AAS(ph)DAYTWVSSGER_	DN146866_c0_g1_i2	putative sj-Ts4 protein	2	790.325	0.77872	5.7927e-38	154.46	1
160	AASDAYTWVSSGER	14	Unmodified	_AASDAYTWVSSGER_	DN146866_c0_g1_i2	putative sj-Ts4 protein	2	750.342	-0.043341	0.0015292	71.279	1
161	AASFVQDLESSR	12	Phospho (STY)	_AASFVQDLES(ph)SR_	DN145567_c1_g1_i1	putative gelsolin	2	695.306	0.49667	6.0967e-106	196.67	1
162	AASFVQDLESSR	12	Phospho (STY)	_AASFVQDLESS(ph)R_	DN145567_c1_g1_i1	putative gelsolin	2	695.306	0.33769	2.2043e-05	112.96	1
163	AASFVQDLESSR	12	Phospho (STY)	_AASFVQDLESS(ph)R_	DN145567_c1_g1_i1	putative gelsolin	2	695.306	0.049961	7.9179e-27	147.12	1
164	AASFVQDLESSR	12	Phospho (STY)	_AAS(ph)FVQDLESSR_	DN145567_c1_g1_i1	putative gelsolin	2	695.306	0.084799	2.1456e-13	133.47	1
165	AASFVQDLESSR	12	Phospho (STY)	_AASFVQDLES(ph)SR_	DN145567_c1_g1_i1	putative gelsolin	2	695.306	0.3023	5.2665e-37	157.68	1
166	AASFVQDLESSR	12	Phospho (STY)	_AAS(ph)FVQDLESSR_	DN145567_c1_g1_i1	putative gelsolin	2	695.306	0.62401	0.00069357	89.624	2
167	AASFVQDLESSR	12	Phospho (STY)	_AAS(ph)FVQDLESSR_	DN145567_c1_g1_i1	putative gelsolin	2	695.306	0.84427	3.1012e-05	110.97	1
168	AASFVQDLESSR	12	Unmodified	_AASFVQDLESSR_	DN145567_c1_g1_i1	putative gelsolin	2	655.323	0.62042	0.0008498	98.105	2
169	AASFVQDLESSR	12	Unmodified	_AASFVQDLESSR_	DN145567_c1_g1_i1	putative gelsolin	2	655.323	0.29729	2.6818e-05	114.72	1
170	AASFVQDLESSR	12	Unmodified	_AASFVQDLESSR_	DN145567_c1_g1_i1	putative gelsolin	2	655.323	0.71385	2.6818e-05	114.72	1
171	AASLDEDAFKPR	12	Phospho (STY)	_AAS(ph)LDEDAFKPR_	DN147347_c0_g1_i7	---	2	700.316	0.042248	1.1663e-07	122.78	2
172	AASLDEDAFKPR	12	Phospho (STY)	_AAS(ph)LDEDAFKPR_	DN147347_c0_g1_i7	---	2	700.316	0.39362	2.3165e-07	119.62	1
173	AASLDEDAFKPR	12	Phospho (STY)	_AAS(ph)LDEDAFKPR_	DN147347_c0_g1_i7	---	3	467.213	0.24879	0.0098351	44.436	1
174	AASLDEDAFKPR	12	Unmodified	_AASLDEDAFKPR_	DN147347_c0_g1_i7	---	3	440.558	-0.30851	0.001595	67.385	1
175	AASLDEDAFKPR	12	Unmodified	_AASLDEDAFKPR_	DN147347_c0_g1_i7	---	3	440.558	-0.043788	0.0044876	58.172	1
176	AASLTPSPTPSK	12	Phospho (STY)	_AAS(ph)LTPSPTPSK_	DN152297_c2_g1_i2	Liprin-alpha-3, partial	2	618.797	0.42908	0.0012641	81.703	2
177	AASLTPSPTPSK	12	Phospho (STY)	_AASLTPS(ph)PTPSK_	DN152297_c2_g1_i2	Liprin-alpha-3, partial	2	618.797	0.026054	0.0055899	61.444	2
178	AASLTPSPTPSK	12	Phospho (STY)	_AAS(ph)LTPSPTPSK_	DN152297_c2_g1_i2	Liprin-alpha-3, partial	2	618.797	0.058537	0.0007407	88.561	1
179	AASLTPSPTPSK	12	Phospho (STY)	_AAS(ph)LTPSPTPSK_	DN152297_c2_g1_i2	Liprin-alpha-3, partial	2	618.797	-0.24444	0.00041749	99.927	2
180	AASMNSANLEFR	12	2 Phospho (STY)	_AAS(ph)MNS(ph)ANLEFR_	DN151855_c4_g1_i1	microtubule-actin cross-linking factor 1, isoforms 1/2/3/5-like	2	735.778	0.5025	3.1613e-05	110.12	1
181	AASMNSANLEFR	12	2 Phospho (STY)	_AAS(ph)MNS(ph)ANLEFR_	DN151855_c4_g1_i1	microtubule-actin cross-linking factor 1, isoforms 1/2/3/5-like	2	735.778	0.14395	0.0050594	61.477	1
182	AASMNSANLEFR	12	Phospho (STY)	_AAS(ph)MNSANLEFR_	DN151855_c4_g1_i1	microtubule-actin cross-linking factor 1, isoforms 1/2/3/5-like	2	695.795	0.4226	0.032551	47.548	1
183	AASMNSANLEFR	12	Phospho (STY)	_AAS(ph)MNSANLEFR_	DN151855_c4_g1_i1	microtubule-actin cross-linking factor 1, isoforms 1/2/3/5-like	2	695.795	0.12567	0.00039624	101.2	1
184	AASPAQSATMPMR	13	Phospho (STY)	_AAS(ph)PAQSATMPMR_	DN151214_c4_g1_i1	---	2	699.799	0.016577	0.00034076	85.469	1
185	AASPAQSATMPMR	13	Phospho (STY)	_AAS(ph)PAQSATMPMR_	DN151214_c4_g1_i1	---	2	699.799	-0.11867	0.00031871	87.138	1
186	AASPDQLPTAGR	12	Phospho (STY)	_AAS(ph)PDQLPTAGR_	DN151018_c2_g2_i1	putative tgf beta receptor associated protein-1	2	632.29	-0.17245	0.00047168	96.673	1
187	AASPDQLPTAGR	12	Phospho (STY)	_AAS(ph)PDQLPTAGR_	DN151018_c2_g2_i1	putative tgf beta receptor associated protein-1	2	632.29	0.050358	0.0021751	71.531	2
188	AASPNQPPPDYGDYYLEDQHSLR	23	Phospho (STY)	_AAS(ph)PNQPPPDYGDYYLEDQHSLR_	DN142129_c3_g1_i1	---	3	905.057	0.63055	2.1896e-05	55.022	1
189	AASPNQPPPDYGDYYLEDQHSLR	23	Phospho (STY)	_AAS(ph)PNQPPPDYGDYYLEDQHSLR_	DN142129_c3_g1_i1	---	3	905.057	0.61051	5.7044e-08	70.109	1
190	AASPNQPPPDYGDYYLEDQHSLR	23	Phospho (STY)	_AAS(ph)PNQPPPDYGDYYLEDQHSLR_	DN142129_c3_g1_i1	---	3	905.057	0.56981	8.6025e-08	74.321	3
191	AASPNQPPPDYGDYYLEDQHSLR	23	Phospho (STY)	_AAS(ph)PNQPPPDYGDYYLEDQHSLR_	DN142129_c3_g1_i1	---	3	905.057	0.43817	2.4802e-10	92.801	6
192	AASPNQPPPDYGDYYLEDQHSLR	23	Phospho (STY)	_AAS(ph)PNQPPPDYGDYYLEDQHSLR_	DN142129_c3_g1_i1	---	3	905.057	0.4119	2.3179e-13	100.66	5
193	AASPNQPPPDYGDYYLEDQHSLR	23	Phospho (STY)	_AAS(ph)PNQPPPDYGDYYLEDQHSLR_	DN142129_c3_g1_i1	---	3	905.057	0.22892	1.4715e-13	100.98	1
194	AASPPRPSSSSEVHPSR	17	Phospho (STY)	_AAS(ph)PPRPSSSSEVHPSR_	DN151225_c0_g2_i1	---	3	610.283	0.34831	0.00080861	53.998	1
195	AASPPRPSSSSEVHPSR	17	Phospho (STY)	_AAS(ph)PPRPSSSSEVHPSR_	DN151225_c0_g2_i1	---	3	610.283	0.2352	0.0040309	44.848	1
196	AASPPRPSSSSEVHPSR	17	Phospho (STY)	_AAS(ph)PPRPSSSSEVHPSR_	DN151225_c0_g2_i1	---	3	610.283	0.19199	0.0010135	52.451	2
197	AASPPRPSSSSEVHPSR	17	Phospho (STY)	_AAS(ph)PPRPSSSSEVHPSR_	DN151225_c0_g2_i1	---	3	610.283	0.49124	0.0038267	45.363	1
198	AASPPTDSVRPVQVDDSPR	19	Phospho (STY)	_AASPPTDSVRPVQVDDS(ph)PR_	DN148493_c0_g1_i6	---	3	691.992	0.18156	9.3843e-05	57.802	1
199	AASPPTDSVRPVQVDDSPR	19	Phospho (STY)	_AAS(ph)PPTDSVRPVQVDDSPR_	DN148493_c0_g1_i6	---	3	691.992	0.16632	8.7984e-07	87.652	2
200	AASPQSPPTWPSK	13	Phospho (STY)	_AAS(ph)PQSPPTWPSK_	DN151553_c2_g1_i1	Triple functional domain protein	2	717.327	0.12402	0.017342	51.092	1
201	AASPQSPPTWPSK	13	Phospho (STY)	_AAS(ph)PQSPPTWPSK_	DN151553_c2_g1_i1	Triple functional domain protein	2	717.327	0.21979	0.0024903	67.685	1
202	AASPQSPPTWPSK	13	Phospho (STY)	_AAS(ph)PQSPPTWPSK_	DN151553_c2_g1_i1	Triple functional domain protein	2	717.327	0.024497	0.00025959	91.616	1
203	AASVAPASSTSSPRPR	16	Phospho (STY)	_AASVAPASSTSS(ph)PRPR_	DN152499_c7_g1_i2	---	2	811.388	0.24006	0.0014465	72.772	1
204	AASVAPASSTSSPRPR	16	Phospho (STY)	_AASVAPASSTSS(ph)PRPR_	DN152499_c7_g1_i2	---	2	811.388	0.79446	1.3022e-05	89.859	1
205	AASVAPASSTSSPRPR	16	2 Phospho (STY)	_AASVAPAS(ph)S(ph)TSSPRPR_	DN152499_c7_g1_i2	---	2	851.371	0.51456	0.021631	40.941	1
206	AASVPASLNR	10	Phospho (STY)	_AAS(ph)VPASLNR_	DN150747_c0_g3_i1	Band 4.1-like protein 2	2	533.258	0.45624	0.028126	48.568	1
207	AASVPASLNR	10	Phospho (STY)	_AAS(ph)VPASLNR_	DN150747_c0_g3_i1	Band 4.1-like protein 2	2	533.258	0.043245	0.030156	47.712	1
208	AATANLVPGTK	11	Phospho (STY)	_AAT(ph)ANLVPGTK_	DN152432_c2_g1_i2	titin, putative	2	561.781	-0.23728	0.031264	64.244	1
209	AATANLVPGTK	11	Phospho (STY)	_AAT(ph)ANLVPGTK_	DN152432_c2_g1_i2	titin, putative	2	561.781	-0.9925	0.018768	69.261	1
210	AATLVCDPMHIK	12	Phospho (STY)	_AAT(ph)LVCDPMHIK_	DN149449_c2_g2_i1	---	2	718.327	0.45945	0.0093805	77.372	1
211	AATPDCLQQLR	11	Phospho (STY)	_AAT(ph)PDCLQQLR_	DN152178_c6_g2_i1	Hepatoma-derived growth factor-related protein 2	2	676.805	-0.30688	0.0030374	102.87	1
212	AATPDCLQQLR	11	Phospho (STY)	_AAT(ph)PDCLQQLR_	DN152178_c6_g2_i1	Hepatoma-derived growth factor-related protein 2	2	676.805	-0.017585	0.0025599	95.273	1
213	AATPDCLQQLR	11	Phospho (STY)	_AAT(ph)PDCLQQLR_	DN152178_c6_g2_i1	Hepatoma-derived growth factor-related protein 2	2	676.805	-0.025938	0.0086177	82.069	1
214	AAVPKDDEDDDIDFFGSEDEEEAEK	25	Phospho (STY)	_AAVPKDDEDDDIDFFGS(ph)EDEEEAEK_	DN131688_c0_g1_i1	elongation factor 1-beta-like	3	965.713	0.86862	2.4097e-11	77.175	1
215	AAVPKDDEDDDIDFFGSEDEEEAEK	25	Phospho (STY)	_AAVPKDDEDDDIDFFGS(ph)EDEEEAEK_	DN131688_c0_g1_i1	elongation factor 1-beta-like	3	965.713	1.1453	1.833e-11	73.107	1
216	AAVPKDDEDDDIDFFGSEDEEEAEK	25	Phospho (STY)	_AAVPKDDEDDDIDFFGS(ph)EDEEEAEK_	DN131688_c0_g1_i1	elongation factor 1-beta-like	3	965.713	1.3515	6.1591e-16	95.746	3
217	AAVPKDDEDDDIDFFGSEDEEEAEK	25	Phospho (STY)	_AAVPKDDEDDDIDFFGS(ph)EDEEEAEK_	DN131688_c0_g1_i1	elongation factor 1-beta-like	3	965.713	0.944	3.3944e-16	98.349	1
218	AAVPKDDEDDDIDFFGSEDEEEAEK	25	Phospho (STY)	_AAVPKDDEDDDIDFFGS(ph)EDEEEAEK_	DN131688_c0_g1_i1	elongation factor 1-beta-like	3	965.713	0.9738	6.0871e-21	106.32	2
219	AAVPKDDEDDDIDFFGSEDEEEAEK	25	Phospho (STY)	_AAVPKDDEDDDIDFFGS(ph)EDEEEAEK_	DN131688_c0_g1_i1	elongation factor 1-beta-like	3	965.713	0.81818	1.0089e-17	101.45	2
220	AAVPKDDEDDDIDFFGSEDEEEAEK	25	Phospho (STY)	_AAVPKDDEDDDIDFFGS(ph)EDEEEAEK_	DN131688_c0_g1_i1	elongation factor 1-beta-like	3	965.713	0.65356	1.503e-09	67.913	1
221	AAVPKDDEDDDIDFFGSEDEEEAEK	25	Phospho (STY)	_AAVPKDDEDDDIDFFGS(ph)EDEEEAEK_	DN131688_c0_g1_i1	elongation factor 1-beta-like	3	965.713	1.084	1.8297e-16	99.822	4
222	AAVPKDDEDDDIDFFGSEDEEEAEK	25	Phospho (STY)	_AAVPKDDEDDDIDFFGS(ph)EDEEEAEK_	DN131688_c0_g1_i1	elongation factor 1-beta-like	2	1448.07	0.98578	5.0926e-217	225.35	1
223	AAVPKDDEDDDIDFFGSEDEEEAEK	25	Phospho (STY)	_AAVPKDDEDDDIDFFGS(ph)EDEEEAEK_	DN131688_c0_g1_i1	elongation factor 1-beta-like	3	965.713	0.72547	8.9756e-36	122.94	3
224	AAVPKDDEDDDIDFFGSEDEEEAEK	25	Phospho (STY)	_AAVPKDDEDDDIDFFGS(ph)EDEEEAEK_	DN131688_c0_g1_i1	elongation factor 1-beta-like	3	965.713	0.85151	7.6432e-16	94.349	1
225	AAVPKDDEDDDIDFFGSEDEEEAEK	25	Phospho (STY)	_AAVPKDDEDDDIDFFGS(ph)EDEEEAEK_	DN131688_c0_g1_i1	elongation factor 1-beta-like	3	965.713	0.58722	1.8117e-27	114.71	3
226	AAVPKDDEDDDIDFFGSEDEEEAEK	25	Phospho (STY)	_AAVPKDDEDDDIDFFGS(ph)EDEEEAEK_	DN131688_c0_g1_i1	elongation factor 1-beta-like	3	965.713	0.67425	1.2006e-16	100.41	3
227	AAVPKDDEDDDIDFFGSEDEEEAEK	25	Phospho (STY)	_AAVPKDDEDDDIDFFGS(ph)EDEEEAEK_	DN131688_c0_g1_i1	elongation factor 1-beta-like	2	1448.07	1.2361	5.0343e-105	175.34	1
228	AAVPKDDEDDDIDFFGSEDEEEAEK	25	Phospho (STY)	_AAVPKDDEDDDIDFFGS(ph)EDEEEAEK_	DN131688_c0_g1_i1	elongation factor 1-beta-like	3	965.713	0.54466	5.7876e-36	124.02	3
229	AAVPKDDEDDDIDFFGSEDEEEAEK	25	Phospho (STY)	_AAVPKDDEDDDIDFFGS(ph)EDEEEAEK_	DN131688_c0_g1_i1	elongation factor 1-beta-like	3	965.713	0.84001	3.8999e-27	111.09	4
230	AAVPKDDEDDDIDFFGSEDEEEAEK	25	Phospho (STY)	_AAVPKDDEDDDIDFFGS(ph)EDEEEAEK_	DN131688_c0_g1_i1	elongation factor 1-beta-like	2	1448.07	0.60321	1.1649e-194	222.4	1
231	AAVPKDDEDDDIDFFGSEDEEEAEK	25	Phospho (STY)	_AAVPKDDEDDDIDFFGS(ph)EDEEEAEK_	DN131688_c0_g1_i1	elongation factor 1-beta-like	3	965.713	0.71636	5.7876e-36	124.02	2
232	AAVPKDDEDDDIDFFGSEDEEEAEK	25	Phospho (STY)	_AAVPKDDEDDDIDFFGS(ph)EDEEEAEK_	DN131688_c0_g1_i1	elongation factor 1-beta-like	3	965.713	0.74434	2.7899e-05	46.968	1
233	AAVPKDDEDDDIDFFGSEDEEEAEK	25	Phospho (STY)	_AAVPKDDEDDDIDFFGS(ph)EDEEEAEK_	DN131688_c0_g1_i1	elongation factor 1-beta-like	3	965.713	0.85504	1.8656e-35	119.64	2
234	AAVPKDDEDDDIDFFGSEDEEEAEK	25	Phospho (STY)	_AAVPKDDEDDDIDFFGS(ph)EDEEEAEK_	DN131688_c0_g1_i1	elongation factor 1-beta-like	3	965.713	1.0427	3.8048e-21	107.58	3
235	AAVPKDDEDDDIDFFGSEDEEEAEK	25	Phospho (STY)	_AAVPKDDEDDDIDFFGS(ph)EDEEEAEK_	DN131688_c0_g1_i1	elongation factor 1-beta-like	3	965.713	0.98858	5.2165e-16	96.634	2
236	AAVPKDDEDDDIDFFGSEDEEEAEK	25	Phospho (STY)	_AAVPKDDEDDDIDFFGS(ph)EDEEEAEK_	DN131688_c0_g1_i1	elongation factor 1-beta-like	3	965.713	0.51233	1.2388e-16	100.38	1
237	AAVPKDDEDDDIDFFGSEDEEEAEKR	26	Phospho (STY)	_AAVPKDDEDDDIDFFGS(ph)EDEEEAEKR_	DN131688_c0_g1_i1	elongation factor 1-beta-like	3	1017.75	0.6246	1.9706e-21	108.08	1
238	AAVPKDDEDDDIDFFGSEDEEEAEKR	26	Phospho (STY)	_AAVPKDDEDDDIDFFGS(ph)EDEEEAEKR_	DN131688_c0_g1_i1	elongation factor 1-beta-like	4	763.562	0.38069	3.3665e-12	69.045	1
239	AAVPKDDEDDDIDFFGSEDEEEAEKR	26	Phospho (STY)	_AAVPKDDEDDDIDFFGS(ph)EDEEEAEKR_	DN131688_c0_g1_i1	elongation factor 1-beta-like	3	1017.75	0.62484	1.7468e-27	113.39	2
240	AAVPKDDEDDDIDFFGSEDEEEAEKR	26	Phospho (STY)	_AAVPKDDEDDDIDFFGS(ph)EDEEEAEKR_	DN131688_c0_g1_i1	elongation factor 1-beta-like	4	763.562	0.37656	4.5095e-12	79.884	1
241	AAVPKDDEDDDIDFFGSEDEEEAEKR	26	Phospho (STY)	_AAVPKDDEDDDIDFFGS(ph)EDEEEAEKR_	DN131688_c0_g1_i1	elongation factor 1-beta-like	3	1017.75	0.69327	8.1642e-36	121.9	2
242	AAVPKDDEDDDIDFFGSEDEEEAEKR	26	Phospho (STY)	_AAVPKDDEDDDIDFFGS(ph)EDEEEAEKR_	DN131688_c0_g1_i1	elongation factor 1-beta-like	4	763.562	0.090335	3.5477e-07	55.484	1
243	AAVPKDDEDDDIDFFGSEDEEEAEKR	26	Phospho (STY)	_AAVPKDDEDDDIDFFGS(ph)EDEEEAEKR_	DN131688_c0_g1_i1	elongation factor 1-beta-like	3	1017.75	0.65255	2.3672e-28	117.24	1
244	AAVPKDDEDDDIDFFGSEDEEEAEKR	26	Phospho (STY)	_AAVPKDDEDDDIDFFGS(ph)EDEEEAEKR_	DN131688_c0_g1_i1	elongation factor 1-beta-like	4	763.562	0.23035	5.9989e-06	48.405	1
245	AAVPKDDEDDDIDFFGSEDEEEAEKR	26	Phospho (STY)	_AAVPKDDEDDDIDFFGS(ph)EDEEEAEKR_	DN131688_c0_g1_i1	elongation factor 1-beta-like	4	763.562	0.29901	3.4511e-05	42.319	1
246	AAVPKDDEDDDIDFFGSEDEEEAEKR	26	Phospho (STY)	_AAVPKDDEDDDIDFFGS(ph)EDEEEAEKR_	DN131688_c0_g1_i1	elongation factor 1-beta-like	3	1017.75	1.1641	2.1927e-27	112.25	1
247	AAVPKDDEDDDIDFFGSEDEEEAEKR	26	Phospho (STY)	_AAVPKDDEDDDIDFFGS(ph)EDEEEAEKR_	DN131688_c0_g1_i1	elongation factor 1-beta-like	3	1017.75	0.98157	5.1327e-12	82.988	1
248	AAVPKDDEDDDIDFFGSEDEEEAEKR	26	Phospho (STY)	_AAVPKDDEDDDIDFFGS(ph)EDEEEAEKR_	DN131688_c0_g1_i1	elongation factor 1-beta-like	3	1017.75	0.7646	1.9706e-21	108.08	2
249	AAVPKDDEDDDIDFFGSEDEEEAEKR	26	Phospho (STY)	_AAVPKDDEDDDIDFFGS(ph)EDEEEAEKR_	DN131688_c0_g1_i1	elongation factor 1-beta-like	4	763.562	0.55247	2.8896e-09	61.685	1
250	AAVPKDDEDDDIDFFGSEDEEEAEKR	26	Phospho (STY)	_AAVPKDDEDDDIDFFGS(ph)EDEEEAEKR_	DN131688_c0_g1_i1	elongation factor 1-beta-like	4	763.562	0.65249	5.5297e-12	74.282	2
251	AAVPKDDEDDDIDFFGSEDEEEAEKR	26	Phospho (STY)	_AAVPKDDEDDDIDFFGS(ph)EDEEEAEKR_	DN131688_c0_g1_i1	elongation factor 1-beta-like	3	1017.75	0.86076	2.9876e-27	110.23	2
252	AAVPKDDEDDDIDFFGSEDEEEAEKR	26	Phospho (STY)	_AAVPKDDEDDDIDFFGS(ph)EDEEEAEKR_	DN131688_c0_g1_i1	elongation factor 1-beta-like	4	763.562	0.26729	2.8738e-09	61.725	1
253	AAVPKDDEDDDIDFFGSEDEEEAEKR	26	Phospho (STY)	_AAVPKDDEDDDIDFFGS(ph)EDEEEAEKR_	DN131688_c0_g1_i1	elongation factor 1-beta-like	3	1017.75	0.46124	3.8425e-16	96.219	1
254	AAVPKDDEDDDIDFFGSEDEEEAEKR	26	Phospho (STY)	_AAVPKDDEDDDIDFFGS(ph)EDEEEAEKR_	DN131688_c0_g1_i1	elongation factor 1-beta-like	3	1017.75	0.39227	1.3199e-60	145.8	3
255	AAVPKDDEDDDIDFFGSEDEEEAEKR	26	Phospho (STY)	_AAVPKDDEDDDIDFFGS(ph)EDEEEAEKR_	DN131688_c0_g1_i1	elongation factor 1-beta-like	4	763.562	0.19871	4.824e-12	72.573	2
256	AAVPKDDEDDDIDFFGSEDEEEAEKR	26	Phospho (STY)	_AAVPKDDEDDDIDFFGS(ph)EDEEEAEKR_	DN131688_c0_g1_i1	elongation factor 1-beta-like	3	1017.75	0.79126	1.6905e-69	151.37	2
257	AAVPKDDEDDDIDFFGSEDEEEAEKR	26	Phospho (STY)	_AAVPKDDEDDDIDFFGS(ph)EDEEEAEKR_	DN131688_c0_g1_i1	elongation factor 1-beta-like	4	763.562	0.68353	2.1512e-16	94.185	2
258	AAVPKDDEDDDIDFFGSEDEEEAEKR	26	Phospho (STY)	_AAVPKDDEDDDIDFFGS(ph)EDEEEAEKR_	DN131688_c0_g1_i1	elongation factor 1-beta-like	3	1017.75	0.50315	1.867e-69	150.62	2
259	AAVPKDDEDDDIDFFGSEDEEEAEKR	26	Phospho (STY)	_AAVPKDDEDDDIDFFGS(ph)EDEEEAEKR_	DN131688_c0_g1_i1	elongation factor 1-beta-like	3	1017.75	0.68493	1.7124e-53	139.11	2
260	AAVPKDDEDDDIDFFGSEDEEEAEKR	26	Phospho (STY)	_AAVPKDDEDDDIDFFGS(ph)EDEEEAEKR_	DN131688_c0_g1_i1	elongation factor 1-beta-like	4	763.562	0.3683	3.8045e-07	55.096	1
261	AAVPKDDEDDDIDFFGSEDEEEAEKR	26	Phospho (STY)	_AAVPKDDEDDDIDFFGS(ph)EDEEEAEKR_	DN131688_c0_g1_i1	elongation factor 1-beta-like	4	763.562	0.046739	2.1512e-16	94.185	4
262	AAVPKDDEDDDIDFFGSEDEEEAEKR	26	Phospho (STY)	_AAVPKDDEDDDIDFFGS(ph)EDEEEAEKR_	DN131688_c0_g1_i1	elongation factor 1-beta-like	3	1017.75	0.62028	6.0528e-46	131.3	4
263	AAVPKDDEDDDIDFFGSEDEEEAEKR	26	Phospho (STY)	_AAVPKDDEDDDIDFFGS(ph)EDEEEAEKR_	DN131688_c0_g1_i1	elongation factor 1-beta-like	3	1017.75	0.44545	1.2256e-05	49.209	1
264	AAVPKDDEDDDIDFFGSEDEEEAEKR	26	Phospho (STY)	_AAVPKDDEDDDIDFFGS(ph)EDEEEAEKR_	DN131688_c0_g1_i1	elongation factor 1-beta-like	3	1017.75	0.46495	1.0877e-53	140.27	4
265	AAVPKDDEDDDIDFFGSEDEEEAEKR	26	Phospho (STY)	_AAVPKDDEDDDIDFFGS(ph)EDEEEAEKR_	DN131688_c0_g1_i1	elongation factor 1-beta-like	4	763.562	0.26377	1.6177e-09	64.885	3
266	AAVPKDDEDDDIDFFGSEDEEEAEKR	26	Phospho (STY)	_AAVPKDDEDDDIDFFGS(ph)EDEEEAEKR_	DN131688_c0_g1_i1	elongation factor 1-beta-like	3	1017.75	0.97346	1.2822e-28	117.52	1
267	AAVPKDDEDDDIDFFGSEDEEEAEKR	26	Phospho (STY)	_AAVPKDDEDDDIDFFGS(ph)EDEEEAEKR_	DN131688_c0_g1_i1	elongation factor 1-beta-like	4	763.562	0.7149	1.021e-06	52.276	1
268	AAVPKDDEDDDIDFFGSEDEEEAEKR	26	Phospho (STY)	_AAVPKDDEDDDIDFFGS(ph)EDEEEAEKR_	DN131688_c0_g1_i1	elongation factor 1-beta-like	3	1017.75	0.53048	1.3019e-16	99.741	2
269	AAVPKDDEDDDIDFFGSEDEEEAEKR	26	Phospho (STY)	_AAVPKDDEDDDIDFFGS(ph)EDEEEAEKR_	DN131688_c0_g1_i1	elongation factor 1-beta-like	3	1017.75	0.63813	5.9444e-21	104.84	2
270	AAVPSGASTGVHEAVELR	18	Phospho (STY)	_AAVPSGAS(ph)TGVHEAVELR_	DN144783_c0_g2_i2	Enolase	2	915.941	-0.003225	3.5054e-15	112.85	1
271	AAVPSGASTGVHEAVELR	18	Phospho (STY)	_AAVPSGAST(ph)GVHEAVELR_	DN144783_c0_g2_i2	Enolase	2	915.941	0.63754	5.7104e-06	92.034	1
272	AAVPSGASTGVHEAVELR	18	Unmodified	_AAVPSGASTGVHEAVELR_	DN144783_c0_g2_i2	Enolase	3	584.308	0.10357	3.3562e-10	98.062	1
273	AAVPSGASTGVHEAVELR	18	Unmodified	_AAVPSGASTGVHEAVELR_	DN144783_c0_g2_i2	Enolase	3	584.308	0.14462	0.0098003	35.625	1
274	AAVPSGASTGVHEAVELR	18	Unmodified	_AAVPSGASTGVHEAVELR_	DN144783_c0_g2_i2	Enolase	3	584.308	0.13663	0.0005901	52.185	1
275	AAVSAPTTAASSPVHK	16	2 Phospho (STY)	_AAVS(ph)APTTAASS(ph)PVHK_	DN152943_c23_g2_i3	factor for adipocyte differentiation, putative	2	827.866	0.44112	0.00018762	79.143	1
276	AAVSAPTTAASSPVHK	16	2 Phospho (STY)	_AAVS(ph)APTTAAS(ph)SPVHK_	DN152943_c23_g2_i3	factor for adipocyte differentiation, putative	3	552.246	0.35105	0.0039697	47.016	1
277	AAVSAPTTAASSPVHK	16	2 Phospho (STY)	_AAVS(ph)APTTAASS(ph)PVHK_	DN152943_c23_g2_i3	factor for adipocyte differentiation, putative	2	827.866	0.25955	0.00064824	65.416	1
278	AAVSAPTTAASSPVHK	16	2 Phospho (STY)	_AAVS(ph)APTTAASS(ph)PVHK_	DN152943_c23_g2_i3	factor for adipocyte differentiation, putative	2	827.866	0.57943	6.6918e-08	100.47	1
279	AAVSAPTTAASSPVHK	16	2 Phospho (STY)	_AAVS(ph)APTTAAS(ph)SPVHK_	DN152943_c23_g2_i3	factor for adipocyte differentiation, putative	2	827.866	0.47688	8.6023e-07	92.681	1
280	ACAADLSNDDLIFEDFAR	18	Phospho (STY)	_ACAADLS(ph)NDDLIFEDFAR_	DN147473_c0_g2_i3	beta-arrestin-1-like isoform X2	2	1061.94	0.61042	4.3003e-174	221.25	1
281	ACAADLSNDDLIFEDFAR	18	Phospho (STY)	_ACAADLS(ph)NDDLIFEDFAR_	DN147473_c0_g2_i3	beta-arrestin-1-like isoform X2	2	1061.94	0.0050075	2.7594e-36	146.97	1
282	ACAADLSNDDLIFEDFAR	18	Phospho (STY)	_ACAADLS(ph)NDDLIFEDFAR_	DN147473_c0_g2_i3	beta-arrestin-1-like isoform X2	2	1061.94	0.13505	4.62e-152	208.98	2
283	ACAADLSNDDLIFEDFAR	18	Phospho (STY)	_ACAADLS(ph)NDDLIFEDFAR_	DN147473_c0_g2_i3	beta-arrestin-1-like isoform X2	3	708.298	0.0071489	4.6308e-07	91.276	1
284	ACAADLSNDDLIFEDFAR	18	Phospho (STY)	_ACAADLS(ph)NDDLIFEDFAR_	DN147473_c0_g2_i3	beta-arrestin-1-like isoform X2	2	1061.94	0.31995	0.013166	50.178	1
285	ACAADLSNDDLIFEDFAR	18	Phospho (STY)	_ACAADLS(ph)NDDLIFEDFAR_	DN147473_c0_g2_i3	beta-arrestin-1-like isoform X2	2	1061.94	0.46084	0.0095292	44.341	1
286	ACDFKNVPGAQSLK	14	Unmodified	_ACDFKNVPGAQSLK_	DN145072_c2_g3_i5	---	3	512.261	0.33653	0.00027307	73.834	1
287	ACDFKNVPGAQSLK	14	Unmodified	_ACDFKNVPGAQSLK_	DN145072_c2_g3_i5	---	3	512.261	0.094888	0.0041918	55.335	1
288	ACDFKNVPTAK	11	Unmodified	_ACDFKNVPTAK_	DN145072_c2_g3_i1	---	3	417.545	-0.29113	0.00019295	105.46	1
289	ACDFKNVPTAK	11	Unmodified	_ACDFKNVPTAK_	DN145072_c2_g3_i1	---	3	417.545	-0.14736	0.00079068	82.489	1
290	ACDFKNVPTAK	11	Unmodified	_ACDFKNVPTAK_	DN145072_c2_g3_i1	---	2	625.814	0.34066	0.00024346	80.245	1
291	ACDFKNVPTAK	11	Unmodified	_ACDFKNVPTAK_	DN145072_c2_g3_i1	---	3	417.545	-0.25081	0.0017014	70.942	1
292	ACDFQNVPGAK	11	Unmodified	_ACDFQNVPGAK_	DN139677_c1_g1_i2	---	2	603.782	0.055436	0.028636	54.259	1
293	ACDFQNVPGAK	11	Unmodified	_ACDFQNVPGAK_	DN139677_c1_g1_i2	---	2	603.782	0.26321	0.028129	54.486	2
294	ACGTSLSIHK	10	Phospho (STY)	_ACGTSLS(ph)IHK_	DN145965_c0_g1_i1	serine/threonine kinase	2	577.257	0.035695	0.028126	48.568	1
295	ACIRPSSSFLSR	12	Phospho (STY)	_ACIRPS(ph)SSFLSR_	DN149069_c1_g1_i1	putative innexin	2	730.839	0.061118	0.0014884	102.52	1
296	ACLNVLTPDPTACR	14	Unmodified	_ACLNVLTPDPTACR_	DN139417_c0_g3_i1	---	2	794.385	0.36617	3.856e-14	130.19	2
297	ACLNVLTPDPTACR	14	Unmodified	_ACLNVLTPDPTACR_	DN139417_c0_g3_i1	---	3	529.925	0.27184	0.0036614	50.897	1
298	ACLNVLTPDPTACR	14	Unmodified	_ACLNVLTPDPTACR_	DN139417_c0_g3_i1	---	2	794.385	-0.045947	1.631e-08	117.7	2
299	ACLNVLTPDPTACR	14	Unmodified	_ACLNVLTPDPTACR_	DN139417_c0_g3_i1	---	3	529.925	0.35981	0.0023557	54.276	1
300	ACLNVLTPDPTACR	14	Unmodified	_ACLNVLTPDPTACR_	DN139417_c0_g3_i1	---	2	794.385	0.6875	8.09e-28	142.38	2
301	ACLNVLTPDPTACR	14	Unmodified	_ACLNVLTPDPTACR_	DN139417_c0_g3_i1	---	3	529.925	0.2474	0.010139	41.996	1
302	ACRPAIQNVQDR	12	Unmodified	_ACRPAIQNVQDR_	DN149194_c1_g1_i1	---	3	476.577	-0.038584	0.00034076	90.614	1
303	ACRPAIQNVQDR	12	Unmodified	_ACRPAIQNVQDR_	DN149194_c1_g1_i1	---	3	476.577	-0.036356	0.0013407	68.515	1
304	ADALQAGASQFEASAGK	17	Phospho (STY)	_ADALQAGAS(ph)QFEASAGK_	DN149769_c0_g1_i1	Synaptobrevin-like protein	2	851.378	0.48368	3.7181e-22	128.29	1
305	ADALQAGASQFEASAGK	17	Phospho (STY)	_ADALQAGAS(ph)QFEASAGK_	DN149769_c0_g1_i1	Synaptobrevin-like protein	2	851.378	0.36539	7.9005e-20	125.92	1
306	ADALQAGASQFEASAGK	17	Phospho (STY)	_ADALQAGAS(ph)QFEASAGK_	DN149769_c0_g1_i1	Synaptobrevin-like protein	2	851.378	0.50453	7.9005e-20	125.92	1
307	ADASEVLEAENANLK	15	Unmodified	_ADASEVLEAENANLK_	DN149320_c0_g1_i2	---	3	525.262	0.11285	0.013561	36.993	1
308	ADASEVLEAENANLK	15	Unmodified	_ADASEVLEAENANLK_	DN149320_c0_g1_i2	---	2	787.389	0.20934	4.3297e-08	106.14	1
309	ADASEVLEAENANLK	15	Unmodified	_ADASEVLEAENANLK_	DN149320_c0_g1_i2	---	2	787.389	-0.039936	6.5662e-17	126.71	2
310	ADASEVLEAENVNLK	15	Unmodified	_ADASEVLEAENVNLK_	DN149320_c0_g1_i2	---	2	801.404	0.32377	1.4041e-13	125.22	1
311	ADDGYSMHVEVGTK	14	Oxidation (M)	_ADDGYSM(ox)HVEVGTK_	DN143987_c1_g2_i7	fatty acid-binding protein, heart-like	3	508.893	0.075834	0.0057019	47.037	1
312	ADDGYSMHVEVGTK	14	Oxidation (M)	_ADDGYSM(ox)HVEVGTK_	DN143987_c1_g2_i7	fatty acid-binding protein, heart-like	3	508.893	0.22536	0.0034987	51.009	1
313	ADDGYSMHVEVGTK	14	Oxidation (M)	_ADDGYSM(ox)HVEVGTK_	DN143987_c1_g2_i7	fatty acid-binding protein, heart-like	3	508.893	0.33511	0.010406	41.499	1
314	ADDGYSMHVEVGTK	14	Oxidation (M)	_ADDGYSM(ox)HVEVGTK_	DN143987_c1_g2_i7	fatty acid-binding protein, heart-like	2	762.835	-0.23955	7.0772e-14	126.63	1
315	ADEIAPLVVDNGSGMCK	17	Acetyl (Protein N-term)	_(ac)ADEIAPLVVDNGSGMCK_	DN141372_c0_g1_i1	---	2	909.424	0.2919	4.6567e-22	131.72	1
316	ADEISLQWK	9	Phospho (STY)	_ADEIS(ph)LQWK_	DN152429_c5_g1_i1	Twitchin	2	585.266	0.6833	0.011113	59.198	1
317	ADEISLQWK	9	Phospho (STY)	_ADEIS(ph)LQWK_	DN152429_c5_g1_i1	Twitchin	2	585.266	0.27134	0.016726	53.211	1
318	ADEISLQWK	9	Phospho (STY)	_ADEIS(ph)LQWK_	DN152429_c5_g1_i1	Twitchin	2	585.266	0.16841	0.0040796	73.951	1
319	ADELIQELPEETLVMDK	17	Oxidation (M)	_ADELIQELPEETLVM(ox)DK_	DN152701_c12_g1_i2	Spectrin alpha chain	3	663.663	-0.0011599	5.9023e-05	80.545	1
320	ADELIQELPEETLVMDK	17	Oxidation (M)	_ADELIQELPEETLVM(ox)DK_	DN152701_c12_g1_i2	Spectrin alpha chain	2	994.99	0.59751	8.357e-15	114.96	1
321	ADELIQELPEETLVMDK	17	Oxidation (M)	_ADELIQELPEETLVM(ox)DK_	DN152701_c12_g1_i2	Spectrin alpha chain	2	994.99	1.1474	3.8499e-09	97.081	1
322	ADELIQELPEETLVMDK	17	Oxidation (M)	_ADELIQELPEETLVM(ox)DK_	DN152701_c12_g1_i2	Spectrin alpha chain	3	663.663	0.27748	5.9023e-05	80.545	1
323	ADELIQELPEETLVMDK	17	Unmodified	_ADELIQELPEETLVMDK_	DN152701_c12_g1_i2	Spectrin alpha chain	2	986.993	0.86826	6.7406e-45	153.75	1
324	ADELIQELPEETLVMDK	17	Unmodified	_ADELIQELPEETLVMDK_	DN152701_c12_g1_i2	Spectrin alpha chain	2	986.993	0.53944	0.00066249	70.783	1
325	ADELIQELPEETLVMDK	17	Unmodified	_ADELIQELPEETLVMDK_	DN152701_c12_g1_i2	Spectrin alpha chain	2	986.993	0.6035	2.668e-45	156.67	1
326	ADELIQELPEETLVMDK	17	Unmodified	_ADELIQELPEETLVMDK_	DN152701_c12_g1_i2	Spectrin alpha chain	3	658.331	0.15703	3.3233e-15	110.04	1
327	ADEQSPYLIEYTPK	14	Phospho (STY)	_ADEQSPYLIEYT(ph)PK_	DN152402_c7_g1_i1	Filamin-A	2	867.387	0.4088	0.0033586	72.968	1
328	ADEQSPYLIEYTPK	14	Phospho (STY)	_ADEQSPYLIEYT(ph)PK_	DN152402_c7_g1_i1	Filamin-A	2	867.387	0.64026	0.00010987	100.27	2
329	ADKTLPQAETAELLAQLDK	19	Phospho (STY)	_ADKT(ph)LPQAETAELLAQLDK_	DN139098_c0_g2_i1	Endophilin-related protein protein 1, isoform b	3	712.359	0.16485	8.4193e-05	72.935	1
330	ADLEAQLTEFQQK	13	Phospho (STY)	_ADLEAQLT(ph)EFQQK_	DN148474_c0_g1_i1	putative structural maintenance of chromosome 3 (Chondroitin sulfate proteoglycan 6) (Chromosome segregation protein SmcD) (Bamacan) (Basement membrane-associated chondroitin proteoglycan) (Mad member-interacting protein 1)	3	534.247	0.22641	0.010972	52.527	1
331	ADLEAQLTEFQQK	13	Phospho (STY)	_ADLEAQLT(ph)EFQQK_	DN148474_c0_g1_i1	putative structural maintenance of chromosome 3 (Chondroitin sulfate proteoglycan 6) (Chromosome segregation protein SmcD) (Bamacan) (Basement membrane-associated chondroitin proteoglycan) (Mad member-interacting protein 1)	2	800.866	-0.021371	0.0030389	76.82	1
332	ADLEAQLTEFQQK	13	Phospho (STY)	_ADLEAQLT(ph)EFQQK_	DN148474_c0_g1_i1	putative structural maintenance of chromosome 3 (Chondroitin sulfate proteoglycan 6) (Chromosome segregation protein SmcD) (Bamacan) (Basement membrane-associated chondroitin proteoglycan) (Mad member-interacting protein 1)	2	800.866	-0.2393	0.00093287	96.673	1
333	ADLEAQLTEFQQK	13	Phospho (STY)	_ADLEAQLT(ph)EFQQK_	DN148474_c0_g1_i1	putative structural maintenance of chromosome 3 (Chondroitin sulfate proteoglycan 6) (Chromosome segregation protein SmcD) (Bamacan) (Basement membrane-associated chondroitin proteoglycan) (Mad member-interacting protein 1)	2	800.866	-0.49052	0.0023042	81.448	1
334	ADLEAQLTEFQQK	13	Phospho (STY)	_ADLEAQLT(ph)EFQQK_	DN148474_c0_g1_i1	putative structural maintenance of chromosome 3 (Chondroitin sulfate proteoglycan 6) (Chromosome segregation protein SmcD) (Bamacan) (Basement membrane-associated chondroitin proteoglycan) (Mad member-interacting protein 1)	2	800.866	0.22689	0.0011713	94.45	1
335	ADLRASAEIHDIK	13	Phospho (STY)	_ADLRAS(ph)AEIHDIK_	DN152922_c4_g1_i3	calponin homolog, putative	3	506.915	0.3046	0.013596	42.059	1
336	ADNFEYSDPVDGSISR	16	Unmodified	_ADNFEYSDPVDGSISR_	DN136275_c0_g1_i1	phosphoglucomutase-1-like	2	886.392	0.20372	0.00063763	72.932	1
337	ADPDWDEAVPFEK	13	Unmodified	_ADPDWDEAVPFEK_	DN144273_c0_g2_i1	---	2	759.841	0.79026	0.0034085	68.972	1
338	ADPDWDEAVPFEK	13	Unmodified	_ADPDWDEAVPFEK_	DN144273_c0_g2_i1	---	2	759.841	0.15357	8.4785e-05	105.19	1
339	ADQTIQALPSPQLAGR	16	Phospho (STY)	_ADQTIQALPS(ph)PQLAGR_	DN148091_c0_g1_i3	---	2	873.433	0.89195	1.7198e-07	98.443	1
340	ADQTIQALPSPQLAGR	16	Phospho (STY)	_ADQTIQALPS(ph)PQLAGR_	DN148091_c0_g1_i3	---	2	873.433	0.34883	1.0792e-23	136.49	2
341	ADQTIQALPSPQLAGR	16	Phospho (STY)	_ADQTIQALPS(ph)PQLAGR_	DN148091_c0_g1_i3	---	2	873.433	0.81857	1.3046e-17	127.32	2
342	ADRPLSPSTVLR	12	Phospho (STY)	_ADRPLS(ph)PSTVLR_	DN138048_c0_g2_i3	---	2	696.356	0.057687	0.021138	48.423	1
343	ADSGRPVENDFIVASEGLK	19	Phospho (STY)	_ADSGRPVENDFIVAS(ph)EGLK_	DN152516_c13_g1_i1	putative ankyrin 2,3/unc44	3	695.328	0.17658	4.1419e-07	90.694	1
344	ADSGRPVENDFIVASEGLK	19	Phospho (STY)	_ADSGRPVENDFIVAS(ph)EGLK_	DN152516_c13_g1_i1	putative ankyrin 2,3/unc44	3	695.328	0.081293	1.2719e-05	83.059	1
345	ADSGRPVENDFIVASEGLK	19	Phospho (STY)	_ADSGRPVENDFIVAS(ph)EGLK_	DN152516_c13_g1_i1	putative ankyrin 2,3/unc44	3	695.328	-0.023588	2.4645e-05	80.786	1
346	ADSGTYQVIVK	11	Phospho (STY)	_ADS(ph)GTYQVIVK_	DN152429_c5_g1_i1	Twitchin	2	630.797		8.4496e-06	79.267	1
347	ADSPEDSSDTKEEK	14	Phospho (STY)	_ADS(ph)PEDSSDTKEEK_	DN151983_c8_g2_i1	---	2	809.312	0.2238	0.013122	63.691	1
348	ADSPEDSSDTKEEK	14	Phospho (STY)	_ADS(ph)PEDSSDTKEEK_	DN151983_c8_g2_i1	---	2	809.312	0.11836	0.00049803	86.488	1
349	ADSPEDSSDTKEEK	14	Phospho (STY)	_ADS(ph)PEDSSDTKEEK_	DN151983_c8_g2_i1	---	2	809.312	0.42924	0.00014044	99.044	1
350	ADSPEDSSDTKEEK	14	Phospho (STY)	_ADS(ph)PEDSSDTKEEK_	DN151983_c8_g2_i1	---	2	809.312	0.14288	0.029733	56.817	1
351	ADSTETLTDTAMQQEKPNTLMAAETR	26	Phospho (STY)	_ADS(ph)TETLTDTAMQQEKPNTLMAAETR_	DN148789_c2_g5_i1	putative drug transporter	3	978.435	0.70404	6.4108e-137	192.22	1
352	ADTPSFHGPSWTQK	14	Phospho (STY)	_ADT(ph)PSFHGPSWTQK_	DN136193_c0_g1_i2	Cullin-associated NEDD8-dissociated protein 1	2	819.851	-0.63562	6.6695e-49	164.82	1
353	ADTPSFHGPSWTQK	14	Phospho (STY)	_ADT(ph)PSFHGPSWTQK_	DN136193_c0_g1_i2	Cullin-associated NEDD8-dissociated protein 1	2	819.851	-0.014205	5.2533e-06	109.04	2
354	ADTPSFHGPSWTQK	14	Phospho (STY)	_ADT(ph)PSFHGPSWTQK_	DN136193_c0_g1_i2	Cullin-associated NEDD8-dissociated protein 1	3	546.903	0.17916	0.0043337	58.885	1
355	ADTPSFHGPSWTQK	14	Phospho (STY)	_ADT(ph)PSFHGPSWTQK_	DN136193_c0_g1_i2	Cullin-associated NEDD8-dissociated protein 1	3	546.903	0.062919	0.003097	61.415	1
356	ADTPSFHGPSWTQK	14	Phospho (STY)	_ADT(ph)PSFHGPSWTQK_	DN136193_c0_g1_i2	Cullin-associated NEDD8-dissociated protein 1	2	819.851	-0.09622	8.4148e-10	124.68	1
357	ADTPSVHGPSWTQK	14	Phospho (STY)	_ADT(ph)PSVHGPSWTQK_	DN151362_c4_g1_i2	Cullin-associated NEDD8-dissociated protein 1	2	795.851	0.21209	0.0038328	72.187	1
358	ADTPSVHGPSWTQK	14	Phospho (STY)	_ADT(ph)PSVHGPSWTQK_	DN151362_c4_g1_i2	Cullin-associated NEDD8-dissociated protein 1	2	795.851	0.37498	0.038024	51.495	1
359	ADTPSVHGPSWTQK	14	Phospho (STY)	_ADT(ph)PSVHGPSWTQK_	DN151362_c4_g1_i2	Cullin-associated NEDD8-dissociated protein 1	2	795.851	0.75819	2.3163e-06	110.04	1
360	ADVATETSVPSSPVYFR	17	Phospho (STY)	_ADVATETS(ph)VPSSPVYFR_	DN151021_c3_g4_i2	Rho guanine nucleotide exchange factor 12, partial	2	953.435	0.18464	7.3031e-98	189.34	2
361	ADVATETSVPSSPVYFR	17	Phospho (STY)	_ADVATETSVPSS(ph)PVYFR_	DN151021_c3_g4_i2	Rho guanine nucleotide exchange factor 12, partial	3	635.959	-0.25454	9.7991e-05	77.031	2
362	ADVATETSVPSSPVYFR	17	Phospho (STY)	_ADVATETSVPSS(ph)PVYFR_	DN151021_c3_g4_i2	Rho guanine nucleotide exchange factor 12, partial	2	953.435	0.89578	5.4067e-46	157.85	2
363	ADVATETSVPSSPVYFR	17	Phospho (STY)	_ADVATETSVPSS(ph)PVYFR_	DN151021_c3_g4_i2	Rho guanine nucleotide exchange factor 12, partial	3	635.959	0.13505	0.00013784	63.302	1
364	ADVATETSVPSSPVYFR	17	Phospho (STY)	_ADVATETSVPSS(ph)PVYFR_	DN151021_c3_g4_i2	Rho guanine nucleotide exchange factor 12, partial	2	953.435	0.56092	1.2388e-97	188.04	2
365	ADVATETSVPSSPVYFR	17	Phospho (STY)	_ADVATETSVPS(ph)SPVYFR_	DN151021_c3_g4_i2	Rho guanine nucleotide exchange factor 12, partial	3	635.959	0.67415	7.4872e-19	123.55	2
366	ADVATETSVPSSPVYFR	17	Phospho (STY)	_ADVATETS(ph)VPSSPVYFR_	DN151021_c3_g4_i2	Rho guanine nucleotide exchange factor 12, partial	2	953.435	0.41471	4.0583e-45	153.06	2
367	ADVATETSVPSSPVYFR	17	Phospho (STY)	_ADVATETSVPSS(ph)PVYFR_	DN151021_c3_g4_i2	Rho guanine nucleotide exchange factor 12, partial	3	635.959	0.29807	0.0014649	50.957	1
368	ADVATETSVPSSPVYFR	17	Phospho (STY)	_ADVATETSVPSS(ph)PVYFR_	DN151021_c3_g4_i2	Rho guanine nucleotide exchange factor 12, partial	2	953.435	1.0095	2.3759e-28	139.11	1
369	ADYDTTSPINLR	12	Phospho (STY)	_ADYDTTS(ph)PINLR_	DN152715_c5_g2_i1	---	2	723.319	-0.18275	1.5529e-26	143.93	1
370	ADYDTTSPINLR	12	Phospho (STY)	_ADYDTTS(ph)PINLR_	DN152715_c5_g2_i1	---	2	723.319	0.00070935	0.00012181	107.74	1
371	AEADLITEQLIK	12	Unmodified	_AEADLITEQLIK_	DN139452_c0_g3_i1	Phosphoenolpyruvate carboxykinase	2	672.374	0.66471	2.7352e-09	86.772	1
372	AEADLITEQLIK	12	Unmodified	_AEADLITEQLIK_	DN139452_c0_g3_i1	Phosphoenolpyruvate carboxykinase	2	672.374	0.30962	0.0014764	87.719	1
373	AEADLITEQLIK	12	Unmodified	_AEADLITEQLIK_	DN139452_c0_g3_i1	Phosphoenolpyruvate carboxykinase	2	672.374	0.13696	0.014185	59.227	1
374	AEADLITEQLIK	12	Unmodified	_AEADLITEQLIK_	DN139452_c0_g3_i1	Phosphoenolpyruvate carboxykinase	2	672.374	0.44532	0.0088011	63.662	1
375	AEADLITEQLIK	12	Unmodified	_AEADLITEQLIK_	DN139452_c0_g3_i1	Phosphoenolpyruvate carboxykinase	2	672.374	0.026227	0.0021675	82.85	1
376	AEADLITEQLIK	12	Unmodified	_AEADLITEQLIK_	DN139452_c0_g3_i1	Phosphoenolpyruvate carboxykinase	2	672.374	0.43923	0.019653	56.414	1
377	AEADLITEQLIK	12	Unmodified	_AEADLITEQLIK_	DN139452_c0_g3_i1	Phosphoenolpyruvate carboxykinase	2	672.374	1.0082	0.034757	51.726	1
378	AEADLITEQLIK	12	Unmodified	_AEADLITEQLIK_	DN139452_c0_g3_i1	Phosphoenolpyruvate carboxykinase	2	672.374	0.37931	0.00089279	96.745	1
379	AEADLITEQLIK	12	Unmodified	_AEADLITEQLIK_	DN139452_c0_g3_i1	Phosphoenolpyruvate carboxykinase	2	672.374	0.095809	0.012378	60.157	1
380	AEAEAEAEAIMLR	13	Unmodified	_AEAEAEAEAIMLR_	DN148283_c0_g3_i1	---	2	702.345	-0.43825	0.00013049	102.33	1
381	AEAEAEAEAIMLR	13	Unmodified	_AEAEAEAEAIMLR_	DN148283_c0_g3_i1	---	2	702.345	0.31316	4.5565e-05	107.65	1
382	AEAVTGGTLRSPNLR	15	Phospho (STY)	_AEAVTGGT(ph)LRSPNLR_	DN150862_c2_g1_i4	WD repeat-containing protein 44	3	541.273	-0.28053	0.018784	43.208	1
383	AEDVTIEHSAPPLSPAPQTVTFK	23	Phospho (STY)	_AEDVTIEHSAPPLS(ph)PAPQTVTFK_	DN146459_c0_g2_i1	---	3	839.075	-0.23813	1.9397e-09	88.708	1
384	AEDVTIEHSAPPLSPAPQTVTFK	23	Phospho (STY)	_AEDVTIEHSAPPLS(ph)PAPQTVTFK_	DN146459_c0_g2_i1	---	3	839.075	0.2487	7.2144e-10	91.655	1
385	AEEMEDCILLR	11	Unmodified	_AEEMEDCILLR_	DN151803_c6_g1_i1	Kyphoscoliosis peptidase, partial	2	689.821	0.57068	0.0041128	67.214	1
386	AEHSSHDDFEICSNELEPCSTIR	23	Unmodified	_AEHSSHDDFEICSNELEPCSTIR_	DN144569_c3_g1_i6	---	4	684.043	0.26905	0.0055424	29.452	1
387	AELDDLQGQVAHLTK	15	Unmodified	_AELDDLQGQVAHLTK_	DN152243_c17_g1_i3	myosin heavy chain, putative	3	546.621		0.022995	37.77	1
388	AELDDLQGQVAHLTK	15	Unmodified	_AELDDLQGQVAHLTK_	DN152243_c17_g1_i3	myosin heavy chain, putative	3	546.621	0.30663	8.6359e-06	81.448	1
389	AELDDLQGQVAHLTK	15	Unmodified	_AELDDLQGQVAHLTK_	DN152243_c17_g1_i3	myosin heavy chain, putative	3	546.621	0.27381	0.00096709	57.288	1
390	AELEQGLLEVSEDELAPK	18	Phospho (STY)	_AELEQGLLEVS(ph)EDELAPK_	DN152110_c4_g1_i1	putative otoferlin	3	683.992	0.44261	5.9937e-10	95.624	1
391	AELEQGLLEVSEDELAPK	18	Phospho (STY)	_AELEQGLLEVS(ph)EDELAPK_	DN152110_c4_g1_i1	putative otoferlin	2	1025.49	0.6328	4.4294e-15	111.53	1
392	AELEQGLLEVSEDELAPKPLSR	22	Phospho (STY)	_AELEQGLLEVS(ph)EDELAPKPLSR_	DN152110_c4_g1_i1	putative otoferlin	3	835.082	0.09783	5.767e-05	54.097	1
393	AELTASYRR	9	Phospho (STY)	_AELTAS(ph)YRR_	DN152418_c10_g1_i1	putative integrin alpha-ps	2	573.769	0.15576	0.0027078	87.184	1
394	AELTASYRR	9	Phospho (STY)	_AELTAS(ph)YRR_	DN152418_c10_g1_i1	putative integrin alpha-ps	2	573.769	0.010445	0.025823	55.314	1
395	AENETTTTHQGSTHCASPSHPPPVPAGTPASPR	33	Phospho (STY)	_AENETTTTHQGSTHCASPSHPPPVPAGTPAS(ph)PR_	DN150169_c0_g3_i2	protein kinase	4	865.136	0.6015	2.3928e-16	64.645	1
396	AENETTTTHQGSTHCASPSHPPPVPAGTPASPR	33	Phospho (STY)	_AENETTTTHQGSTHCAS(ph)PSHPPPVPAGTPASPR_	DN150169_c0_g3_i2	protein kinase	4	865.136	0.3585	8.4623e-07	41.936	1
397	AENETTTTHQGSTHCASPSHPPPVPAGTPASPR	33	Phospho (STY)	_AENETTTTHQGS(ph)THCASPSHPPPVPAGTPASPR_	DN150169_c0_g3_i2	protein kinase	4	865.136	0.38852	3.1963e-10	50.833	1
398	AENETTTTHQGSTHCASPSHPPPVPAGTPASPR	33	Phospho (STY)	_AENETTTTHQGSTHCASPSHPPPVPAGTPAS(ph)PR_	DN150169_c0_g3_i2	protein kinase	4	865.136	-0.13296	6.012e-10	49.23	1
399	AENETTTTHQGSTHCASPSHPPPVPAGTPASPR	33	Phospho (STY)	_AENETTTTHQGSTHCAS(ph)PSHPPPVPAGTPASPR_	DN150169_c0_g3_i2	protein kinase	4	865.136	0.38859	2.9523e-10	50.972	2
400	AENETTTTHQGSTHCASPSHPPPVPAGTPASPR	33	Phospho (STY)	_AENETTTTHQGSTHCAS(ph)PSHPPPVPAGTPASPR_	DN150169_c0_g3_i2	protein kinase	3	1153.18	0.65556	2.6295e-57	126.06	1
401	AENETTTTHQGSTHCASPSHPPPVPAGTPASPR	33	Phospho (STY)	_AENETTTTHQGSTHCASPSHPPPVPAGT(ph)PASPR_	DN150169_c0_g3_i2	protein kinase	4	865.136	0.10999	5.9606e-25	81.137	1
402	AENETTTTHQGSTHCASPSHPPPVPAGTPASPR	33	Phospho (STY)	_AENETTT(ph)THQGSTHCASPSHPPPVPAGTPASPR_	DN150169_c0_g3_i2	protein kinase	4	865.136	-0.081779	1.2238e-13	54.553	1
403	AENETTTTHQGSTHCASPSHPPPVPAGTPASPR	33	Phospho (STY)	_AENETT(ph)TTHQGSTHCASPSHPPPVPAGTPASPR_	DN150169_c0_g3_i2	protein kinase	3	1153.18	0.45339	3.418e-25	86.241	1
404	AENETTTTHQGSTHCASPSHPPPVPAGTPASPR	33	Phospho (STY)	_AENETTTTHQGS(ph)THCASPSHPPPVPAGTPASPR_	DN150169_c0_g3_i2	protein kinase	4	865.136	0.2568	6.9978e-10	48.669	1
405	AENETTTTHQGSTHCASPSHPPPVPAGTPASPR	33	2 Phospho (STY)	_AENETTTTHQGSTHCAS(ph)PSHPPPVPAGTPAS(ph)PR_	DN150169_c0_g3_i2	protein kinase	4	885.128	0.89445	2.3492e-10	44.637	1
406	AENETTTTHQGSTHCASPSHPPPVPAGTPASPR	33	2 Phospho (STY)	_AENETTTTHQGS(ph)T(ph)HCASPSHPPPVPAGTPASPR_	DN150169_c0_g3_i2	protein kinase	4	885.128	0.81445	2.3433e-10	45.56	1
407	AENPFGVGEPLEADR	15	Unmodified	_AENPFGVGEPLEADR_	DN152429_c5_g1_i1	Twitchin	2	800.884	0.97378	3.1026e-06	89.484	2
408	AENPFGVGEPLEADR	15	Unmodified	_AENPFGVGEPLEADR_	DN152429_c5_g1_i1	Twitchin	2	800.884	0.95246	3.1146e-10	114.01	2
409	AENPFGVGEPLEADR	15	Unmodified	_AENPFGVGEPLEADR_	DN152429_c5_g1_i1	Twitchin	2	800.884	0.84716	1.5141e-06	95.197	2
410	AEPLGDELTNLIDEGDK	17	Unmodified	_AEPLGDELTNLIDEGDK_	DN146268_c4_g2_i1	Elongation factor 2	2	914.944	0.60591	6.8586e-28	137.45	3
411	AEPLGDELTNLIDEGDK	17	Unmodified	_AEPLGDELTNLIDEGDK_	DN146268_c4_g2_i1	Elongation factor 2	2	914.944	0.28351	3.7139e-15	116.61	1
412	AEQKSVESLVWER	13	2 Phospho (STY)	_AEQKS(ph)VES(ph)LVWER_	DN152841_c8_g1_i1	---	2	860.871	1.1283	2.2259e-09	124.08	1
413	AEQKSVESLVWER	13	2 Phospho (STY)	_AEQKS(ph)VES(ph)LVWER_	DN152841_c8_g1_i1	---	3	574.25	0.54222	0.0095764	43.37	1
414	AEQKSVESLVWER	13	2 Phospho (STY)	_AEQKS(ph)VES(ph)LVWER_	DN152841_c8_g1_i1	---	2	860.871	1.056	0.0097518	53.033	1
415	AEQKSVESLVWER	13	2 Phospho (STY)	_AEQKS(ph)VES(ph)LVWER_	DN152841_c8_g1_i1	---	2	860.871	0.46864	1.7695e-19	135.81	1
416	AEQKSVESLVWER	13	2 Phospho (STY)	_AEQKS(ph)VES(ph)LVWER_	DN152841_c8_g1_i1	---	2	860.871	0.61741	0.00014377	95.414	1
417	AEQKSVESLVWER	13	2 Phospho (STY)	_AEQKS(ph)VES(ph)LVWER_	DN152841_c8_g1_i1	---	2	860.871	0.69599	5.292e-09	121.44	1
418	AEQKSVESLVWER	13	Phospho (STY)	_AEQKS(ph)VESLVWER_	DN152841_c8_g1_i1	---	2	820.888	0.84638	1.0042e-12	130.27	1
419	AEQKSVESLVWER	13	Phospho (STY)	_AEQKS(ph)VESLVWER_	DN152841_c8_g1_i1	---	2	820.888	0.49736	0.0037952	74.732	1
420	AEQKSVESLVWER	13	Phospho (STY)	_AEQKS(ph)VESLVWER_	DN152841_c8_g1_i1	---	3	547.594	0.1644	8.8736e-08	77.505	1
421	AESDTQLPSRPLAHSLK	17	Phospho (STY)	_AESDTQLPSRPLAHS(ph)LK_	DN139681_c1_g1_i4	---	3	643.986	-0.053398	0.00011508	67.76	1
422	AESDTQLPSRPLAHSLK	17	Phospho (STY)	_AESDTQLPSRPLAHS(ph)LK_	DN139681_c1_g1_i4	---	3	643.986	-0.22919	0.0034091	46.415	1
423	AESHDEHSFPLQLK	14	Phospho (STY)	_AES(ph)HDEHSFPLQLK_	DN149153_c0_g2_i1	protein kinase C, putative	3	573.258	-0.39367	0.00014774	73.833	1
424	AESHDEHSFPLQLK	14	Phospho (STY)	_AES(ph)HDEHSFPLQLK_	DN149153_c0_g2_i1	protein kinase C, putative	3	573.258	0.082967	0.00026294	70.197	1
425	AESHDEHSFPLQLK	14	Phospho (STY)	_AES(ph)HDEHSFPLQLK_	DN149153_c0_g2_i1	protein kinase C, putative	3	573.258	0.12195	0.0071262	45.438	1
426	AETQAEPSLLQQESPPVSTVAK	22	Phospho (STY)	_AETQAEPSLLQQES(ph)PPVSTVAK_	DN142503_c0_g1_i1	---	3	797.388	0.43236	1.1018e-23	110.89	2
427	AETQAEPSLLQQESPPVSTVAK	22	Phospho (STY)	_AETQAEPSLLQQES(ph)PPVSTVAK_	DN142503_c0_g1_i1	---	3	797.388	0.40435	7.5416e-13	100.23	1
428	AETQAEPSLLQQESPPVSTVAK	22	Phospho (STY)	_AETQAEPSLLQQES(ph)PPVSTVAK_	DN142503_c0_g1_i1	---	3	797.388	0.1883	9.1771e-32	117.94	2
429	AETQAEPSLLQQESPPVSTVAK	22	Phospho (STY)	_AETQAEPSLLQQES(ph)PPVSTVAK_	DN142503_c0_g1_i1	---	3	797.388	0.0347	5.8138e-38	132.28	3
430	AETQAEPSLLQQESPPVSTVAK	22	Phospho (STY)	_AETQAEPSLLQQES(ph)PPVSTVAK_	DN142503_c0_g1_i1	---	3	797.388	-0.0042044	1.2146e-24	117.08	3
431	AETQAEPSLLQQESPPVSTVAK	22	Phospho (STY)	_AETQAEPSLLQQES(ph)PPVSTVAK_	DN142503_c0_g1_i1	---	3	797.388	0.51477	6.0505e-09	86.701	1
432	AEVAHELEELSER	13	Unmodified	_AEVAHELEELSER_	DN142398_c0_g2_i1	myosin heavy chain, striated muscle-like isoform X8	3	504.583	-0.041216	4.0846e-05	97.69	1
433	AFFDKLDVDK	10	Unmodified	_AFFDKLDVDK_	DN139794_c0_g1_i2	---	3	399.877	-0.69406	0.0030622	66.056	3
434	AFFDKLDVDK	10	Unmodified	_AFFDKLDVDK_	DN139794_c0_g1_i2	---	3	399.877	-0.25766	0.0017914	72.848	1
435	AFFDKLDVDK	10	Unmodified	_AFFDKLDVDK_	DN139794_c0_g1_i2	---	2	599.311	0.29408	0.025604	107.06	1
436	AFFDKLDVDK	10	Unmodified	_AFFDKLDVDK_	DN139794_c0_g1_i2	---	3	399.877	-0.15702	0.0060722	58.592	2
437	AFFDKLDVDK	10	Unmodified	_AFFDKLDVDK_	DN139794_c0_g1_i2	---	3	399.877	0.1902	0.0086997	54.259	1
438	AFFDKLDVDK	10	Unmodified	_AFFDKLDVDK_	DN139794_c0_g1_i2	---	3	399.877	-0.11374	0.0073989	56.404	1
439	AFFDKLDVDK	10	Unmodified	_AFFDKLDVDK_	DN139794_c0_g1_i2	---	3	399.877	-0.57307	0.01964	44.639	1
440	AFFDKLDVDK	10	Unmodified	_AFFDKLDVDK_	DN139794_c0_g1_i2	---	3	399.877	-0.46807	0.0017327	73.499	2
441	AFFDKLDVDK	10	Unmodified	_AFFDKLDVDK_	DN139794_c0_g1_i2	---	2	599.311	0.43299	1.1246e-34	155.26	2
442	AFFDKLDVDK	10	Unmodified	_AFFDKLDVDK_	DN139794_c0_g1_i2	---	3	399.877	-0.59047	0.0028389	66.758	1
443	AFFDKLDVDK	10	Unmodified	_AFFDKLDVDK_	DN139794_c0_g1_i2	---	2	599.311	0.1483	0.0033124	112.94	1
444	AFFDKLDVDK	10	Unmodified	_AFFDKLDVDK_	DN139794_c0_g1_i2	---	3	399.877	-0.0076404	0.0030195	66.19	2
445	AFFDKLDVDK	10	Unmodified	_AFFDKLDVDK_	DN139794_c0_g1_i2	---	2	599.311	0.38334	3.1695e-17	140.48	1
446	AFFDKLDVDK	10	Unmodified	_AFFDKLDVDK_	DN139794_c0_g1_i2	---	3	399.877	0.4031	0.0068271	57.347	1
447	AFFDKLDVDK	10	Unmodified	_AFFDKLDVDK_	DN139794_c0_g1_i2	---	3	399.877	0.030195	0.0086997	54.259	1
448	AFFDKLDVDK	10	Unmodified	_AFFDKLDVDK_	DN139794_c0_g1_i2	---	3	399.877	-0.2373	0.016328	47.302	1
449	AFFDKLDVDK	10	Unmodified	_AFFDKLDVDK_	DN139794_c0_g1_i2	---	3	399.877	-0.1048	0.0004775	85.533	1
450	AFFDKLDVDK	10	Unmodified	_AFFDKLDVDK_	DN139794_c0_g1_i2	---	3	399.877	0.053659	0.012813	58.592	1
451	AFFDKLDVDK	10	Unmodified	_AFFDKLDVDK_	DN139794_c0_g1_i2	---	3	399.877	-0.14524	0.0014822	76.282	3
452	AFFDKLDVDK	10	Unmodified	_AFFDKLDVDK_	DN139794_c0_g1_i2	---	2	599.311	0.27054	0.025604	107.06	1
453	AFFDKLDVDK	10	Unmodified	_AFFDKLDVDK_	DN139794_c0_g1_i2	---	3	399.877	0.16157	0.0026961	67.207	1
454	AFFDKLDVDK	10	Unmodified	_AFFDKLDVDK_	DN139794_c0_g1_i2	---	3	399.877	-0.37251	0.012409	50.452	2
455	AFFDKLDVDK	10	Unmodified	_AFFDKLDVDK_	DN139794_c0_g1_i2	---	2	599.311	-0.00084156	2.8934e-07	125.72	1
456	AFFDKLDVDK	10	Unmodified	_AFFDKLDVDK_	DN139794_c0_g1_i2	---	3	399.877	-0.57263	0.034053	38.783	1
457	AFFDKLDVDK	10	Unmodified	_AFFDKLDVDK_	DN139794_c0_g1_i2	---	3	399.877	0.45427	0.017039	46.73	1
458	AFGGQSIDYGK	11	Phospho (STY)	_AFGGQS(ph)IDYGK_	DN145921_c1_g1_i2	succinate dehydrogenase	2	611.761	0.054906	0.001786	80.96	1
459	AFGGQSIDYGK	11	Phospho (STY)	_AFGGQS(ph)IDYGK_	DN145921_c1_g1_i2	succinate dehydrogenase	2	611.761	0.65023	0.0031289	71.879	1
460	AFGGQSIDYGK	11	Phospho (STY)	_AFGGQS(ph)IDYGK_	DN145921_c1_g1_i2	succinate dehydrogenase	2	611.761	0.11296	0.0092504	59.225	1
461	AFHDGTAQYHPEPHDK	16	Unmodified	_AFHDGTAQYHPEPHDK_	DN145765_c2_g3_i2	NADP-dependent malic enzyme-like	4	463.212	-0.36035	0.036123	25.024	1
462	AFHDGTAQYHPEPHDK	16	Unmodified	_AFHDGTAQYHPEPHDK_	DN145765_c2_g3_i2	NADP-dependent malic enzyme-like	3	617.28	-0.048017	1.8353e-05	83.37	1
463	AFHDGTAQYHPEPHDK	16	Unmodified	_AFHDGTAQYHPEPHDK_	DN145765_c2_g3_i2	NADP-dependent malic enzyme-like	4	463.212	-0.32927	1.0349e-06	87.824	1
464	AFHDGTAQYHPEPHDK	16	Unmodified	_AFHDGTAQYHPEPHDK_	DN145765_c2_g3_i2	NADP-dependent malic enzyme-like	4	463.212	-0.61068	0.0010121	52.599	1
465	AFHDGTAQYHPEPHDK	16	Unmodified	_AFHDGTAQYHPEPHDK_	DN145765_c2_g3_i2	NADP-dependent malic enzyme-like	3	617.28	-0.54016	1.2366e-05	84.046	1
466	AFHDGTAQYHPEPHDK	16	Unmodified	_AFHDGTAQYHPEPHDK_	DN145765_c2_g3_i2	NADP-dependent malic enzyme-like	2	925.416	-0.41791	3.9943e-10	82.349	1
467	AFHDGTAQYHPEPHDK	16	Unmodified	_AFHDGTAQYHPEPHDK_	DN145765_c2_g3_i2	NADP-dependent malic enzyme-like	3	617.28	-0.55951	6.3684e-14	119.96	1
468	AFHDGTAQYHPEPHDK	16	Unmodified	_AFHDGTAQYHPEPHDK_	DN145765_c2_g3_i2	NADP-dependent malic enzyme-like	4	463.212	-0.55954	0.00027196	60.631	1
469	AFHLFDDDETGK	12	Unmodified	_AFHLFDDDETGK_	DN142043_c0_g1_i3	centrin-related	3	465.546	0.21209	0.031348	31.722	1
470	AFITVPSVEEK	11	Phospho (STY)	_AFITVPS(ph)VEEK_	DN138449_c0_g1_i1	alpha-ketoglutarate-dependent dioxygenase alkB homolog 4-like	2	650.315	0.24228	0.00071467	89.26	4
471	AFITVPSVEEK	11	Phospho (STY)	_AFITVPS(ph)VEEK_	DN138449_c0_g1_i1	alpha-ketoglutarate-dependent dioxygenase alkB homolog 4-like	2	650.315	0.34835	0.0033134	70.373	2
472	AFITVPSVEEK	11	Phospho (STY)	_AFITVPS(ph)VEEK_	DN138449_c0_g1_i1	alpha-ketoglutarate-dependent dioxygenase alkB homolog 4-like	2	650.315	0.29385	0.0026527	75.764	2
473	AFITVPSVEEK	11	Phospho (STY)	_AFITVPS(ph)VEEK_	DN138449_c0_g1_i1	alpha-ketoglutarate-dependent dioxygenase alkB homolog 4-like	2	650.315	0.57374	0.034616	44.44	1
474	AFKSSYGEDIYSK	13	Phospho (STY)	_AFKS(ph)SYGEDIYSK_	DN147165_c2_g1_i5	annexin B9-like isoform X5	2	787.842	0.082073	0.0012362	89.374	1
475	AFKSSYGEDIYSK	13	Phospho (STY)	_AFKS(ph)SYGEDIYSK_	DN147165_c2_g1_i5	annexin B9-like isoform X5	2	787.842	0.39607	0.0016971	82.709	1
476	AFNDELDAFR	10	Unmodified	_AFNDELDAFR_	DN147399_c0_g2_i2	---	2	599.28	0.41359	0.026454	56.548	1
477	AFNDELDAFR	10	Unmodified	_AFNDELDAFR_	DN147399_c0_g2_i2	---	2	599.28	0.59899	0.012501	64.82	1
478	AFPDDPEVTASKLSPK	16	Phospho (STY)	_AFPDDPEVTASKLS(ph)PK_	DN149867_c0_g2_i1	---	3	594.617	-0.22469	0.00030969	62.303	1
479	AFPDDPEVTASKLSPK	16	Phospho (STY)	_AFPDDPEVTASKLS(ph)PK_	DN149867_c0_g2_i1	---	3	594.617	-0.20818	0.00119	54.047	2
480	AFQCIYDNEK	10	Unmodified	_AFQCIYDNEK_	DN148155_c0_g1_i3	Endoglycoceramidase	2	644.287	0.25876	0.00059017	96.342	1
481	AFQCIYDNEK	10	Unmodified	_AFQCIYDNEK_	DN148155_c0_g1_i3	Endoglycoceramidase	2	644.287	0.31584	0.0017118	85.622	1
482	AFQCIYDNEK	10	Unmodified	_AFQCIYDNEK_	DN148155_c0_g1_i3	Endoglycoceramidase	2	644.287	0.76658	2.8744e-12	127.76	1
483	AFSEIVPDSSEGSPVAK	17	Phospho (STY)	_AFSEIVPDSSEGS(ph)PVAK_	DN150119_c1_g3_i4	putative rap gtpase-activating protein	2	900.409	0.52688	3.7506e-12	105.96	1
484	AFSEIVPDSSEGSPVAK	17	Phospho (STY)	_AFS(ph)EIVPDSSEGSPVAK_	DN150119_c1_g3_i4	putative rap gtpase-activating protein	2	900.409	1.0919	6.4555e-06	87.356	1
485	AFSEIVPDSSEGSPVAK	17	Phospho (STY)	_AFS(ph)EIVPDSSEGSPVAK_	DN150119_c1_g3_i4	putative rap gtpase-activating protein	2	900.409	0.81847	7.3277e-06	86.539	1
486	AFSEIVPDSSEGSPVAK	17	Phospho (STY)	_AFSEIVPDS(ph)SEGSPVAK_	DN150119_c1_g3_i4	putative rap gtpase-activating protein	2	900.409	0.3642	5.1545e-06	88.574	1
487	AFSEIVPDSSEGSPVAK	17	Phospho (STY)	_AFS(ph)EIVPDSSEGSPVAK_	DN150119_c1_g3_i4	putative rap gtpase-activating protein	2	900.409	0.37134	0.00036312	73.346	1
488	AFSLAEEELGIPK	13	Phospho (STY)	_AFS(ph)LAEEELGIPK_	DN152530_c3_g1_i3	spectrin-like nuclear envelope protein	2	742.358	-0.17181	5.8059e-06	110.84	2
489	AFSLAEEELGIPK	13	Phospho (STY)	_AFS(ph)LAEEELGIPK_	DN152530_c3_g1_i3	spectrin-like nuclear envelope protein	2	742.358	-0.069921	6.6195e-05	102.64	1
490	AFSLAEEELGIPK	13	Phospho (STY)	_AFS(ph)LAEEELGIPK_	DN152530_c3_g1_i3	spectrin-like nuclear envelope protein	2	742.358	0.10648	6.9079e-05	102.29	1
491	AFSLSQLEK	9	Phospho (STY)	_AFS(ph)LSQLEK_	DN152904_c7_g1_i1	neurobeachin-like protein 1	2	551.763	0.2953	0.0054492	67.385	1
492	AFSLSQLEK	9	Phospho (STY)	_AFS(ph)LSQLEK_	DN152904_c7_g1_i1	neurobeachin-like protein 1	2	551.763	0.067664	0.0031324	80.245	1
493	AFSLSQLEK	9	Phospho (STY)	_AFS(ph)LSQLEK_	DN152904_c7_g1_i1	neurobeachin-like protein 1	2	551.763	0.34435	0.020757	51.286	1
494	AFSLSQLEK	9	Phospho (STY)	_AFS(ph)LSQLEK_	DN152904_c7_g1_i1	neurobeachin-like protein 1	2	551.763	0.21167	0.016848	53.08	1
495	AFTPISPLDACPTR	14	Phospho (STY)	_AFTPIS(ph)PLDACPTR_	DN149990_c0_g2_i1	tyrosine kinase	2	813.373	0.062231	0.003356	62.94	1
496	AFTPISPLDACPTR	14	Phospho (STY)	_AFTPIS(ph)PLDACPTR_	DN149990_c0_g2_i1	tyrosine kinase	2	813.373	0.16094	0.003356	62.94	1
497	AFYENLSPK	9	Phospho (STY)	_AFYENLS(ph)PK_	DN104197_c0_g2_i1	---	2	574.755	0.27474	0.0042064	72.29	1
498	AFYENLSPK	9	Phospho (STY)	_AFYENLS(ph)PK_	DN104197_c0_g2_i1	---	2	574.755		0.011475	63.091	1
499	AGAGSLDLYPLTPSDEDHADVR	22	Unmodified	_AGAGSLDLYPLTPSDEDHADVR_	DN152446_c9_g1_i2	Microtubule-associated protein 1A	3	767.033	0.43551	3.0375e-32	123.19	2
500	AGAGSLDLYPLTPSDEDHADVR	22	Unmodified	_AGAGSLDLYPLTPSDEDHADVR_	DN152446_c9_g1_i2	Microtubule-associated protein 1A	3	767.033	0.75035	9.4179e-08	81.884	1
501	AGAGSLDLYPLTPSDEDHADVR	22	Unmodified	_AGAGSLDLYPLTPSDEDHADVR_	DN152446_c9_g1_i2	Microtubule-associated protein 1A	3	767.033	0.27516	1.2498e-10	93.255	1
502	AGAGSLDLYPLTPSDEDHADVR	22	Unmodified	_AGAGSLDLYPLTPSDEDHADVR_	DN152446_c9_g1_i2	Microtubule-associated protein 1A	3	767.033	1.0496	2.9288e-07	61.361	1
503	AGAQGAPGKPGEQGEPGDPGPDGK	24	Unmodified	_AGAQGAPGKPGEQGEPGDPGPDGK_	DN146453_c4_g1_i1	collagen alpha-1(III) chain-like	3	725.342	-0.1955	1.5618e-06	58.373	1
504	AGAQGAPGKPGEQGEPGDPGPDGK	24	Unmodified	_AGAQGAPGKPGEQGEPGDPGPDGK_	DN146453_c4_g1_i1	collagen alpha-1(III) chain-like	3	725.342	-0.087825	2.3431e-08	62.781	1
505	AGAQGAPGKPGEQGEPGDPGPDGK	24	Unmodified	_AGAQGAPGKPGEQGEPGDPGPDGK_	DN146453_c4_g1_i1	collagen alpha-1(III) chain-like	3	725.342	0.70601	0.00062833	38.679	1
506	AGAQGAPGKPGEQGEPGDPGPDGK	24	Unmodified	_AGAQGAPGKPGEQGEPGDPGPDGK_	DN146453_c4_g1_i1	collagen alpha-1(III) chain-like	3	725.342	-0.084694	4.8296e-11	73.11	1
507	AGAQGAPGKPGEQGEPGDPGPDGK	24	Unmodified	_AGAQGAPGKPGEQGEPGDPGPDGK_	DN146453_c4_g1_i1	collagen alpha-1(III) chain-like	3	725.342	0.017199	0.0035004	31.75	1
508	AGAQGAPGKPGEQGEPGDPGPDGK	24	Unmodified	_AGAQGAPGKPGEQGEPGDPGPDGK_	DN146453_c4_g1_i1	collagen alpha-1(III) chain-like	3	725.342	0.016483	0.0035004	31.75	1
509	AGAQGAPGKPGEQGEPGDPGPDGK	24	Unmodified	_AGAQGAPGKPGEQGEPGDPGPDGK_	DN146453_c4_g1_i1	collagen alpha-1(III) chain-like	3	725.342	-0.038545	4.0218e-09	67.895	1
510	AGAQGAPGKPGEQGEPGDPGPDGK	24	Unmodified	_AGAQGAPGKPGEQGEPGDPGPDGK_	DN146453_c4_g1_i1	collagen alpha-1(III) chain-like	3	725.342	-0.099727	5.0263e-05	48.872	1
511	AGAQGAPGKPGEQGEPGDPGPDGK	24	Unmodified	_AGAQGAPGKPGEQGEPGDPGPDGK_	DN146453_c4_g1_i1	collagen alpha-1(III) chain-like	3	725.342	0.21695	0.0040425	30.813	1
512	AGAQGAPGKPGEQGEPGDPGPDGK	24	Unmodified	_AGAQGAPGKPGEQGEPGDPGPDGK_	DN146453_c4_g1_i1	collagen alpha-1(III) chain-like	3	725.342	-0.1076	0.0025792	33.342	1
513	AGAQGAPGKPGEQGEPGDPGPDGK	24	Unmodified	_AGAQGAPGKPGEQGEPGDPGPDGK_	DN146453_c4_g1_i1	collagen alpha-1(III) chain-like	3	725.342	0.14245	0.0012377	35.66	1
514	AGAQGAPGKPGEQGEPGDPGPDGK	24	Unmodified	_AGAQGAPGKPGEQGEPGDPGPDGK_	DN146453_c4_g1_i1	collagen alpha-1(III) chain-like	3	725.342	0.12888	0.004384	30.223	1
515	AGAQGAPGKPGEQGEPGDPGPDGK	24	Unmodified	_AGAQGAPGKPGEQGEPGDPGPDGK_	DN146453_c4_g1_i1	collagen alpha-1(III) chain-like	3	725.342	0.042603	0.00062833	38.679	1
516	AGAQGAPGKPGEQGEPGDPGPDGK	24	Unmodified	_AGAQGAPGKPGEQGEPGDPGPDGK_	DN146453_c4_g1_i1	collagen alpha-1(III) chain-like	3	725.342	0.10948	5.5253e-11	78.272	1
517	AGAQGAPGKPGEQGEPGDPGPDGK	24	Unmodified	_AGAQGAPGKPGEQGEPGDPGPDGK_	DN146453_c4_g1_i1	collagen alpha-1(III) chain-like	3	725.342	-0.0045761	0.0020881	34.19	1
518	AGDAMTADDDLMGLNK	16	Unmodified	_AGDAMTADDDLMGLNK_	DN130843_c0_g1_i1	nascent polypeptide-associated complex subunit alpha-like	2	819.361	0.81873	1.1939e-05	85.493	1
519	AGDPTTLAYSLPTDR	15	Phospho (STY)	_AGDPTTLAYS(ph)LPTDR_	DN147917_c1_g1_i4	tau-tubulin kinase 2-like, partial	2	829.377	0.40271	0.011406	49.528	1
520	AGDPTTLAYSLPTDR	15	Phospho (STY)	_AGDPTTLAYS(ph)LPTDR_	DN147917_c1_g1_i4	tau-tubulin kinase 2-like, partial	2	829.377	0.47058	0.00013455	75.533	1
521	AGEDGPAGAPGISGPPGEPGSR	22	Unmodified	_AGEDGPAGAPGISGPPGEPGSR_	DN146453_c4_g1_i1	collagen alpha-1(III) chain-like	2	966.956	0.99153	2.3081e-42	136.02	2
522	AGEDGPAGAPGISGPPGEPGSR	22	Unmodified	_AGEDGPAGAPGISGPPGEPGSR_	DN146453_c4_g1_i1	collagen alpha-1(III) chain-like	3	644.973	0.15341	0.00011101	52.09	2
523	AGEDGPAGAPGISGPPGEPGSR	22	Unmodified	_AGEDGPAGAPGISGPPGEPGSR_	DN146453_c4_g1_i1	collagen alpha-1(III) chain-like	2	966.956	0.68082	4.3218e-31	120.32	2
524	AGEDGPAGAPGISGPPGEPGSR	22	Unmodified	_AGEDGPAGAPGISGPPGEPGSR_	DN146453_c4_g1_i1	collagen alpha-1(III) chain-like	3	644.973	0.18771	1.862e-07	65.598	1
525	AGEDGPAGAPGISGPPGEPGSR	22	Unmodified	_AGEDGPAGAPGISGPPGEPGSR_	DN146453_c4_g1_i1	collagen alpha-1(III) chain-like	2	966.956	0.48582	2.7367e-42	134.86	3
526	AGEDGPAGAPGISGPPGEPGSR	22	Unmodified	_AGEDGPAGAPGISGPPGEPGSR_	DN146453_c4_g1_i1	collagen alpha-1(III) chain-like	3	644.973	0.0083347	4.0103e-12	94.176	3
527	AGEDGPAGAPGISGPPGEPGSR	22	Unmodified	_AGEDGPAGAPGISGPPGEPGSR_	DN146453_c4_g1_i1	collagen alpha-1(III) chain-like	2	966.956	0.80128	2.5025e-50	148.52	3
528	AGEDGPAGAPGISGPPGEPGSR	22	Unmodified	_AGEDGPAGAPGISGPPGEPGSR_	DN146453_c4_g1_i1	collagen alpha-1(III) chain-like	3	644.973	0.32885	1.2339e-07	70.452	2
529	AGELLKSAGESLTGPDEK	18	2 Phospho (STY)	_AGELLKS(ph)AGES(ph)LTGPDEK_	DN144652_c0_g1_i3	---	2	981.429	0.77	9.6602e-23	129.47	1
531	AGEVITDINK	10	Unmodified	_AGEVITDINK_	DN145574_c0_g5_i1	---	2	530.288	0.61728	0.035391	56.404	1
532	AGHQTSAESWGTGR	14	Unmodified	_AGHQTSAESWGTGR_	DN135497_c0_g1_i1	---	3	482.224	-0.050551	6.2167e-06	99.991	1
533	AGIALNSNFVK	11	Phospho (STY)	_AGIALNS(ph)NFVK_	DN135968_c0_g1_i1	glyceraldehyde-3-phosphate dehydrogenase	2	607.302	0.64483	0.00049375	96.059	1
534	AGIALNSNFVK	11	Phospho (STY)	_AGIALNS(ph)NFVK_	DN135968_c0_g1_i1	glyceraldehyde-3-phosphate dehydrogenase	2	607.302	0.71689	0.042853	42.785	1
535	AGIALNSNFVK	11	Phospho (STY)	_AGIALNS(ph)NFVK_	DN135968_c0_g1_i1	glyceraldehyde-3-phosphate dehydrogenase	2	607.302	0.37001	0.0044138	67.019	2
536	AGIALNSNFVK	11	Phospho (STY)	_AGIALNS(ph)NFVK_	DN135968_c0_g1_i1	glyceraldehyde-3-phosphate dehydrogenase	2	607.302	0.5667	0.02768	47.621	1
537	AGIALNSNFVK	11	Phospho (STY)	_AGIALNS(ph)NFVK_	DN135968_c0_g1_i1	glyceraldehyde-3-phosphate dehydrogenase	2	607.302	0.5079	0.00044517	104.41	2
538	AGIALNSNFVK	11	Phospho (STY)	_AGIALNS(ph)NFVK_	DN135968_c0_g1_i1	glyceraldehyde-3-phosphate dehydrogenase	2	607.302	0.36368	0.0027338	75.102	1
539	AGIEMPEAHLDIEPPAADMK	20	Unmodified	_AGIEMPEAHLDIEPPAADMK_	DN142307_c0_g1_i7	---	3	712.343	0.17624	2.0444e-05	59.975	1
540	AGILSSSPAEQHR	13	Phospho (STY)	_AGILSSS(ph)PAEQHR_	DN151622_c2_g1_i3	ubiquitin carboxyl-terminal hydrolase 7-like	2	716.833	0.083897	9.7451e-05	100.43	1
541	AGILSSSPAEQHR	13	Phospho (STY)	_AGILSSS(ph)PAEQHR_	DN151622_c2_g1_i3	ubiquitin carboxyl-terminal hydrolase 7-like	3	478.224	-0.12604	0.0054481	50.305	1
542	AGILSSSPAEQHR	13	Phospho (STY)	_AGILSSS(ph)PAEQHR_	DN151622_c2_g1_i3	ubiquitin carboxyl-terminal hydrolase 7-like	3	478.224	-0.068529	0.0033191	54.812	1
543	AGILSSSPAEQHR	13	Phospho (STY)	_AGILSSS(ph)PAEQHR_	DN151622_c2_g1_i3	ubiquitin carboxyl-terminal hydrolase 7-like	2	716.833	0.14557	6.3542e-09	121.99	1
544	AGKPGSAGHKGWMGPPGEPGPK	22	Unmodified	_AGKPGSAGHKGWMGPPGEPGPK_	DN143204_c3_g1_i1	collagen alpha-1(III) chain-like	4	525.767	0.20849	0.026786	24.552	1
545	AGKPGSAGHKGWMGPPGEPGPK	22	Unmodified	_AGKPGSAGHKGWMGPPGEPGPK_	DN143204_c3_g1_i1	collagen alpha-1(III) chain-like	4	525.767	-0.092024	0.040827	20.921	1
546	AGKPGSAGHKGWMGPPGEPGPK	22	Unmodified	_AGKPGSAGHKGWMGPPGEPGPK_	DN143204_c3_g1_i1	collagen alpha-1(III) chain-like	4	525.767	0.48866	0.0022598	40.137	2
547	AGKPGSAGHKGWMGPPGEPGPK	22	Unmodified	_AGKPGSAGHKGWMGPPGEPGPK_	DN143204_c3_g1_i1	collagen alpha-1(III) chain-like	4	525.767	-0.41163	0.011969	28.831	1
548	AGLQYSSMHSLNR	13	2 Phospho (STY)	_AGLQYSS(ph)MHS(ph)LNR_	DN150747_c0_g3_i1	Band 4.1-like protein 2	2	812.323	0.14327	0.00040077	80.585	1
549	AGPSGPDGQAGKPGDAGPPGEVGDLGPR	28	Unmodified	_AGPSGPDGQAGKPGDAGPPGEVGDLGPR_	DN147692_c4_g2_i1	---	3	838.405	0.16769	3.5598e-62	140.42	4
550	AGPSGPDGQAGKPGDAGPPGEVGDLGPR	28	Unmodified	_AGPSGPDGQAGKPGDAGPPGEVGDLGPR_	DN147692_c4_g2_i1	---	4	629.056	0.34039	8.7201e-26	101.78	2
551	AGPSGPDGQAGKPGDAGPPGEVGDLGPR	28	Unmodified	_AGPSGPDGQAGKPGDAGPPGEVGDLGPR_	DN147692_c4_g2_i1	---	2	1257.1	0.99095	0	281.98	1
552	AGPSGPDGQAGKPGDAGPPGEVGDLGPR	28	Unmodified	_AGPSGPDGQAGKPGDAGPPGEVGDLGPR_	DN147692_c4_g2_i1	---	3	838.405	0.11962	3.4118e-50	128.71	2
553	AGPSGPDGQAGKPGDAGPPGEVGDLGPR	28	Unmodified	_AGPSGPDGQAGKPGDAGPPGEVGDLGPR_	DN147692_c4_g2_i1	---	3	838.405	0.23001	9.7211e-12	65.299	2
554	AGPSGPDGQAGKPGDAGPPGEVGDLGPR	28	Unmodified	_AGPSGPDGQAGKPGDAGPPGEVGDLGPR_	DN147692_c4_g2_i1	---	3	838.405	0.40087	4.3381e-50	127.24	4
555	AGPSGPDGQAGKPGDAGPPGEVGDLGPR	28	Unmodified	_AGPSGPDGQAGKPGDAGPPGEVGDLGPR_	DN147692_c4_g2_i1	---	4	629.056	0.43679	4.564e-27	109.28	3
556	AGPSGPDGQAGKPGDAGPPGEVGDLGPR	28	Unmodified	_AGPSGPDGQAGKPGDAGPPGEVGDLGPR_	DN147692_c4_g2_i1	---	2	1257.1	0.91227	0	255.41	1
557	AGPSGPDGQAGKPGDAGPPGEVGDLGPR	28	Unmodified	_AGPSGPDGQAGKPGDAGPPGEVGDLGPR_	DN147692_c4_g2_i1	---	3	838.405	0.17698	6.3965e-32	110.42	1
558	AGPSGPDGQAGKPGDAGPPGEVGDLGPR	28	Unmodified	_AGPSGPDGQAGKPGDAGPPGEVGDLGPR_	DN147692_c4_g2_i1	---	3	838.405	0.51583	6.592e-12	66.474	1
559	AGPSGPDGQAGKPGDAGPPGEVGDLGPR	28	Unmodified	_AGPSGPDGQAGKPGDAGPPGEVGDLGPR_	DN147692_c4_g2_i1	---	3	838.405	-0.040974	2.0646e-41	125.62	4
560	AGPSGPDGQAGKPGDAGPPGEVGDLGPR	28	Unmodified	_AGPSGPDGQAGKPGDAGPPGEVGDLGPR_	DN147692_c4_g2_i1	---	4	629.056	0.10732	2.3897e-21	96.533	2
561	AGPSGPDGQAGKPGDAGPPGEVGDLGPR	28	Unmodified	_AGPSGPDGQAGKPGDAGPPGEVGDLGPR_	DN147692_c4_g2_i1	---	2	1257.1	0.58986	0	258.09	1
562	AGPSGPDGQAGKPGDAGPPGEVGDLGPR	28	Unmodified	_AGPSGPDGQAGKPGDAGPPGEVGDLGPR_	DN147692_c4_g2_i1	---	3	838.405	0.50346	3.4118e-50	128.71	2
563	AGPSGPDGQAGKPGDAGPPGEVGDLGPR	28	Unmodified	_AGPSGPDGQAGKPGDAGPPGEVGDLGPR_	DN147692_c4_g2_i1	---	3	838.405	0.62447	6.422e-08	52.054	1
564	AGSAEKPTAWPR	12	Phospho (STY)	_AGS(ph)AEKPTAWPR_	DN149674_c0_g1_i11	Phosphatidylinositol 4-phosphate 5-kinase type-1 alpha	2	675.814	-0.037923	0.011351	68.283	1
565	AGSAEKPTAWPR	12	Phospho (STY)	_AGS(ph)AEKPTAWPR_	DN149674_c0_g1_i11	Phosphatidylinositol 4-phosphate 5-kinase type-1 alpha	2	675.814	-0.094019	0.0087259	73.296	1
566	AGSAEKPTAWPR	12	Phospho (STY)	_AGS(ph)AEKPTAWPR_	DN149674_c0_g1_i11	Phosphatidylinositol 4-phosphate 5-kinase type-1 alpha	2	675.814	0.40179	0.017302	65.038	1
567	AGSDVSGDRFSALK	14	Phospho (STY)	_AGSDVSGDRFS(ph)ALK_	DN149294_c1_g1_i3	tetratricopeptide repeat protein 39B-like isoform X2	3	497.228	0.27572	0.0027607	54.073	1
568	AGSDVSGDRFSALK	14	Phospho (STY)	_AGSDVSGDRFS(ph)ALK_	DN149294_c1_g1_i3	tetratricopeptide repeat protein 39B-like isoform X2	2	745.338	0.52958	0.0020761	74.147	1
569	AGSDVSGDRFSALK	14	Phospho (STY)	_AGSDVSGDRFS(ph)ALK_	DN149294_c1_g1_i3	tetratricopeptide repeat protein 39B-like isoform X2	2	745.338	-0.26122	0.00043754	90.379	1
570	AGSDVSGDRFSALKDR	16	Phospho (STY)	_AGSDVSGDRFS(ph)ALKDR_	DN149294_c1_g1_i3	tetratricopeptide repeat protein 39B-like isoform X2	3	587.604	0.34331	0.00017074	70.555	2
571	AGSDVSGDRFSALKDR	16	Phospho (STY)	_AGSDVSGDRFS(ph)ALKDR_	DN149294_c1_g1_i3	tetratricopeptide repeat protein 39B-like isoform X2	3	587.604	0.26173	0.00016511	71.376	1
572	AGSDVSGDRFSALKDR	16	Phospho (STY)	_AGSDVSGDRFS(ph)ALKDR_	DN149294_c1_g1_i3	tetratricopeptide repeat protein 39B-like isoform X2	3	587.604	0.53601	0.0023425	52.185	1
573	AGSEYEYVPSSGYGR	15	Phospho (STY)	_AGS(ph)EYEYVPSSGYGR_	DN152458_c9_g1_i1	CLIP-associating protein 1	2	851.343	0.26983	3.074e-07	99.371	2
574	AGSEYEYVPSSGYGR	15	Phospho (STY)	_AGS(ph)EYEYVPSSGYGR_	DN152458_c9_g1_i1	CLIP-associating protein 1	2	851.343	0.3817	3.0488e-07	99.392	1
575	AGSEYEYVPSSGYGR	15	Phospho (STY)	_AGS(ph)EYEYVPSSGYGR_	DN152458_c9_g1_i1	CLIP-associating protein 1	2	851.343	-0.10593	6.284e-05	77.505	1
576	AGSEYEYVPSSGYGR	15	Phospho (STY)	_AGS(ph)EYEYVPSSGYGR_	DN152458_c9_g1_i1	CLIP-associating protein 1	2	851.343	0.33701	7.2387e-13	118.4	2
577	AGSEYEYVPSSGYGR	15	Phospho (STY)	_AGS(ph)EYEYVPSSGYGR_	DN152458_c9_g1_i1	CLIP-associating protein 1	2	851.343	0.51132	6.5106e-07	96.447	2
578	AGSEYEYVPSSGYGR	15	Phospho (STY)	_AGS(ph)EYEYVPSSGYGR_	DN152458_c9_g1_i1	CLIP-associating protein 1	2	851.343	0.43753	2.4423e-08	105.89	1
579	AGSHDFGSTSEVYFSER	17	2 Phospho (STY)	_AGS(ph)HDFGS(ph)TSEVYFSER_	DN147114_c0_g2_i1	---	3	679.254	0.69136	0.0077314	40.626	1
580	AGSHDFGSTSEVYFSER	17	2 Phospho (STY)	_AGS(ph)HDFGS(ph)TSEVYFSER_	DN147114_c0_g2_i1	---	2	1018.38	1.0255	1.0288e-22	132.36	1
581	AGSHDFGSTSEVYFSER	17	2 Phospho (STY)	_AGS(ph)HDFGS(ph)TSEVYFSER_	DN147114_c0_g2_i1	---	3	679.254	0.03113	0.0008466	53.381	1
582	AGSHDFGSTSEVYFSER	17	2 Phospho (STY)	_AGS(ph)HDFGS(ph)TSEVYFSER_	DN147114_c0_g2_i1	---	2	1018.38	0.39263	9.5919e-07	92.41	1
583	AGSHDFGSTSEVYFSER	17	Phospho (STY)	_AGSHDFGST(ph)SEVYFSER_	DN147114_c0_g2_i1	---	3	652.598	-0.30619	0.00024465	78.674	2
584	AGSHDFGSTSEVYFSER	17	Phospho (STY)	_AGSHDFGS(ph)TSEVYFSER_	DN147114_c0_g2_i1	---	3	652.598	-0.16167	5.8277e-13	107.65	2
585	AGSHDFGSTSEVYFSER	17	Phospho (STY)	_AGSHDFGS(ph)TSEVYFSER_	DN147114_c0_g2_i1	---	3	652.598	-0.15163	9.8799e-05	70.615	1
586	AGSHDFGSTSEVYFSER	17	Phospho (STY)	_AGSHDFGST(ph)SEVYFSER_	DN147114_c0_g2_i1	---	2	978.394	0.3379	4.6889e-114	198.88	1
587	AGSHDFGSTSEVYFSER	17	Phospho (STY)	_AGSHDFGS(ph)TSEVYFSER_	DN147114_c0_g2_i1	---	3	652.598	0.64307	1.7884e-15	113.86	2
588	AGSHDFGSTSEVYFSER	17	Phospho (STY)	_AGSHDFGS(ph)TSEVYFSER_	DN147114_c0_g2_i1	---	2	978.394	1.1382	9.1117e-06	70.174	1
589	AGSHDFGSTSEVYFSER	17	Phospho (STY)	_AGSHDFGSTS(ph)EVYFSER_	DN147114_c0_g2_i1	---	3	652.598	0.55473	2.0688e-06	86.573	1
590	AGSHDFGSTSEVYFSER	17	Phospho (STY)	_AGSHDFGS(ph)TSEVYFSER_	DN147114_c0_g2_i1	---	3	652.598	0.14032	1.4625e-06	88.574	2
591	AGSLLYPAELK	11	Phospho (STY)	_AGS(ph)LLYPAELK_	DN152840_c14_g1_i1	microtubule-actin cross-linking factor 1, isoforms 1/2/3/5-like	2	621.313	0.35978	0.0081084	60.196	1
592	AGSLLYPAELK	11	Phospho (STY)	_AGS(ph)LLYPAELK_	DN152840_c14_g1_i1	microtubule-actin cross-linking factor 1, isoforms 1/2/3/5-like	2	621.313	0.44556	0.01815	52.101	1
593	AGSLLYPAELK	11	Phospho (STY)	_AGS(ph)LLYPAELK_	DN152840_c14_g1_i1	microtubule-actin cross-linking factor 1, isoforms 1/2/3/5-like	2	621.313	0.54452	0.015071	54.276	1
594	AGSPPLIHEDTSAVK	15	Phospho (STY)	_AGS(ph)PPLIHEDTSAVK_	DN151845_c9_g1_i2	Dysferlin	2	801.382	0.15302	0.0003526	70.555	4
595	AGSPPLIHEDTSAVK	15	Phospho (STY)	_AGS(ph)PPLIHEDTSAVK_	DN151845_c9_g1_i2	Dysferlin	3	534.591	0.50275	0.00068341	59.673	1
596	AGSPPLIHEDTSAVK	15	Phospho (STY)	_AGSPPLIHEDT(ph)SAVK_	DN151845_c9_g1_i2	Dysferlin	3	534.591	0.55991	0.0036042	55.267	1
597	AGSPPLIHEDTSAVK	15	Phospho (STY)	_AGSPPLIHEDT(ph)SAVK_	DN151845_c9_g1_i2	Dysferlin	2	801.382	0.57516	2.6629e-64	172.37	1
598	AGSPPLIHEDTSAVK	15	Phospho (STY)	_AGS(ph)PPLIHEDTSAVK_	DN151845_c9_g1_i2	Dysferlin	2	801.382	0.75852	0.0002024	73.984	3
599	AGSPPLIHEDTSAVK	15	Phospho (STY)	_AGS(ph)PPLIHEDTSAVK_	DN151845_c9_g1_i2	Dysferlin	3	534.591	0.74349	0.0013519	54.898	1
600	AGSPPLIHEDTSAVK	15	Phospho (STY)	_AGS(ph)PPLIHEDTSAVK_	DN151845_c9_g1_i2	Dysferlin	2	801.382	0.15522	6.866e-05	77.037	4
601	AGSPPLIHEDTSAVK	15	Phospho (STY)	_AGS(ph)PPLIHEDTSAVK_	DN151845_c9_g1_i2	Dysferlin	3	534.591	0.33129	0.00024754	66.387	1
602	AGSPPLIHEDTSAVK	15	Phospho (STY)	_AGSPPLIHEDT(ph)SAVK_	DN151845_c9_g1_i2	Dysferlin	2	801.382		1.5231e-47	119.48	1
603	AGSPPLIHEDTSAVK	15	Phospho (STY)	_AGS(ph)PPLIHEDTSAVK_	DN151845_c9_g1_i2	Dysferlin	3	534.591	0.45272	0.00044826	62.357	2
604	AGSPPLIHEDTSAVK	15	Phospho (STY)	_AGS(ph)PPLIHEDTSAVK_	DN151845_c9_g1_i2	Dysferlin	2	801.382	0.14472	3.5591e-06	85.087	4
605	AGSPPLIHEDTSAVK	15	Phospho (STY)	_AGSPPLIHEDT(ph)SAVK_	DN151845_c9_g1_i2	Dysferlin	2	801.382	0.78141	5.0971e-64	170.06	1
606	AGSPPLIHEDTSAVK	15	Phospho (STY)	_AGSPPLIHEDT(ph)SAVK_	DN151845_c9_g1_i2	Dysferlin	3	534.591	0.35189	0.0024957	58.123	1
607	AGSPPLIHEDTSAVK	15	Phospho (STY)	_AGS(ph)PPLIHEDTSAVK_	DN151845_c9_g1_i2	Dysferlin	2	801.382	0.48986	1.482e-06	90.442	3
608	AGSPPLIHEDTSAVK	15	Unmodified	_AGSPPLIHEDTSAVK_	DN151845_c9_g1_i2	Dysferlin	3	507.935	-0.071429	0.036135	28.146	1
609	AGSPPLIHEDTSAVK	15	Unmodified	_AGSPPLIHEDTSAVK_	DN151845_c9_g1_i2	Dysferlin	3	507.935	0.28784	0.0023584	51.03	1
610	AGSQGQEDTNLPEAHVSR	18	Unmodified	_AGSQGQEDTNLPEAHVSR_	DN152886_c15_g1_i2	---	3	632.633	0.18051	6.7014e-05	76.068	1
611	AGSQGQEDTNLPEAHVSR	18	Unmodified	_AGSQGQEDTNLPEAHVSR_	DN152886_c15_g1_i2	---	3	632.633	0.092437	4.9081e-05	79.489	1
612	AGSSAGSSDLALGGK	15	Phospho (STY)	_AGS(ph)SAGSSDLALGGK_	DN147291_c0_g1_i1	---	2	679.303	0.28932	3.1526e-05	81.51	1
613	AGSSQSGYIIKPDK	14	Unmodified	_AGSSQSGYIIKPDK_	DN143113_c0_g2_i1	---	2	725.88	0.020446	0.013241	89.471	1
614	AGSSQSGYIIKPDK	14	Unmodified	_AGSSQSGYIIKPDK_	DN143113_c0_g2_i1	---	3	484.256	-0.20237	5.8085e-05	88.075	1
615	AGSSQSGYIIKPDK	14	Unmodified	_AGSSQSGYIIKPDK_	DN143113_c0_g2_i1	---	3	484.256	-0.052207	0.00052947	69.456	1
616	AGSSQSGYIIKPDK	14	Unmodified	_AGSSQSGYIIKPDK_	DN143113_c0_g2_i1	---	2	725.88	0.17161	1.6844e-18	100.23	1
617	AGSSQSGYIIKPDK	14	Unmodified	_AGSSQSGYIIKPDK_	DN143113_c0_g2_i1	---	3	484.256	0.21301	6.3434e-05	85.271	1
618	AGSSQSGYIIKPDK	14	Unmodified	_AGSSQSGYIIKPDK_	DN143113_c0_g2_i1	---	2	725.88	0.39529	4.8977e-26	143.05	1
619	AGSVDKDNDTVIVCDNGTGFVK	22	Phospho (STY)	_AGS(ph)VDKDNDTVIVCDNGTGFVK_	DN146220_c0_g2_i1	actin-related protein 2-A	3	797.689	0.35578	1.52e-07	67.758	1
620	AGSVEMAEEVK	11	Phospho (STY)	_AGS(ph)VEMAEEVK_	DN143279_c0_g5_i1	---	2	615.26	0.14599	0.0038097	68.277	1
621	AGSVEMAEEVK	11	Phospho (STY)	_AGS(ph)VEMAEEVK_	DN143279_c0_g5_i1	---	2	615.26	0.39257	0.013368	55.724	1
622	AGSVEMAEEVK	11	Phospho (STY)	_AGS(ph)VEMAEEVK_	DN143279_c0_g5_i1	---	2	615.26	-0.075032	0.0030746	72.321	1
623	AGSVEMAEEVK	11	Phospho (STY)	_AGS(ph)VEMAEEVK_	DN143279_c0_g5_i1	---	2	615.26	-0.29252	0.0033689	69.92	1
624	AGSVEMAEEVK	11	Phospho (STY)	_AGS(ph)VEMAEEVK_	DN143279_c0_g5_i1	---	2	615.26	0.34485	0.020649	53.377	1
625	AGSVEMAEEVK	11	Phospho (STY)	_AGS(ph)VEMAEEVK_	DN143279_c0_g5_i1	---	2	615.26	0.023679	0.012423	56.527	1
626	AGSVEMAEEVK	11	Phospho (STY)	_AGS(ph)VEMAEEVK_	DN143279_c0_g5_i1	---	2	615.26	0.097016	0.006267	63.16	1
627	AGSVEMAEEVK	11	Phospho (STY)	_AGS(ph)VEMAEEVK_	DN143279_c0_g5_i1	---	2	615.26	0.71669	0.0092241	59.248	1
628	AGSVEMAEEVK	11	Phospho (STY)	_AGS(ph)VEMAEEVK_	DN143279_c0_g5_i1	---	2	615.26	0.061684	0.016128	53.377	1
629	AGSVEMAEEVK	11	Phospho (STY)	_AGS(ph)VEMAEEVK_	DN143279_c0_g5_i1	---	2	615.26	-0.014609	0.016128	53.377	1
630	AGSVEMAEEVK	11	Phospho (STY)	_AGS(ph)VEMAEEVK_	DN143279_c0_g5_i1	---	2	615.26	-0.11308	0.0062548	63.185	1
631	AGSVEMAEEVK	11	Phospho (STY)	_AGS(ph)VEMAEEVK_	DN143279_c0_g5_i1	---	2	615.26	-0.16235	0.016128	53.377	1
632	AGSVEMAEEVK	11	Phospho (STY)	_AGS(ph)VEMAEEVK_	DN143279_c0_g5_i1	---	2	615.26	-0.49958	0.0067463	62.162	1
633	AGSVEMAEEVK	11	Oxidation (M),Phospho (STY)	_AGS(ph)VEM(ox)AEEVK_	DN143279_c0_g5_i1	---	2	623.257		0.01769	46.704	1
634	AGSVEMAEEVK	11	Oxidation (M),Phospho (STY)	_AGS(ph)VEM(ox)AEEVK_	DN143279_c0_g5_i1	---	2	623.257	0.043802	0.0023402	71.879	1
635	AGSVEMAEEVK	11	Oxidation (M),Phospho (STY)	_AGS(ph)VEM(ox)AEEVK_	DN143279_c0_g5_i1	---	2	623.257	0.29408	0.0068584	59.294	1
636	AGSVEMAEEVK	11	Oxidation (M),Phospho (STY)	_AGS(ph)VEM(ox)AEEVK_	DN143279_c0_g5_i1	---	2	623.257	0.34358	0.0099987	55.724	1
637	AGSVEMAEEVK	11	Oxidation (M),Phospho (STY)	_AGS(ph)VEM(ox)AEEVK_	DN143279_c0_g5_i1	---	2	623.257	-0.32071	0.0085122	57.414	1
638	AGSVEMAEEVK	11	Oxidation (M),Phospho (STY)	_AGS(ph)VEM(ox)AEEVK_	DN143279_c0_g5_i1	---	2	623.257	-0.18003	0.00096372	83.692	1
639	AGSVEMAEEVK	11	Oxidation (M),Phospho (STY)	_AGS(ph)VEM(ox)AEEVK_	DN143279_c0_g5_i1	---	2	623.257	-0.20503	0.0032594	67.136	1
640	AGSVEMAEEVK	11	Oxidation (M),Phospho (STY)	_AGS(ph)VEM(ox)AEEVK_	DN143279_c0_g5_i1	---	2	623.257	-0.18415	0.0050008	62.287	1
641	AGSVEMAEEVK	11	Oxidation (M),Phospho (STY)	_AGS(ph)VEM(ox)AEEVK_	DN143279_c0_g5_i1	---	2	623.257	0.071084	0.00080468	84.859	1
642	AGSVEMAEEVK	11	Oxidation (M),Phospho (STY)	_AGS(ph)VEM(ox)AEEVK_	DN143279_c0_g5_i1	---	2	623.257	-0.037053	0.023296	45.992	1
643	AGSVEMAEEVK	11	Oxidation (M),Phospho (STY)	_AGS(ph)VEM(ox)AEEVK_	DN143279_c0_g5_i1	---	2	623.257	0.094097	0.003948	65.219	1
644	AGSVEMAEEVK	11	Oxidation (M),Phospho (STY)	_AGS(ph)VEM(ox)AEEVK_	DN143279_c0_g5_i1	---	2	623.257	0.011555	0.0035901	66.215	1
645	AGSVEMAEEVKK	12	Oxidation (M),Phospho (STY)	_AGS(ph)VEM(ox)AEEVKK_	DN143279_c0_g5_i1	---	2	687.305	-0.17573	3.1013e-09	125.22	1
646	AGSVEMAEEVKK	12	Oxidation (M),Phospho (STY)	_AGS(ph)VEM(ox)AEEVKK_	DN143279_c0_g5_i1	---	2	687.305	-0.14282	1.2035e-05	112.17	1
647	AGSVEMAEEVKK	12	Oxidation (M),Phospho (STY)	_AGS(ph)VEM(ox)AEEVKK_	DN143279_c0_g5_i1	---	2	687.305	0.19242	0.0002771	91.969	1
648	AGSVEMAEEVKK	12	Oxidation (M),Phospho (STY)	_AGS(ph)VEM(ox)AEEVKK_	DN143279_c0_g5_i1	---	2	687.305	0.072028	0.00015108	103.14	1
649	AGSVEMAEEVKK	12	Oxidation (M),Phospho (STY)	_AGS(ph)VEM(ox)AEEVKK_	DN143279_c0_g5_i1	---	2	687.305	-0.036138	0.0062749	53.491	1
650	AGSVEMAEEVKK	12	Oxidation (M),Phospho (STY)	_AGS(ph)VEM(ox)AEEVKK_	DN143279_c0_g5_i1	---	2	687.305	0.18247	0.0058404	54.393	1
651	AGSVEMAEEVKK	12	Oxidation (M),Phospho (STY)	_AGS(ph)VEM(ox)AEEVKK_	DN143279_c0_g5_i1	---	2	687.305	0.0038729	0.016067	43.914	1
652	AGSVEMAEEVKK	12	Oxidation (M),Phospho (STY)	_AGS(ph)VEM(ox)AEEVKK_	DN143279_c0_g5_i1	---	2	687.305	-0.15414	0.00082514	77.068	1
653	AGSVEMAEEVKK	12	Oxidation (M),Phospho (STY)	_AGS(ph)VEM(ox)AEEVKK_	DN143279_c0_g5_i1	---	2	687.305	-0.41812	0.0042065	57.788	1
654	AGSVEMAEEVKK	12	Oxidation (M),Phospho (STY)	_AGS(ph)VEM(ox)AEEVKK_	DN143279_c0_g5_i1	---	2	687.305	0.35375	2.3903e-19	139.58	1
655	AGSVEMAEEVKK	12	Oxidation (M),Phospho (STY)	_AGS(ph)VEM(ox)AEEVKK_	DN143279_c0_g5_i1	---	2	687.305	0.18798	0.00011399	104.95	1
656	AGSVEMAEEVKK	12	Oxidation (M),Phospho (STY)	_AGS(ph)VEM(ox)AEEVKK_	DN143279_c0_g5_i1	---	2	687.305	0.045385	2.0179e-05	109.55	1
657	AGSVEMAEEVKK	12	Oxidation (M),Phospho (STY)	_AGS(ph)VEM(ox)AEEVKK_	DN143279_c0_g5_i1	---	2	687.305	-0.40768	0.00082514	77.068	1
658	AGSVEMAEEVKK	12	Oxidation (M),Phospho (STY)	_AGS(ph)VEM(ox)AEEVKK_	DN143279_c0_g5_i1	---	2	687.305	-0.078809	0.0092516	50.04	1
659	AGSVEMAEEVKK	12	Oxidation (M),Phospho (STY)	_AGS(ph)VEM(ox)AEEVKK_	DN143279_c0_g5_i1	---	2	687.305	-0.23481	0.024564	40.242	1
660	AGSVEMAEEVKK	12	Phospho (STY)	_AGS(ph)VEMAEEVKK_	DN143279_c0_g5_i1	---	2	679.307	0.20739	1.7163e-05	115.68	1
661	AGSVEMAEEVKK	12	Phospho (STY)	_AGS(ph)VEMAEEVKK_	DN143279_c0_g5_i1	---	2	679.307	0.0049686	0.0013536	87.824	1
662	AGSVEMAEEVKK	12	Phospho (STY)	_AGS(ph)VEMAEEVKK_	DN143279_c0_g5_i1	---	2	679.307	-0.37057	0.0012964	88.561	1
663	AGSVEMAEEVKK	12	Phospho (STY)	_AGS(ph)VEMAEEVKK_	DN143279_c0_g5_i1	---	2	679.307	0.10836	1.7163e-05	115.68	1
664	AGSVEMAEEVKK	12	Phospho (STY)	_AGS(ph)VEMAEEVKK_	DN143279_c0_g5_i1	---	2	679.307	0.11622	0.0011011	91.076	1
665	AGSVEMAEEVKK	12	Phospho (STY)	_AGS(ph)VEMAEEVKK_	DN143279_c0_g5_i1	---	2	679.307	0.3346	2.1743e-05	115.1	1
666	AGSVEMAEEVKK	12	Phospho (STY)	_AGS(ph)VEMAEEVKK_	DN143279_c0_g5_i1	---	2	679.307	0.43324	0.00085033	95.822	1
667	AGSVEMAEEVKK	12	Phospho (STY)	_AGS(ph)VEMAEEVKK_	DN143279_c0_g5_i1	---	2	679.307	0.3371	3.558e-07	78.69	1
668	AGSVEMAEEVKK	12	Phospho (STY)	_AGS(ph)VEMAEEVKK_	DN143279_c0_g5_i1	---	2	679.307	-0.0021793	0.0038068	71.531	1
669	AGSVEMAEEVKK	12	Phospho (STY)	_AGS(ph)VEMAEEVKK_	DN143279_c0_g5_i1	---	2	679.307	0.063529	0.0025102	80.102	1
670	AGSVEMAEEVKK	12	Phospho (STY)	_AGS(ph)VEMAEEVKK_	DN143279_c0_g5_i1	---	2	679.307	0.095413	0.0024116	80.632	1
671	AGSVEMAEEVKK	12	Phospho (STY)	_AGS(ph)VEMAEEVKK_	DN143279_c0_g5_i1	---	2	679.307	-0.31408	3.858e-05	112.96	1
672	AGSVEMAEEVKK	12	Phospho (STY)	_AGS(ph)VEMAEEVKK_	DN143279_c0_g5_i1	---	2	679.307	-0.083501	0.00051287	103.79	1
673	AGSVEMAEEVKK	12	Phospho (STY)	_AGS(ph)VEMAEEVKK_	DN143279_c0_g5_i1	---	2	679.307	0.58064	0.0002132	107.74	1
674	AGSVEMAEEVKK	12	Phospho (STY)	_AGS(ph)VEMAEEVKK_	DN143279_c0_g5_i1	---	2	679.307	0.19239	0.00083795	96.247	1
675	AGSVEMAEEVKKEEVTK	17	Oxidation (M),Phospho (STY)	_AGS(ph)VEM(ox)AEEVKKEEVTK_	DN143279_c0_g5_i1	---	3	653.971	-0.12557	0.0037256	46.415	1
676	AGSVEMAEEVKKEEVTK	17	Oxidation (M),Phospho (STY)	_AGS(ph)VEM(ox)AEEVKKEEVTK_	DN143279_c0_g5_i1	---	3	653.971	0.1243	0.00012665	75.064	1
677	AGSVEMAEEVKKEEVTK	17	Oxidation (M),Phospho (STY)	_AGS(ph)VEM(ox)AEEVKKEEVTK_	DN143279_c0_g5_i1	---	3	653.971	-0.089888	0.00069469	55.844	1
678	AGSVEMAEEVKKEEVTK	17	Oxidation (M),Phospho (STY)	_AGS(ph)VEM(ox)AEEVKKEEVTK_	DN143279_c0_g5_i1	---	3	653.971	-0.12058	0.0074088	41.798	1
679	AGSVEMAEEVKKEEVTK	17	Oxidation (M),Phospho (STY)	_AGS(ph)VEM(ox)AEEVKKEEVTK_	DN143279_c0_g5_i1	---	3	653.971	0.63639	0.00015439	64.522	1
680	AGSVEMAEEVKKEEVTK	17	Oxidation (M),Phospho (STY)	_AGS(ph)VEM(ox)AEEVKKEEVTK_	DN143279_c0_g5_i1	---	3	653.971	0.48145	4.3797e-05	82.635	1
681	AGSVEMAEEVKKEEVTK	17	Phospho (STY)	_AGS(ph)VEMAEEVKKEEVTK_	DN143279_c0_g5_i1	---	3	648.639	0.28172	0.00066742	57.806	1
682	AGSVEMAEEVKKEEVTK	17	Phospho (STY)	_AGS(ph)VEMAEEVKKEEVTK_	DN143279_c0_g5_i1	---	3	648.639	0.1362	3.0578e-15	113.63	1
683	AGSVEMAEEVKKEEVTK	17	Phospho (STY)	_AGS(ph)VEMAEEVKKEEVTK_	DN143279_c0_g5_i1	---	3	648.639	0.22012	0.00010621	80.412	1
684	AGSVEMAEEVKKEEVTK	17	Phospho (STY)	_AGS(ph)VEMAEEVKKEEVTK_	DN143279_c0_g5_i1	---	3	648.639	-0.027755	3.8222e-15	112.58	1
685	AGSVEMAEEVKKEEVTK	17	Phospho (STY)	_AGS(ph)VEMAEEVKKEEVTK_	DN143279_c0_g5_i1	---	3	648.639	0.53811	4.4914e-15	111.66	1
686	AGSVEMAEEVKKEEVTK	17	Phospho (STY)	_AGS(ph)VEMAEEVKKEEVTK_	DN143279_c0_g5_i1	---	3	648.639	0.60574	2.1347e-12	105.06	1
687	AGSVEMAEEVKKEEVTK	17	Phospho (STY)	_AGS(ph)VEMAEEVKKEEVTK_	DN143279_c0_g5_i1	---	3	648.639	0.19065	0.0002099	64.422	1
688	AGSVEMAEEVKKEEVTK	17	Phospho (STY)	_AGS(ph)VEMAEEVKKEEVTK_	DN143279_c0_g5_i1	---	3	648.639	0.75894	3.8222e-15	112.58	1
689	AGSVEMAEEVKKEEVTK	17	Phospho (STY)	_AGS(ph)VEMAEEVKKEEVTK_	DN143279_c0_g5_i1	---	3	648.639	-0.019355	2.3852e-07	92.913	1
690	AGSVEMAEEVKKEEVTK	17	Phospho (STY)	_AGS(ph)VEMAEEVKKEEVTK_	DN143279_c0_g5_i1	---	3	648.639	0.11341	2.1347e-12	105.06	1
691	AGSVEMAEEVKKEEVTK	17	Phospho (STY)	_AGS(ph)VEMAEEVKKEEVTK_	DN143279_c0_g5_i1	---	3	648.639	0.23186	0.00017121	75.064	1
692	AGSVEMAEEVKKEEVTK	17	Phospho (STY)	_AGS(ph)VEMAEEVKKEEVTK_	DN143279_c0_g5_i1	---	3	648.639	0.00011744	0.00010621	80.412	1
693	AGSVEMAEEVKKEEVTK	17	Phospho (STY)	_AGS(ph)VEMAEEVKKEEVTK_	DN143279_c0_g5_i1	---	3	648.639	0.012335	6.1315e-13	108.37	1
694	AGSVEMAEEVKKEEVTK	17	Phospho (STY)	_AGS(ph)VEMAEEVKKEEVTK_	DN143279_c0_g5_i1	---	3	648.639	-0.068741	1.0339e-05	84.946	1
695	AGSVEMAEEVKKEEVTK	17	Phospho (STY)	_AGS(ph)VEMAEEVKKEEVTK_	DN143279_c0_g5_i1	---	3	648.639	0.12556	1.783e-15	115.39	1
696	AGSVEMAEEVKKEEVTK	17	Phospho (STY)	_AGS(ph)VEMAEEVKKEEVTK_	DN143279_c0_g5_i1	---	2	972.455	0.79067	7.5662e-82	179.41	1
697	AGSVEMAEEVKKEEVTK	17	Phospho (STY)	_AGS(ph)VEMAEEVKKEEVTK_	DN143279_c0_g5_i1	---	3	648.639	0.39779	0.00017299	75.773	1
698	AGSVEMAEEVKKEEVTK	17	Phospho (STY)	_AGS(ph)VEMAEEVKKEEVTK_	DN143279_c0_g5_i1	---	3	648.639	0.0020821	3.0394e-06	87.208	1
699	AGSVEMAEEVKKEEVTK	17	Phospho (STY)	_AGS(ph)VEMAEEVKKEEVTK_	DN143279_c0_g5_i1	---	3	648.639	0.24744	1.1937e-09	96.016	1
700	AGSVEMAEEVKKEEVTK	17	Phospho (STY)	_AGS(ph)VEMAEEVKKEEVTK_	DN143279_c0_g5_i1	---	3	648.639	0.19778	6.4995e-10	98.543	1
701	AGSVEMAEEVKKEEVTK	17	Phospho (STY)	_AGS(ph)VEMAEEVKKEEVTK_	DN143279_c0_g5_i1	---	3	648.639	0.32052	4.3132e-05	83.395	1
702	AGSVEMAEEVKKEEVTK	17	Phospho (STY)	_AGS(ph)VEMAEEVKKEEVTK_	DN143279_c0_g5_i1	---	3	648.639	-0.18674	2.4481e-12	104.38	1
703	AGSYSFGLNK	10	Phospho (STY)	_AGS(ph)YSFGLNK_	DN151023_c1_g4_i1	small G protein signaling modulator 2-like	2	562.245	0.39319	0.0098564	60.08	1
704	AGTQIENIEEDFR	13	Unmodified	_AGTQIENIEEDFR_	DN143600_c3_g1_i1	---	2	761.363	0.63924	0.0054477	66.989	1
705	AGTQIENIEEDFR	13	Unmodified	_AGTQIENIEEDFR_	DN143600_c3_g1_i1	---	2	761.363	0.32531	2.4252e-08	117.93	1
706	AHSAHLPVSQPADWRPR	17	Phospho (STY)	_AHS(ph)AHLPVSQPADWRPR_	DN144193_c0_g4_i2	---	3	668.99	0.44537	1.458e-06	89.011	1
707	AHSEASVAEIPEPDWLEDSR	20	Phospho (STY)	_AHS(ph)EASVAEIPEPDWLEDSR_	DN151055_c2_g2_i4	FCH and double SH3 domains protein 2	3	773.337	0.19444	1.7532e-89	177.32	1
708	AHSISSPSDQVGYR	14	Phospho (STY)	_AHSISS(ph)PSDQVGYR_	DN152234_c3_g1_i1	Paired amphipathic helix protein Sin3a	2	792.346	-0.20495	2.5947e-05	99.711	1
709	AHSISSPSDQVGYR	14	Phospho (STY)	_AHS(ph)ISSPSDQVGYR_	DN152234_c3_g1_i1	Paired amphipathic helix protein Sin3a	3	528.567	-0.060376	0.013255	43.557	1
710	AHSISSPSDQVGYR	14	Phospho (STY)	_AHSISS(ph)PSDQVGYR_	DN152234_c3_g1_i1	Paired amphipathic helix protein Sin3a	2	792.346	0.3953	1.0677e-145	213.49	1
711	AHSISSPSDQVGYR	14	Phospho (STY)	_AHSIS(ph)SPSDQVGYR_	DN152234_c3_g1_i1	Paired amphipathic helix protein Sin3a	3	528.567	-0.084305	6.7776e-05	76.358	1
712	AHSISSPSDQVGYR	14	Phospho (STY)	_AHSISS(ph)PSDQVGYR_	DN152234_c3_g1_i1	Paired amphipathic helix protein Sin3a	2	792.346	0.15648	3.9206e-62	170.11	1
713	AHSPTPGVYMGR	12	Phospho (STY)	_AHS(ph)PTPGVYMGR_	DN144307_c0_g1_i3	transformer-2-related	2	676.794	-0.64965	0.013964	52.891	1
714	AHSPTPGVYMGR	12	Phospho (STY)	_AHS(ph)PTPGVYMGR_	DN144307_c0_g1_i3	transformer-2-related	2	676.794	0.085709	0.011909	54.898	1
715	AHSPTPGVYMGR	12	Phospho (STY)	_AHS(ph)PTPGVYMGR_	DN144307_c0_g1_i3	transformer-2-related	3	451.532	-0.26065	0.0060263	49.298	1
716	AHVEYLEK	8	Phospho (STY)	_AHVEY(ph)LEK_	DN152647_c9_g1_i1	---	2	534.742	0.28891	0.011322	66.073	1
717	AIESLTGKPVKPSEK	15	Phospho (STY)	_AIES(ph)LTGKPVKPSEK_	DN144251_c7_g7_i1	putative multiubiquitin binding protein S5a	3	555.294	0.096396	0.010013	44.132	1
718	AIESMQASLEAETK	14	Phospho (STY)	_AIES(ph)MQASLEAETK_	DN152243_c17_g1_i3	myosin heavy chain, putative	2	794.352	0.32981	1.7734e-28	147.09	1
719	AIESMQASLEAETK	14	Phospho (STY)	_AIES(ph)MQASLEAETK_	DN152243_c17_g1_i3	myosin heavy chain, putative	2	794.352	0.056992	2.0039e-10	124.29	2
720	AIFESHSPDK	10	Phospho (STY)	_AIFESHS(ph)PDK_	DN146652_c0_g1_i1	---	2	605.761	0.13309	3.7259e-05	110.92	1
721	AIFEWPSTPK	10	Phospho (STY)	_AIFEWPST(ph)PK_	DN152065_c5_g1_i1	conserved oligomeric Golgi complex subunit 7-like	2	628.292	0.45545	1.9845e-10	103.44	1
722	AIFEWPSTPK	10	Phospho (STY)	_AIFEWPST(ph)PK_	DN152065_c5_g1_i1	conserved oligomeric Golgi complex subunit 7-like	2	628.292	0.42334	1.6225e-07	122.46	1
723	AIFEWPSTPKK	11	Phospho (STY)	_AIFEWPST(ph)PKK_	DN152065_c5_g1_i1	conserved oligomeric Golgi complex subunit 7-like	2	692.339	0.51636	0.0018931	96.464	1
724	AIGHPASTSTGKDTATSR	18	Phospho (STY)	_AIGHPASTS(ph)TGKDTATSR_	DN144290_c0_g1_i10	---	3	613.286	0.14464	0.0022974	46.415	1
725	AIHGDNEFYDSAEEDGVGLNIQNPSTK	27	Phospho (STY)	_AIHGDNEFYDS(ph)AEEDGVGLNIQNPSTK_	DN143134_c0_g1_i1	---	3	1000.77	0.041962	1.6872e-09	56.476	1
726	AIHGDNEFYDSAEEDGVGLNIQNPSTKPSK	30	Phospho (STY)	_AIHGDNEFYDS(ph)AEEDGVGLNIQNPSTKPSK_	DN143134_c0_g1_i1	---	4	828.873	-0.015664	6.0502e-27	104.54	1
727	AIHNDATMAIDDGQDTDQQQQQTAGSNLPR	30	Unmodified	_AIHNDATMAIDDGQDTDQQQQQTAGSNLPR_	DN151307_c2_g2_i1	---	3	1080.49	0.34256	2.3671e-185	209.18	1
728	AIHNDATMAIDDGQDTDQQQQQTAGSNLPR	30	Unmodified	_AIHNDATMAIDDGQDTDQQQQQTAGSNLPR_	DN151307_c2_g2_i1	---	3	1080.49	0.31087	8.8334e-166	200.48	1
729	AIISKEHEIHER	12	Phospho (STY)	_AIIS(ph)KEHEIHER_	DN150274_c2_g2_i2	---	4	386.192	-0.68635	0.0056791	48.568	1
730	AIISKEHEIHER	12	Phospho (STY)	_AIIS(ph)KEHEIHER_	DN150274_c2_g2_i2	---	3	514.587	0.11534	0.0159	40.475	1
731	AIISKEHEIHER	12	Phospho (STY)	_AIIS(ph)KEHEIHER_	DN150274_c2_g2_i2	---	3	514.587	0.10689	0.012098	42.958	1
732	AIISKEHEIHER	12	Phospho (STY)	_AIIS(ph)KEHEIHER_	DN150274_c2_g2_i2	---	4	386.192	-0.54159	0.012747	40.475	1
733	AIKYSLGSCEGR	12	2 Phospho (STY)	_AIKYS(ph)LGS(ph)CEGR_	DN151763_c4_g1_i1	putative synaptic ras gtpase activating protein, syngap	2	750.801	-0.23223	0.031691	42.068	1
734	AIKYSLGSCEGR	12	Phospho (STY)	_AIKYS(ph)LGSCEGR_	DN151763_c4_g1_i1	putative synaptic ras gtpase activating protein, syngap	2	710.818	-0.088541	0.0034359	87.138	1
735	AIKYSLGSCEGR	12	Phospho (STY)	_AIKYS(ph)LGSCEGR_	DN151763_c4_g1_i1	putative synaptic ras gtpase activating protein, syngap	2	710.818	-0.19287	0.0017845	99.927	1
736	AILDEYDIQK	10	Unmodified	_AILDEYDIQK_	DN144204_c0_g7_i1	Plastin-2	2	604.314	-0.061281	0.0053801	76.228	1
737	AILDSVGIECEEER	14	Unmodified	_AILDSVGIECEEER_	DN134540_c0_g1_i2	Hypothetical protein CBG08266	2	810.383	0.52641	1.8336e-20	139.86	1
738	AILDSVGIECEEER	14	Unmodified	_AILDSVGIECEEER_	DN134540_c0_g1_i2	Hypothetical protein CBG08266	2	810.383	0.14748	4.2593e-14	129.77	1
739	AIMEGYIDSDEGYHGSDEQRPVK	23	Oxidation (M),Phospho (STY)	_AIM(ox)EGYIDS(ph)DEGYHGSDEQRPVK_	DN145784_c0_g1_i1	---	3	898.046	0.65251	3.4522e-52	149.99	1
740	AIMEGYIDSDEGYHGSDEQRPVK	23	Oxidation (M),Phospho (STY)	_AIM(ox)EGYIDS(ph)DEGYHGSDEQRPVK_	DN145784_c0_g1_i1	---	3	898.046	0.7456	1.9779e-05	54.66	1
741	AIMEGYIDSDEGYHGSDEQRPVK	23	Phospho (STY)	_AIMEGYIDS(ph)DEGYHGSDEQRPVK_	DN145784_c0_g1_i1	---	3	892.714	0.60261	1.9696e-128	197.54	1
742	AIMEGYIDSDEGYHGSDEQRPVK	23	Phospho (STY)	_AIMEGYIDS(ph)DEGYHGSDEQRPVK_	DN145784_c0_g1_i1	---	3	892.714	0.64133	1.3093e-17	106.11	1
743	AIMEGYIDSDEGYHGSDEQRPVK	23	Phospho (STY)	_AIMEGYIDS(ph)DEGYHGSDEQRPVK_	DN145784_c0_g1_i1	---	3	892.714	0.5635	6.2535e-84	172.32	1
744	AIMEGYIDSDEGYHGSDEQRPVK	23	2 Phospho (STY)	_AIMEGYIDS(ph)DEGYHGS(ph)DEQRPVK_	DN145784_c0_g1_i1	---	3	919.37	0.81108	5.0519e-08	68.368	1
745	AINVTPIIPVYK	12	Phospho (STY)	_AINVT(ph)PIIPVYK_	DN143890_c0_g1_i4	Titin	2	704.386	-0.19946	0.012384	70.197	1
746	AINVTPIIPVYK	12	Phospho (STY)	_AINVT(ph)PIIPVYK_	DN143890_c0_g1_i4	Titin	2	704.386	0.48722	0.0032374	91.845	1
747	AINVTPIIPVYK	12	Phospho (STY)	_AINVT(ph)PIIPVYK_	DN143890_c0_g1_i4	Titin	2	704.386	0.37939	0.011834	71.531	1
748	AIPLGGGGAGSHR	13	Phospho (STY)	_AIPLGGGGAGS(ph)HR_	DN144974_c0_g1_i4	protein SYS1 homolog	2	615.293	0.059044	0.007908	58.98	1
749	AIRDSVLDPTAAADLAR	17	Phospho (STY)	_AIRDS(ph)VLDPTAAADLAR_	DN123150_c0_g1_i1	---	3	612.307	0.30234	0.0048754	43.768	1
750	AISEELDHALNDMTSI	16	Oxidation (M),Phospho (STY)	_AISEELDHALNDM(ox)TS(ph)I_	DN139457_c4_g1_i3	---	2	927.895	0.71537	7.3345e-18	129.01	1
751	AISEELDHALNDMTSI	16	Oxidation (M),Phospho (STY)	_AISEELDHALNDM(ox)T(ph)SI_	DN139457_c4_g1_i3	---	2	927.895	0.6622	3.8813e-08	101.72	1
752	AISEELDHALNDMTSI	16	Oxidation (M),Phospho (STY)	_AISEELDHALNDM(ox)TS(ph)I_	DN139457_c4_g1_i3	---	2	927.895	0.67447	9.3406e-08	99.413	1
753	AISEELDHALNDMTSI	16	Oxidation (M),Phospho (STY)	_AISEELDHALNDM(ox)T(ph)SI_	DN139457_c4_g1_i3	---	2	927.895	1.3181	9.3707e-25	142.02	1
754	AISEELDHALNDMTSI	16	Oxidation (M),Phospho (STY)	_AISEELDHALNDM(ox)TS(ph)I_	DN139457_c4_g1_i3	---	2	927.895	0.67885	3.0427e-07	93.608	1
755	AISEELDHALNDMTSI	16	Oxidation (M),Phospho (STY)	_AISEELDHALNDM(ox)TS(ph)I_	DN139457_c4_g1_i3	---	2	927.895	0.8212	9.4397e-05	81.597	1
756	AISEELDHALNDMTSI	16	Oxidation (M),Phospho (STY)	_AISEELDHALNDM(ox)TS(ph)I_	DN139457_c4_g1_i3	---	2	927.895	0.98887	3.1346e-06	88.319	2
757	AISEELDHALNDMTSI	16	Phospho (STY)	_AISEELDHALNDMTS(ph)I_	DN139457_c4_g1_i3	---	2	919.898	0.26497	5.9112e-06	86.005	1
758	AISEELDHALNDMTSI	16	Phospho (STY)	_AISEELDHALNDMT(ph)SI_	DN139457_c4_g1_i3	---	2	919.898	0.231	0.00014102	84.653	1
759	AISEELDHALNDMTSI	16	Phospho (STY)	_AISEELDHALNDMTS(ph)I_	DN139457_c4_g1_i3	---	2	919.898	0.26348	6.2395e-06	85.563	1
760	AISQVAMK	8	Oxidation (M),Phospho (STY)	_AIS(ph)QVAM(ox)K_	DN138418_c1_g1_i1	malate dehydrogenase, cytoplasmic	2	472.22	-0.060581	0.041599	44.863	1
761	AISSPISLR	9	Phospho (STY)	_AISS(ph)PISLR_	DN152098_c4_g1_i2	---	2	512.265	0.063191	0.034799	45.829	1
762	AISSPISLR	9	Phospho (STY)	_AISS(ph)PISLR_	DN152098_c4_g1_i2	---	2	512.265	0.14542	0.015743	54.259	1
763	AISVPPSPGSFR	12	Phospho (STY)	_AISVPPS(ph)PGSFR_	DN152869_c12_g1_i2	LOW QUALITY PROTEIN: putative hemicentin	2	647.813	0.32434	0.025981	47.037	1
764	AISVPPSPGSFR	12	Phospho (STY)	_AIS(ph)VPPSPGSFR_	DN152869_c12_g1_i2	LOW QUALITY PROTEIN: putative hemicentin	2	647.813	0.69123	0.013467	53.377	1
765	AISVPPSPGSFR	12	Phospho (STY)	_AIS(ph)VPPSPGSFR_	DN152869_c12_g1_i2	LOW QUALITY PROTEIN: putative hemicentin	2	647.813	0.69538	0.0044487	64.104	1
766	AISVPPSPGSFR	12	Phospho (STY)	_AISVPPS(ph)PGSFR_	DN152869_c12_g1_i2	LOW QUALITY PROTEIN: putative hemicentin	2	647.813	0.69104	0.018076	50.806	1
767	AISVPPSPGSFR	12	Phospho (STY)	_AIS(ph)VPPSPGSFR_	DN152869_c12_g1_i2	LOW QUALITY PROTEIN: putative hemicentin	2	647.813		3.6394e-07	76.759	1
768	AISVPPSPGSFR	12	Phospho (STY)	_AISVPPS(ph)PGSFR_	DN152869_c12_g1_i2	LOW QUALITY PROTEIN: putative hemicentin	2	647.813	0.63155	0.011895	56.29	1
769	AISVPPSPGSFR	12	Phospho (STY)	_AIS(ph)VPPSPGSFR_	DN152869_c12_g1_i2	LOW QUALITY PROTEIN: putative hemicentin	2	647.813	-0.22415	0.042045	42.317	1
770	AISVPPSPGSFR	12	Phospho (STY)	_AIS(ph)VPPSPGSFR_	DN152869_c12_g1_i2	LOW QUALITY PROTEIN: putative hemicentin	2	647.813	0.38775	0.011063	55.724	4
771	AISVPPSPGSFR	12	Phospho (STY)	_AISVPPS(ph)PGSFR_	DN152869_c12_g1_i2	LOW QUALITY PROTEIN: putative hemicentin	2	647.813	0.3805	0.02749	46.318	1
772	AISVPPSPGSFR	12	Phospho (STY)	_AISVPPS(ph)PGSFR_	DN152869_c12_g1_i2	LOW QUALITY PROTEIN: putative hemicentin	2	647.813	0.33885	0.0023474	69.258	1
773	AISVPPSPGSFR	12	Phospho (STY)	_AIS(ph)VPPSPGSFR_	DN152869_c12_g1_i2	LOW QUALITY PROTEIN: putative hemicentin	2	647.813		0.018743	46.797	1
774	AISVPPSPGSFR	12	Phospho (STY)	_AIS(ph)VPPSPGSFR_	DN152869_c12_g1_i2	LOW QUALITY PROTEIN: putative hemicentin	2	647.813	0.22187	0.0021942	71.279	3
775	AISVPPSPGSFR	12	Phospho (STY)	_AIS(ph)VPPSPGSFR_	DN152869_c12_g1_i2	LOW QUALITY PROTEIN: putative hemicentin	2	647.813	0.7583	0.0044487	64.104	2
776	AISVPPSPGSFR	12	Phospho (STY)	_AIS(ph)VPPSPGSFR_	DN152869_c12_g1_i2	LOW QUALITY PROTEIN: putative hemicentin	2	647.813	0.74181	0.021239	49.298	1
777	AISVPPSPGSFR	12	Phospho (STY)	_AIS(ph)VPPSPGSFR_	DN152869_c12_g1_i2	LOW QUALITY PROTEIN: putative hemicentin	2	647.813	0.66287	0.012737	54.09	2
778	AISVPPSPGSFR	12	Phospho (STY)	_AISVPPS(ph)PGSFR_	DN152869_c12_g1_i2	LOW QUALITY PROTEIN: putative hemicentin	2	647.813	0.48495	0.035284	43.69	1
779	AISVPPSPGSFR	12	Phospho (STY)	_AISVPPS(ph)PGSFR_	DN152869_c12_g1_i2	LOW QUALITY PROTEIN: putative hemicentin	2	647.813	0.56321	0.008404	58.32	2
780	AISVPPSPGSFR	12	Phospho (STY)	_AISVPPS(ph)PGSFR_	DN152869_c12_g1_i2	LOW QUALITY PROTEIN: putative hemicentin	2	647.813	0.72397	0.0018432	75.911	2
781	AISVPPSPGSFR	12	Phospho (STY)	_AIS(ph)VPPSPGSFR_	DN152869_c12_g1_i2	LOW QUALITY PROTEIN: putative hemicentin	2	647.813	-0.013705	0.0021764	71.513	1
782	AISVPPSPGSFR	12	Phospho (STY)	_AISVPPS(ph)PGSFR_	DN152869_c12_g1_i2	LOW QUALITY PROTEIN: putative hemicentin	2	647.813	-0.11138	0.025427	47.301	1
783	AISVPPSPGSFR	12	Phospho (STY)	_AIS(ph)VPPSPGSFR_	DN152869_c12_g1_i2	LOW QUALITY PROTEIN: putative hemicentin	2	647.813	0.32341	0.020564	49.62	1
784	AISVPPSPGSFR	12	Phospho (STY)	_AISVPPS(ph)PGSFR_	DN152869_c12_g1_i2	LOW QUALITY PROTEIN: putative hemicentin	2	647.813	0.065482	0.025981	47.037	1
785	AISVPPSPGSFR	12	Phospho (STY)	_AIS(ph)VPPSPGSFR_	DN152869_c12_g1_i2	LOW QUALITY PROTEIN: putative hemicentin	2	647.813	0.36403	0.0022972	69.92	2
786	AISVPPSPGSFR	12	Phospho (STY)	_AIS(ph)VPPSPGSFR_	DN152869_c12_g1_i2	LOW QUALITY PROTEIN: putative hemicentin	2	647.813	-0.0051461	0.001571	78.814	7
787	AISVPPSPGSFR	12	Phospho (STY)	_AIS(ph)VPPSPGSFR_	DN152869_c12_g1_i2	LOW QUALITY PROTEIN: putative hemicentin	2	647.813	0.2609	0.021239	49.298	5
788	AISVPPSPGSFR	12	Phospho (STY)	_AIS(ph)VPPSPGSFR_	DN152869_c12_g1_i2	LOW QUALITY PROTEIN: putative hemicentin	2	647.813	0.20719	0.021239	49.298	1
789	AISVPPSPGSFR	12	Phospho (STY)	_AIS(ph)VPPSPGSFR_	DN152869_c12_g1_i2	LOW QUALITY PROTEIN: putative hemicentin	2	647.813	0.16832	0.022857	48.527	3
790	AISVPPSPGSFR	12	Phospho (STY)	_AISVPPS(ph)PGSFR_	DN152869_c12_g1_i2	LOW QUALITY PROTEIN: putative hemicentin	2	647.813	0.02308	0.0047976	63.29	12
791	AISVPPSPGSFR	12	Phospho (STY)	_AIS(ph)VPPSPGSFR_	DN152869_c12_g1_i2	LOW QUALITY PROTEIN: putative hemicentin	2	647.813		0.014218	50.108	1
792	AISVPPSPGSFR	12	Phospho (STY)	_AIS(ph)VPPSPGSFR_	DN152869_c12_g1_i2	LOW QUALITY PROTEIN: putative hemicentin	2	647.813		0.007143	55.724	1
793	AISVPPSPGSFR	12	Phospho (STY)	_AISVPPS(ph)PGSFR_	DN152869_c12_g1_i2	LOW QUALITY PROTEIN: putative hemicentin	2	647.813	0.048429	0.021471	49.188	1
794	AISVPPSPGSFR	12	Phospho (STY)	_AISVPPS(ph)PGSFR_	DN152869_c12_g1_i2	LOW QUALITY PROTEIN: putative hemicentin	2	647.813	0.76708	0.013546	53.3	1
795	AISVPPSPGSFR	12	Phospho (STY)	_AISVPPS(ph)PGSFR_	DN152869_c12_g1_i2	LOW QUALITY PROTEIN: putative hemicentin	2	647.813	0.69975	0.017606	51.03	2
796	AISVPPSPGSFR	12	Phospho (STY)	_AIS(ph)VPPSPGSFR_	DN152869_c12_g1_i2	LOW QUALITY PROTEIN: putative hemicentin	2	647.813	0.10979	0.011063	55.724	3
797	AISVPPSPGSFR	12	Phospho (STY)	_AISVPPS(ph)PGSFR_	DN152869_c12_g1_i2	LOW QUALITY PROTEIN: putative hemicentin	2	647.813	0.55466	0.018076	50.806	3
798	AISVPPSPGSFR	12	Phospho (STY)	_AISVPPS(ph)PGSFR_	DN152869_c12_g1_i2	LOW QUALITY PROTEIN: putative hemicentin	2	647.813	0.28199	0.0018358	76.01	1
799	AISVPPSPGSFR	12	Phospho (STY)	_AIS(ph)VPPSPGSFR_	DN152869_c12_g1_i2	LOW QUALITY PROTEIN: putative hemicentin	2	647.813		3.5529e-06	76.01	1
800	AISVPPSPGSFR	12	Phospho (STY)	_AIS(ph)VPPSPGSFR_	DN152869_c12_g1_i2	LOW QUALITY PROTEIN: putative hemicentin	2	647.813		0.011025	52.5	1
801	AISVPPSPGSFR	12	Phospho (STY)	_AIS(ph)VPPSPGSFR_	DN152869_c12_g1_i2	LOW QUALITY PROTEIN: putative hemicentin	2	647.813		0.010062	53.3	1
802	AISVPPSPGSFR	12	Phospho (STY)	_AIS(ph)VPPSPGSFR_	DN152869_c12_g1_i2	LOW QUALITY PROTEIN: putative hemicentin	2	647.813		0.0091106	54.09	1
803	AISVPPSPGSFR	12	Phospho (STY)	_AISVPPS(ph)PGSFR_	DN152869_c12_g1_i2	LOW QUALITY PROTEIN: putative hemicentin	2	647.813		0.020915	45.207	1
804	AISVPPSPGSFR	12	Phospho (STY)	_AIS(ph)VPPSPGSFR_	DN152869_c12_g1_i2	LOW QUALITY PROTEIN: putative hemicentin	2	647.813	0.38896	0.0020345	73.386	3
805	AISVPPSPGSFR	12	Phospho (STY)	_AISVPPS(ph)PGSFR_	DN152869_c12_g1_i2	LOW QUALITY PROTEIN: putative hemicentin	2	647.813	0.45799	0.011855	54.951	1
806	AISVPPSPGSFR	12	Phospho (STY)	_AIS(ph)VPPSPGSFR_	DN152869_c12_g1_i2	LOW QUALITY PROTEIN: putative hemicentin	2	647.813	0.96584	0.011063	55.724	2
807	AISVPPSPGSFR	12	Phospho (STY)	_AISVPPS(ph)PGSFR_	DN152869_c12_g1_i2	LOW QUALITY PROTEIN: putative hemicentin	2	647.813	0.6959	0.013546	53.3	2
808	AISVPPSPGSFR	12	Phospho (STY)	_AIS(ph)VPPSPGSFR_	DN152869_c12_g1_i2	LOW QUALITY PROTEIN: putative hemicentin	2	647.813	0.27951	0.022857	48.527	1
809	AISVPPSPGSFR	12	Phospho (STY)	_AISVPPS(ph)PGSFR_	DN152869_c12_g1_i2	LOW QUALITY PROTEIN: putative hemicentin	2	647.813	0.61221	0.013546	53.3	1
810	AISVPPSPGSFR	12	Phospho (STY)	_AIS(ph)VPPSPGSFR_	DN152869_c12_g1_i2	LOW QUALITY PROTEIN: putative hemicentin	2	647.813		0.016379	48.527	1
811	AISVPPSPGSFR	12	Phospho (STY)	_AISVPPS(ph)PGSFR_	DN152869_c12_g1_i2	LOW QUALITY PROTEIN: putative hemicentin	2	647.813		0.0091106	54.09	1
812	AISVPPSPGSFR	12	Phospho (STY)	_AISVPPS(ph)PGSFR_	DN152869_c12_g1_i2	LOW QUALITY PROTEIN: putative hemicentin	2	647.813	0.1267	0.012737	54.09	1
813	AISVPPSPGSFR	12	2 Phospho (STY)	_AIS(ph)VPPS(ph)PGSFR_	DN152869_c12_g1_i2	LOW QUALITY PROTEIN: putative hemicentin	2	687.796	-0.11586	0.0093554	56.46	1
814	AISVPPSPGSFR	12	2 Phospho (STY)	_AIS(ph)VPPSPGS(ph)FR_	DN152869_c12_g1_i2	LOW QUALITY PROTEIN: putative hemicentin	2	687.796	0.16106	0.020099	44.312	1
815	AISVPPSPGSFR	12	2 Phospho (STY)	_AIS(ph)VPPS(ph)PGSFR_	DN152869_c12_g1_i2	LOW QUALITY PROTEIN: putative hemicentin	2	687.796	0.29469	0.018709	49.595	1
816	AITDAAMMAEELKK	14	Unmodified	_AITDAAMMAEELKK_	DN142398_c0_g2_i1	myosin heavy chain, striated muscle-like isoform X8	3	507.927	0.22201	0.0050612	47.037	1
817	AITSAYYR	8	Phospho (STY)	_AITS(ph)AYYR_	DN145269_c0_g4_i1	ras-related protein Rab-11B	2	512.729	0.20989	0.018957	53.756	1
818	AITSAYYR	8	Phospho (STY)	_AITS(ph)AYYR_	DN145269_c0_g4_i1	ras-related protein Rab-11B	2	512.729	0.090533	0.018957	53.756	1
819	AIVEDATGDDHKPEDIIPADLR	22	Unmodified	_AIVEDATGDDHKPEDIIPADLR_	DN151671_c3_g4_i2	puromycin-sensitive aminopeptidase-like	3	797.399	0.93752	2.2048e-07	81.144	1
820	AIVEDATGDDHKPEDIIPADLR	22	Unmodified	_AIVEDATGDDHKPEDIIPADLR_	DN151671_c3_g4_i2	puromycin-sensitive aminopeptidase-like	4	598.301	0.7442	0.0022026	40.197	1
821	AIVEDATGDDHKPEDIIPADLR	22	Unmodified	_AIVEDATGDDHKPEDIIPADLR_	DN151671_c3_g4_i2	puromycin-sensitive aminopeptidase-like	4	598.301	0.52263	2.3105e-07	63.606	1
822	AIVEDATGDDHKPEDIIPADLR	22	Unmodified	_AIVEDATGDDHKPEDIIPADLR_	DN151671_c3_g4_i2	puromycin-sensitive aminopeptidase-like	3	797.399	0.97466	4.0271e-07	77.53	1
823	AIVEDATGDDHKPEDIIPADLR	22	Unmodified	_AIVEDATGDDHKPEDIIPADLR_	DN151671_c3_g4_i2	puromycin-sensitive aminopeptidase-like	4	598.301	0.68605	0.0022227	40.137	1
824	AIVVTDGER	9	Unmodified	_AIVVTDGER_	DN148641_c1_g1_i3	NADP-dependent malic enzyme-like isoform X2	2	480.261	0.18143	0.030769	53.756	1
825	AKFEAEVQK	9	Unmodified	_AKFEAEVQK_	DN139098_c0_g2_i1	Endophilin-related protein protein 1, isoform b	3	350.526	-0.54379	0.023986	42.864	1
826	AKGDNDPIDVCEIGSR	16	Unmodified	_AKGDNDPIDVCEIGSR_	DN141791_c0_g1_i1	putative inorganic pyrophosphatase	3	582.609	-0.071765	0.00038025	65.298	1
827	AKGDNDPIDVCEIGSR	16	Unmodified	_AKGDNDPIDVCEIGSR_	DN141791_c0_g1_i1	putative inorganic pyrophosphatase	2	873.41	0.21612	1.5029e-76	176.44	1
828	AKGDNDPIDVCEIGSR	16	Unmodified	_AKGDNDPIDVCEIGSR_	DN141791_c0_g1_i1	putative inorganic pyrophosphatase	3	582.609	0.066582	8.2835e-09	103.67	1
829	AKGDNDPIDVCEIGSR	16	Unmodified	_AKGDNDPIDVCEIGSR_	DN141791_c0_g1_i1	putative inorganic pyrophosphatase	2	873.41	0.31761	2.344e-50	163.56	1
830	AKGDNDPIDVCEIGSR	16	Unmodified	_AKGDNDPIDVCEIGSR_	DN141791_c0_g1_i1	putative inorganic pyrophosphatase	3	582.609	0.80609	3.5365e-11	114.01	1
831	AKGDNDPIDVCEIGSR	16	Unmodified	_AKGDNDPIDVCEIGSR_	DN141791_c0_g1_i1	putative inorganic pyrophosphatase	2	873.41	0.57065	1.5749e-216	235.95	1
832	AKGDNDPIDVCEIGSR	16	Unmodified	_AKGDNDPIDVCEIGSR_	DN141791_c0_g1_i1	putative inorganic pyrophosphatase	3	582.609	-0.074047	0.00016013	74.993	2
833	AKGDNDPIDVCEIGSR	16	Unmodified	_AKGDNDPIDVCEIGSR_	DN141791_c0_g1_i1	putative inorganic pyrophosphatase	3	582.609	0.30583	1.9613e-11	115.73	1
834	AKLSTVSVAAPAAHAAGGAAAPSAPAAAK	29	2 Phospho (STY)	_AKLST(ph)VS(ph)VAAPAAHAAGGAAAPSAPAAAK_	DN134540_c0_g1_i2	Hypothetical protein CBG08266	3	882.433	0.077151	1.0355e-09	57.154	1
835	AKLSTVSVAAPAAHAAGGAAAPSAPAAAK	29	2 Phospho (STY)	_AKLST(ph)VS(ph)VAAPAAHAAGGAAAPSAPAAAK_	DN134540_c0_g1_i2	Hypothetical protein CBG08266	3	882.433	0.050712	7.2645e-17	77.386	1
836	AKLSTVSVAAPAAHAAGGAAAPSAPAAAK	29	2 Phospho (STY)	_AKLST(ph)VS(ph)VAAPAAHAAGGAAAPSAPAAAK_	DN134540_c0_g1_i2	Hypothetical protein CBG08266	3	882.433	0.21552	6.4524e-08	51.587	1
837	AKPPLSPVAVHR	12	Phospho (STY)	_AKPPLS(ph)PVAVHR_	DN149640_c1_g1_i7	DNA-directed RNA polymerase, putative	3	451.246	-0.20449	0.016203	40.278	1
838	AKPPLSPVAVHR	12	Phospho (STY)	_AKPPLS(ph)PVAVHR_	DN149640_c1_g1_i7	DNA-directed RNA polymerase, putative	3	451.246	-0.23592	0.0054772	51.03	1
839	AKPPLSPVAVHR	12	Phospho (STY)	_AKPPLS(ph)PVAVHR_	DN149640_c1_g1_i7	DNA-directed RNA polymerase, putative	3	451.246	-0.26121	0.0039622	54.09	1
840	AKPPLSPVAVHR	12	Phospho (STY)	_AKPPLS(ph)PVAVHR_	DN149640_c1_g1_i7	DNA-directed RNA polymerase, putative	3	451.246	-0.18801	0.0085519	46.318	2
841	AKPPLSPVAVHR	12	Phospho (STY)	_AKPPLS(ph)PVAVHR_	DN149640_c1_g1_i7	DNA-directed RNA polymerase, putative	3	451.246	-0.33305	0.0039622	54.09	2
842	AKPSADNLVEQMER	14	Oxidation (M),Phospho (STY)	_AKPS(ph)ADNLVEQM(ox)ER_	DN142089_c0_g1_i2	eukaryotic translation initiation factor 2c,putative	2	842.374	0.36337	0.011811	62.739	1
843	AKPSADNLVEQMER	14	Phospho (STY)	_AKPS(ph)ADNLVEQMER_	DN142089_c0_g1_i2	eukaryotic translation initiation factor 2c,putative	2	834.377	0.34374	0.00046574	88.565	2
844	AKPSADNLVEQMER	14	Phospho (STY)	_AKPS(ph)ADNLVEQMER_	DN142089_c0_g1_i2	eukaryotic translation initiation factor 2c,putative	3	556.587	0.28908	0.012022	41.743	1
845	AKPSADNLVEQMER	14	Phospho (STY)	_AKPS(ph)ADNLVEQMER_	DN142089_c0_g1_i2	eukaryotic translation initiation factor 2c,putative	2	834.377	0.57425	0.031933	56.081	1
846	AKPSADNLVEQMER	14	Phospho (STY)	_AKPS(ph)ADNLVEQMER_	DN142089_c0_g1_i2	eukaryotic translation initiation factor 2c,putative	2	834.377	0.37331	0.00063918	78.674	2
847	AKPSADNLVEQMER	14	Phospho (STY)	_AKPS(ph)ADNLVEQMER_	DN142089_c0_g1_i2	eukaryotic translation initiation factor 2c,putative	3	556.587	0.17724	0.0027757	54.004	1
848	AKSAEQEDLTATLRPGNR	18	Phospho (STY)	_AKS(ph)AEQEDLTATLRPGNR_	DN151024_c3_g3_i1	oxysterol-binding protein-related protein 3-like isoform X7	3	679.664	-0.019063	0.00010984	64.522	1
849	AKSAEQEDLTATLRPGNR	18	Phospho (STY)	_AKS(ph)AEQEDLTATLRPGNR_	DN151024_c3_g3_i1	oxysterol-binding protein-related protein 3-like isoform X7	3	679.664	-0.24561	0.00035149	58.107	1
850	AKSAEQEDLTATLRPGNR	18	Phospho (STY)	_AKS(ph)AEQEDLTATLRPGNR_	DN151024_c3_g3_i1	oxysterol-binding protein-related protein 3-like isoform X7	3	679.664	0.19196	1.1335e-28	134.86	1
851	AKSPAPNVPHSR	12	Phospho (STY)	_AKS(ph)PAPNVPHSR_	DN125422_c0_g1_i1	---	3	447.554	-0.28609	0.0040153	53.924	1
852	AKSTTTSAKPMEIK	14	Phospho (STY)	_AKS(ph)TTTSAKPMEIK_	DN148458_c2_g2_i1	---	3	524.928	0.03318	0.013329	44.045	1
853	AKSTTTSAKPMEIK	14	Phospho (STY)	_AKS(ph)TTTSAKPMEIK_	DN148458_c2_g2_i1	---	3	524.928	0.04397	0.0016717	62.203	1
854	AKSTTTSAKPMEIK	14	Phospho (STY)	_AKS(ph)TTTSAKPMEIK_	DN148458_c2_g2_i1	---	3	524.928	-0.12203	0.0069368	50.178	1
855	AKSTTTSAKPMEIK	14	Phospho (STY)	_AKS(ph)TTTSAKPMEIK_	DN148458_c2_g2_i1	---	3	524.928	-0.0079796	0.018378	41.422	1
856	AKSVQPPAAQK	11	Phospho (STY)	_AKS(ph)VQPPAAQK_	DN143382_c0_g1_i1	---	2	602.808	0.0021442	0.030382	61.409	1
857	AKSVQPPAAQK	11	Phospho (STY)	_AKS(ph)VQPPAAQK_	DN143382_c0_g1_i1	---	2	602.808	0.22862	0.012327	73.877	1
858	AKSVQPPAAQK	11	Phospho (STY)	_AKS(ph)VQPPAAQK_	DN143382_c0_g1_i1	---	2	602.808	0.038771	6.4139e-05	115.68	1
859	AKTPDAGTQHIMR	13	Oxidation (M),Phospho (STY)	_AKT(ph)PDAGTQHIM(ox)R_	DN150332_c2_g3_i3	putative anoctamin	3	507.901	-0.014926	0.0046875	53.395	1
860	AKTPDAGTQHIMR	13	Oxidation (M),Phospho (STY)	_AKT(ph)PDAGTQHIM(ox)R_	DN150332_c2_g3_i3	putative anoctamin	3	507.901	-0.25193	0.0049939	52.576	1
861	AKTPDAGTQHIMR	13	Oxidation (M),Phospho (STY)	_AKT(ph)PDAGTQHIM(ox)R_	DN150332_c2_g3_i3	putative anoctamin	3	507.901	-0.027187	0.013326	43.594	1
862	AKTPDAGTQHIMR	13	Phospho (STY)	_AKT(ph)PDAGTQHIMR_	DN150332_c2_g3_i3	putative anoctamin	3	502.569	0.021285	0.015915	49.298	1
863	ALASLLGMDDPNK	13	Phospho (STY)	_ALAS(ph)LLGMDDPNK_	DN146819_c0_g2_i1	---	2	712.828		0.032287	42.314	1
864	ALDEFYGSDEEGESELSALSR	21	Phospho (STY)	_ALDEFYGS(ph)DEEGESELSALSR_	DN152398_c7_g1_i1	---	2	1192.49	1.2539	3.0416e-203	226.7	1
865	ALDEFYGSDEEGESELSALSR	21	Phospho (STY)	_ALDEFYGS(ph)DEEGESELSALSR_	DN152398_c7_g1_i1	---	2	1192.49	0.70111	0	277.15	1
866	ALDELQSHLK	10	Unmodified	_ALDELQSHLK_	DN143802_c0_g1_i1	---	2	577.314	0.2571	0.0045304	78.488	1
867	ALDELQSHLK	10	Unmodified	_ALDELQSHLK_	DN143802_c0_g1_i1	---	3	385.212	0.21747	0.022408	35.652	1
868	ALDGDLGHSLGER	13	Phospho (STY)	_ALDGDLGHS(ph)LGER_	DN124974_c0_g1_i1	---	2	710.317	0.53612	0.017488	51.03	1
869	ALDLSSSIAGHR	12	Phospho (STY)	_ALDLSS(ph)SIAGHR_	DN141625_c1_g1_i1	nitrilase-related	2	653.811	0.15123	0.00041441	100.11	1
870	ALDLSSSIAGHR	12	Phospho (STY)	_ALDLSS(ph)SIAGHR_	DN141625_c1_g1_i1	nitrilase-related	2	653.811	0.2976	0.00034887	102.5	1
871	ALEGECGHALK	11	Unmodified	_ALEGECGHALK_	DN143105_c0_g1_i8	---	3	395.529	-0.59175	0.0070866	48.284	1
872	ALEGECGHALK	11	Unmodified	_ALEGECGHALK_	DN143105_c0_g1_i8	---	2	592.79	-0.089015	0.00084136	104.43	1
873	ALEGECGHALK	11	Unmodified	_ALEGECGHALK_	DN143105_c0_g1_i8	---	3	395.529	-0.45684	0.01839	37.696	2
874	ALEGECGHALK	11	Unmodified	_ALEGECGHALK_	DN143105_c0_g1_i8	---	2	592.79	0.31381	0.0029394	82.261	1
875	ALEGECGHALKEEDVK	16	Unmodified	_ALEGECGHALKEEDVK_	DN143105_c0_g1_i8	---	3	595.621	0.55789	2.7886e-05	83.823	1
876	ALEGECGHALKEEDVK	16	Unmodified	_ALEGECGHALKEEDVK_	DN143105_c0_g1_i8	---	3	595.621	0.27071	3.968e-08	100.43	1
877	ALEGECGHALKEEDVK	16	Unmodified	_ALEGECGHALKEEDVK_	DN143105_c0_g1_i8	---	3	595.621	0.099363	1.0144e-06	91.355	1
878	ALEGECGHALKEEDVK	16	Unmodified	_ALEGECGHALKEEDVK_	DN143105_c0_g1_i8	---	3	595.621	0.18783	4.617e-07	92.773	1
879	ALEGECGHALKEEDVK	16	Unmodified	_ALEGECGHALKEEDVK_	DN143105_c0_g1_i8	---	3	595.621	0.0091582	1.0144e-06	91.355	1
880	ALEGNKSPQQHGLR	14	Phospho (STY)	_ALEGNKS(ph)PQQHGLR_	DN149822_c0_g1_i2	---	3	538.93	0.2724	0.0041347	51.03	1
881	ALEGNKSPQQHGLR	14	Phospho (STY)	_ALEGNKS(ph)PQQHGLR_	DN149822_c0_g1_i2	---	3	538.93	0.18291	0.00075538	65.374	1
882	ALEGNKSPQQHGLR	14	Phospho (STY)	_ALEGNKS(ph)PQQHGLR_	DN149822_c0_g1_i2	---	3	538.93	-0.060278	2.9135e-05	92.773	1
883	ALEGNKSPQQHGLR	14	Phospho (STY)	_ALEGNKS(ph)PQQHGLR_	DN149822_c0_g1_i2	---	2	807.891	-0.2945	0.030542	42.633	1
884	ALEGNKSPQQHGLR	14	Phospho (STY)	_ALEGNKS(ph)PQQHGLR_	DN149822_c0_g1_i2	---	3	538.93	-0.52623	1.3137e-06	104.95	1
885	ALESQISEVTAK	12	Phospho (STY)	_ALESQIS(ph)EVTAK_	DN152243_c17_g1_i3	myosin heavy chain, putative	2	678.326	0.21675	1.481e-08	124.25	1
886	ALESQISEVTAK	12	Phospho (STY)	_ALES(ph)QISEVTAK_	DN152243_c17_g1_i3	myosin heavy chain, putative	2	678.326	0.11701	9.8061e-06	115.68	1
887	ALESQISEVTAK	12	Phospho (STY)	_ALES(ph)QISEVTAK_	DN152243_c17_g1_i3	myosin heavy chain, putative	2	678.326	0.10195	0.00083229	86.497	1
888	ALESQISEVTAK	12	Phospho (STY)	_ALESQIS(ph)EVTAK_	DN152243_c17_g1_i3	myosin heavy chain, putative	2	678.326	-0.030986	2.5606e-05	112.17	2
889	ALESQISEVTAK	12	Phospho (STY)	_ALES(ph)QISEVTAK_	DN152243_c17_g1_i3	myosin heavy chain, putative	2	678.326	0.12282	0.0019656	74.296	1
890	ALESQISEVTAK	12	Unmodified	_ALESQISEVTAK_	DN152243_c17_g1_i3	myosin heavy chain, putative	2	638.343	0.057654	0.004487	69.03	1
891	ALGGASGGYTTASK	14	Phospho (STY)	_ALGGAS(ph)GGYTTASK_	DN140513_c2_g2_i1	---	2	660.795	0.19878	0.0001313	82.877	1
892	ALGGASGGYTTASK	14	Phospho (STY)	_ALGGAS(ph)GGYTTASK_	DN140513_c2_g2_i1	---	2	660.795	-0.18696	0.0002366	76.378	1
893	ALGGASGGYTTASK	14	Phospho (STY)	_ALGGAS(ph)GGYTTASK_	DN140513_c2_g2_i1	---	2	660.795	-0.22392	0.00095106	69.979	1
894	ALGGASGGYTTASK	14	Phospho (STY)	_ALGGAS(ph)GGYTTASK_	DN140513_c2_g2_i1	---	2	660.795	0.045447	0.0012708	68.41	1
895	ALKSSCLDNFPNLK	14	Phospho (STY)	_ALKS(ph)SCLDNFPNLK_	DN143558_c0_g1_i2	glutathione S-transferase Mu 3-like	2	843.9	0.00068659	1.012e-19	136.33	2
896	ALKSSCLDNFPNLK	14	Phospho (STY)	_ALKS(ph)SCLDNFPNLK_	DN143558_c0_g1_i2	glutathione S-transferase Mu 3-like	3	562.936	0.11022	0.00058318	66.826	2
897	ALKSSCLDNFPNLK	14	Phospho (STY)	_ALKS(ph)SCLDNFPNLK_	DN143558_c0_g1_i2	glutathione S-transferase Mu 3-like	3	562.936	0.37494	0.0086737	44.312	1
898	ALKSSCLDNFPNLK	14	Phospho (STY)	_ALKS(ph)SCLDNFPNLK_	DN143558_c0_g1_i2	glutathione S-transferase Mu 3-like	2	843.9	0.43776	4.7392e-75	177.44	2
899	ALKSSCLDNFPNLK	14	Phospho (STY)	_ALKS(ph)SCLDNFPNLK_	DN143558_c0_g1_i2	glutathione S-transferase Mu 3-like	2	843.9	0.32572	1.733e-13	126.25	2
900	ALLEQASITDK	11	Phospho (STY)	_ALLEQAS(ph)ITDK_	DN151582_c4_g2_i1	---	2	634.81	0.37244	0.032756	48.527	1
901	ALLESLDTDK	10	Unmodified	_ALLESLDTDK_	DN143019_c0_g1_i2	---	2	552.793	0.36503	0.031474	54.259	1
902	ALLESLDTDK	10	Unmodified	_ALLESLDTDK_	DN143019_c0_g1_i2	---	2	552.793	0.17858	0.00082608	103.26	1
903	ALNDLHNADDSTLDQSEPANFYR	23	Unmodified	_ALNDLHNADDSTLDQSEPANFYR_	DN152869_c12_g1_i2	LOW QUALITY PROTEIN: putative hemicentin	3	869.397	0.76702	1.9917e-12	93.551	1
904	ALNDLHNADDSTLDQSEPANFYR	23	Unmodified	_ALNDLHNADDSTLDQSEPANFYR_	DN152869_c12_g1_i2	LOW QUALITY PROTEIN: putative hemicentin	3	869.397	0.95734	7.9117e-33	124.4	1
905	ALNQPSTTTEPFINR	15	Phospho (STY)	_ALNQPS(ph)TTTEPFINR_	DN152842_c6_g1_i2	ubiquitin-protein ligase,putative	2	884.917	0.67286	2.1914e-06	86.005	1
906	ALNQPSTTTEPFINR	15	Phospho (STY)	_ALNQPS(ph)TTTEPFINR_	DN152842_c6_g1_i2	ubiquitin-protein ligase,putative	2	884.917	0.86789	1.8027e-15	125.98	1
907	ALNQPSTTTEPFINR	15	Phospho (STY)	_ALNQPS(ph)TTTEPFINR_	DN152842_c6_g1_i2	ubiquitin-protein ligase,putative	2	884.917	0.22624	5.5521e-05	78.441	1
908	ALPFIECNNNEGR	13	Unmodified	_ALPFIECNNNEGR_	DN152820_c10_g1_i1	---	2	767.359	0.28812	0.0093987	63.181	1
909	ALSIQAHPNK	10	Phospho (STY)	_ALS(ph)IQAHPNK_	DN150022_c1_g1_i3	mannose-6-phosphate isomerase-like, partial	2	579.787	0.15602	0.034068	46.063	1
910	ALSLKSDSLK	10	2 Phospho (STY)	_ALS(ph)LKS(ph)DSLK_	DN149766_c1_g1_i1	---	2	611.28	0.073789	0.0055931	63.09	1
911	ALSLKSDSLK	10	2 Phospho (STY)	_ALS(ph)LKS(ph)DSLK_	DN149766_c1_g1_i1	---	2	611.28	0.23387	0.033027	42.958	1
912	ALSPGPYR	8	Phospho (STY)	_ALS(ph)PGPYR_	DN151884_c6_g1_i1	---	2	470.718	-0.15907	0.018957	53.756	1
913	ALSSGDILAYEEAALK	16	Phospho (STY)	_ALS(ph)SGDILAYEEAALK_	DN148202_c0_g1_i1	diacylglycerol O-acyltransferase 1-like	2	865.916	0.23427	3.4088e-41	155.49	1
914	ALSSGDILAYEEAALK	16	Phospho (STY)	_ALS(ph)SGDILAYEEAALK_	DN148202_c0_g1_i1	diacylglycerol O-acyltransferase 1-like	3	577.613	-0.052388	9.7768e-05	72.359	1
915	ALSSGDILAYEEAALK	16	Phospho (STY)	_ALS(ph)SGDILAYEEAALK_	DN148202_c0_g1_i1	diacylglycerol O-acyltransferase 1-like	2	865.916	0.33624	2.5832e-110	197.28	1
916	ALSSGDILAYEEAALK	16	Phospho (STY)	_ALSS(ph)GDILAYEEAALK_	DN148202_c0_g1_i1	diacylglycerol O-acyltransferase 1-like	3	577.613	-0.17568	8.8206e-05	74.618	1
917	ALSSGDILAYEEAALK	16	Phospho (STY)	_ALS(ph)SGDILAYEEAALK_	DN148202_c0_g1_i1	diacylglycerol O-acyltransferase 1-like	2	865.916		4.63e-125	158.58	1
918	ALSSGDILAYEEAALK	16	Phospho (STY)	_ALS(ph)SGDILAYEEAALK_	DN148202_c0_g1_i1	diacylglycerol O-acyltransferase 1-like	2	865.916	0.11882	5.0564e-170	219.95	1
919	ALSSGDILAYEEAALK	16	Phospho (STY)	_ALS(ph)SGDILAYEEAALK_	DN148202_c0_g1_i1	diacylglycerol O-acyltransferase 1-like	3	577.613	-0.020693	0.00098148	54.964	1
920	ALSTSPYQSR	10	2 Phospho (STY)	_ALST(ph)S(ph)PYQSR_	DN136651_c0_g1_i1	---	2	635.249	-0.022073	0.017055	62.287	1
921	ALSTSPYQSR	10	2 Phospho (STY)	_ALST(ph)S(ph)PYQSR_	DN136651_c0_g1_i1	---	2	635.249	-0.34491	0.02752	57.267	1
922	ALSTSPYQSR	10	2 Phospho (STY)	_ALS(ph)TS(ph)PYQSR_	DN136651_c0_g1_i1	---	2	635.249	0.78691	0.031881	45.614	1
923	ALSTSPYQSR	10	2 Phospho (STY)	_ALST(ph)S(ph)PYQSR_	DN136651_c0_g1_i1	---	2	635.249	-0.045851	0.0078762	70.889	1
924	ALSTSPYQSR	10	2 Phospho (STY)	_ALST(ph)S(ph)PYQSR_	DN136651_c0_g1_i1	---	2	635.249	-0.35985	0.0006642	96.464	1
925	ALSTSPYQSR	10	2 Phospho (STY)	_ALS(ph)TS(ph)PYQSR_	DN136651_c0_g1_i1	---	2	635.249	0.15275	0.012672	56.527	1
926	ALSTSPYQSR	10	2 Phospho (STY)	_ALS(ph)TS(ph)PYQSR_	DN136651_c0_g1_i1	---	2	635.249	0.12901	0.0024901	76.759	1
927	ALSTSPYQSR	10	2 Phospho (STY)	_ALS(ph)TS(ph)PYQSR_	DN136651_c0_g1_i1	---	2	635.249	0.45202	0.033363	44.925	1
928	ALSTSPYQSR	10	2 Phospho (STY)	_ALS(ph)TS(ph)PYQSR_	DN136651_c0_g1_i1	---	2	635.249	0.33917	0.014472	54.812	1
929	ALSTSPYQSR	10	2 Phospho (STY)	_ALS(ph)TS(ph)PYQSR_	DN136651_c0_g1_i1	---	2	635.249	0.4036	0.012672	56.527	1
930	ALSTSPYQSR	10	2 Phospho (STY)	_ALS(ph)TS(ph)PYQSR_	DN136651_c0_g1_i1	---	2	635.249	-0.20343	0.0001628	107.46	1
931	ALSTSPYQSR	10	2 Phospho (STY)	_ALST(ph)S(ph)PYQSR_	DN136651_c0_g1_i1	---	2	635.249	0.20249	0.020411	60.196	1
932	ALSTSPYQSR	10	2 Phospho (STY)	_ALS(ph)TS(ph)PYQSR_	DN136651_c0_g1_i1	---	2	635.249	0.14128	0.033363	44.925	1
933	ALSTSPYQSR	10	2 Phospho (STY)	_ALS(ph)TS(ph)PYQSR_	DN136651_c0_g1_i1	---	2	635.249	-0.21017	0.00031653	97.203	1
934	ALSTSPYQSR	10	2 Phospho (STY)	_ALS(ph)TS(ph)PYQSR_	DN136651_c0_g1_i1	---	2	635.249	0.26323	0.025874	48.405	1
935	ALSTSPYQSR	10	2 Phospho (STY)	_ALS(ph)TS(ph)PYQSR_	DN136651_c0_g1_i1	---	2	635.249	0.17903	0.0033047	71.529	1
936	ALSTSPYQSR	10	Phospho (STY)	_ALSTS(ph)PYQSR_	DN136651_c0_g1_i1	---	2	595.266	0.228	0.00090842	85.554	3
937	ALSTSPYQSR	10	Phospho (STY)	_ALS(ph)TSPYQSR_	DN136651_c0_g1_i1	---	2	595.266	0.18977	0.001727	81.565	1
938	ALSTSPYQSR	10	Phospho (STY)	_ALSTS(ph)PYQSR_	DN136651_c0_g1_i1	---	2	595.266	0.085803	0.0024227	78.324	2
939	ALSTSPYQSR	10	Phospho (STY)	_ALS(ph)TSPYQSR_	DN136651_c0_g1_i1	---	2	595.266	0.1284	0.0002136	94.122	1
940	ALSTSPYQSR	10	Phospho (STY)	_ALSTS(ph)PYQSR_	DN136651_c0_g1_i1	---	2	595.266	0.10896	0.00090842	85.554	2
941	ALSTSPYQSR	10	Phospho (STY)	_ALSTS(ph)PYQSR_	DN136651_c0_g1_i1	---	2	595.266	0.18775	0.001727	81.565	3
942	ALSTSPYQSR	10	Phospho (STY)	_ALS(ph)TSPYQSR_	DN136651_c0_g1_i1	---	2	595.266	0.28422	0.0002136	94.122	1
943	ALSTSPYQSR	10	Phospho (STY)	_ALSTS(ph)PYQSR_	DN136651_c0_g1_i1	---	2	595.266	-0.18242	0.001727	81.565	2
944	ALSTSPYQSR	10	Phospho (STY)	_ALS(ph)TSPYQSR_	DN136651_c0_g1_i1	---	2	595.266	-0.12311	0.00029347	92.19	2
945	ALSTSPYQSR	10	Phospho (STY)	_ALSTS(ph)PYQSR_	DN136651_c0_g1_i1	---	2	595.266	0.2694	0.00090842	85.554	1
946	ALSTTNMMNSQAWSYR	16	Phospho (STY)	_ALST(ph)TNMMNSQAWSYR_	DN152409_c10_g1_i1	Tensin-3, partial	2	970.905	0.55151	0.0084779	59.728	1
947	ALSVAGQSNSSR	12	Phospho (STY)	_ALS(ph)VAGQSNSSR_	DN151855_c4_g1_i1	microtubule-actin cross-linking factor 1, isoforms 1/2/3/5-like	2	628.785	0.24847	0.0020031	73.802	1
948	ALSVAGQSNSSR	12	Phospho (STY)	_ALS(ph)VAGQSNSSR_	DN151855_c4_g1_i1	microtubule-actin cross-linking factor 1, isoforms 1/2/3/5-like	2	628.785	0.18461	0.0094609	57.288	1
949	ALSVAGQSNSSR	12	Phospho (STY)	_ALS(ph)VAGQSNSSR_	DN151855_c4_g1_i1	microtubule-actin cross-linking factor 1, isoforms 1/2/3/5-like	2	628.785	0.4367	0.0038638	65.467	1
950	ALSVAGQSNSSR	12	Phospho (STY)	_ALS(ph)VAGQSNSSR_	DN151855_c4_g1_i1	microtubule-actin cross-linking factor 1, isoforms 1/2/3/5-like	2	628.785	0.13468	0.0013779	80.632	1
951	ALSVDQDGKPIR	12	Phospho (STY)	_ALS(ph)VDQDGKPIR_	DN152161_c3_g1_i1	putative dystrobrevin	2	689.84	-0.105	0.0014912	102.5	2
952	ALSVDQDGKPIR	12	Phospho (STY)	_ALS(ph)VDQDGKPIR_	DN152161_c3_g1_i1	putative dystrobrevin	2	689.84	-0.091531	0.00015445	109.83	2
953	ALSVDQDGKPIR	12	Phospho (STY)	_ALS(ph)VDQDGKPIR_	DN152161_c3_g1_i1	putative dystrobrevin	2	689.84	0.13036	0.00015445	109.83	1
954	ALSVSTLGESTDFSR	15	Phospho (STY)	_ALS(ph)VSTLGESTDFSR_	DN151301_c1_g3_i1	pleckstrin homology domain-containing family G member 5-like	2	825.375	0.48246	3.2668e-23	135.08	1
955	ALTGSDSSTALWVEHSQELPNQPK	24	2 Phospho (STY)	_ALT(ph)GS(ph)DSSTALWVEHSQELPNQPK_	DN151556_c4_g1_i2	Anoctamin-1	3	919.072	0.83796	6.6129e-16	100.55	2
956	ALTGSDSSTALWVEHSQELPNQPK	24	2 Phospho (STY)	_ALTGS(ph)DS(ph)STALWVEHSQELPNQPK_	DN151556_c4_g1_i2	Anoctamin-1	3	919.072	1.0969	1.2889e-08	63.095	1
957	ALTGSDSSTALWVEHSQELPNQPK	24	2 Phospho (STY)	_ALT(ph)GSDS(ph)STALWVEHSQELPNQPK_	DN151556_c4_g1_i2	Anoctamin-1	3	919.072	1.1721	2.3238e-08	66.378	1
958	ALTGSDSSTALWVEHSQELPNQPK	24	2 Phospho (STY)	_ALTGS(ph)DS(ph)STALWVEHSQELPNQPK_	DN151556_c4_g1_i2	Anoctamin-1	3	919.072	0.17345	3.1704e-05	48.5	1
959	ALTGSDSSTALWVEHSQELPNQPK	24	2 Phospho (STY)	_ALTGS(ph)DS(ph)STALWVEHSQELPNQPK_	DN151556_c4_g1_i2	Anoctamin-1	3	919.072	0.88524	6.933e-07	58.952	1
960	ALTGSDSSTALWVEHSQELPNQPK	24	Phospho (STY)	_ALTGSDS(ph)STALWVEHSQELPNQPK_	DN151556_c4_g1_i2	Anoctamin-1	3	892.416	0.64875	1.4038e-69	155.73	1
961	ALTGSDSSTALWVEHSQELPNQPK	24	Phospho (STY)	_ALTGSDSS(ph)TALWVEHSQELPNQPK_	DN151556_c4_g1_i2	Anoctamin-1	3	892.416	0.70055	2.3493e-45	128.89	2
962	ALTGSDSSTALWVEHSQELPNQPK	24	Phospho (STY)	_ALTGSDS(ph)STALWVEHSQELPNQPK_	DN151556_c4_g1_i2	Anoctamin-1	3	892.416	0.62261	2.4509e-35	120.13	3
963	ALTGSDSSTALWVEHSQELPNQPK	24	Phospho (STY)	_ALTGSDSSTALWVEHS(ph)QELPNQPK_	DN151556_c4_g1_i2	Anoctamin-1	3	892.416	0.23586	1.3882e-06	56.783	1
964	ALTGSDSSTALWVEHSQELPNQPK	24	Phospho (STY)	_ALTGSDS(ph)STALWVEHSQELPNQPK_	DN151556_c4_g1_i2	Anoctamin-1	2	1338.12	1.1693	0	310.26	1
965	ALTGSDSSTALWVEHSQELPNQPK	24	Phospho (STY)	_ALTGS(ph)DSSTALWVEHSQELPNQPK_	DN151556_c4_g1_i2	Anoctamin-1	3	892.416	0.55204	4.9522e-53	137.9	2
966	ALTGSDSSTALWVEHSQELPNQPK	24	Phospho (STY)	_ALTGS(ph)DSSTALWVEHSQELPNQPK_	DN151556_c4_g1_i2	Anoctamin-1	3	892.416	0.62613	4.4857e-27	112.39	1
967	ALTGSDSSTALWVEHSQELPNQPK	24	Phospho (STY)	_ALTGS(ph)DSSTALWVEHSQELPNQPK_	DN151556_c4_g1_i2	Anoctamin-1	3	892.416	0.81164	2.1596e-11	70.994	1
968	ALTPDMYKK	9	Phospho (STY)	_ALT(ph)PDMYKK_	DN149866_c1_g2_i1	creatine kinase, testis isozyme-like	2	573.767	-0.38477	0.018101	68.355	1
970	ALYKVSDASGK	11	Phospho (STY)	_ALYKVS(ph)DASGK_	DN147817_c1_g1_i1	putative gelsolin	2	609.792		5.2838e-16	100.4	1
971	AMESFQDGNTAR	12	Oxidation (M)	_AM(ox)ESFQDGNTAR_	DN151705_c6_g1_i4	major vault protein-like	2	671.788	-0.1484	0.00027499	107.09	1
972	AMESFQDGNTAR	12	Oxidation (M)	_AM(ox)ESFQDGNTAR_	DN151705_c6_g1_i4	major vault protein-like	2	671.788	0.12265	3.0954e-12	128.85	1
973	AMESFQDGNTAR	12	Oxidation (M)	_AM(ox)ESFQDGNTAR_	DN151705_c6_g1_i4	major vault protein-like	2	671.788	0.015681	2.6854e-18	134.49	1
974	AMESFQDGNTAR	12	Unmodified	_AMESFQDGNTAR_	DN151705_c6_g1_i4	major vault protein-like	2	663.791	-0.48867	0.0015561	86.772	1
975	AMESFQDGNTAR	12	Unmodified	_AMESFQDGNTAR_	DN151705_c6_g1_i4	major vault protein-like	2	663.791	0.062489	0.00094496	95.094	1
976	AMESFQDGNTAR	12	Unmodified	_AMESFQDGNTAR_	DN151705_c6_g1_i4	major vault protein-like	2	663.791	-0.084284	5.9143e-08	122.33	1
977	AMHEGEQIPGK	11	Unmodified	_AMHEGEQIPGK_	DN143116_c1_g2_i1	---	3	399.529	-0.37248	0.0076503	47.302	1
978	AMHEGEQIPGK	11	Unmodified	_AMHEGEQIPGK_	DN143116_c1_g2_i1	---	2	598.79	0.26048	0.0050208	75.819	1
979	AMHEGEQIPGK	11	Unmodified	_AMHEGEQIPGK_	DN143116_c1_g2_i1	---	3	399.529	-0.54812	0.0013155	66.056	1
980	AMHEGEQIPGK	11	Unmodified	_AMHEGEQIPGK_	DN143116_c1_g2_i1	---	2	598.79	0.33524	0.0080423	67.385	1
981	AMHEGEQIPGK	11	Unmodified	_AMHEGEQIPGK_	DN143116_c1_g2_i1	---	3	399.529	-0.19037	0.0066768	48.998	1
982	AMHEGEQIPGK	11	Oxidation (M)	_AM(ox)HEGEQIPGK_	DN143116_c1_g2_i1	---	3	404.861	-0.85828	0.0064936	48.998	1
983	AMLSPTYAR	9	Phospho (STY)	_AMLS(ph)PTYAR_	DN152438_c11_g1_i1	Type II inositol 1,4,5-trisphosphate 5-phosphatase	2	545.244	-0.04763	0.020757	51.286	1
984	AMSHFDAAASPEVGLSNAYPR	21	Oxidation (M),Phospho (STY)	_AM(ox)SHFDAAAS(ph)PEVGLSNAYPR_	DN148590_c0_g1_i2	---	3	763	0.32228	7.062e-17	108.55	1
985	AMSHFDAAASPEVGLSNAYPR	21	Oxidation (M),Phospho (STY)	_AM(ox)S(ph)HFDAAASPEVGLSNAYPR_	DN148590_c0_g1_i2	---	3	763	-0.13619	1.4301e-30	131.02	2
986	AMSHFDAAASPEVGLSNAYPR	21	Oxidation (M),Phospho (STY)	_AM(ox)SHFDAAAS(ph)PEVGLSNAYPR_	DN148590_c0_g1_i2	---	3	763	0.092655	1.994e-06	66.52	2
987	AMSHFDAAASPEVGLSNAYPR	21	Oxidation (M),Phospho (STY)	_AM(ox)S(ph)HFDAAASPEVGLSNAYPR_	DN148590_c0_g1_i2	---	3	763	0.20528	7.7025e-08	87.468	1
988	AMSHFDAAASPEVGLSNAYPR	21	Oxidation (M),Phospho (STY)	_AM(ox)S(ph)HFDAAASPEVGLSNAYPR_	DN148590_c0_g1_i2	---	3	763	0.43396	4.4912e-44	148.2	2
989	AMSHFDAAASPEVGLSNAYPR	21	Oxidation (M),Phospho (STY)	_AM(ox)S(ph)HFDAAASPEVGLSNAYPR_	DN148590_c0_g1_i2	---	3	763	0.50716	1.3189e-16	107.56	1
990	AMSHFDAAASPEVGLSNAYPR	21	Oxidation (M),Phospho (STY)	_AM(ox)SHFDAAAS(ph)PEVGLSNAYPR_	DN148590_c0_g1_i2	---	3	763	0.46995	2.2298e-11	98.21	1
991	AMSHFDAAASPEVGLSNAYPR	21	Oxidation (M),Phospho (STY)	_AM(ox)S(ph)HFDAAASPEVGLSNAYPR_	DN148590_c0_g1_i2	---	3	763	0.4924	3.3566e-26	122.34	2
992	AMSHFDAAASPEVGLSNAYPR	21	Phospho (STY)	_AMSHFDAAAS(ph)PEVGLSNAYPR_	DN148590_c0_g1_i2	---	3	757.668	0.44002	1.0013e-07	86.182	2
993	AMSHFDAAASPEVGLSNAYPR	21	Phospho (STY)	_AMS(ph)HFDAAASPEVGLSNAYPR_	DN148590_c0_g1_i2	---	3	757.668	0.26259	1.1365e-76	168.86	2
994	AMSHFDAAASPEVGLSNAYPR	21	Phospho (STY)	_AMS(ph)HFDAAASPEVGLSNAYPR_	DN148590_c0_g1_i2	---	2	1136	0.90507	4.6028e-76	167.95	1
995	AMSHFDAAASPEVGLSNAYPR	21	Phospho (STY)	_AMSHFDAAAS(ph)PEVGLSNAYPR_	DN148590_c0_g1_i2	---	3	757.668	0.3239	9.8389e-22	111.53	2
996	AMSHFDAAASPEVGLSNAYPR	21	Phospho (STY)	_AMS(ph)HFDAAASPEVGLSNAYPR_	DN148590_c0_g1_i2	---	3	757.668	0.35771	4.5554e-22	114.92	1
997	AMSHFDAAASPEVGLSNAYPR	21	Phospho (STY)	_AMSHFDAAAS(ph)PEVGLSNAYPR_	DN148590_c0_g1_i2	---	3	757.668	0.5281	5.1121e-11	94.389	1
998	AMSHFDAANNSLVAPTPR	18	Phospho (STY)	_AMS(ph)HFDAANNSLVAPTPR_	DN143811_c0_g2_i1	---	3	660.3	0.013028	2.8282e-16	116.43	1
999	AMSHFDAANNSLVAPTPR	18	Phospho (STY)	_AMS(ph)HFDAANNSLVAPTPR_	DN143811_c0_g2_i1	---	3	660.3	-0.0661	7.8252e-19	120.25	1
1000	AMSNEGLFAISEVPR	15	Oxidation (M),Phospho (STY)	_AM(ox)S(ph)NEGLFAISEVPR_	DN152696_c7_g1_i3	---	2	858.887	0.26947	1.5393e-52	165.3	2
1001	AMSNEGLFAISEVPR	15	Oxidation (M),Phospho (STY)	_AM(ox)S(ph)NEGLFAISEVPR_	DN152696_c7_g1_i3	---	3	572.927	0.11205	0.0012566	54.964	1
1002	AMSNEGLFAISEVPR	15	Oxidation (M),Phospho (STY)	_AM(ox)S(ph)NEGLFAISEVPR_	DN152696_c7_g1_i3	---	2	858.887	0.43387	2.0971e-93	187.47	1
1003	AMSNEGLFAISEVPR	15	Oxidation (M),Phospho (STY)	_AM(ox)S(ph)NEGLFAISEVPR_	DN152696_c7_g1_i3	---	3	572.927	0.13428	6.4534e-05	73.057	1
1004	AMSNEGLFAISEVPR	15	Oxidation (M),Phospho (STY)	_AM(ox)S(ph)NEGLFAISEVPR_	DN152696_c7_g1_i3	---	2	858.887	0.18229	2.5504e-78	175.33	1
1005	AMSNEGLFAISEVPR	15	Oxidation (M),Phospho (STY)	_AM(ox)S(ph)NEGLFAISEVPR_	DN152696_c7_g1_i3	---	3	572.927	-0.20101	7.2653e-05	72.359	1
1006	AMSNEGLFAISEVPR	15	Oxidation (M),Phospho (STY)	_AM(ox)S(ph)NEGLFAISEVPR_	DN152696_c7_g1_i3	---	3	572.927	-0.12765	0.00664	43.326	1
1007	AMSNEGLFAISEVPR	15	Oxidation (M),Phospho (STY)	_AM(ox)S(ph)NEGLFAISEVPR_	DN152696_c7_g1_i3	---	2	858.887	0.098758	1.3159e-40	152.01	1
1008	AMSNEGLFAISEVPR	15	Oxidation (M),Phospho (STY)	_AM(ox)S(ph)NEGLFAISEVPR_	DN152696_c7_g1_i3	---	3	572.927	0.075617	5.4394e-05	73.928	1
1009	AMSNEGLFAISEVPR	15	Oxidation (M),Phospho (STY)	_AM(ox)S(ph)NEGLFAISEVPR_	DN152696_c7_g1_i3	---	2	858.887	0.1791	7.6755e-110	195.97	1
1010	AMSNEGLFAISEVPR	15	Oxidation (M),Phospho (STY)	_AM(ox)S(ph)NEGLFAISEVPR_	DN152696_c7_g1_i3	---	3	572.927	0.033863	4.7325e-07	88.565	1
1011	AMSNEGLFAISEVPR	15	Oxidation (M),Phospho (STY)	_AM(ox)S(ph)NEGLFAISEVPR_	DN152696_c7_g1_i3	---	2	858.887	0.32575	1.1996e-23	138.75	1
1012	AMSNEGLFAISEVPR	15	Oxidation (M),Phospho (STY)	_AM(ox)S(ph)NEGLFAISEVPR_	DN152696_c7_g1_i3	---	3	572.927	0.16218	4.434e-05	74.793	1
1013	AMSNEGLFAISEVPR	15	Oxidation (M),Phospho (STY)	_AM(ox)S(ph)NEGLFAISEVPR_	DN152696_c7_g1_i3	---	2	858.887	0.29456	1.5393e-52	165.3	2
1014	AMSNEGLFAISEVPR	15	Oxidation (M),Phospho (STY)	_AM(ox)S(ph)NEGLFAISEVPR_	DN152696_c7_g1_i3	---	3	572.927	-5.6488e-05	0.00058857	60.062	1
1015	AMSNEGLFAISEVPR	15	Oxidation (M),Phospho (STY)	_AM(ox)S(ph)NEGLFAISEVPR_	DN152696_c7_g1_i3	---	2	858.887	0.31081	3.1785e-93	185.55	1
1016	AMSNEGLFAISEVPR	15	Oxidation (M),Phospho (STY)	_AM(ox)S(ph)NEGLFAISEVPR_	DN152696_c7_g1_i3	---	3	572.927	0.12173	0.0095134	40.614	1
1017	AMSNEGLFAISEVPR	15	Phospho (STY)	_AMS(ph)NEGLFAISEVPR_	DN152696_c7_g1_i3	---	2	850.889	0.38652	3.4099e-78	175.33	1
1018	AMSNEGLFAISEVPR	15	Phospho (STY)	_AMS(ph)NEGLFAISEVPR_	DN152696_c7_g1_i3	---	2	850.889	0.061451	3.4099e-78	175.33	1
1019	AMSNEGLFAISEVPR	15	Phospho (STY)	_AMS(ph)NEGLFAISEVPR_	DN152696_c7_g1_i3	---	3	567.595		5.7172e-12	79.88	1
1020	AMSNEGLFAISEVPR	15	Phospho (STY)	_AMS(ph)NEGLFAISEVPR_	DN152696_c7_g1_i3	---	2	850.889	0.09517	4.0356e-31	145.48	1
1021	AMSNEGLFAISEVPR	15	Phospho (STY)	_AMS(ph)NEGLFAISEVPR_	DN152696_c7_g1_i3	---	2	850.889	0.1217	5.5888e-31	143.57	1
1022	AMSNEGLFAISEVPR	15	Phospho (STY)	_AMS(ph)NEGLFAISEVPR_	DN152696_c7_g1_i3	---	3	567.595	-0.083545	5.1381e-07	88.385	1
1023	AMSNEGLFAISEVPR	15	Phospho (STY)	_AMS(ph)NEGLFAISEVPR_	DN152696_c7_g1_i3	---	2	850.889	0.059533	4.6541e-218	233.79	2
1024	AMSNEGLFAISEVPR	15	Phospho (STY)	_AMS(ph)NEGLFAISEVPR_	DN152696_c7_g1_i3	---	3	567.595	-0.11767	5.8572e-07	86.8	1
1025	AMSNEGLFAISEVPR	15	Phospho (STY)	_AMS(ph)NEGLFAISEVPR_	DN152696_c7_g1_i3	---	2	850.889	0.069924	1.9229e-17	130.01	1
1026	AMSNEGLFAISEVPR	15	2 Phospho (STY)	_AMS(ph)NEGLFAIS(ph)EVPR_	DN152696_c7_g1_i3	---	2	890.872		1.6549e-12	82.406	1
1027	ANASVLPIGDTFPSR	15	Phospho (STY)	_ANASVLPIGDTFPS(ph)R_	DN150389_c0_g1_i1	cAMP-specific 3',5'-cyclic phosphodiesterase 4C-like isoform X10	2	812.89	0.12148	0.0077925	51.566	1
1028	ANDPSHISGQSYSPDLSLESR	21	Phospho (STY)	_ANDPSHISGQSYS(ph)PDLSLESR_	DN151402_c9_g3_i1	rhophilin-2-B-like	3	780.676	-0.26119	1.589e-22	116.83	1
1029	ANDPSHISGQSYSPDLSLESR	21	Phospho (STY)	_ANDPSHISGQSYS(ph)PDLSLESR_	DN151402_c9_g3_i1	rhophilin-2-B-like	3	780.676	0.29594	5.7143e-11	93.546	1
1030	ANDPSHISGQSYSPDLSLESR	21	Phospho (STY)	_ANDPSHISGQSYS(ph)PDLSLESR_	DN151402_c9_g3_i1	rhophilin-2-B-like	3	780.676	-0.11394	1.7813e-30	130.51	1
1031	ANDPSHISGQSYSPDLSLESRPK	23	2 Phospho (STY)	_ANDPSHISGQSYS(ph)PDLS(ph)LESRPK_	DN151402_c9_g3_i1	rhophilin-2-B-like	3	882.381	0.86178	3.4214e-32	118.63	2
1032	ANDPSHISGQSYSPDLSLESRPK	23	2 Phospho (STY)	_ANDPSHISGQSYS(ph)PDLS(ph)LESRPK_	DN151402_c9_g3_i1	rhophilin-2-B-like	3	882.381	0.55308	1.1537e-08	84.478	1
1033	ANDPSHISGQSYSPDLSLESRPK	23	2 Phospho (STY)	_ANDPSHISGQSYS(ph)PDLS(ph)LESRPK_	DN151402_c9_g3_i1	rhophilin-2-B-like	3	882.381	0.42249	6.9916e-18	107.34	1
1034	ANDPSHISGQSYSPDLSLESRPK	23	2 Phospho (STY)	_ANDPSHISGQSYS(ph)PDLS(ph)LESRPK_	DN151402_c9_g3_i1	rhophilin-2-B-like	3	882.381	0.53045	2.605e-44	141.13	1
1035	ANLSDSSGPMFNADITR	17	2 Phospho (STY)	_ANLS(ph)DSS(ph)GPMFNADITR_	DN152091_c7_g1_i3	Coiled-coil domain-containing protein 132	2	978.384	1.1198	1.5904e-15	116.74	1
1036	ANLSDSSGPMFNADITR	17	2 Phospho (STY)	_ANLS(ph)DSS(ph)GPMFNADITR_	DN152091_c7_g1_i3	Coiled-coil domain-containing protein 132	2	978.384	0.8271	1.4776e-12	108.08	1
1037	ANPLLPDDSATQIEPPPVR	19	Phospho (STY)	_ANPLLPDDS(ph)ATQIEPPPVR_	DN149240_c0_g3_i1	Ankyrin-3	3	704.012	0.27461	0.00035569	51.798	1
1038	ANPLLPDDSATQIEPPPVR	19	Phospho (STY)	_ANPLLPDDS(ph)ATQIEPPPVR_	DN149240_c0_g3_i1	Ankyrin-3	3	704.012	0.45103	3.8026e-06	84.689	3
1039	ANPLLPDDSATQIEPPPVR	19	Phospho (STY)	_ANPLLPDDS(ph)ATQIEPPPVR_	DN149240_c0_g3_i1	Ankyrin-3	2	1055.51	1.0008	1.2243e-06	90.912	1
1040	ANPLLPDDSATQIEPPPVR	19	Phospho (STY)	_ANPLLPDDS(ph)ATQIEPPPVR_	DN149240_c0_g3_i1	Ankyrin-3	2	1055.51	1.1558	1.9174e-20	114.63	1
1041	ANPLLPDDSATQIEPPPVR	19	Phospho (STY)	_ANPLLPDDS(ph)ATQIEPPPVR_	DN149240_c0_g3_i1	Ankyrin-3	3	704.012	0.73566	0.0016506	44.391	1
1042	ANPLLPDDSATQIEPPPVR	19	Unmodified	_ANPLLPDDSATQIEPPPVR_	DN149240_c0_g3_i1	Ankyrin-3	2	1015.53	0.57352	8.1924e-15	107.72	1
1043	ANPLLPDDSATQIEPPPVR	19	Unmodified	_ANPLLPDDSATQIEPPPVR_	DN149240_c0_g3_i1	Ankyrin-3	3	677.357	0.30658	0.0029889	42.068	1
1044	ANPLLPDDSATQIEPPPVR	19	Unmodified	_ANPLLPDDSATQIEPPPVR_	DN149240_c0_g3_i1	Ankyrin-3	3	677.357	0.29232	0.00033817	51.798	3
1045	ANPLLPDDSATQIEPPPVR	19	Unmodified	_ANPLLPDDSATQIEPPPVR_	DN149240_c0_g3_i1	Ankyrin-3	3	677.357	0.44568	8.788e-05	57.525	1
1046	ANPLLPDDSATQIEPPPVR	19	Unmodified	_ANPLLPDDSATQIEPPPVR_	DN149240_c0_g3_i1	Ankyrin-3	2	1015.53	0.5843	0.00022899	73.928	1
1047	ANPLLPDDSATQIEPPPVR	19	Unmodified	_ANPLLPDDSATQIEPPPVR_	DN149240_c0_g3_i1	Ankyrin-3	2	1015.53	0.47326	0.00055034	57.936	1
1048	ANSCTVEWEPPR	12	Phospho (STY)	_ANS(ph)CTVEWEPPR_	DN152429_c5_g1_i1	Twitchin	2	763.311	0.3007	5.8162e-74	176.4	3
1049	ANSCTVEWEPPR	12	Phospho (STY)	_ANSCT(ph)VEWEPPR_	DN152429_c5_g1_i1	Twitchin	3	509.21	0.30638	0.0016637	72.321	1
1050	ANSCTVEWEPPR	12	Phospho (STY)	_ANS(ph)CTVEWEPPR_	DN152429_c5_g1_i1	Twitchin	2	763.311	0.32198	0.014832	54.343	1
1051	ANSCTVEWEPPR	12	Phospho (STY)	_ANS(ph)CTVEWEPPR_	DN152429_c5_g1_i1	Twitchin	2	763.311	-0.11316	0.022077	48.899	1
1052	ANSCTVEWEPPR	12	Phospho (STY)	_ANS(ph)CTVEWEPPR_	DN152429_c5_g1_i1	Twitchin	2	763.311	0.40634	0.00044112	98.508	1
1053	ANSCTVEWEPPR	12	Phospho (STY)	_ANS(ph)CTVEWEPPR_	DN152429_c5_g1_i1	Twitchin	2	763.311	-0.23673	1.3891e-19	141.55	3
1054	ANSCTVEWEPPR	12	Phospho (STY)	_ANS(ph)CTVEWEPPR_	DN152429_c5_g1_i1	Twitchin	3	509.21	0.1034	0.00017851	91.076	2
1055	ANSEVAQWR	9	Phospho (STY)	_ANS(ph)EVAQWR_	DN142398_c0_g1_i2	myosin heavy chain, muscle-like, partial	2	570.745	0.40167	0.016701	53.237	1
1056	ANSEVAQWR	9	Phospho (STY)	_ANS(ph)EVAQWR_	DN142398_c0_g1_i2	myosin heavy chain, muscle-like, partial	2	570.745	0.17652	0.030662	71.153	1
1057	ANSGTISGTSYTVK	14	Phospho (STY)	_ANS(ph)GTISGTSYTVK_	DN152429_c5_g1_i1	Twitchin	2	733.332	-0.42136	3.1703e-06	106.28	1
1058	ANSGTISGTSYTVK	14	Phospho (STY)	_ANS(ph)GTISGTSYTVK_	DN152429_c5_g1_i1	Twitchin	2	733.332	0.037072	3.1057e-07	112.16	2
1059	ANSGTISGTSYTVK	14	Phospho (STY)	_ANS(ph)GTISGTSYTVK_	DN152429_c5_g1_i1	Twitchin	2	733.332		8.5086e-88	146.86	1
1060	ANSGTISGTSYTVK	14	Phospho (STY)	_ANS(ph)GTISGTSYTVK_	DN152429_c5_g1_i1	Twitchin	2	733.332		0.0092063	54.253	1
1061	ANSLDQIFK	9	Phospho (STY)	_ANS(ph)LDQIFK_	DN151935_c5_g1_i3	---	2	558.26	0.53886	0.001432	87.667	1
1062	ANSLIEEGGDWDR	13	Unmodified	_ANSLIEEGGDWDR_	DN146406_c0_g4_i1	---	2	731.334	0.5166	5.7955e-09	124.07	1
1063	ANSLIEEGGDWDR	13	Unmodified	_ANSLIEEGGDWDR_	DN146406_c0_g4_i1	---	2	731.334	0.1108	0.00020307	99.941	1
1064	ANSTAGGGVQFGR	13	Phospho (STY)	_ANS(ph)TAGGGVQFGR_	DN134899_c0_g1_i4	---	2	651.285	-0.090925	0.0046786	63.682	1
1065	ANVKDPEQHPVSDWFK	16	Unmodified	_ANVKDPEQHPVSDWFK_	DN152946_c28_g2_i1	Basement membrane-specific heparan sulfate proteoglycan core protein	3	632.979	-0.22232	0.0010412	58.658	1
1066	ANVKDPEQHPVSDWFK	16	Unmodified	_ANVKDPEQHPVSDWFK_	DN152946_c28_g2_i1	Basement membrane-specific heparan sulfate proteoglycan core protein	4	474.986	-0.17128	0.038711	25.988	1
1067	ANVKDPEQHPVSDWFK	16	Unmodified	_ANVKDPEQHPVSDWFK_	DN152946_c28_g2_i1	Basement membrane-specific heparan sulfate proteoglycan core protein	3	632.979	-0.11944	0.0026834	52.172	1
1068	ANVKDPEQHPVSDWFK	16	Unmodified	_ANVKDPEQHPVSDWFK_	DN152946_c28_g2_i1	Basement membrane-specific heparan sulfate proteoglycan core protein	4	474.986	-0.27194	0.031822	28.032	1
1069	ANVSPPSSVASQK	13	Phospho (STY)	_ANVS(ph)PPSSVASQK_	DN148264_c1_g4_i1	Synaptotagmin-like protein 4	2	676.316	-0.024619	0.00010137	100.23	3
1070	ANVSPPSSVASQK	13	Phospho (STY)	_ANVS(ph)PPSSVASQK_	DN148264_c1_g4_i1	Synaptotagmin-like protein 4	2	676.316	0.042547	0.0013684	71.685	1
1071	ANVSPPSSVASQK	13	Phospho (STY)	_ANVS(ph)PPSSVASQK_	DN148264_c1_g4_i1	Synaptotagmin-like protein 4	2	676.316	-0.016985	0.017449	51.76	1
1072	ANVSPPSSVASQK	13	Phospho (STY)	_ANVS(ph)PPSSVASQK_	DN148264_c1_g4_i1	Synaptotagmin-like protein 4	2	676.316	-0.452	0.00027161	90.706	5
1073	ANVVTDCEALYTAGEGK	17	Unmodified	_ANVVTDCEALYTAGEGK_	DN141748_c1_g1_i2	annexin B9-like isoform X2	2	899.42	0.28539	6.1086e-06	90.385	1
1074	ANVVTDCEALYTAGEGK	17	Unmodified	_ANVVTDCEALYTAGEGK_	DN141748_c1_g1_i2	annexin B9-like isoform X2	2	899.42	0.54469	1.0703e-14	114.28	1
1075	ANVVTDCEALYTAGEGK	17	Unmodified	_ANVVTDCEALYTAGEGK_	DN141748_c1_g1_i2	annexin B9-like isoform X2	3	599.949	0.375	0.016091	33.773	1
1076	ANYAQDHSRENLVDLDRPQAK	21	Phospho (STY)	_ANYAQDHS(ph)RENLVDLDRPQAK_	DN135177_c0_g1_i3	---	4	630.796	0.10573	1.4508e-06	67.217	1
1077	ANYAQDHSRENLVELDRPQAK	21	Phospho (STY)	_ANYAQDHS(ph)RENLVELDRPQAK_	DN152853_c14_g1_i1	---	4	634.3	0.15974	1.1403e-08	92.147	1
1078	ANYAQDHSRENLVELDRPQAK	21	Phospho (STY)	_ANYAQDHS(ph)RENLVELDRPQAK_	DN152853_c14_g1_i1	---	4	634.3	-0.059869	0.0018047	41.475	1
1079	ANYAQDHSRENLVELDRPQAK	21	Phospho (STY)	_ANYAQDHS(ph)RENLVELDRPQAK_	DN152853_c14_g1_i1	---	4	634.3	0.28068	2.235e-06	74.222	1
1080	APAPTLTDAAANIDNR	16	Unmodified	_APAPTLTDAAANIDNR_	DN143025_c0_g1_i3	---	2	805.91	-0.1627	0.0061632	60.489	1
1081	APAPTLTDAAANIDNR	16	Unmodified	_APAPTLTDAAANIDNR_	DN143025_c0_g1_i3	---	2	805.91	0.030379	0.039605	52.862	1
1082	APDGEPCCDWAGSGGAGHFVK	21	Unmodified	_APDGEPCCDWAGSGGAGHFVK_	DN145932_c0_g3_i3	6-phosphogluconate dehydrogenase, decarboxylating isoform X2	3	725.639	-0.18226	2.3491e-06	80.236	1
1083	APDGEPCCDWAGSGGAGHFVK	21	Unmodified	_APDGEPCCDWAGSGGAGHFVK_	DN145932_c0_g3_i3	6-phosphogluconate dehydrogenase, decarboxylating isoform X2	3	725.639	0.32993	3.6982e-07	84.66	1
1084	APDGEPCCDWAGSGGAGHFVK	21	Unmodified	_APDGEPCCDWAGSGGAGHFVK_	DN145932_c0_g3_i3	6-phosphogluconate dehydrogenase, decarboxylating isoform X2	3	725.639	0.21326	7.3395e-05	54.668	1
1085	APDLDGEMNVK	11	Unmodified	_APDLDGEMNVK_	DN142307_c0_g1_i7	---	2	594.782	0.15304	0.007158	68.355	2
1086	APDLDGEMNVK	11	Unmodified	_APDLDGEMNVK_	DN142307_c0_g1_i7	---	2	594.782	-0.11476	0.007158	68.355	2
1087	APDVPSIDRLSIGHIDK	17	2 Phospho (STY)	_APDVPS(ph)IDRLS(ph)IGHIDK_	DN143382_c0_g1_i1	---	3	664.978	0.54798	0.0054159	41.911	2
1088	APDVPSIDRLSIGHIDK	17	2 Phospho (STY)	_APDVPS(ph)IDRLS(ph)IGHIDK_	DN143382_c0_g1_i1	---	2	996.963	0.86034	1.1603e-97	187.17	3
1089	APDVPSIDRLSIGHIDK	17	2 Phospho (STY)	_APDVPS(ph)IDRLS(ph)IGHIDK_	DN143382_c0_g1_i1	---	3	664.978	0.66684	0.0033589	44.582	1
1090	APDVPSIDRLSIGHIDK	17	2 Phospho (STY)	_APDVPS(ph)IDRLS(ph)IGHIDK_	DN143382_c0_g1_i1	---	3	664.978	0.2889	9.0308e-05	72.316	1
1091	APDVPSIDRLSIGHIDK	17	2 Phospho (STY)	_APDVPS(ph)IDRLS(ph)IGHIDK_	DN143382_c0_g1_i1	---	2	996.963	0.6164	1.3507e-57	166.36	3
1092	APDVPSIDRLSIGHIDK	17	2 Phospho (STY)	_APDVPS(ph)IDRLS(ph)IGHIDK_	DN143382_c0_g1_i1	---	2	996.963	0.91162	3.1878e-22	127.3	2
1093	APDVPSIDRLSIGHIDK	17	2 Phospho (STY)	_APDVPS(ph)IDRLS(ph)IGHIDK_	DN143382_c0_g1_i1	---	2	996.963	0.54337	1.373e-152	214.44	4
1094	APDVPSIDRLSIGHIDK	17	Phospho (STY)	_APDVPSIDRLS(ph)IGHIDK_	DN143382_c0_g1_i1	---	3	638.322	1.2713	0.00018789	60.621	4
1095	APDVPSIDRLSIGHIDK	17	Phospho (STY)	_APDVPSIDRLS(ph)IGHIDK_	DN143382_c0_g1_i1	---	2	956.98	1.0923	4.3762e-82	177.69	2
1096	APDVPSIDRLSIGHIDK	17	Phospho (STY)	_APDVPSIDRLS(ph)IGHIDK_	DN143382_c0_g1_i1	---	4	478.994	0.99801	0.0067528	40.097	1
1097	APDVPSIDRLSIGHIDK	17	Phospho (STY)	_APDVPSIDRLS(ph)IGHIDK_	DN143382_c0_g1_i1	---	3	638.322	0.41864	8.7908e-05	79.293	2
1098	APDVPSIDRLSIGHIDK	17	Phospho (STY)	_APDVPSIDRLS(ph)IGHIDK_	DN143382_c0_g1_i1	---	3	638.322	0.30234	0.00074586	54.668	2
1099	APDVPSIDRLSIGHIDKVSTGK	22	3 Phospho (STY)	_APDVPS(ph)IDRLS(ph)IGHIDKVS(ph)TGK_	DN143382_c0_g1_i1	---	3	849.055	0.3531	0.00056873	46.033	1
1100	APDVPSIDRLSIGHIDKVSTGK	22	2 Phospho (STY)	_APDVPSIDRLS(ph)IGHIDKVS(ph)TGK_	DN143382_c0_g1_i1	---	3	822.399	0.48054	1.2901e-06	77.504	1
1101	APEAVTDTLPAGYVPSAAK	19	Phospho (STY)	_APEAVTDTLPAGY(ph)VPSAAK_	DN145085_c1_g1_i1	Charged multivesicular body protein, putative	2	969.466	0.4699	6.564e-34	104.84	1
1102	APEAVTDTLPAGYVPSAAK	19	Phospho (STY)	_APEAVTDTLPAGY(ph)VPSAAK_	DN145085_c1_g1_i1	Charged multivesicular body protein, putative	2	969.466	0.75595	8.9224e-15	106.75	1
1103	APESGPLVAGESIAR	15	Phospho (STY)	_APES(ph)GPLVAGESIAR_	DN151520_c2_g2_i1	Translation initiation factor IF-2, mitochondrial	2	767.369	0.39181	0.011947	49.223	1
1104	APFYANSPEALK	12	Phospho (STY)	_APFYANS(ph)PEALK_	DN150231_c0_g1_i1	protein kinase	2	694.318	0.74102	0.0011634	82.651	1
1105	APGFFADAPAHGDDGLPQSAR	21	Phospho (STY)	_APGFFADAPAHGDDGLPQS(ph)AR_	DN151056_c1_g1_i1	protein kinase	3	726.32	1.469	9.2982e-05	53.39	1
1106	APGFFADAPAHGDDGLPQSAR	21	Phospho (STY)	_APGFFADAPAHGDDGLPQS(ph)AR_	DN151056_c1_g1_i1	protein kinase	3	726.32	0.16614	9.7532e-05	53.022	1
1107	APHPSPLSAHR	11	Phospho (STY)	_APHPS(ph)PLSAHR_	DN34741_c0_g1_i1	uracil-DNA glycosylase-like, partial	2	625.296	-0.049067	0.029258	46.88	1
1108	APHPSPLSAHR	11	Phospho (STY)	_APHPS(ph)PLSAHR_	DN34741_c0_g1_i1	uracil-DNA glycosylase-like, partial	2	625.296	-0.28812	0.0071913	61.235	1
1109	APHPSPLSAHR	11	Phospho (STY)	_APHPSPLS(ph)AHR_	DN34741_c0_g1_i1	uracil-DNA glycosylase-like, partial	2	625.296	0.050841	0.032662	45.28	1
1110	APHPSPLSAHR	11	Phospho (STY)	_APHPS(ph)PLSAHR_	DN34741_c0_g1_i1	uracil-DNA glycosylase-like, partial	2	625.296	0.26655	0.030983	46.069	2
1111	APLIDQGDQDEWLEK	15	Unmodified	_APLIDQGDQDEWLEK_	DN146248_c0_g1_i2	---	2	878.923	-0.38243	4.2365e-31	147.7	1
1112	APLIDQGDQDEWLEK	15	Unmodified	_APLIDQGDQDEWLEK_	DN146248_c0_g1_i2	---	2	878.923	0.60159	2.3863e-64	168.41	1
1113	APNPGETFDEDASPFDFVSDEAVK	24	Phospho (STY)	_APNPGET(ph)FDEDASPFDFVSDEAVK_	DN149292_c1_g1_i1	putative wd-repeat protein	3	888.706	0.50672	0.00031271	43.324	1
1114	APNSPAGGLTEAEFR	15	Phospho (STY)	_APNS(ph)PAGGLTEAEFR_	DN152442_c8_g1_i3	---	2	798.856	0.030223	3.0789e-23	135.49	1
1115	APNSPAGGLTEAEFR	15	Phospho (STY)	_APNS(ph)PAGGLTEAEFR_	DN152442_c8_g1_i3	---	2	798.856	0.096228	0.00027358	72.359	1
1116	APNSPAGGLTEAEFR	15	Phospho (STY)	_APNS(ph)PAGGLTEAEFR_	DN152442_c8_g1_i3	---	2	798.856	0.34198	1.904e-17	130.05	1
1117	APNSPAGGLTEAEFR	15	Phospho (STY)	_APNS(ph)PAGGLTEAEFR_	DN152442_c8_g1_i3	---	2	798.856	0.15098	1.144e-64	168.99	1
1118	APSASSLSQRPEAQTDLIPASR	22	2 Phospho (STY)	_APS(ph)ASS(ph)LSQRPEAQTDLIPASR_	DN152715_c5_g3_i1	---	3	814.707	0.4327	2.3083e-07	63.203	1
1119	APSASSLSQRPEAQTDLIPASR	22	2 Phospho (STY)	_APS(ph)ASS(ph)LSQRPEAQTDLIPASR_	DN152715_c5_g3_i1	---	3	814.707	0.38841	7.3918e-24	112.6	2
1120	APSASSLSQRPEAQTDLIPASR	22	2 Phospho (STY)	_APS(ph)AS(ph)SLSQRPEAQTDLIPASR_	DN152715_c5_g3_i1	---	3	814.707	0.21089	1.587e-07	73.676	1
1121	APSASSLSQRPEAQTDLIPASR	22	Phospho (STY)	_APSASS(ph)LSQRPEAQTDLIPASR_	DN152715_c5_g3_i1	---	3	788.051	0.016297	7.5543e-38	131.94	2
1122	APSASSLSQRPEAQTDLIPASR	22	Phospho (STY)	_APSASS(ph)LSQRPEAQTDLIPASR_	DN152715_c5_g3_i1	---	3	788.051	-0.10469	6.8176e-08	83.236	2
1123	APSASSLSQRPEAQTDLIPASR	22	Phospho (STY)	_APSASS(ph)LSQRPEAQTDLIPASR_	DN152715_c5_g3_i1	---	3	788.051	0.69834	1.0379e-43	140.57	1
1124	APSASSLSQRPEAQTDLIPASR	22	Phospho (STY)	_APS(ph)ASSLSQRPEAQTDLIPASR_	DN152715_c5_g3_i1	---	3	788.051	0.40237	9.8861e-09	85.185	1
1125	APSISGPTEFR	11	Phospho (STY)	_APS(ph)ISGPTEFR_	DN148530_c0_g2_i2	Neural Wiskott-Aldrich syndrome protein	2	621.282	-0.070643	0.0025345	76.728	5
1126	APSISGPTEFR	11	Phospho (STY)	_APS(ph)ISGPTEFR_	DN148530_c0_g2_i2	Neural Wiskott-Aldrich syndrome protein	2	621.282	0.16678	0.025753	48.527	1
1127	APSISGPTEFR	11	Phospho (STY)	_APS(ph)ISGPTEFR_	DN148530_c0_g2_i2	Neural Wiskott-Aldrich syndrome protein	2	621.282	-0.0069109	0.0028106	74.475	2
1128	APSISGPTEFR	11	Phospho (STY)	_APS(ph)ISGPTEFR_	DN148530_c0_g2_i2	Neural Wiskott-Aldrich syndrome protein	2	621.282	0.28011	0.0019834	79.875	3
1129	APSITRHASLLR	12	2 Phospho (STY)	_APS(ph)ITRHAS(ph)LLR_	DN14724_c0_g1_i1	immunoglobulin I-set domain-containing protein	2	741.355		0.0072379	55.755	1
1130	APSPGTGYMR	10	Phospho (STY)	_APS(ph)PGTGYMR_	DN150277_c0_g4_i1	---	2	558.731	0.21406	0.028126	48.568	1
1131	APSPGTGYMR	10	Phospho (STY)	_APS(ph)PGTGYMR_	DN150277_c0_g4_i1	---	2	558.731	0.41315	0.013216	57.175	3
1132	APSPGTGYMR	10	Phospho (STY)	_APS(ph)PGTGYMR_	DN150277_c0_g4_i1	---	2	558.731	-0.1185	0.028126	48.568	1
1133	APSPGTGYMR	10	Phospho (STY)	_APS(ph)PGTGYMR_	DN150277_c0_g4_i1	---	2	558.731	-0.49754	0.014474	56.087	2
1134	APSPGTGYMR	10	Phospho (STY)	_APS(ph)PGTGYMR_	DN150277_c0_g4_i1	---	2	558.731	0.035672	0.013216	57.175	4
1135	APSPGTGYMR	10	Oxidation (M),Phospho (STY)	_APS(ph)PGTGYM(ox)R_	DN150277_c0_g4_i1	---	2	566.728	0.25011	0.0098847	57.175	1
1136	APSPGTGYMR	10	Oxidation (M),Phospho (STY)	_APS(ph)PGTGYM(ox)R_	DN150277_c0_g4_i1	---	2	566.728	-0.29258	0.01787	50.353	2
1137	APSPGTGYMR	10	Oxidation (M),Phospho (STY)	_APS(ph)PGTGYM(ox)R_	DN150277_c0_g4_i1	---	2	566.728	-0.1892	0.0081721	59.155	2
1138	APSPGTGYMR	10	Oxidation (M),Phospho (STY)	_APS(ph)PGTGYM(ox)R_	DN150277_c0_g4_i1	---	2	566.728	0.26194	0.016233	51.276	1
1139	APSPSDLVPK	10	Phospho (STY)	_APS(ph)PSDLVPK_	DN151163_c1_g2_i1	---	2	545.763	0.017843	0.017398	53.557	1
1140	APSPSDLVPK	10	Phospho (STY)	_APS(ph)PSDLVPK_	DN151163_c1_g2_i1	---	2	545.763	0.0008086	0.027224	48.948	2
1141	APSPSDLVPK	10	Phospho (STY)	_APS(ph)PSDLVPK_	DN151163_c1_g2_i1	---	2	545.763	0.3273	0.029494	47.991	1
1142	APSPSVHVTLLCK	13	Phospho (STY)	_APS(ph)PSVHVTLLCK_	DN146459_c0_g2_i1	---	2	744.868	0.35647	0.0055682	62.055	1
1143	APSPSVHVTLLCK	13	Phospho (STY)	_APS(ph)PSVHVTLLCK_	DN146459_c0_g2_i1	---	2	744.868	0.23865	0.0035159	65.809	1
1144	APVAGDVWGSPVAPSK	16	Phospho (STY)	_APVAGDVWGS(ph)PVAPSK_	DN152086_c8_g2_i1	---	2	809.387	0.016935	1.2852e-23	135.38	1
1145	APVDNSKPDGAPQTATVSPTSTTK	24	Phospho (STY)	_APVDNSKPDGAPQTATVS(ph)PTSTTK_	DN143319_c0_g1_i1	putative cyclin l	3	817.386	0.41352	5.1268e-46	133.1	1
1146	APVDNSKPDGAPQTATVSPTSTTK	24	Phospho (STY)	_APVDNSKPDGAPQTATVS(ph)PTSTTK_	DN143319_c0_g1_i1	putative cyclin l	3	817.386	0.38062	5.2426e-13	90.98	1
1147	APVDNSKPDGAPQTATVSPTSTTK	24	Phospho (STY)	_APVDNSKPDGAPQTATVS(ph)PTSTTK_	DN143319_c0_g1_i1	putative cyclin l	3	817.386	0.17514	1.6648e-20	103.78	2
1148	APVEICDCPAVADGGR	16	Unmodified	_APVEICDCPAVADGGR_	DN120651_c0_g1_i1	---	2	843.882	0.10799	0.0064634	55.097	1
1149	APVEVCDCPAVADGGR	16	Unmodified	_APVEVCDCPAVADGGR_	DN152946_c28_g2_i1	Basement membrane-specific heparan sulfate proteoglycan core protein	2	836.875	0.82286	8.7939e-18	131.72	1
1150	APVKPESPHSSSTVIK	16	Phospho (STY)	_APVKPES(ph)PHSSSTVIK_	DN152620_c7_g2_i1	putative ATP-dependent RNA helicase DHX36	3	581.961	0.12757	9.0844e-09	101.38	1
1151	APVKPESPHSSSTVIK	16	Phospho (STY)	_APVKPES(ph)PHSSSTVIK_	DN152620_c7_g2_i1	putative ATP-dependent RNA helicase DHX36	3	581.961	-0.015294	0.0037223	47.726	1
1152	APVKPESPHSSSTVIK	16	Phospho (STY)	_APVKPES(ph)PHSSSTVIK_	DN152620_c7_g2_i1	putative ATP-dependent RNA helicase DHX36	3	581.961	-0.075205	0.0012637	53.453	1
1153	APVSPLETAPQIEL	14	Phospho (STY)	_APVS(ph)PLETAPQIEL_	DN151991_c4_g1_i1	Coatomer subunit beta	2	772.884	-0.15393	5.7974e-11	125.5	2
1154	APVSPLETAPQIEL	14	Phospho (STY)	_APVS(ph)PLETAPQIEL_	DN151991_c4_g1_i1	Coatomer subunit beta	2	772.884	0.018481	7.4416e-10	119.65	1
1155	APVSPLETAPQIEL	14	Phospho (STY)	_APVS(ph)PLETAPQIEL_	DN151991_c4_g1_i1	Coatomer subunit beta	2	772.884	-0.045958	0.0005807	73.296	2
1156	APVSPLETAPQIEL	14	Phospho (STY)	_APVS(ph)PLETAPQIEL_	DN151991_c4_g1_i1	Coatomer subunit beta	2	772.884	0.39112	1.5038e-07	115.1	1
1157	APVSPLETAPQIEL	14	Phospho (STY)	_APVS(ph)PLETAPQIEL_	DN151991_c4_g1_i1	Coatomer subunit beta	2	772.884	0.15754	3.1706e-10	123.29	2
1158	AQALRDSSTMGYMAAK	16	2 Oxidation (M),Phospho (STY)	_AQALRDS(ph)STM(ox)GYM(ox)AAK_	DN151485_c4_g1_i1	heat shock protein 83	2	906.886	0.37909	0.00025705	73.294	1
1159	AQALRDSSTMGYMAAK	16	2 Oxidation (M),Phospho (STY)	_AQALRDSS(ph)TM(ox)GYM(ox)AAK_	DN151485_c4_g1_i1	heat shock protein 83	3	604.927	0.086381	0.00047459	58.01	1
1160	AQALRDSSTMGYMAAK	16	2 Oxidation (M),Phospho (STY)	_AQALRDS(ph)STM(ox)GYM(ox)AAK_	DN151485_c4_g1_i1	heat shock protein 83	2	906.886	-0.037842	0.02384	40.622	1
1161	AQALRDSSTMGYMAAK	16	2 Oxidation (M),Phospho (STY)	_AQALRDS(ph)STM(ox)GYM(ox)AAK_	DN151485_c4_g1_i1	heat shock protein 83	2	906.886	0.25623	0.00062832	64.377	1
1162	AQALRDSSTMGYMAAK	16	2 Oxidation (M),Phospho (STY)	_AQALRDSS(ph)TM(ox)GYM(ox)AAK_	DN151485_c4_g1_i1	heat shock protein 83	3	604.927		0.017038	45.82	1
1163	AQALRDSSTMGYMAAK	16	Phospho (STY)	_AQALRDS(ph)STMGYMAAK_	DN151485_c4_g1_i1	heat shock protein 83	2	890.892	0.033894	6.6991e-93	186.13	1
1164	AQALRDSSTMGYMAAK	16	Phospho (STY)	_AQALRDS(ph)STMGYMAAK_	DN151485_c4_g1_i1	heat shock protein 83	2	890.892	0.13024	3.3418e-78	178.73	1
1165	AQALRDSSTMGYMAAK	16	Phospho (STY)	_AQALRDS(ph)STMGYMAAK_	DN151485_c4_g1_i1	heat shock protein 83	2	890.892	0.08367	0.0014133	73.294	1
1166	AQALRDSSTMGYMAAK	16	Phospho (STY)	_AQALRDSST(ph)MGYMAAK_	DN151485_c4_g1_i1	heat shock protein 83	2	890.892	0.035028	4.1892e-109	193.47	1
1167	AQFDDDNSPYPTAVECIDK	19	Unmodified	_AQFDDDNSPYPTAVECIDK_	DN152946_c28_g2_i1	Basement membrane-specific heparan sulfate proteoglycan core protein	3	728.985	0.32559	1.9426e-05	66.182	1
1168	AQFDDDNSPYPTAVECIDK	19	Unmodified	_AQFDDDNSPYPTAVECIDK_	DN152946_c28_g2_i1	Basement membrane-specific heparan sulfate proteoglycan core protein	2	1092.97	0.78278	1.8446e-137	203.06	1
1169	AQFDDDNSPYPTAVECIDK	19	Unmodified	_AQFDDDNSPYPTAVECIDK_	DN152946_c28_g2_i1	Basement membrane-specific heparan sulfate proteoglycan core protein	3	728.985	0.29376	2.8582e-10	97.271	2
1170	AQFDDDNSPYPTAVECIDK	19	Unmodified	_AQFDDDNSPYPTAVECIDK_	DN152946_c28_g2_i1	Basement membrane-specific heparan sulfate proteoglycan core protein	2	1092.97	0.76892	4.1536e-06	88.951	1
1171	AQFDDDNSPYPTAVECIDK	19	Unmodified	_AQFDDDNSPYPTAVECIDK_	DN152946_c28_g2_i1	Basement membrane-specific heparan sulfate proteoglycan core protein	2	1092.97	0.43231	1.7248e-51	156.15	1
1172	AQFDDDNSPYPTAVECIDK	19	Unmodified	_AQFDDDNSPYPTAVECIDK_	DN152946_c28_g2_i1	Basement membrane-specific heparan sulfate proteoglycan core protein	3	728.985	-0.037858	8.0276e-07	87.352	1
1173	AQGTGITPPPTPTSSR	16	Phospho (STY)	_AQGTGIT(ph)PPPTPTSSR_	DN125598_c0_g1_i1	pyridoxal-dependent decarboxylase domain-containing protein 1-like isoform X2	2	824.391	-0.011632	2.242e-06	93.5	1
1174	AQHSNSLAESVR	12	Phospho (STY)	_AQHS(ph)NSLAESVR_	DN147339_c0_g2_i2	Protein DDI1 2	2	689.809	0.018362	0.023508	48.216	1
1175	AQHSNSLAESVR	12	Phospho (STY)	_AQHS(ph)NSLAESVR_	DN147339_c0_g2_i2	Protein DDI1 2	2	689.809	0.13337	0.0034479	66.436	1
1176	AQHSSTDFIK	10	Unmodified	_AQHSSTDFIK_	DN148342_c1_g1_i1	---	3	378.524	-0.42558	0.015022	40.727	1
1177	AQHSSTDFIK	10	Unmodified	_AQHSSTDFIK_	DN148342_c1_g1_i1	---	3	378.524	-0.40205	0.017601	38.714	1
1178	AQHSSTDFIK	10	Unmodified	_AQHSSTDFIK_	DN148342_c1_g1_i1	---	2	567.283	0.087907	0.036167	52.391	1
1179	AQHSSTDFIK	10	Unmodified	_AQHSSTDFIK_	DN148342_c1_g1_i1	---	3	378.524	-0.074307	0.020329	36.585	1
1180	AQIWDTAGQER	11	Unmodified	_AQIWDTAGQER_	DN145269_c0_g4_i1	ras-related protein Rab-11B	2	637.81	-0.067164	0.041494	50.354	1
1181	AQPEEAWTVVPSGEDVTER	19	Unmodified	_AQPEEAWTVVPSGEDVTER_	DN150509_c0_g1_i1	Myosin light chain kinase, smooth muscle, partial	3	700.668	0.54745	2.7118e-10	97.49	1
1182	AQPEEAWTVVPSGEDVTER	19	Unmodified	_AQPEEAWTVVPSGEDVTER_	DN150509_c0_g1_i1	Myosin light chain kinase, smooth muscle, partial	2	1050.5	1.0011	2.5665e-119	193.85	1
1183	AQPEEAWTVVPSGEDVTER	19	Unmodified	_AQPEEAWTVVPSGEDVTER_	DN150509_c0_g1_i1	Myosin light chain kinase, smooth muscle, partial	3	700.668	0.33596	7.008e-21	113.49	1
1184	AQPEEAWTVVPSGEDVTER	19	Unmodified	_AQPEEAWTVVPSGEDVTER_	DN150509_c0_g1_i1	Myosin light chain kinase, smooth muscle, partial	2	1050.5	0.78211	2.319e-88	177	1
1185	AQPEEAWTVVPSGEDVTER	19	Unmodified	_AQPEEAWTVVPSGEDVTER_	DN150509_c0_g1_i1	Myosin light chain kinase, smooth muscle, partial	3	700.668	0.66266	2.3756e-05	75.215	2
1186	AQPEEAWTVVPSGEDVTER	19	Unmodified	_AQPEEAWTVVPSGEDVTER_	DN150509_c0_g1_i1	Myosin light chain kinase, smooth muscle, partial	3	700.668	0.14012	1.6676e-05	78.674	3
1187	AQPEEAWTVVPSGEDVTER	19	Unmodified	_AQPEEAWTVVPSGEDVTER_	DN150509_c0_g1_i1	Myosin light chain kinase, smooth muscle, partial	2	1050.5	0.57789	1.4211e-119	196.3	3
1188	AQPEEAWTVVPSGEDVTER	19	Unmodified	_AQPEEAWTVVPSGEDVTER_	DN150509_c0_g1_i1	Myosin light chain kinase, smooth muscle, partial	2	1050.5	0.64602	7.5731e-103	183.65	3
1189	AQPEEAWTVVPSGEDVTER	19	Unmodified	_AQPEEAWTVVPSGEDVTER_	DN150509_c0_g1_i1	Myosin light chain kinase, smooth muscle, partial	3	700.668	0.19194	2.8885e-05	74.657	3
1190	AQPFVDEAR	9	Unmodified	_AQPFVDEAR_	DN137458_c0_g4_i1	thioredoxin domain-containing protein 17-like	2	516.759	-0.092328	0.038612	51.445	1
1191	AQPFVDEAR	9	Unmodified	_AQPFVDEAR_	DN137458_c0_g4_i1	thioredoxin domain-containing protein 17-like	2	516.759	0.29551	0.038612	51.445	1
1192	AQPFVDEAR	9	Unmodified	_AQPFVDEAR_	DN137458_c0_g4_i1	thioredoxin domain-containing protein 17-like	2	516.759	-0.14978	0.038612	51.445	1
1193	AQPHTGDLDLTDR	13	Unmodified	_AQPHTGDLDLTDR_	DN151951_c6_g1_i2	---	3	480.236	-0.16738	0.00031782	72.891	3
1194	AQPHTGDLDLTDR	13	Unmodified	_AQPHTGDLDLTDR_	DN151951_c6_g1_i2	---	2	719.85	-0.41818	0.0094804	58.626	1
1195	AQPHTGDLDLTDR	13	Unmodified	_AQPHTGDLDLTDR_	DN151951_c6_g1_i2	---	3	480.236	-0.3561	0.0012	64.104	2
1196	AQPHTGDLDLTDR	13	Unmodified	_AQPHTGDLDLTDR_	DN151951_c6_g1_i2	---	3	480.236	-0.28891	0.00012316	79.875	2
1197	AQPHTGDLDLTDR	13	Unmodified	_AQPHTGDLDLTDR_	DN151951_c6_g1_i2	---	2	719.85	0.0053055	0.00083163	80.746	1
1198	AQPHTGDLDLTDRYQMIGR	19	Oxidation (M),Phospho (STY)	_AQPHTGDLDLT(ph)DRYQM(ox)IGR_	DN151951_c6_g1_i2	---	3	761.679	0.4732	0.001905	44.998	1
1199	AQSETLASLDK	11	Unmodified	_AQSETLASLDK_	DN152701_c12_g1_i2	Spectrin alpha chain	2	581.801	0.38869	0.031302	55.04	1
1200	AQSETLASLDK	11	Unmodified	_AQSETLASLDK_	DN152701_c12_g1_i2	Spectrin alpha chain	2	581.801	0.53414	0.0058415	72.29	1
1201	AQSETLASLDK	11	Unmodified	_AQSETLASLDK_	DN152701_c12_g1_i2	Spectrin alpha chain	2	581.801	0.4011	0.010052	65.179	2
1202	AQSETLASLDK	11	Unmodified	_AQSETLASLDK_	DN152701_c12_g1_i2	Spectrin alpha chain	2	581.801	0.31346	0.011955	63.091	1
1203	AQSTSDIAQVRPTGATSK	18	Phospho (STY)	_AQS(ph)TSDIAQVRPTGATSK_	DN150618_c3_g1_i4	GAS2-like protein pickled eggs	3	633.305	0.025943	6.4556e-05	68.42	2
1204	AQSTSDIAQVRPTGATSK	18	Phospho (STY)	_AQS(ph)TSDIAQVRPTGATSK_	DN150618_c3_g1_i4	GAS2-like protein pickled eggs	2	949.454	0.76789	7.0969e-36	148.36	1
1205	AQSTSDIAQVRPTGATSK	18	Phospho (STY)	_AQS(ph)TSDIAQVRPTGATSK_	DN150618_c3_g1_i4	GAS2-like protein pickled eggs	3	633.305	-0.14811	0.00060609	52.451	1
1206	AQSTSDIAQVRPTGATSK	18	Phospho (STY)	_AQS(ph)TSDIAQVRPTGATSK_	DN150618_c3_g1_i4	GAS2-like protein pickled eggs	3	633.305	-0.14876	3.9372e-10	98.002	1
1207	AQSTSDIAQVRPTGATSK	18	Phospho (STY)	_AQS(ph)TSDIAQVRPTGATSK_	DN150618_c3_g1_i4	GAS2-like protein pickled eggs	2	949.454	0.59447	0	276.96	1
1208	AQSTSDIAQVRPTGATSK	18	Phospho (STY)	_AQS(ph)TSDIAQVRPTGATSK_	DN150618_c3_g1_i4	GAS2-like protein pickled eggs	3	633.305	0.055499	7.1053e-05	65.833	1
1209	AQSTSDIAQVRPTGATSK	18	Phospho (STY)	_AQS(ph)TSDIAQVRPTGATSK_	DN150618_c3_g1_i4	GAS2-like protein pickled eggs	2	949.454	0.45007	0	257.42	1
1210	AQSVNVTNLCGPHR	14	Phospho (STY)	_AQS(ph)VNVTNLCGPHR_	DN148425_c0_g1_i2	putative biogenic amine (5HT) receptor	2	816.869	0.091972	1.857e-20	137.61	1
1211	AQSVNVTNLCGPHR	14	Phospho (STY)	_AQS(ph)VNVTNLCGPHR_	DN148425_c0_g1_i2	putative biogenic amine (5HT) receptor	3	544.915	-0.0063897	0.0014955	59.227	1
1212	AQSVNVTNLCGPHR	14	Phospho (STY)	_AQS(ph)VNVTNLCGPHR_	DN148425_c0_g1_i2	putative biogenic amine (5HT) receptor	2	816.869		1.6428e-10	78.078	1
1213	AQTIGSISAAR	11	Phospho (STY)	_AQTIGS(ph)ISAAR_	DN149690_c1_g2_i1	---	2	577.782	0.26697	0.016219	53.3	1
1214	AQTPAVFTVDASQAGEAPISVTHTDR	26	Phospho (STY)	_AQT(ph)PAVFTVDASQAGEAPISVTHTDR_	DN152893_c14_g1_i2	Filamin-A	3	917.099	0.63674	9.767e-21	105.03	1
1215	AQVNDLTDR	9	Unmodified	_AQVNDLTDR_	DN149561_c5_g1_i1	putative paramyosin	2	516.259	-1.0257	0.017065	61.78	1
1216	AQVNDLTDR	9	Unmodified	_AQVNDLTDR_	DN149561_c5_g1_i1	putative paramyosin	2	516.259	0.27092	0.033078	52.579	1
1217	AQVNDLTDR	9	Unmodified	_AQVNDLTDR_	DN149561_c5_g1_i1	putative paramyosin	2	516.259	0.096303	0.033512	52.49	1
1218	ARPPGVVASDDYPLEDFK	18	Unmodified	_ARPPGVVASDDYPLEDFK_	DN146171_c0_g1_i1	---	3	659.33	0.35018	4.1199e-05	82.877	1
1219	ARPPGVVASDDYPLEDFK	18	Unmodified	_ARPPGVVASDDYPLEDFK_	DN146171_c0_g1_i1	---	3	659.33	0.21951	0.00010888	68.41	1
1220	ARPPGVVASDDYPLEDFK	18	Phospho (STY)	_ARPPGVVASDDY(ph)PLEDFK_	DN146171_c0_g1_i1	---	3	685.986	0.37078	2.5871e-05	82.01	1
1221	ARSPRPVPVAQNVR	14	Phospho (STY)	_ARS(ph)PRPVPVAQNVR_	DN147310_c0_g4_i1	E3 ubiquitin-protein ligase MARCH5-like	3	542.958	0.16896	6.043e-05	82.837	1
1222	ARSPRPVPVAQNVR	14	Phospho (STY)	_ARS(ph)PRPVPVAQNVR_	DN147310_c0_g4_i1	E3 ubiquitin-protein ligase MARCH5-like	3	542.958	-0.016075	0.00071802	67.646	2
1223	ARSPRPVPVAQNVR	14	Phospho (STY)	_ARS(ph)PRPVPVAQNVR_	DN147310_c0_g4_i1	E3 ubiquitin-protein ligase MARCH5-like	3	542.958	0.31939	0.0077579	49.333	1
1224	ARSPTRPGSLADVTCGK	17	Phospho (STY)	_ARS(ph)PTRPGSLADVTCGK_	DN131076_c0_g1_i1	---	3	618.296	-0.078647	0.00032109	60.307	2
1225	ARSPTRPGSLADVTCGK	17	Phospho (STY)	_ARS(ph)PTRPGSLADVTCGK_	DN131076_c0_g1_i1	---	3	618.296	-0.10036	0.0047571	46.892	1
1226	ARSPTRPGSLADVTCGK	17	Phospho (STY)	_ARS(ph)PTRPGSLADVTCGK_	DN131076_c0_g1_i1	---	3	618.296	0.021381	5.9209e-05	82.635	1
1227	ARSPTRPGSLADVTCGK	17	2 Phospho (STY)	_ARS(ph)PTRPGS(ph)LADVTCGK_	DN131076_c0_g1_i1	---	3	644.951	-0.024574	1.18e-17	119.48	1
1228	ARSPTRPGSLADVTCGK	17	2 Phospho (STY)	_ARS(ph)PTRPGS(ph)LADVTCGK_	DN131076_c0_g1_i1	---	3	644.951	0.16812	0.013691	48.597	1
1229	ARSPTRPGSLADVTCGK	17	2 Phospho (STY)	_ARS(ph)PTRPGS(ph)LADVTCGK_	DN131076_c0_g1_i1	---	3	644.951	0.40357	0.00058158	68.634	1
1230	ARSPTRPGSLADVTCGK	17	2 Phospho (STY)	_ARS(ph)PTRPGS(ph)LADVTCGK_	DN131076_c0_g1_i1	---	3	644.951	0.24771	0.00074652	64.845	1
1231	ARSPTRPGSLADVTCGK	17	2 Phospho (STY)	_ARS(ph)PTRPGS(ph)LADVTCGK_	DN131076_c0_g1_i1	---	3	644.951	-0.20044	1.3096e-05	86.08	1
1232	ARSPTRPGSLADVTCGK	17	2 Phospho (STY)	_ARS(ph)PTRPGS(ph)LADVTCGK_	DN131076_c0_g1_i1	---	3	644.951	-0.0010024	0.009021	50.783	1
1233	ARSPTRPGSLADVTCGK	17	2 Phospho (STY)	_ARS(ph)PTRPGS(ph)LADVTCGK_	DN131076_c0_g1_i1	---	3	644.951	0.099536	0.0006112	73.672	1
1234	ARSPTRPGSLADVTCGK	17	2 Phospho (STY)	_ARS(ph)PTRPGS(ph)LADVTCGK_	DN131076_c0_g1_i1	---	3	644.951	-0.030943	0.013105	48.872	1
1235	ARSPTRPGSLADVTCGK	17	2 Phospho (STY)	_ARS(ph)PTRPGS(ph)LADVTCGK_	DN131076_c0_g1_i1	---	3	644.951	0.039129	0.00088727	61.612	1
1236	ARSPTRPGSLADVTCGK	17	2 Phospho (STY)	_ARS(ph)PTRPGS(ph)LADVTCGK_	DN131076_c0_g1_i1	---	3	644.951	0.19316	0.0038223	55.051	1
1237	ARSPTRPGSLADVTCGK	17	2 Phospho (STY)	_ARS(ph)PTRPGS(ph)LADVTCGK_	DN131076_c0_g1_i1	---	3	644.951	0.056239	0.0010869	60.472	1
1238	ARTPDFTSTSTSR	13	Phospho (STY)	_ART(ph)PDFTSTSTSR_	DN144158_c3_g5_i2	Choline-phosphate cytidylyltransferase B	3	502.891	0.59643	0.0322	42.068	1
1239	ARTPDFTSTSTSR	13	Phospho (STY)	_ART(ph)PDFTSTSTSR_	DN144158_c3_g5_i2	Choline-phosphate cytidylyltransferase B	2	753.833	0.39841	0.03583	60.764	1
1240	ARTPDFTSTSTSR	13	Phospho (STY)	_ART(ph)PDFTSTSTSR_	DN144158_c3_g5_i2	Choline-phosphate cytidylyltransferase B	3	502.891	-0.030634	0.038335	40.186	1
1241	ARTPDFTSTSTSR	13	Phospho (STY)	_ART(ph)PDFTSTSTSR_	DN144158_c3_g5_i2	Choline-phosphate cytidylyltransferase B	2	753.833	-0.13209	0.002597	79.92	1
1242	ARTPDFTSTSTSR	13	Phospho (STY)	_ART(ph)PDFTSTSTSR_	DN144158_c3_g5_i2	Choline-phosphate cytidylyltransferase B	2	753.833	0.25722	0.031738	62.055	1
1243	ARTPSPAAQSALR	13	Phospho (STY)	_ART(ph)PSPAAQSALR_	DN136041_c0_g1_i2	putative 40s ribosomal protein S14	3	469.236	-0.19336	0.0080153	55.724	1
1244	ARVGSDSNDLDSVQMDMSSKK	21	Phospho (STY)	_ARVGS(ph)DSNDLDSVQMDMSSKK_	DN148291_c1_g1_i1	epidermal growth factor receptor kinase substrate 8-like	3	784.007	0.024407	0.0013127	47.478	1
1245	ASAGSYISTPDVHK	14	Phospho (STY)	_ASAGSYIST(ph)PDVHK_	DN142504_c0_g1_i2	Proteasome subunit beta type-5, partial	2	756.84	0.41942	1.1402e-06	114.01	1
1246	ASAGSYISTPDVHK	14	Phospho (STY)	_ASAGSYIST(ph)PDVHK_	DN142504_c0_g1_i2	Proteasome subunit beta type-5, partial	2	756.84	0.28171	0.00020899	98.508	2
1247	ASAMTELSPK	10	Phospho (STY)	_ASAMTELS(ph)PK_	DN129673_c0_g1_i1	---	2	557.746		0.013824	60.157	1
1248	ASAMTELSPK	10	Phospho (STY)	_ASAMTELS(ph)PK_	DN129673_c0_g1_i1	---	2	557.746	0.50814	0.022336	51.009	1
1249	ASATSDSDLVSPGHVIK	17	Acetyl (Protein N-term),Phospho (STY)	_(ac)ASATS(ph)DSDLVSPGHVIK_	DN152505_c9_g1_i1	serine/threonine kinase	2	903.419	0.29985	0.00035752	75.912	1
1250	ASATSDSDLVSPGHVIK	17	Acetyl (Protein N-term),Phospho (STY)	_(ac)ASATS(ph)DSDLVSPGHVIK_	DN152505_c9_g1_i1	serine/threonine kinase	2	903.419	0.63949	0.0003448	73.455	1
1251	ASATSDSDLVSPGHVIK	17	Acetyl (Protein N-term),Phospho (STY)	_(ac)ASATS(ph)DSDLVSPGHVIK_	DN152505_c9_g1_i1	serine/threonine kinase	2	903.419	0.31559	1.5291e-06	91.889	1
1252	ASDPNPASFAALR	13	Phospho (STY)	_AS(ph)DPNPASFAALR_	DN146963_c0_g2_i2	Krueppel-like factor 11, partial	2	698.816	0.42437	0.027267	46.892	1
1253	ASEMAAQVASLSALK	15	Phospho (STY)	_ASEMAAQVAS(ph)LSALK_	DN152243_c17_g1_i3	myosin heavy chain, putative	2	778.873	0.584	7.1247e-13	118.52	1
1254	ASEMAAQVASLSALK	15	Phospho (STY)	_ASEMAAQVASLS(ph)ALK_	DN152243_c17_g1_i3	myosin heavy chain, putative	2	778.873	0.58681	1.4596e-06	90.581	1
1255	ASEMAAQVASLSALK	15	Phospho (STY)	_ASEMAAQVAS(ph)LSALK_	DN152243_c17_g1_i3	myosin heavy chain, putative	2	778.873	0.18208	0.0050827	54.253	1
1256	ASEMAAQVASLSALK	15	Phospho (STY)	_ASEMAAQVAS(ph)LSALK_	DN152243_c17_g1_i3	myosin heavy chain, putative	2	778.873	0.42759	3.3856e-13	122.44	1
1257	ASFLQSSSTTSSTTDAPR	18	Phospho (STY)	_ASFLQSSS(ph)TTSSTTDAPR_	DN149402_c2_g2_i1	---	2	962.42	0.38267	3.2933e-16	117.38	1
1258	ASFLQSSSTTSSTTDAPR	18	Phospho (STY)	_ASFLQSSS(ph)TTSSTTDAPR_	DN149402_c2_g2_i1	---	2	962.42	0.84071	2.3084e-28	135.33	1
1259	ASGAIVSQLSAR	12	Phospho (STY)	_ASGAIVSQLS(ph)AR_	DN146948_c0_g2_i2	phosphatase and actin regulator, putative	2	620.308	-0.030843	0.0054735	60.549	1
1260	ASHGDQPVDLMEFR	14	Phospho (STY)	_AS(ph)HGDQPVDLMEFR_	DN152011_c6_g1_i2	Inositol hexakisphosphate and diphosphoinositol-pentakisphosphate kinase 2	3	561.24	0.40141	0.0025316	54.004	1
1261	ASHTGSTGGGIVIEK	15	Phospho (STY)	_ASHTGS(ph)TGGGIVIEK_	DN151392_c5_g1_i1	---	2	747.353	-0.15405	0.01558	47.174	1
1262	ASIISTDSYTDEK	13	Phospho (STY)	_ASIISTDS(ph)YTDEK_	DN144249_c0_g2_i1	cat eye syndrome critical region protein 5-like	2	755.321	0.25649	0.040837	42.708	1
1263	ASIISTDSYTDEK	13	Phospho (STY)	_ASIISTDS(ph)YTDEK_	DN144249_c0_g2_i1	cat eye syndrome critical region protein 5-like	2	755.321	0.65144	4.0094e-06	113.01	1
1264	ASIISTDSYTDEK	13	Phospho (STY)	_ASIISTDS(ph)YTDEK_	DN144249_c0_g2_i1	cat eye syndrome critical region protein 5-like	2	755.321	0.80507	7.0842e-05	102.08	1
1265	ASIISTDSYTDEK	13	Phospho (STY)	_ASIISTDS(ph)YTDEK_	DN144249_c0_g2_i1	cat eye syndrome critical region protein 5-like	2	755.321	0.17049	0.0004667	79.393	1
1266	ASIISTDSYTDEK	13	2 Phospho (STY)	_ASIIS(ph)TDS(ph)YTDEK_	DN144249_c0_g2_i1	cat eye syndrome critical region protein 5-like	2	795.305	-0.077121	0.001286	71.376	1
1267	ASIISTDSYTDEK	13	2 Phospho (STY)	_ASIIS(ph)TDS(ph)YTDEK_	DN144249_c0_g2_i1	cat eye syndrome critical region protein 5-like	2	795.305	0.21559	6.1145e-06	109.72	1
1268	ASIISTDSYTDEK	13	2 Phospho (STY)	_ASIIS(ph)TDS(ph)YTDEK_	DN144249_c0_g2_i1	cat eye syndrome critical region protein 5-like	2	795.305	0.0072896	0.00039556	80.859	1
1269	ASIISTDSYTDEK	13	2 Phospho (STY)	_ASIIS(ph)TDS(ph)YTDEK_	DN144249_c0_g2_i1	cat eye syndrome critical region protein 5-like	2	795.305	0.045463	0.00030362	85.937	1
1270	ASIISTDSYTDEK	13	2 Phospho (STY)	_ASIIS(ph)TDS(ph)YTDEK_	DN144249_c0_g2_i1	cat eye syndrome critical region protein 5-like	2	795.305	-0.14437	0.00043722	78.674	2
1271	ASIISTDSYTDEK	13	2 Phospho (STY)	_ASIIS(ph)TDS(ph)YTDEK_	DN144249_c0_g2_i1	cat eye syndrome critical region protein 5-like	2	795.305	0.74237	0.0011453	72.359	1
1272	ASIISTDSYTDEK	13	2 Phospho (STY)	_ASIIS(ph)TDS(ph)YTDEK_	DN144249_c0_g2_i1	cat eye syndrome critical region protein 5-like	2	795.305	0.35156	6.552e-05	101.92	1
1273	ASIISTDSYTDEK	13	2 Phospho (STY)	_ASIIS(ph)TDS(ph)YTDEK_	DN144249_c0_g2_i1	cat eye syndrome critical region protein 5-like	2	795.305	-0.02693	0.00032457	84.581	1
1274	ASIISTDSYTDEK	13	2 Phospho (STY)	_ASIIS(ph)TDS(ph)YTDEK_	DN144249_c0_g2_i1	cat eye syndrome critical region protein 5-like	2	795.305	-0.050372	0.00045253	77.871	1
1275	ASIISTDSYTDEK	13	2 Phospho (STY)	_ASIIS(ph)TDS(ph)YTDEK_	DN144249_c0_g2_i1	cat eye syndrome critical region protein 5-like	2	795.305	-0.013632	0.0002755	88.283	2
1276	ASIISTDSYTDEK	13	2 Phospho (STY)	_ASIIS(ph)TDS(ph)YTDEK_	DN144249_c0_g2_i1	cat eye syndrome critical region protein 5-like	2	795.305	0.50991	0.00021454	93.371	2
1277	ASIISTDSYTDEK	13	2 Phospho (STY)	_ASIIS(ph)TDS(ph)YTDEK_	DN144249_c0_g2_i1	cat eye syndrome critical region protein 5-like	2	795.305	0.5594	0.0062245	60.134	1
1278	ASIISTDSYTDEK	13	2 Phospho (STY)	_ASIIS(ph)TDS(ph)YTDEK_	DN144249_c0_g2_i1	cat eye syndrome critical region protein 5-like	2	795.305	0.87013	0.00016508	96.143	1
1279	ASIISTDSYTDEK	13	2 Phospho (STY)	_ASIIS(ph)TDS(ph)YTDEK_	DN144249_c0_g2_i1	cat eye syndrome critical region protein 5-like	2	795.305	0.58039	0.0015656	69.422	1
1280	ASIISTDSYTDEK	13	2 Phospho (STY)	_ASIIS(ph)TDS(ph)YTDEK_	DN144249_c0_g2_i1	cat eye syndrome critical region protein 5-like	2	795.305	0.36169	0.0011667	72.21	1
1281	ASIISTDSYTDEKFDHVPTGLK	22	2 Phospho (STY)	_ASIIS(ph)TDS(ph)YTDEKFDHVPTGLK_	DN144249_c0_g2_i1	cat eye syndrome critical region protein 5-like	3	862.047	1.2698	2.4575e-17	105.9	1
1282	ASIISTDSYTDEKFDHVPTGLK	22	2 Phospho (STY)	_ASIIS(ph)TDS(ph)YTDEKFDHVPTGLK_	DN144249_c0_g2_i1	cat eye syndrome critical region protein 5-like	3	862.047	0.84632	4.5081e-13	100.66	1
1283	ASIISTDSYTDEKFDHVPTGLK	22	2 Phospho (STY)	_ASIIS(ph)T(ph)DSYTDEKFDHVPTGLK_	DN144249_c0_g2_i1	cat eye syndrome critical region protein 5-like	3	862.047	0.64963	0.00047291	50.752	1
1284	ASIISTDSYTDEKFDHVPTGLK	22	2 Phospho (STY)	_ASIIS(ph)TDS(ph)YTDEKFDHVPTGLK_	DN144249_c0_g2_i1	cat eye syndrome critical region protein 5-like	3	862.047	0.65466	9.6751e-08	81.532	2
1285	ASIISTDSYTDEKFDHVPTGLK	22	2 Phospho (STY)	_ASIIS(ph)TDS(ph)YTDEKFDHVPTGLK_	DN144249_c0_g2_i1	cat eye syndrome critical region protein 5-like	3	862.047	0.6537	3.3467e-17	104.53	3
1286	ASIISTDSYTDEKFDHVPTGLK	22	2 Phospho (STY)	_ASIIS(ph)T(ph)DSYTDEKFDHVPTGLK_	DN144249_c0_g2_i1	cat eye syndrome critical region protein 5-like	4	646.787	0.24507	0.0005144	46.953	1
1287	ASIISTDSYTDEKFDHVPTGLK	22	2 Phospho (STY)	_ASIIS(ph)TDS(ph)YTDEKFDHVPTGLK_	DN144249_c0_g2_i1	cat eye syndrome critical region protein 5-like	2	1292.57	1.0295	9.0126e-112	190.45	1
1288	ASIISTDSYTDEKFDHVPTGLK	22	2 Phospho (STY)	_ASIIST(ph)DS(ph)YTDEKFDHVPTGLK_	DN144249_c0_g2_i1	cat eye syndrome critical region protein 5-like	3	862.047	1.1084	3.3875e-17	107.3	3
1289	ASIISTDSYTDEKFDHVPTGLK	22	2 Phospho (STY)	_ASIIS(ph)T(ph)DSYTDEKFDHVPTGLK_	DN144249_c0_g2_i1	cat eye syndrome critical region protein 5-like	4	646.787	1.1692	0.0005144	46.953	1
1290	ASIISTDSYTDEKFDHVPTGLK	22	2 Phospho (STY)	_ASIIS(ph)T(ph)DSYTDEKFDHVPTGLK_	DN144249_c0_g2_i1	cat eye syndrome critical region protein 5-like	3	862.047	0.96698	0.0032692	42.123	1
1291	ASIISTDSYTDEKFDHVPTGLK	22	2 Phospho (STY)	_ASIIST(ph)DS(ph)YTDEKFDHVPTGLK_	DN144249_c0_g2_i1	cat eye syndrome critical region protein 5-like	3	862.047	0.52681	1.6093e-07	82.479	1
1292	ASIISTDSYTDEKFDHVPTGLK	22	2 Phospho (STY)	_ASIIS(ph)TDS(ph)YTDEKFDHVPTGLK_	DN144249_c0_g2_i1	cat eye syndrome critical region protein 5-like	3	862.047	0.39866	1.8226e-07	75.436	1
1293	ASIISTDSYTDEKFDHVPTGLK	22	2 Phospho (STY)	_ASIIST(ph)DS(ph)YTDEKFDHVPTGLK_	DN144249_c0_g2_i1	cat eye syndrome critical region protein 5-like	3	862.047	0.3851	0.00010851	53.679	1
1294	ASIISTDSYTDEKFDHVPTGLK	22	2 Phospho (STY)	_ASIIST(ph)DS(ph)YTDEKFDHVPTGLK_	DN144249_c0_g2_i1	cat eye syndrome critical region protein 5-like	3	862.047	0.35471	8.2231e-12	94.15	6
1295	ASIISTDSYTDEKFDHVPTGLK	22	2 Phospho (STY)	_ASIIS(ph)TDS(ph)YTDEKFDHVPTGLK_	DN144249_c0_g2_i1	cat eye syndrome critical region protein 5-like	2	1292.57	0.83281	2.2074e-261	246.34	1
1296	ASIISTDSYTDEKFDHVPTGLK	22	2 Phospho (STY)	_ASIIS(ph)TDS(ph)YTDEKFDHVPTGLK_	DN144249_c0_g2_i1	cat eye syndrome critical region protein 5-like	4	646.787	0.087854	1.07e-07	72.568	1
1297	ASIISTDSYTDEKFDHVPTGLK	22	2 Phospho (STY)	_ASIIS(ph)TDS(ph)YTDEKFDHVPTGLK_	DN144249_c0_g2_i1	cat eye syndrome critical region protein 5-like	3	862.047	0.58753	1.881e-08	84.741	1
1298	ASIISTDSYTDEKFDHVPTGLK	22	2 Phospho (STY)	_ASIIS(ph)TDS(ph)YTDEKFDHVPTGLK_	DN144249_c0_g2_i1	cat eye syndrome critical region protein 5-like	3	862.047	0.35136	1.3469e-07	79.782	3
1299	ASIISTDSYTDEKFDHVPTGLK	22	2 Phospho (STY)	_ASIIST(ph)DS(ph)YTDEKFDHVPTGLK_	DN144249_c0_g2_i1	cat eye syndrome critical region protein 5-like	2	1292.57	1.0497	3.5389e-110	189.75	1
1300	ASIISTDSYTDEKFDHVPTGLK	22	2 Phospho (STY)	_ASIIS(ph)T(ph)DSYTDEKFDHVPTGLK_	DN144249_c0_g2_i1	cat eye syndrome critical region protein 5-like	4	646.787	0.63685	0.0013665	42.348	1
1301	ASIISTDSYTDEKFDHVPTGLK	22	2 Phospho (STY)	_ASIIST(ph)DS(ph)YTDEKFDHVPTGLK_	DN144249_c0_g2_i1	cat eye syndrome critical region protein 5-like	3	862.047	0.35949	0.0021542	43.732	1
1302	ASIISTDSYTDEKFDHVPTGLK	22	2 Phospho (STY)	_ASIIS(ph)TDS(ph)YTDEKFDHVPTGLK_	DN144249_c0_g2_i1	cat eye syndrome critical region protein 5-like	3	862.047	0.442	1.027e-07	69.492	1
1303	ASIISTDSYTDEKFDHVPTGLK	22	2 Phospho (STY)	_ASIIS(ph)TDS(ph)YTDEKFDHVPTGLK_	DN144249_c0_g2_i1	cat eye syndrome critical region protein 5-like	3	862.047	0.54656	1.6694e-07	78.642	1
1304	ASIISTDSYTDEKFDHVPTGLK	22	2 Phospho (STY)	_ASIIS(ph)TDS(ph)YTDEKFDHVPTGLK_	DN144249_c0_g2_i1	cat eye syndrome critical region protein 5-like	3	862.047	0.67835	1.7296e-05	58.349	1
1305	ASIISTDSYTDEKFDHVPTGLK	22	2 Phospho (STY)	_ASIIS(ph)TDS(ph)YTDEKFDHVPTGLK_	DN144249_c0_g2_i1	cat eye syndrome critical region protein 5-like	3	862.047	0.70582	1.0687e-07	68.461	1
1306	ASIISTDSYTDEKFDHVPTGLK	22	2 Phospho (STY)	_ASIIS(ph)TDS(ph)YTDEKFDHVPTGLK_	DN144249_c0_g2_i1	cat eye syndrome critical region protein 5-like	3	862.047	0.87495	0.0019336	40.753	1
1307	ASIISTDSYTDEKFDHVPTGLK	22	2 Phospho (STY)	_ASIIST(ph)DS(ph)YTDEKFDHVPTGLK_	DN144249_c0_g2_i1	cat eye syndrome critical region protein 5-like	3	862.047	0.78876	6.0461e-07	61.241	2
1308	ASIISTDSYTDEKFDHVPTGLK	22	2 Phospho (STY)	_ASIIS(ph)TDS(ph)YTDEKFDHVPTGLK_	DN144249_c0_g2_i1	cat eye syndrome critical region protein 5-like	3	862.047	0.48633	9.4046e-10	92.231	3
1309	ASIISTDSYTDEKFDHVPTGLK	22	2 Phospho (STY)	_ASIIS(ph)TDS(ph)YTDEKFDHVPTGLK_	DN144249_c0_g2_i1	cat eye syndrome critical region protein 5-like	2	1292.57	0.74474	3.552e-234	233.08	2
1310	ASIISTDSYTDEKFDHVPTGLK	22	2 Phospho (STY)	_ASIIST(ph)DS(ph)YTDEKFDHVPTGLK_	DN144249_c0_g2_i1	cat eye syndrome critical region protein 5-like	3	862.047	0.51738	4.5169e-07	64.213	1
1311	ASIISTDSYTDEKFDHVPTGLK	22	2 Phospho (STY)	_ASIIS(ph)TDS(ph)YTDEKFDHVPTGLK_	DN144249_c0_g2_i1	cat eye syndrome critical region protein 5-like	3	862.047	0.84554	9.4046e-10	92.231	3
1312	ASIISTDSYTDEKFDHVPTGLK	22	2 Phospho (STY)	_ASIIST(ph)DS(ph)YTDEKFDHVPTGLK_	DN144249_c0_g2_i1	cat eye syndrome critical region protein 5-like	2	1292.57	1.1606	5.7859e-164	214.11	1
1313	ASIISTDSYTDEKFDHVPTGLK	22	2 Phospho (STY)	_ASIIS(ph)T(ph)DSYTDEKFDHVPTGLK_	DN144249_c0_g2_i1	cat eye syndrome critical region protein 5-like	3	862.047	0.5804	9.3531e-05	54.668	1
1314	ASIISTDSYTDEKFDHVPTGLK	22	Phospho (STY)	_ASIISTDS(ph)YTDEKFDHVPTGLK_	DN144249_c0_g2_i1	cat eye syndrome critical region protein 5-like	3	835.391	0.49216	6.7294e-09	86.604	1
1315	ASIISTDSYTDEKFDHVPTGLK	22	Phospho (STY)	_ASIISTDS(ph)YTDEKFDHVPTGLK_	DN144249_c0_g2_i1	cat eye syndrome critical region protein 5-like	3	835.391	0.77592	1.0626e-37	131.04	2
1316	ASIISTDSYTDEKFDHVPTGLK	22	Phospho (STY)	_ASIISTDS(ph)YTDEKFDHVPTGLK_	DN144249_c0_g2_i1	cat eye syndrome critical region protein 5-like	3	835.391	0.76095	6.3743e-38	132.28	1
1317	ASIISTDSYTDEKFDHVPTGLK	22	Phospho (STY)	_ASIISTDS(ph)YTDEKFDHVPTGLK_	DN144249_c0_g2_i1	cat eye syndrome critical region protein 5-like	4	626.795	0.29249	1.1817e-07	70.761	1
1318	ASIISTDSYTDEKFDHVPTGLK	22	Phospho (STY)	_ASIIS(ph)TDSYTDEKFDHVPTGLK_	DN144249_c0_g2_i1	cat eye syndrome critical region protein 5-like	3	835.391	0.32577	2.4185e-07	76.492	2
1319	ASIISTDSYTDEKFDHVPTGLK	22	Phospho (STY)	_ASIIS(ph)TDSYTDEKFDHVPTGLK_	DN144249_c0_g2_i1	cat eye syndrome critical region protein 5-like	3	835.391	0.42066	5.078e-17	103.33	1
1320	ASIISTDSYTDEKFDHVPTGLK	22	Phospho (STY)	_ASIISTDS(ph)YTDEKFDHVPTGLK_	DN144249_c0_g2_i1	cat eye syndrome critical region protein 5-like	3	835.391	0.31241	1.8549e-43	139.22	2
1321	ASIISTDSYTDEKFDHVPTGLK	22	Phospho (STY)	_ASIISTDS(ph)YTDEKFDHVPTGLK_	DN144249_c0_g2_i1	cat eye syndrome critical region protein 5-like	4	626.795	0.097898	1.8993e-12	97.771	1
1322	ASIISTDSYTDEKFDHVPTGLK	22	Phospho (STY)	_ASIISTDS(ph)YTDEKFDHVPTGLK_	DN144249_c0_g2_i1	cat eye syndrome critical region protein 5-like	2	1252.58	0.65058	1.65e-110	188.86	1
1323	ASIISTDSYTDEKFDHVPTGLK	22	Phospho (STY)	_ASIIS(ph)TDSYTDEKFDHVPTGLK_	DN144249_c0_g2_i1	cat eye syndrome critical region protein 5-like	3	835.391	0.11788	4.6599e-17	103.85	2
1324	ASIISTDSYTDEKFDHVPTGLK	22	Phospho (STY)	_ASIISTDS(ph)YTDEKFDHVPTGLK_	DN144249_c0_g2_i1	cat eye syndrome critical region protein 5-like	3	835.391	0.71765	1.048e-05	59.614	1
1325	ASIISTDSYTDEKFDHVPTGLK	22	Phospho (STY)	_ASIISTDS(ph)YTDEKFDHVPTGLK_	DN144249_c0_g2_i1	cat eye syndrome critical region protein 5-like	3	835.391	0.28871	2.4496e-17	106.62	2
1326	ASIISTDSYTDEKFDHVPTGLK	22	Phospho (STY)	_ASIISTDS(ph)YTDEKFDHVPTGLK_	DN144249_c0_g2_i1	cat eye syndrome critical region protein 5-like	3	835.391	0.28479	2.023e-07	78.752	1
1327	ASIISTDSYTDEKFDHVPTGLK	22	Phospho (STY)	_ASIIS(ph)TDSYTDEKFDHVPTGLK_	DN144249_c0_g2_i1	cat eye syndrome critical region protein 5-like	3	835.391	0.26193	2.9517e-08	84.529	1
1328	ASIISTDSYTDEKFDHVPTGLK	22	Phospho (STY)	_ASIISTDS(ph)YTDEKFDHVPTGLK_	DN144249_c0_g2_i1	cat eye syndrome critical region protein 5-like	3	835.391	0.79217	1.3581e-23	110.03	1
1329	ASIISTDSYTDEKFDHVPTGLK	22	Phospho (STY)	_ASIISTDS(ph)YTDEKFDHVPTGLK_	DN144249_c0_g2_i1	cat eye syndrome critical region protein 5-like	3	835.391	0.81927	9.3173e-38	131.42	4
1330	ASIISTDSYTDEKFDHVPTGLK	22	Phospho (STY)	_ASIISTDS(ph)YTDEKFDHVPTGLK_	DN144249_c0_g2_i1	cat eye syndrome critical region protein 5-like	4	626.795	0.55954	1.4706e-07	79.382	1
1331	ASIISTDSYTDEKFDHVPTGLK	22	Phospho (STY)	_ASIISTDS(ph)YTDEKFDHVPTGLK_	DN144249_c0_g2_i1	cat eye syndrome critical region protein 5-like	2	1252.58	0.75861	8.9218e-96	178.81	1
1332	ASIISTDSYTDEKFDHVPTGLK	22	Phospho (STY)	_ASIIS(ph)TDSYTDEKFDHVPTGLK_	DN144249_c0_g2_i1	cat eye syndrome critical region protein 5-like	3	835.391	0.67354	9.2842e-10	92.463	2
1333	ASIISTDSYTDEKFDHVPTGLK	22	Phospho (STY)	_ASIIS(ph)TDSYTDEKFDHVPTGLK_	DN144249_c0_g2_i1	cat eye syndrome critical region protein 5-like	4	626.795	0.41363	3.773e-05	55.337	1
1334	ASIISTDSYTDEKFDHVPTGLK	22	Phospho (STY)	_ASIIS(ph)TDSYTDEKFDHVPTGLK_	DN144249_c0_g2_i1	cat eye syndrome critical region protein 5-like	3	835.391	0.71188	9.9216e-20	89.979	1
1335	ASIISTDSYTDEKFDHVPTGLK	22	Phospho (STY)	_ASIISTDS(ph)YTDEKFDHVPTGLK_	DN144249_c0_g2_i1	cat eye syndrome critical region protein 5-like	3	835.391	0.72797	3.1828e-07	62.032	2
1336	ASIISTDSYTDEKFDHVPTGLK	22	Phospho (STY)	_ASIISTDS(ph)YTDEKFDHVPTGLK_	DN144249_c0_g2_i1	cat eye syndrome critical region protein 5-like	3	835.391	0.59683	3.3695e-43	136.71	2
1337	ASIISTDSYTDEKFDHVPTGLK	22	Phospho (STY)	_ASIISTDS(ph)YTDEKFDHVPTGLK_	DN144249_c0_g2_i1	cat eye syndrome critical region protein 5-like	3	835.391	0.59545	4.016e-61	158.29	1
1338	ASIISTDSYTDEKFDHVPTGLK	22	Phospho (STY)	_ASIISTDS(ph)YTDEKFDHVPTGLK_	DN144249_c0_g2_i1	cat eye syndrome critical region protein 5-like	4	626.795	-0.14906	8.2109e-60	150.94	1
1339	ASIISTDSYTDEKFDHVPTGLK	22	Phospho (STY)	_ASIISTDS(ph)YTDEKFDHVPTGLK_	DN144249_c0_g2_i1	cat eye syndrome critical region protein 5-like	2	1252.58	0.84098	2.5324e-110	187.61	1
1340	ASIISTDSYTDEKFDHVPTGLK	22	Phospho (STY)	_ASIISTDS(ph)YTDEKFDHVPTGLK_	DN144249_c0_g2_i1	cat eye syndrome critical region protein 5-like	3	835.391	0.6024	1.0927e-23	111.55	1
1341	ASIISTDSYTDEKFDHVPTGLK	22	Phospho (STY)	_ASIISTDS(ph)YTDEKFDHVPTGLK_	DN144249_c0_g2_i1	cat eye syndrome critical region protein 5-like	3	835.391	0.55278	2.3858e-07	76.294	1
1342	ASIISTDSYTDEKFDHVPTGLK	22	Phospho (STY)	_ASIIS(ph)TDSYTDEKFDHVPTGLK_	DN144249_c0_g2_i1	cat eye syndrome critical region protein 5-like	3	835.391	0.62153	2.3943e-07	77.51	2
1343	ASIISTDSYTDEKFDHVPTGLK	22	Phospho (STY)	_ASIISTDS(ph)YTDEKFDHVPTGLK_	DN144249_c0_g2_i1	cat eye syndrome critical region protein 5-like	3	835.391	0.49788	2.469e-09	90.907	1
1344	ASIISTDSYTDEKFDHVPTGLK	22	Phospho (STY)	_ASIIS(ph)TDSYTDEKFDHVPTGLK_	DN144249_c0_g2_i1	cat eye syndrome critical region protein 5-like	3	835.391	0.30654	4.8946e-08	83.879	1
1345	ASINLALAARTYAFIK	16	3 Phospho (STY)	_AS(ph)INLALAART(ph)Y(ph)AFIK_	DN117098_c0_g1_i1	---	2	981.948	0.44193	0.0012096	53.718	1
1346	ASINLALAARTYAFIK	16	3 Phospho (STY)	_AS(ph)INLALAART(ph)Y(ph)AFIK_	DN117098_c0_g1_i1	---	2	981.948	0.35217	0.0032938	48.5	1
1347	ASINLALAARTYAFIK	16	3 Phospho (STY)	_AS(ph)INLALAART(ph)Y(ph)AFIK_	DN117098_c0_g1_i1	---	2	981.948	0.73089	0.0010841	54.747	1
1348	ASINLALAARTYAFIK	16	3 Phospho (STY)	_AS(ph)INLALAART(ph)Y(ph)AFIK_	DN117098_c0_g1_i1	---	2	981.948	0.2658	0.00048973	59.618	1
1349	ASINLALAARTYAFIK	16	3 Phospho (STY)	_AS(ph)INLALAART(ph)Y(ph)AFIK_	DN117098_c0_g1_i1	---	2	981.948	0.377	0.0021832	50.858	1
1350	ASINLALAARTYAFIK	16	3 Phospho (STY)	_AS(ph)INLALAART(ph)Y(ph)AFIK_	DN117098_c0_g1_i1	---	2	981.948	0.44393	0.004475	45.992	1
1351	ASINLALAARTYAFIK	16	2 Phospho (STY)	_ASINLALAART(ph)Y(ph)AFIK_	DN117098_c0_g1_i1	---	2	941.965	0.37394	0.028174	40.187	1
1352	ASLHENWTR	9	Phospho (STY)	_AS(ph)LHENWTR_	DN143600_c3_g1_i1	---	3	398.508	-0.41482	0.010463	45.022	1
1353	ASLKPAEADFEELR	14	Unmodified	_ASLKPAEADFEELR_	DN152701_c12_g1_i2	Spectrin alpha chain	3	525.939	0.50868	0.0045339	54.402	1
1354	ASLKPAEADFEELR	14	Unmodified	_ASLKPAEADFEELR_	DN152701_c12_g1_i2	Spectrin alpha chain	3	525.939	0.80841	7.4261e-05	80.507	1
1355	ASLKPAEADFEELR	14	Unmodified	_ASLKPAEADFEELR_	DN152701_c12_g1_i2	Spectrin alpha chain	3	525.939	0.18416	1.4829e-28	145.1	1
1356	ASLSIDPTNSR	11	Phospho (STY)	_AS(ph)LSIDPTNSR_	DN149768_c0_g3_i1	---	2	620.782	0.051263	0.013989	55.196	1
1357	ASLSIDPTNSR	11	Phospho (STY)	_ASLS(ph)IDPTNSR_	DN149768_c0_g3_i1	---	2	620.782	-0.094221	0.0028106	74.475	1
1358	ASLSIDPTNSR	11	Phospho (STY)	_AS(ph)LSIDPTNSR_	DN149768_c0_g3_i1	---	2	620.782	0.39839	0.0081084	60.196	1
1359	ASLSIDPTNSR	11	Phospho (STY)	_ASLS(ph)IDPTNSR_	DN149768_c0_g3_i1	---	2	620.782	0.24217	0.0033689	69.92	1
1360	ASLSIDPTNSR	11	Phospho (STY)	_AS(ph)LSIDPTNSR_	DN149768_c0_g3_i1	---	2	620.782	0.22574	0.0038097	68.277	1
1361	ASLSQFHK	8	Phospho (STY)	_AS(ph)LSQFHK_	DN138976_c0_g1_i1	---	2	499.229	0.12335	0.039301	45.081	1
1362	ASLTATQPTIESSR	14	Phospho (STY)	_AS(ph)LTATQPTIESSR_	DN136651_c0_g1_i1	---	2	771.364	0.073255	4.82e-49	159.18	1
1363	ASLTATQPTIESSR	14	Phospho (STY)	_AS(ph)LTATQPTIESSR_	DN136651_c0_g1_i1	---	2	771.364	0.41817	5.7974e-11	125.5	1
1364	ASLTATQPTIESSR	14	Phospho (STY)	_AS(ph)LTATQPTIESSR_	DN136651_c0_g1_i1	---	2	771.364	0.20427	2.893e-28	144.97	2
1365	ASLTATQPTIESSR	14	Phospho (STY)	_AS(ph)LTATQPTIESSR_	DN136651_c0_g1_i1	---	2	771.364	0.53661	8.2335e-21	140.22	2
1366	ASLTATQPTIESSR	14	Phospho (STY)	_AS(ph)LTATQPTIESSR_	DN136651_c0_g1_i1	---	2	771.364	0.14361	1.6491e-06	108.18	1
1367	ASLTATQPTIESSRQSTPEPTISK	24	3 Phospho (STY)	_AS(ph)LTATQPTIESSRQS(ph)T(ph)PEPTISK_	DN136651_c0_g1_i1	---	3	924.071	0.065272	0.00020926	41.174	1
1368	ASMAGAGTRDSMLMR	15	Phospho (STY)	_ASMAGAGTRDS(ph)MLMR_	DN147710_c1_g2_i1	Annexin A7	2	817.846	0.2957	4.6786e-07	101.05	1
1369	ASMAGAGTRDSMLMR	15	Phospho (STY)	_ASMAGAGTRDS(ph)MLMR_	DN147710_c1_g2_i1	Annexin A7	3	545.566	0.44613	0.0020898	52.172	1
1370	ASMAGAGTRDSMLMR	15	Phospho (STY)	_ASMAGAGTRDS(ph)MLMR_	DN147710_c1_g2_i1	Annexin A7	2	817.846	0.53126	3.4068e-06	95.205	1
1371	ASMSNTFR	8	Phospho (STY)	_AS(ph)MSNTFR_	DN136599_c0_g1_i2	---	2	497.197	0.46895	0.032317	47.869	1
1372	ASMSNTFR	8	Phospho (STY)	_AS(ph)MSNTFR_	DN136599_c0_g1_i2	---	2	497.197	-0.040488	0.029999	48.794	1
1373	ASNSETDSPAQVVNIK	16	Phospho (STY)	_ASNS(ph)ETDSPAQVVNIK_	DN150947_c1_g1_i3	---	2	870.396	0.41953	3.9049e-11	115.63	4
1374	ASNSETDSPAQVVNIK	16	Phospho (STY)	_ASNS(ph)ETDSPAQVVNIK_	DN150947_c1_g1_i3	---	3	580.6	0.023917	9.0891e-05	73.984	2
1375	ASNSETDSPAQVVNIK	16	Phospho (STY)	_ASNS(ph)ETDSPAQVVNIK_	DN150947_c1_g1_i3	---	2	870.396	0.092339	1.2826e-24	141.6	2
1376	ASNSETDSPAQVVNIK	16	Phospho (STY)	_ASNS(ph)ETDSPAQVVNIK_	DN150947_c1_g1_i3	---	2	870.396	0.20306	3.5946e-65	170.38	3
1377	ASNSETDSPAQVVNIK	16	Phospho (STY)	_ASNS(ph)ETDSPAQVVNIK_	DN150947_c1_g1_i3	---	2	870.396	0.56424	7.2317e-18	130.36	4
1378	ASNSETDSPAQVVNIK	16	Phospho (STY)	_AS(ph)NSETDSPAQVVNIK_	DN150947_c1_g1_i3	---	3	580.6	0.0080633	0.00018383	66.152	1
1379	ASNSETDSPAQVVNIK	16	Phospho (STY)	_ASNS(ph)ETDSPAQVVNIK_	DN150947_c1_g1_i3	---	2	870.396	0.26351	5.8307e-05	83.666	2
1380	ASPEALACDVTSK	13	Unmodified	_ASPEALACDVTSK_	DN142394_c0_g2_i1	---	2	674.824	0.37764	0.00057614	88.282	1
1381	ASPEALACDVTSK	13	Unmodified	_ASPEALACDVTSK_	DN142394_c0_g2_i1	---	2	674.824	-0.3051	0.0024062	72.321	1
1382	ASPEALACDVTSK	13	Unmodified	_ASPEALACDVTSK_	DN142394_c0_g2_i1	---	2	674.824	0.14515	0.0043524	68.044	1
1383	ASPEGEVEAEHTLLEPGVK	19	Unmodified	_ASPEGEVEAEHTLLEPGVK_	DN152533_c9_g1_i2	---	3	664.669	-0.0062399	5.6183e-06	84.249	1
1384	ASPEGEVEAEHTLLEPGVK	19	Unmodified	_ASPEGEVEAEHTLLEPGVK_	DN152533_c9_g1_i2	---	3	664.669	-0.35571	1.2291e-07	92.474	1
1385	ASPFEEEDFEGDAIPR	16	Phospho (STY)	_AS(ph)PFEEEDFEGDAIPR_	DN134189_c3_g1_i1	---	2	944.885	1.0187	2.6258e-31	142.58	1
1386	ASPFEEEDFEGDAIPR	16	Phospho (STY)	_AS(ph)PFEEEDFEGDAIPR_	DN134189_c3_g1_i1	---	2	944.885	0.62222	4.5137e-41	154.48	1
1387	ASPFEEEDFEGDAIPR	16	Phospho (STY)	_AS(ph)PFEEEDFEGDAIPR_	DN134189_c3_g1_i1	---	3	630.259	0.041894	1.5096e-06	86.8	1
1388	ASPFEEEDFEGDAIPR	16	Phospho (STY)	_AS(ph)PFEEEDFEGDAIPR_	DN134189_c3_g1_i1	---	2	944.885	1.0439	2.2543e-31	143.69	1
1389	ASPFEEEDFEGDAIPR	16	Phospho (STY)	_AS(ph)PFEEEDFEGDAIPR_	DN134189_c3_g1_i1	---	2	944.885	0.68284	7.945e-32	148.06	1
1390	ASPFEEEDFEGDAIPR	16	Phospho (STY)	_AS(ph)PFEEEDFEGDAIPR_	DN134189_c3_g1_i1	---	2	944.885	0.7733	3.071e-65	171.04	1
1391	ASPFEEEDFEGDAIPR	16	Phospho (STY)	_AS(ph)PFEEEDFEGDAIPR_	DN134189_c3_g1_i1	---	2	944.885	0.56132	1.7597e-06	91.589	1
1392	ASPFEEEDFEGDAIPR	16	Phospho (STY)	_AS(ph)PFEEEDFEGDAIPR_	DN134189_c3_g1_i1	---	2	944.885	1.3316	1.5254e-13	122.1	2
1393	ASPFEEEDFEGDAIPR	16	Phospho (STY)	_AS(ph)PFEEEDFEGDAIPR_	DN134189_c3_g1_i1	---	3	630.259	0.77504	1.6333e-06	86.213	1
1394	ASPFEEEDFEGDAIPR	16	Phospho (STY)	_AS(ph)PFEEEDFEGDAIPR_	DN134189_c3_g1_i1	---	2	944.885	1.2154	5.5138e-65	167.97	1
1395	ASPFEEEDFEGDAIPR	16	Phospho (STY)	_AS(ph)PFEEEDFEGDAIPR_	DN134189_c3_g1_i1	---	2	944.885	0.81532	1.101e-17	128.38	1
1396	ASPFEEEDFEGDAIPR	16	Phospho (STY)	_AS(ph)PFEEEDFEGDAIPR_	DN134189_c3_g1_i1	---	2	944.885	0.90763	1.0124e-23	136.85	1
1397	ASPFEEEDFEGDAIPR	16	Phospho (STY)	_AS(ph)PFEEEDFEGDAIPR_	DN134189_c3_g1_i1	---	2	944.885	0.57034	7.7419e-18	130.09	1
1398	ASPFEEEDFEGDAIPR	16	Phospho (STY)	_AS(ph)PFEEEDFEGDAIPR_	DN134189_c3_g1_i1	---	2	944.885	0.42575	2.509e-06	90.581	1
1399	ASPFEEEEDFEGDAIPR	17	Phospho (STY)	_AS(ph)PFEEEEDFEGDAIPR_	DN152960_c38_g1_i1	LOW QUALITY PROTEIN: serine/threonine kinase	3	673.274	0.4687	1.5831e-06	88.176	1
1400	ASPFEEEEDFEGDAIPR	17	Phospho (STY)	_AS(ph)PFEEEEDFEGDAIPR_	DN152960_c38_g1_i1	LOW QUALITY PROTEIN: serine/threonine kinase	2	1009.41	0.8149	5.7244e-36	147.25	1
1401	ASPFEEEEDFEGDAIPR	17	Phospho (STY)	_AS(ph)PFEEEEDFEGDAIPR_	DN152960_c38_g1_i1	LOW QUALITY PROTEIN: serine/threonine kinase	2	1009.41	0.96022	1.1641e-45	157	1
1402	ASPFEEEEDFEGDAIPR	17	Phospho (STY)	_AS(ph)PFEEEEDFEGDAIPR_	DN152960_c38_g1_i1	LOW QUALITY PROTEIN: serine/threonine kinase	3	673.274	0.85752	0.00010231	72.883	1
1403	ASPFEEEEDFEGDAIPR	17	Phospho (STY)	_AS(ph)PFEEEEDFEGDAIPR_	DN152960_c38_g1_i1	LOW QUALITY PROTEIN: serine/threonine kinase	2	1009.41	0.66666	3.8329e-45	153.36	1
1404	ASPFEEEEDFEGDAIPR	17	Phospho (STY)	_AS(ph)PFEEEEDFEGDAIPR_	DN152960_c38_g1_i1	LOW QUALITY PROTEIN: serine/threonine kinase	2	1009.41	0.50369	1.3607e-97	187.73	1
1405	ASPFEEEEDFEGDAIPR	17	Phospho (STY)	_AS(ph)PFEEEEDFEGDAIPR_	DN152960_c38_g1_i1	LOW QUALITY PROTEIN: serine/threonine kinase	3	673.274	0.074613	2.029e-18	119.38	1
1406	ASPFEEEEDFEGDAIPR	17	Phospho (STY)	_AS(ph)PFEEEEDFEGDAIPR_	DN152960_c38_g1_i1	LOW QUALITY PROTEIN: serine/threonine kinase	2	1009.41	0.90681	5.2369e-69	168.05	1
1407	ASPFEEEEDFEGDAIPR	17	Phospho (STY)	_AS(ph)PFEEEEDFEGDAIPR_	DN152960_c38_g1_i1	LOW QUALITY PROTEIN: serine/threonine kinase	2	1009.41	0.89056	7.6427e-12	102.07	1
1408	ASPFEEEEDFEGDAIPR	17	Phospho (STY)	_AS(ph)PFEEEEDFEGDAIPR_	DN152960_c38_g1_i1	LOW QUALITY PROTEIN: serine/threonine kinase	2	1009.41	0.59252	3.622e-18	122.64	1
1409	ASPLWTSSTFSER	13	Phospho (STY)	_AS(ph)PLWTSSTFSER_	DN152579_c12_g1_i1	---	2	774.84	0.53952	0.00042566	81.346	1
1410	ASPLWTSSTFSER	13	Phospho (STY)	_ASPLWTS(ph)STFSER_	DN152579_c12_g1_i1	---	2	774.84	0.35334	0.00021295	94.569	1
1411	ASPLWTSSTFSER	13	Phospho (STY)	_AS(ph)PLWTSSTFSER_	DN152579_c12_g1_i1	---	2	774.84	0.21006	0.00048913	78.326	1
1412	ASPLWTSSTFSER	13	Phospho (STY)	_AS(ph)PLWTSSTFSER_	DN152579_c12_g1_i1	---	2	774.84	0.11776	0.00030747	87.99	1
1413	ASPLWTSSTFSER	13	Phospho (STY)	_AS(ph)PLWTSSTFSER_	DN152579_c12_g1_i1	---	2	774.84	0.3527	0.00041914	81.656	1
1414	ASPLWTSSTFSER	13	Phospho (STY)	_ASPLWTS(ph)STFSER_	DN152579_c12_g1_i1	---	2	774.84	0.32864	6.6252e-09	121.82	1
1415	ASPPAAPKPSNFNDDDFDDLSAR	23	Phospho (STY)	_AS(ph)PPAAPKPSNFNDDDFDDLSAR_	DN144352_c0_g1_i1	IST1 homolog	3	843.031	0.61421	4.3377e-24	112.39	1
1416	ASPPAAPKPSNFNDDDFDDLSAR	23	Phospho (STY)	_AS(ph)PPAAPKPSNFNDDDFDDLSAR_	DN144352_c0_g1_i1	IST1 homolog	3	843.031	0.59271	7.1036e-18	107.75	1
1417	ASPPAAPKPSNFNDDDFDDLSAR	23	Phospho (STY)	_AS(ph)PPAAPKPSNFNDDDFDDLSAR_	DN144352_c0_g1_i1	IST1 homolog	2	1264.04	1.0715	1.1838e-164	213.26	1
1418	ASPPAAPKPSNFNDDDFDDLSAR	23	Phospho (STY)	_AS(ph)PPAAPKPSNFNDDDFDDLSAR_	DN144352_c0_g1_i1	IST1 homolog	3	843.031	0.58729	5.7078e-08	81.346	1
1419	ASPPAAPKPSNFNDDDFDDLSAR	23	Phospho (STY)	_AS(ph)PPAAPKPSNFNDDDFDDLSAR_	DN144352_c0_g1_i1	IST1 homolog	3	843.031	0.98386	3.2431e-26	117.8	5
1420	ASPPAAPKPSNFNDDDFDDLSAR	23	Phospho (STY)	_AS(ph)PPAAPKPSNFNDDDFDDLSAR_	DN144352_c0_g1_i1	IST1 homolog	2	1264.04	1.1154	8.97e-165	213.84	2
1421	ASQTTNLPATYIEHFMK	17	Phospho (STY)	_AS(ph)QTTNLPATYIEHFMK_	DN145475_c2_g1_i1	---	3	677.98	-0.069348	0.00014772	61.963	1
1422	ASQTTNLPATYIEHFMK	17	Phospho (STY)	_AS(ph)QTTNLPATYIEHFMK_	DN145475_c2_g1_i1	---	3	677.98	-0.087887	8.781e-05	78.708	1
1423	ASQTTNLPATYIEHFMK	17	Oxidation (M),Phospho (STY)	_AS(ph)QTTNLPATYIEHFM(ox)K_	DN145475_c2_g1_i1	---	3	683.311	0.41892	0.00043873	57.142	1
1424	ASQTTNLPATYIEHFMK	17	Oxidation (M),Phospho (STY)	_AS(ph)QTTNLPATYIEHFM(ox)K_	DN145475_c2_g1_i1	---	2	1024.46	0.83273	0.0002655	71.853	1
1425	ASRPPSSHGADNK	13	Acetyl (Protein N-term)	_(ac)ASRPPSSHGADNK_	DN150869_c1_g2_i4	cysteine string protein-like isoform X2	3	455.888		3.53e-12	86.772	1
1426	ASRPPSSHGADNK	13	Acetyl (Protein N-term)	_(ac)ASRPPSSHGADNK_	DN150869_c1_g2_i4	cysteine string protein-like isoform X2	3	455.888	-0.24348	0.004409	55.196	1
1427	ASRPPSSHGADNK	13	Acetyl (Protein N-term),2 Phospho (STY)	_(ac)AS(ph)RPPS(ph)SHGADNK_	DN150869_c1_g2_i4	cysteine string protein-like isoform X2	2	763.295	0.0083093	0.0063089	48.907	1
1428	ASSAIVSDVPK	11	Phospho (STY)	_ASS(ph)AIVSDVPK_	DN147121_c0_g1_i1	putative trim56 protein	2	577.279	0.26301	0.013067	55.98	1
1429	ASSAIVSDVPK	11	Phospho (STY)	_ASS(ph)AIVSDVPK_	DN147121_c0_g1_i1	putative trim56 protein	2	577.279	0.21501	0.027712	47.606	1
1430	ASSKPAGDSTSPPVDSSGAQSFCQR	25	Phospho (STY)	_ASSKPAGDST(ph)SPPVDSSGAQSFCQR_	DN152446_c9_g1_i2	Microtubule-associated protein 1A	3	868.706	0.55812	3.9281e-21	108.77	1
1431	ASSKPAGDSTSPPVDSSGAQSFCQR	25	Phospho (STY)	_ASSKPAGDST(ph)SPPVDSSGAQSFCQR_	DN152446_c9_g1_i2	Microtubule-associated protein 1A	3	868.706	0.51319	3.2767e-11	80.786	1
1432	ASSKPAGDSTSPPVDSSGAQSFCQR	25	Phospho (STY)	_ASSKPAGDST(ph)SPPVDSSGAQSFCQR_	DN152446_c9_g1_i2	Microtubule-associated protein 1A	3	868.706	-0.02458	4.3224e-11	79.236	3
1433	ASSKPAGDSTSPPVDSSGAQSFCQR	25	Phospho (STY)	_ASSKPAGDST(ph)SPPVDSSGAQSFCQR_	DN152446_c9_g1_i2	Microtubule-associated protein 1A	3	868.706	0.2983	1.0847e-12	90.1	4
1434	ASSKPAGDSTSPPVDSSGAQSFCQR	25	Unmodified	_ASSKPAGDSTSPPVDSSGAQSFCQR_	DN152446_c9_g1_i2	Microtubule-associated protein 1A	3	842.05	0.34601	9.019e-19	81.89	1
1435	ASSKPAGDSTSPPVDSSGAQSFCQR	25	Unmodified	_ASSKPAGDSTSPPVDSSGAQSFCQR_	DN152446_c9_g1_i2	Microtubule-associated protein 1A	3	842.05	0.1259	1.2588e-14	70.391	1
1436	ASSLEVLPGHAQSQPTQK	18	Phospho (STY)	_ASS(ph)LEVLPGHAQSQPTQK_	DN150539_c0_g1_i5	putative regulator of G protein signaling	2	979.473	0.52016	2.1188e-98	189.98	2
1437	ASSLEVLPGHAQSQPTQK	18	Phospho (STY)	_ASS(ph)LEVLPGHAQSQPTQK_	DN150539_c0_g1_i5	putative regulator of G protein signaling	3	653.317	-0.16371	0.0012996	49.528	1
1438	ASSLEVLPGHAQSQPTQK	18	Phospho (STY)	_ASS(ph)LEVLPGHAQSQPTQK_	DN150539_c0_g1_i5	putative regulator of G protein signaling	3	653.317	0.32327	0.0010531	50.493	1
1439	ASSLEVLPGHAQSQPTQK	18	Phospho (STY)	_ASS(ph)LEVLPGHAQSQPTQK_	DN150539_c0_g1_i5	putative regulator of G protein signaling	2	979.473	0.24728	1.6223e-15	115.54	1
1440	ASSLEVLPGHAQSQPTQK	18	Phospho (STY)	_AS(ph)SLEVLPGHAQSQPTQK_	DN150539_c0_g1_i5	putative regulator of G protein signaling	3	653.317	0.019816	6.9957e-05	75.773	1
1441	ASSLEVLPGHAQSQPTQK	18	Phospho (STY)	_ASS(ph)LEVLPGHAQSQPTQK_	DN150539_c0_g1_i5	putative regulator of G protein signaling	2	979.473	0.61365	1.7418e-222	237.5	1
1442	ASSLEVLPGHAQSQPTQK	18	Phospho (STY)	_ASS(ph)LEVLPGHAQSQPTQK_	DN150539_c0_g1_i5	putative regulator of G protein signaling	3	653.317	-0.13823	0.0016925	47.991	1
1443	ASSLEVLPGHAQSQPTQK	18	Phospho (STY)	_ASS(ph)LEVLPGHAQSQPTQK_	DN150539_c0_g1_i5	putative regulator of G protein signaling	3	653.317	0.22543	5.8292e-05	68.676	2
1444	ASSLEVLPGHAQSQPTQK	18	Phospho (STY)	_ASS(ph)LEVLPGHAQSQPTQK_	DN150539_c0_g1_i5	putative regulator of G protein signaling	2	979.473	0.78233	1.6912e-132	204.5	1
1445	ASSLSSFYSAR	11	Phospho (STY)	_ASS(ph)LSSFYSAR_	DN151024_c3_g3_i1	oxysterol-binding protein-related protein 3-like isoform X7	2	628.271	0.2743	0.0092241	59.248	1
1446	ASSMTNLSQLDASTR	15	Phospho (STY)	_ASS(ph)MTNLSQLDASTR_	DN145859_c2_g1_i2	---	2	831.364	0.49963	0.0057671	52.866	1
1447	ASSPVQPNPQASAPTTTQQPTR	22	Phospho (STY)	_AS(ph)SPVQPNPQASAPTTTQQPTR_	DN151783_c3_g2_i1	---	3	782.036	0.33711	7.3809e-06	59.893	1
1448	ASSSAAAAAQAQPTGGSTKPTEADIPTNTEPLQPK	35	Phospho (STY)	_AS(ph)SSAAAAAQAQPTGGSTKPTEADIPTNTEPLQPK_	DN148242_c0_g1_i1	---	3	1158.55	0.51011	2.3718e-38	101.36	1
1449	ASSTSQLSWR	10	Phospho (STY)	_ASS(ph)TSQLSWR_	DN152853_c14_g1_i1	---	2	601.764	0.46816	0.01649	54.343	1
1450	ASSTSQLSWR	10	Phospho (STY)	_ASS(ph)TSQLSWR_	DN152853_c14_g1_i1	---	2	601.764	0.055243	0.0088375	61.11	1
1451	ASSTSQLSWR	10	Phospho (STY)	_ASS(ph)TSQLSWR_	DN152853_c14_g1_i1	---	2	601.764	0.44508	0.002172	79.492	1
1452	ASTAPVTGTSYTVR	14	Phospho (STY)	_AST(ph)APVTGTSYTVR_	DN152432_c2_g1_i2	titin, putative	2	745.848	-0.0040413	0.019301	62.438	1
1453	ASTEQASIPWK	11	Acetyl (Protein N-term),Phospho (STY)	_(ac)AST(ph)EQASIPWK_	DN137781_c0_g1_i1	---	2	670.3	0.41043	1.9988e-08	125.53	2
1454	ASTEQASIPWK	11	Acetyl (Protein N-term),Phospho (STY)	_(ac)AST(ph)EQASIPWK_	DN137781_c0_g1_i1	---	2	670.3	0.4357	2.828e-07	119.39	2
1455	ASTEQASIPWK	11	Acetyl (Protein N-term),Phospho (STY)	_(ac)AST(ph)EQASIPWK_	DN137781_c0_g1_i1	---	2	670.3	0.63036	4.8854e-18	136.24	2
1456	ASTEQASIPWK	11	Acetyl (Protein N-term),Phospho (STY)	_(ac)AST(ph)EQASIPWK_	DN137781_c0_g1_i1	---	2	670.3	0.43339	2.2849e-18	139.46	2
1457	ASTEQASIPWKEEAQR	16	Acetyl (Protein N-term),Phospho (STY)	_(ac)AS(ph)TEQASIPWKEEAQR_	DN137781_c0_g1_i1	---	2	976.941	0.60515	4.6434e-66	174.02	1
1458	ASTGASIDAYHGQR	14	Phospho (STY)	_AST(ph)GASIDAYHGQR_	DN145288_c0_g1_i1	tyrosine kinase 5	2	757.325	0.10591	2.5515e-14	133.23	1
1459	ASTGASIDAYHGQR	14	Phospho (STY)	_AST(ph)GASIDAYHGQR_	DN145288_c0_g1_i1	tyrosine kinase 5	2	757.325	0.84942	3.2675e-05	102.72	1
1460	ASTGASIDAYHGQR	14	Phospho (STY)	_AS(ph)TGASIDAYHGQR_	DN145288_c0_g1_i1	tyrosine kinase 5	3	505.219		0.014835	42.317	1
1461	ASTGASIDAYHGQR	14	Phospho (STY)	_AST(ph)GASIDAYHGQR_	DN145288_c0_g1_i1	tyrosine kinase 5	2	757.325	0.25751	3.8498e-09	119.96	1
1462	ASTGMAPLGLPDR	13	Phospho (STY)	_AS(ph)TGMAPLGLPDR_	DN150389_c0_g1_i1	cAMP-specific 3',5'-cyclic phosphodiesterase 4C-like isoform X10	2	683.315	0.52843	0.00049083	78.244	2
1463	ASTGMAPLGLPDR	13	Phospho (STY)	_AS(ph)TGMAPLGLPDR_	DN150389_c0_g1_i1	cAMP-specific 3',5'-cyclic phosphodiesterase 4C-like isoform X10	2	683.315	0.19307	0.00016037	97.235	2
1464	ASTGMAPLGLPDR	13	Phospho (STY)	_AS(ph)TGMAPLGLPDR_	DN150389_c0_g1_i1	cAMP-specific 3',5'-cyclic phosphodiesterase 4C-like isoform X10	2	683.315	0.59715	0.032686	44.598	1
1465	ASTGMAPLGLPDR	13	Phospho (STY)	_AS(ph)TGMAPLGLPDR_	DN150389_c0_g1_i1	cAMP-specific 3',5'-cyclic phosphodiesterase 4C-like isoform X10	2	683.315	0.44967	0.00039952	82.59	1
1466	ASTIEVHPQTR	11	Phospho (STY)	_AST(ph)IEVHPQTR_	DN38878_c0_g1_i1	---	2	659.811	-0.14118	0.0059583	84.753	1
1467	ASTIEVHPQTR	11	Phospho (STY)	_AST(ph)IEVHPQTR_	DN38878_c0_g1_i1	---	2	659.811	-0.076801	0.0035504	101.43	1
1468	ASTSCPMGTVKPK	13	Phospho (STY)	_AST(ph)SCPMGTVKPK_	DN152599_c4_g1_i1	---	2	722.322	0.035348	0.001694	88.768	1
1469	ASTSCPMGTVKPK	13	Phospho (STY)	_AS(ph)TSCPMGTVKPK_	DN152599_c4_g1_i1	---	2	722.322	-0.080791	0.0029617	75.968	1
1470	ASTSCPMGTVKPK	13	Phospho (STY)	_AST(ph)SCPMGTVKPK_	DN152599_c4_g1_i1	---	2	722.322	0.24218	0.0049184	74.89	1
1471	ASTSLSDFGR	10	Phospho (STY)	_ASTS(ph)LSDFGR_	DN149723_c0_g2_i1	putative gamma-tubulin complex component 2 (gcp-2)	2	560.737	0.31139	0.010971	59.116	1
1472	ASTSLSDVPEVASQTAPR	18	Phospho (STY)	_AST(ph)SLSDVPEVASQTAPR_	DN151286_c2_g2_i1	Nuclear pore complex protein Nup205	2	948.441	0.72321	9.4225e-22	128.01	1
1473	ASTSLSDVPEVASQTAPR	18	Phospho (STY)	_ASTSLS(ph)DVPEVASQTAPR_	DN151286_c2_g2_i1	Nuclear pore complex protein Nup205	2	948.441	0.79035	0.00024033	77.575	1
1474	ASTSLSDVPEVASQTAPR	18	Phospho (STY)	_AS(ph)TSLSDVPEVASQTAPR_	DN151286_c2_g2_i1	Nuclear pore complex protein Nup205	2	948.441	0.46316	1.7149e-28	137.12	1
1475	ASTSLSDVPEVASQTAPR	18	Phospho (STY)	_ASTS(ph)LSDVPEVASQTAPR_	DN151286_c2_g2_i1	Nuclear pore complex protein Nup205	3	632.63	-0.16851	3.4029e-10	98.188	1
1476	ASTSLSDVPEVASQTAPR	18	Phospho (STY)	_AS(ph)TSLSDVPEVASQTAPR_	DN151286_c2_g2_i1	Nuclear pore complex protein Nup205	3	632.63	0.21952	6.2902e-05	71.853	1
1477	ASTSLSDVPEVASQTAPR	18	Phospho (STY)	_AS(ph)TSLSDVPEVASQTAPR_	DN151286_c2_g2_i1	Nuclear pore complex protein Nup205	2	948.441	0.70027	1.7319e-22	128.01	1
1478	ASTSLSDVPEVASQTAPR	18	Phospho (STY)	_ASTSLS(ph)DVPEVASQTAPR_	DN151286_c2_g2_i1	Nuclear pore complex protein Nup205	2	948.441	0.58697	0.00022843	72.916	1
1479	ASTSSTGSPSTHPTAQHASSK	21	Phospho (STY)	_AST(ph)SSTGSPSTHPTAQHASSK_	DN152256_c7_g1_i3	Vam6/Vps39-like protein	3	702.974	-0.082134	0.0057757	42.791	1
1480	ASTSSTGSPSTHPTAQHASSK	21	Phospho (STY)	_AS(ph)TSSTGSPSTHPTAQHASSK_	DN152256_c7_g1_i3	Vam6/Vps39-like protein	3	702.974	-0.14888	0.0027501	41.475	1
1481	ASVNVSCECGQR	12	Unmodified	_ASVNVSCECGQR_	DN152276_c9_g1_i1	LOW QUALITY PROTEIN: ATP-binding cassette sub-family A member 1-like	3	456.199	-0.29847	0.031674	31.597	1
1482	ASVVTSPVR	9	Phospho (STY)	_ASVVT(ph)SPVR_	DN148750_c0_g2_i1	putative annexin	2	498.25	0.30272	0.023446	70.942	1
1483	ASYSGSGATHHVGDDVSR	18	Phospho (STY)	_AS(ph)YSGSGATHHVGDDVSR_	DN136177_c0_g1_i3	---	3	628.262	-0.37338	0.00062068	52.185	1
1484	ASYSSEIYGHK	11	Phospho (STY)	_AS(ph)YSSEIYGHK_	DN145666_c0_g1_i21	scaffold attachment factor B-related	2	661.277	-0.057211	0.03423	44.543	1
1485	ATAEAEALSAALEESENK	18	Unmodified	_ATAEAEALSAALEESENK_	DN152362_c6_g1_i1	---	3	611.962	0.58284	2.495e-29	139.5	1
1486	ATAEAEALSAALEESENK	18	Unmodified	_ATAEAEALSAALEESENK_	DN152362_c6_g1_i1	---	3	611.962	0.66949	1.275e-16	117.18	1
1487	ATAEAEALSAALEESENK	18	Unmodified	_ATAEAEALSAALEESENK_	DN152362_c6_g1_i1	---	2	917.439	0.80125	9.1371e-46	157.11	1
1488	ATDELQQASLK	11	Unmodified	_ATDELQQASLK_	DN145224_c1_g2_i1	putative heat shock protein 70 (hsp70)	2	602.314	-0.12824	2.4767e-09	95.618	1
1489	ATEAEAEVAALQR	13	Unmodified	_ATEAEAEVAALQR_	DN145481_c0_g1_i1	---	2	679.849	0.026232	9.6427e-37	154.28	1
1490	ATFSEIATQYSDCSSAQK	18	Phospho (STY)	_ATFSEIATQYSDCS(ph)SAQK_	DN106237_c0_g1_i1	peptidyl-prolyl cis-trans isomerase NIMA-interacting 1-like	2	1037.43	1.1075	1.5528e-114	197.46	1
1491	ATGAGGEAPKPAPK	14	Unmodified	_ATGAGGEAPKPAPK_	DN132160_c0_g1_i1	putative crp1/csrp1/crip1	2	626.338	0.02758	0.0059529	97.631	1
1492	ATGAGGEAPKPAPK	14	Unmodified	_ATGAGGEAPKPAPK_	DN132160_c0_g1_i1	putative crp1/csrp1/crip1	3	417.895	-0.59827	0.030811	36.944	1
1493	ATGEVLPAGEGVR	13	Unmodified	_ATGEVLPAGEGVR_	DN152946_c28_g1_i1	---	2	628.336	0.27289	0.00037774	95.273	1
1494	ATGLPSTSGKTYSTK	15	Phospho (STY)	_AT(ph)GLPSTSGKTYSTK_	DN151845_c9_g1_i2	Dysferlin	2	789.874	0.4186	0.0076705	63.691	1
1495	ATGSTTNYQIK	11	Unmodified	_ATGSTTNYQIK_	DN142211_c2_g2_i5	---	2	592.301	-0.10824	0.0016415	87.184	1
1496	ATGSTTNYQIK	11	Unmodified	_ATGSTTNYQIK_	DN142211_c2_g2_i5	---	2	592.301	0.12673	0.039086	50.95	1
1497	ATGSTTNYQIK	11	Unmodified	_ATGSTTNYQIK_	DN142211_c2_g2_i5	---	2	592.301	0.045376	0.0058625	72.2	1
1498	ATGSTTNYQIK	11	Unmodified	_ATGSTTNYQIK_	DN142211_c2_g2_i5	---	2	592.301	0.13724	0.015255	60.255	1
1499	ATGSTTNYQIK	11	Unmodified	_ATGSTTNYQIK_	DN142211_c2_g2_i5	---	2	592.301	-0.31233	0.0069938	68.536	1
1500	ATGSTTNYQIKEDK	14	Unmodified	_ATGSTTNYQIKEDK_	DN142211_c2_g2_i5	---	3	519.258	0.16073	7.57e-05	79.875	1
1501	ATGSTTNYQIKEDK	14	Unmodified	_ATGSTTNYQIKEDK_	DN142211_c2_g2_i5	---	3	519.258	0.17071	0.018945	42.345	1
1502	ATHADATSAAPAAGHDR	17	Unmodified	_ATHADATSAAPAAGHDR_	DN149843_c4_g1_i3	---	4	405.693	-0.54877	8.3665e-05	74.338	1
1503	ATHADATSAAPAAGHDR	17	Unmodified	_ATHADATSAAPAAGHDR_	DN149843_c4_g1_i3	---	3	540.589	-0.08092	9.4919e-05	71.286	1
1504	ATHADATSAAPAAGHDR	17	Unmodified	_ATHADATSAAPAAGHDR_	DN149843_c4_g1_i3	---	4	405.693	-0.72598	0.00053744	54.768	1
1505	ATHADATSAAPAAGHDR	17	Unmodified	_ATHADATSAAPAAGHDR_	DN149843_c4_g1_i3	---	4	405.693	-0.21741	0.008301	37.042	1
1506	ATHADATSAAPAAGHDR	17	Unmodified	_ATHADATSAAPAAGHDR_	DN149843_c4_g1_i3	---	3	540.589	0.18903	1.4327e-06	88.427	1
1507	ATHWKEDSPTHGVK	14	Phospho (STY)	_ATHWKEDS(ph)PTHGVK_	DN151694_c3_g1_i1	---	3	558.254	0.25698	0.0093486	43.794	1
1508	ATIGAEMPDTPEMKPK	16	Phospho (STY)	_ATIGAEMPDT(ph)PEMKPK_	DN148617_c1_g1_i1	Sodium/hydrogen exchanger 2	2	898.404	0.28171	2.5252e-31	149.12	1
1509	ATIGAEMPDTPEMKPK	16	Phospho (STY)	_ATIGAEMPDT(ph)PEMKPK_	DN148617_c1_g1_i1	Sodium/hydrogen exchanger 2	2	898.404	0.12105	2.7969e-05	87.356	2
1510	ATPGEASVYRSPSR	14	Phospho (STY)	_ATPGEASVYRS(ph)PSR_	DN151670_c3_g3_i2	---	2	779.356	-0.077757	1.0531e-37	156.83	1
1511	ATPGEASVYRSPSR	14	Phospho (STY)	_ATPGEASVYRS(ph)PSR_	DN151670_c3_g3_i2	---	2	779.356	-0.15964	0.00036968	93.869	1
1512	ATPGEASVYRSPSR	14	Phospho (STY)	_ATPGEASVYRS(ph)PSR_	DN151670_c3_g3_i2	---	2	779.356	0.032972	6.7891e-75	175.01	1
1513	ATPGEASVYRSPSR	14	Phospho (STY)	_ATPGEASVYRS(ph)PSR_	DN151670_c3_g3_i2	---	2	779.356	0.08737	4.1467e-145	213.69	1
1514	ATSNYEALHATSPVLK	16	Phospho (STY)	_ATSNYEALHATS(ph)PVLK_	DN149505_c0_g1_i1	CREB-binding protein	3	594.621	0.26632	0.001444	52.19	1
1515	ATSNYEALHATSPVLK	16	Phospho (STY)	_ATSNYEALHATS(ph)PVLK_	DN149505_c0_g1_i1	CREB-binding protein	2	891.427	0.13468	4.2319e-193	224.63	1
1516	ATSNYEALHATSPVLK	16	Phospho (STY)	_ATSNYEALHATS(ph)PVLK_	DN149505_c0_g1_i1	CREB-binding protein	3	594.621	0.43493	0.00010421	70.837	1
1517	ATSNYEALHATSPVLK	16	Phospho (STY)	_ATSNYEALHATS(ph)PVLK_	DN149505_c0_g1_i1	CREB-binding protein	2	891.427	0.31408	3.5582e-274	252.41	1
1518	ATSNYEALHATSPVLK	16	Phospho (STY)	_ATSNYEALHATS(ph)PVLK_	DN149505_c0_g1_i1	CREB-binding protein	2	891.427	0.56702	4.3878e-149	215.11	1
1519	ATSPDKIAEGDLFGDK	16	Phospho (STY)	_ATS(ph)PDKIAEGDLFGDK_	DN151805_c4_g1_i2	putative phospholipid-transporting ATPase FetA	2	872.395	0.55334	1.3631e-10	116.04	2
1520	ATSPVFGESPAK	12	Phospho (STY)	_ATS(ph)PVFGESPAK_	DN148591_c0_g3_i2	---	2	635.789	0.19348	0.024997	47.506	1
1521	ATSPVFGESPAK	12	Phospho (STY)	_ATS(ph)PVFGESPAK_	DN148591_c0_g3_i2	---	2	635.789	0.44728	0.00083379	86.463	3
1522	ATSPVFGESPAK	12	Phospho (STY)	_ATS(ph)PVFGESPAK_	DN148591_c0_g3_i2	---	2	635.789	0.20929	0.0011118	83.137	2
1523	ATSPVFGESPAK	12	Phospho (STY)	_ATS(ph)PVFGESPAK_	DN148591_c0_g3_i2	---	2	635.789	0.67089	0.002202	71.176	2
1524	ATSPVFGESPAK	12	Phospho (STY)	_ATS(ph)PVFGESPAK_	DN148591_c0_g3_i2	---	2	635.789	0.35775	0.002202	71.176	2
1525	ATSTSMFAPDPR	12	Oxidation (M),Phospho (STY)	_ATST(ph)SM(ox)FAPDPR_	DN148540_c0_g1_i2	---	2	688.781	0.29857	0.022175	54.898	1
1526	ATSTSMFAPDPR	12	Oxidation (M),Phospho (STY)	_ATST(ph)SM(ox)FAPDPR_	DN148540_c0_g1_i2	---	2	688.781	0.044293	0.033658	50.806	1
1527	ATSTSMFAPDPR	12	Oxidation (M),Phospho (STY)	_ATST(ph)SM(ox)FAPDPR_	DN148540_c0_g1_i2	---	2	688.781	0.075591	0.042399	48.568	1
1528	ATSTSMFAPDPR	12	Oxidation (M),Phospho (STY)	_ATST(ph)SM(ox)FAPDPR_	DN148540_c0_g1_i2	---	2	688.781	-0.15712	0.02312	54.402	1
1529	ATSTSMFAPDPR	12	Oxidation (M),Phospho (STY)	_ATS(ph)TSM(ox)FAPDPR_	DN148540_c0_g1_i2	---	2	688.781	-0.052994	0.022745	47.991	2
1530	ATSTSMFAPDPR	12	Oxidation (M),Phospho (STY)	_ATST(ph)SM(ox)FAPDPR_	DN148540_c0_g1_i2	---	2	688.781	0.43035	0.042399	48.568	1
1531	ATSTSMFAPDPR	12	Oxidation (M),Phospho (STY)	_ATS(ph)TSM(ox)FAPDPR_	DN148540_c0_g1_i2	---	2	688.781	-0.067848	0.010132	53.3	2
1532	ATSTSMFAPDPR	12	Oxidation (M),Phospho (STY)	_ATST(ph)SM(ox)FAPDPR_	DN148540_c0_g1_i2	---	2	688.781	0.01633	0.042399	48.568	1
1533	ATSTSMFAPDPR	12	Phospho (STY)	_ATS(ph)TSMFAPDPR_	DN148540_c0_g1_i2	---	2	680.784	-0.35799	0.0023474	69.258	2
1534	ATSTSMFAPDPR	12	Phospho (STY)	_ATS(ph)TSMFAPDPR_	DN148540_c0_g1_i2	---	2	680.784	-0.17561	0.032676	47.506	1
1535	ATSTSMFAPDPR	12	Phospho (STY)	_ATS(ph)TSMFAPDPR_	DN148540_c0_g1_i2	---	2	680.784	0.22558	0.0035295	66.246	2
1536	ATSTSMFAPDPR	12	Phospho (STY)	_ATS(ph)TSMFAPDPR_	DN148540_c0_g1_i2	---	2	680.784	0.054704	0.022771	48.568	1
1537	ATSTSMFAPDPR	12	Phospho (STY)	_ATS(ph)TSMFAPDPR_	DN148540_c0_g1_i2	---	2	680.784	-0.071508	0.00045296	97.797	2
1538	ATSTSMFAPDPR	12	Phospho (STY)	_ATS(ph)TSMFAPDPR_	DN148540_c0_g1_i2	---	2	680.784	0.20005	0.00052488	93.478	1
1539	ATSTSMFAPDPR	12	Phospho (STY)	_ATS(ph)TSMFAPDPR_	DN148540_c0_g1_i2	---	2	680.784	0.068978	0.016053	51.771	1
1540	ATSTSMFAPDPR	12	Phospho (STY)	_ATS(ph)TSMFAPDPR_	DN148540_c0_g1_i2	---	2	680.784	0.022014	0.0005465	92.939	2
1541	ATSTSMFAPDPR	12	Phospho (STY)	_ATS(ph)TSMFAPDPR_	DN148540_c0_g1_i2	---	2	680.784	0.073601	0.0020006	73.834	1
1542	ATSVAPLPR	9	Phospho (STY)	_ATS(ph)VAPLPR_	DN143811_c0_g2_i1	---	2	496.252	0.31552	0.022031	50.791	2
1543	ATSVAPLPR	9	Phospho (STY)	_ATS(ph)VAPLPR_	DN143811_c0_g2_i1	---	2	496.252	-0.044564	0.0087487	62.166	2
1544	ATSVAPLPR	9	Phospho (STY)	_ATS(ph)VAPLPR_	DN143811_c0_g2_i1	---	2	496.252	-0.048296	0.0084537	62.633	1
1545	ATSVAPLPR	9	Phospho (STY)	_ATS(ph)VAPLPR_	DN143811_c0_g2_i1	---	2	496.252	-0.0039321	0.0044064	69.672	2
1546	ATSVAPLPR	9	Phospho (STY)	_ATS(ph)VAPLPR_	DN143811_c0_g2_i1	---	2	496.252	0.17714	0.0029816	80.916	1
1547	ATTCHPETGECDCQFNTGGLFCDR	24	Unmodified	_ATTCHPETGECDCQFNTGGLFCDR_	DN152012_c6_g1_i1	---	3	945.04	0.61669	1.046e-35	123.36	2
1548	ATTCHPETGECDCQFNTGGLFCDR	24	Unmodified	_ATTCHPETGECDCQFNTGGLFCDR_	DN152012_c6_g1_i1	---	3	945.04	0.29446	1.8882e-35	121.25	1
1549	ATTCHPETGECDCQFNTGGLFCDR	24	Unmodified	_ATTCHPETGECDCQFNTGGLFCDR_	DN152012_c6_g1_i1	---	3	945.04	0.77573	1.7534e-60	147.35	1
1550	ATTCHPETGECDCQFNTGGLFCDR	24	Unmodified	_ATTCHPETGECDCQFNTGGLFCDR_	DN152012_c6_g1_i1	---	3	945.04	0.67441	8.8412e-37	125.77	1
1551	ATTCHPETGECDCQFNTGGLFCDR	24	Unmodified	_ATTCHPETGECDCQFNTGGLFCDR_	DN152012_c6_g1_i1	---	3	945.04	0.89155	0.024809	21.055	1
1552	ATTELQPTHPIR	12	Unmodified	_ATTELQPTHPIR_	DN128185_c0_g2_i2	14-3-3 protein epsilon-like	3	455.249	-0.094021	0.01277	41.242	1
1553	ATTELQPTHPIR	12	Unmodified	_ATTELQPTHPIR_	DN128185_c0_g2_i2	14-3-3 protein epsilon-like	2	682.37	0.15324	0.016235	58.172	1
1554	ATTELQPTHPIR	12	Unmodified	_ATTELQPTHPIR_	DN128185_c0_g2_i2	14-3-3 protein epsilon-like	3	455.249	-0.1711	0.001138	64.64	1
1555	ATTELQPTHPIR	12	Unmodified	_ATTELQPTHPIR_	DN128185_c0_g2_i2	14-3-3 protein epsilon-like	2	682.37	-0.040144	0.0023976	81.709	1
1556	ATTPLANPSGSR	12	Phospho (STY)	_ATT(ph)PLANPSGSR_	DN150363_c2_g5_i1	Echinoderm microtubule-associated protein-like 1	2	626.29	0.21761	0.041071	59.155	1
1557	ATTPLANPSGSRPR	14	Phospho (STY)	_ATT(ph)PLANPSGSRPR_	DN150363_c2_g5_i1	Echinoderm microtubule-associated protein-like 1	3	502.247	0.13873	0.0048975	57.267	1
1558	ATTPLANPSGSRPR	14	Phospho (STY)	_ATT(ph)PLANPSGSRPR_	DN150363_c2_g5_i1	Echinoderm microtubule-associated protein-like 1	2	752.867	-0.29042	0.00052689	93.106	1
1559	ATTPLANPSGSRPR	14	Phospho (STY)	_ATT(ph)PLANPSGSRPR_	DN150363_c2_g5_i1	Echinoderm microtubule-associated protein-like 1	2	752.867	0.058867	3.46e-05	102.64	1
1560	ATTPLANPSGSRPR	14	Phospho (STY)	_ATT(ph)PLANPSGSRPR_	DN150363_c2_g5_i1	Echinoderm microtubule-associated protein-like 1	2	752.867	0.18748	1.4194e-13	129.29	1
1561	ATTPLANPSGSRPR	14	Phospho (STY)	_ATT(ph)PLANPSGSRPR_	DN150363_c2_g5_i1	Echinoderm microtubule-associated protein-like 1	3	502.247	0.1071	0.0019527	64.798	1
1562	ATTPLANPSGSRPR	14	Phospho (STY)	_ATTPLANPSGS(ph)RPR_	DN150363_c2_g5_i1	Echinoderm microtubule-associated protein-like 1	2	752.867	0.13185	0.00040249	92.633	1
1563	ATVKPAANFDASK	13	Acetyl (Protein N-term)	_(ac)ATVKPAANFDASK_	DN147165_c2_g1_i5	annexin B9-like isoform X5	2	681.357	0.024376	0.0037993	70.26	1
1564	ATVKPAANFDASK	13	Acetyl (Protein N-term)	_(ac)ATVKPAANFDASK_	DN147165_c2_g1_i5	annexin B9-like isoform X5	2	681.357	0.23946	1.0729e-05	112.42	1
1565	ATVKPAANFDASK	13	Acetyl (Protein N-term)	_(ac)ATVKPAANFDASK_	DN147165_c2_g1_i5	annexin B9-like isoform X5	2	681.357	-0.15556	0.0008132	85.45	1
1566	ATYEIADLENR	11	Unmodified	_ATYEIADLENR_	DN152362_c6_g1_i1	---	2	647.817	-0.22415	0.006122	71.085	1
1567	ATYEIADLENR	11	Unmodified	_ATYEIADLENR_	DN152362_c6_g1_i1	---	2	647.817	0.070592	0.0064172	69.815	1
1568	ATYEIADLENR	11	Unmodified	_ATYEIADLENR_	DN152362_c6_g1_i1	---	2	647.817	-0.013705	0.00091461	103.91	1
1569	AVDIIDATCEK	11	Unmodified	_AVDIIDATCEK_	DN144977_c0_g1_i7	---	2	617.803	0.18519	0.002621	83.182	1
1570	AVDIIDATCEK	11	Unmodified	_AVDIIDATCEK_	DN144977_c0_g1_i7	---	2	617.803	0.08072	0.0015751	87.667	1
1571	AVDIIDATCEK	11	Unmodified	_AVDIIDATCEK_	DN144977_c0_g1_i7	---	2	617.803	0.31144	0.0045241	77.674	1
1572	AVDVGGVSSLNDLK	14	Phospho (STY)	_AVDVGGVSS(ph)LNDLK_	DN148110_c0_g1_i1	---	2	727.35	1.2682	2.4681e-07	113.33	1
1573	AVDVGGVSSLNDLK	14	Phospho (STY)	_AVDVGGVSS(ph)LNDLK_	DN148110_c0_g1_i1	---	2	727.35	0.29647	3.0717e-08	117.3	1
1574	AVDVGGVSSLNDLK	14	Phospho (STY)	_AVDVGGVSS(ph)LNDLK_	DN148110_c0_g1_i1	---	2	727.35	0.083821	0.0046867	60.062	1
1575	AVFPSLVGR	9	Unmodified	_AVFPSLVGR_	DN142198_c1_g5_i1	---	2	473.279	-0.089923	0.026318	56.258	1
1576	AVFPSLVGR	9	Unmodified	_AVFPSLVGR_	DN142198_c1_g5_i1	---	2	473.279	0.26978	0.026318	56.258	1
1577	AVLDTFADGLTK	12	Unmodified	_AVLDTFADGLTK_	DN152212_c7_g1_i1	Protein F37C4.5	2	625.835	0.28994	0.025417	53.448	1
1578	AVLVDLEPGTMDSVR	15	Unmodified	_AVLVDLEPGTMDSVR_	DN143759_c1_g2_i1	---	2	801.414	0.45513	0.032446	46.318	1
1579	AVLVDLEPGTMDSVR	15	Unmodified	_AVLVDLEPGTMDSVR_	DN143759_c1_g2_i1	---	2	801.414	0.73801	7.0949e-08	103.83	1
1580	AVLVDLEPGTMDSVR	15	Unmodified	_AVLVDLEPGTMDSVR_	DN143759_c1_g2_i1	---	2	801.414	-0.019377	0.032446	46.318	1
1581	AVLVDLEPGTMDSVR	15	Unmodified	_AVLVDLEPGTMDSVR_	DN143759_c1_g2_i1	---	2	801.414	0.46779	8.7398e-05	79.652	1
1582	AVLVDLEPGTMDSVR	15	Oxidation (M)	_AVLVDLEPGTM(ox)DSVR_	DN143759_c1_g2_i1	---	2	809.411	0.70592	0.031366	46.318	1
1583	AVNAEGAGEPSKPTAAIVAEDKPEAPR	27	Unmodified	_AVNAEGAGEPSKPTAAIVAEDKPEAPR_	DN152432_c2_g1_i2	titin, putative	4	669.596	-0.036203	0.028375	18.107	1
1584	AVNAEGAGEPSKPTAAIVAEDKPEAPR	27	Unmodified	_AVNAEGAGEPSKPTAAIVAEDKPEAPR_	DN152432_c2_g1_i2	titin, putative	4	669.596	-0.041998	1.6091e-16	76.899	1
1585	AVNDVADSYGQEWTYNQR	18	Unmodified	_AVNDVADSYGQEWTYNQR_	DN151882_c5_g2_i1	Sodium/potassium-transporting ATPase subunit alpha	2	1058.47	0.68453	6.2342e-197	227.46	1
1586	AVNDVADSYGQEWTYNQR	18	Unmodified	_AVNDVADSYGQEWTYNQR_	DN151882_c5_g2_i1	Sodium/potassium-transporting ATPase subunit alpha	3	705.984	0.45316	3.1754e-57	161.19	1
1587	AVNDVADSYGQEWTYNQR	18	Unmodified	_AVNDVADSYGQEWTYNQR_	DN151882_c5_g2_i1	Sodium/potassium-transporting ATPase subunit alpha	2	1058.47	0.6289	7.575e-36	145.43	1
1588	AVNDVADSYGQEWTYNQR	18	Unmodified	_AVNDVADSYGQEWTYNQR_	DN151882_c5_g2_i1	Sodium/potassium-transporting ATPase subunit alpha	2	1058.47	1.1036	0	262.74	1
1589	AVNDVADSYGQEWTYNQR	18	Unmodified	_AVNDVADSYGQEWTYNQR_	DN151882_c5_g2_i1	Sodium/potassium-transporting ATPase subunit alpha	3	705.984	0.73479	3.8764e-23	129.05	1
1590	AVNEEGEGEPSRPTPLITAEDQPTPPK	27	Unmodified	_AVNEEGEGEPSRPTPLITAEDQPTPPK_	DN152429_c5_g1_i1	Twitchin	3	953.805	0.72147	1.4402e-62	141.78	2
1591	AVNEEGEGEPSRPTPLITAEDQPTPPK	27	Unmodified	_AVNEEGEGEPSRPTPLITAEDQPTPPK_	DN152429_c5_g1_i1	Twitchin	3	953.805	1.0749	2.883e-15	72.791	1
1592	AVNPDELVPTVVEER	15	Unmodified	_AVNPDELVPTVVEER_	DN152893_c14_g1_i2	Filamin-A	3	556.293	0.78678	0.023973	32.702	1
1593	AVPDLPATPSPTPEK	15	2 Phospho (STY)	_AVPDLPAT(ph)PS(ph)PTPEK_	DN151226_c3_g1_i2	cell polarity protein	2	840.37	0.4025	4.047e-06	87.654	1
1594	AVPDLPATPSPTPEK	15	2 Phospho (STY)	_AVPDLPAT(ph)PS(ph)PTPEK_	DN151226_c3_g1_i2	cell polarity protein	2	840.37	0.62124	0.00088774	68.952	1
1595	AVPDLPATPSPTPEK	15	2 Phospho (STY)	_AVPDLPAT(ph)PS(ph)PTPEK_	DN151226_c3_g1_i2	cell polarity protein	2	840.37	0.4924	5.7842e-10	111.4	2
1596	AVPDLPATPSPTPEK	15	2 Phospho (STY)	_AVPDLPAT(ph)PS(ph)PTPEK_	DN151226_c3_g1_i2	cell polarity protein	2	840.37	0.59075	0.023945	49.528	1
1597	AVPDLPATPSPTPEK	15	2 Phospho (STY)	_AVPDLPAT(ph)PSPT(ph)PEK_	DN151226_c3_g1_i2	cell polarity protein	2	840.37	0.074095	0.028793	41.256	1
1598	AVPDLPATPSPTPEK	15	2 Phospho (STY)	_AVPDLPAT(ph)PS(ph)PTPEK_	DN151226_c3_g1_i2	cell polarity protein	2	840.37	-0.12381	0.00065941	71.434	1
1599	AVPDLPATPSPTPEK	15	2 Phospho (STY)	_AVPDLPAT(ph)PS(ph)PTPEK_	DN151226_c3_g1_i2	cell polarity protein	2	840.37	0.71862	2.3992e-06	92.563	3
1600	AVPDLPATPSPTPEK	15	2 Phospho (STY)	_AVPDLPAT(ph)PS(ph)PTPEK_	DN151226_c3_g1_i2	cell polarity protein	2	840.37	0.37604	3.2539e-06	90.017	1
1601	AVPDLPATPSPTPEK	15	2 Phospho (STY)	_AVPDLPAT(ph)PS(ph)PTPEK_	DN151226_c3_g1_i2	cell polarity protein	2	840.37	0.4676	0.015908	51.688	1
1602	AVPDLPATPSPTPEK	15	Phospho (STY)	_AVPDLPATPS(ph)PTPEK_	DN151226_c3_g1_i2	cell polarity protein	2	800.387	0.15413	2.5985e-10	111.77	4
1603	AVPDLPATPSPTPEK	15	Phospho (STY)	_AVPDLPATPS(ph)PTPEK_	DN151226_c3_g1_i2	cell polarity protein	2	800.387	-0.0076883	1.2265e-10	114.99	4
1604	AVPDLPATPSPTPEK	15	Phospho (STY)	_AVPDLPATPS(ph)PTPEK_	DN151226_c3_g1_i2	cell polarity protein	3	533.927	0.15751	0.0099559	40.798	1
1605	AVPDLPATPSPTPEK	15	Phospho (STY)	_AVPDLPATPS(ph)PTPEK_	DN151226_c3_g1_i2	cell polarity protein	2	800.387	0.5101	3.0255e-10	110.77	2
1606	AVPDLPATPSPTPEK	15	Phospho (STY)	_AVPDLPATPS(ph)PTPEK_	DN151226_c3_g1_i2	cell polarity protein	2	800.387	0.42807	3.0249e-07	99.413	5
1607	AVPIPPSVTSMK	12	Phospho (STY)	_AVPIPPS(ph)VTSMK_	DN147604_c0_g4_i1	---	2	653.827	-0.15715	0.0021488	71.879	2
1608	AVPIPPSVTSMK	12	Phospho (STY)	_AVPIPPS(ph)VTSMK_	DN147604_c0_g4_i1	---	2	653.827	0.14766	0.008404	58.32	2
1609	AVQGFLHAFDK	11	Acetyl (Protein N-term)	_(ac)AVQGFLHAFDK_	DN141783_c0_g1_i2	putative tegumental protein	2	637.83	0.25195	0.0092982	72.29	1
1610	AVQGFLHAFDK	11	Acetyl (Protein N-term)	_(ac)AVQGFLHAFDK_	DN141783_c0_g1_i2	putative tegumental protein	2	637.83	0.13754	0.042022	55.261	1
1611	AVSEDGDDEYDGSVGEGVIAPEK	23	2 Phospho (STY)	_AVS(ph)EDGDDEYDGS(ph)VGEGVIAPEK_	DN141818_c0_g1_i1	putative nucleosome assembly protein	2	1249.48	0.66602	2.0788e-37	129.59	1
1612	AVSEDGDDEYDGSVGEGVIAPEK	23	2 Phospho (STY)	_AVS(ph)EDGDDEYDGS(ph)VGEGVIAPEK_	DN141818_c0_g1_i1	putative nucleosome assembly protein	3	833.323	0.70486	2.5865e-05	54.425	1
1613	AVSEDGDDEYDGSVGEGVIAPEK	23	2 Phospho (STY)	_AVS(ph)EDGDDEYDGS(ph)VGEGVIAPEK_	DN141818_c0_g1_i1	putative nucleosome assembly protein	3	833.323	0.18324	1.8661e-05	56.211	1
1614	AVSEDGDDEYDGSVGEGVIAPEK	23	2 Phospho (STY)	_AVS(ph)EDGDDEYDGS(ph)VGEGVIAPEK_	DN141818_c0_g1_i1	putative nucleosome assembly protein	2	1249.48	0.66683	2.7051e-71	165.58	1
1615	AVSEDGDDEYDGSVGEGVIAPEK	23	2 Phospho (STY)	_AVS(ph)EDGDDEYDGS(ph)VGEGVIAPEK_	DN141818_c0_g1_i1	putative nucleosome assembly protein	2	1249.48	0.94011	3.4975e-111	186.1	1
1616	AVSEDGDDEYDGSVGEGVIAPEK	23	2 Phospho (STY)	_AVS(ph)EDGDDEYDGS(ph)VGEGVIAPEK_	DN141818_c0_g1_i1	putative nucleosome assembly protein	2	1249.48	0.56338	4.829e-06	58.522	1
1617	AVSEDGDDEYDGSVGEGVIAPEK	23	2 Phospho (STY)	_AVS(ph)EDGDDEYDGS(ph)VGEGVIAPEK_	DN141818_c0_g1_i1	putative nucleosome assembly protein	3	833.323	-0.082856	0.00022687	48.798	1
1618	AVSEDGDDEYDGSVGEGVIAPEK	23	2 Phospho (STY)	_AVS(ph)EDGDDEYDGS(ph)VGEGVIAPEK_	DN141818_c0_g1_i1	putative nucleosome assembly protein	2	1249.48	1.1175	1.0381e-43	141	1
1619	AVSEDGDDEYDGSVGEGVIAPEK	23	2 Phospho (STY)	_AVS(ph)EDGDDEYDGS(ph)VGEGVIAPEK_	DN141818_c0_g1_i1	putative nucleosome assembly protein	2	1249.48	0.60201	2.9764e-111	186.86	1
1620	AVSEDGDDEYDGSVGEGVIAPEK	23	2 Phospho (STY)	_AVS(ph)EDGDDEYDGS(ph)VGEGVIAPEK_	DN141818_c0_g1_i1	putative nucleosome assembly protein	2	1249.48	1.2235	4.2004e-83	168.96	1
1621	AVSFCAPSLVK	11	Phospho (STY)	_AVS(ph)FCAPSLVK_	DN148990_c1_g1_i3	---	2	629.799	0.85482	0.0072238	61.167	1
1622	AVSFCAPSLVK	11	Phospho (STY)	_AVS(ph)FCAPSLVK_	DN148990_c1_g1_i3	---	2	629.799	0.60896	0.00043554	94.09	2
1623	AVSFCAPSLVK	11	Phospho (STY)	_AVS(ph)FCAPSLVK_	DN148990_c1_g1_i3	---	2	629.799	0.46076	0.0029406	73.415	2
1624	AVSFCAPSLVK	11	Phospho (STY)	_AVS(ph)FCAPSLVK_	DN148990_c1_g1_i3	---	2	629.799	0.38527	3.5267e-08	122.97	1
1625	AVSFCAPSLVK	11	Phospho (STY)	_AVS(ph)FCAPSLVK_	DN148990_c1_g1_i3	---	2	629.799	0.6049	0.0033134	70.373	2
1626	AVSLEGAQSVR	11	Phospho (STY)	_AVS(ph)LEGAQSVR_	DN148317_c0_g4_i2	putative glycogen synthase kinase 3-related (gsk3)	2	598.787	0.14008	0.0034851	68.972	1
1627	AVSLEGAQSVR	11	Phospho (STY)	_AVS(ph)LEGAQSVR_	DN148317_c0_g4_i2	putative glycogen synthase kinase 3-related (gsk3)	2	598.787	0.37587	0.00028565	106.58	1
1628	AVSLEGAQSVR	11	Phospho (STY)	_AVS(ph)LEGAQSVR_	DN148317_c0_g4_i2	putative glycogen synthase kinase 3-related (gsk3)	2	598.787	0.68825	0.00065259	101.43	1
1629	AVSLEGAQSVR	11	Phospho (STY)	_AVS(ph)LEGAQSVR_	DN148317_c0_g4_i2	putative glycogen synthase kinase 3-related (gsk3)	2	598.787	0.14836	0.00080049	88.075	2
1630	AVSPAQNSNSSHVLR	15	Phospho (STY)	_AVS(ph)PAQNSNSSHVLR_	DN151045_c2_g1_i1	---	3	549.593	0.50111	5.0583e-09	106.93	2
1631	AVSPAQNSNSSHVLR	15	Phospho (STY)	_AVS(ph)PAQNSNSSHVLR_	DN151045_c2_g1_i1	---	2	823.886	0.58644	2.7305e-23	136.26	2
1632	AVSPAQNSNSSHVLR	15	Phospho (STY)	_AVS(ph)PAQNSNSSHVLR_	DN151045_c2_g1_i1	---	3	549.593	0.13946	0.00067835	59.709	1
1633	AVSPAQNSNSSHVLR	15	Phospho (STY)	_AVS(ph)PAQNSNSSHVLR_	DN151045_c2_g1_i1	---	3	549.593	0.41765	0.00045595	62.203	1
1634	AVSPAQNSNSSHVLR	15	Phospho (STY)	_AVS(ph)PAQNSNSSHVLR_	DN151045_c2_g1_i1	---	2	823.886	0.44656	1.9205e-23	138.05	1
1635	AVSPAQNSNSSHVLR	15	Phospho (STY)	_AVS(ph)PAQNSNSSHVLR_	DN151045_c2_g1_i1	---	3	549.593	0.035138	3.0718e-07	92.939	1
1636	AVSPAQNSNSSHVLR	15	Phospho (STY)	_AVS(ph)PAQNSNSSHVLR_	DN151045_c2_g1_i1	---	2	823.886	0.75997	1.645e-23	138.66	2
1637	AVSPAQNSNSSHVLR	15	Phospho (STY)	_AVS(ph)PAQNSNSSHVLR_	DN151045_c2_g1_i1	---	3	549.593	0.20207	0.00025455	66.246	1
1638	AVTPDDVLPK	10	Phospho (STY)	_AVT(ph)PDDVLPK_	DN149104_c0_g2_i2	---	2	567.776	0.026989	0.020143	71.176	1
1639	AVTPDDVLPK	10	Phospho (STY)	_AVT(ph)PDDVLPK_	DN149104_c0_g2_i2	---	2	567.776	0.33183	0.021157	70.089	2
1640	AVTPDDVLPK	10	Phospho (STY)	_AVT(ph)PDDVLPK_	DN149104_c0_g2_i2	---	2	567.776	0.027066	0.0030534	89.301	1
1641	AVTPDDVLPK	10	Phospho (STY)	_AVT(ph)PDDVLPK_	DN149104_c0_g2_i2	---	2	567.776	0.31679	0.020143	71.176	1
1642	AVTPDDVLPK	10	Phospho (STY)	_AVT(ph)PDDVLPK_	DN149104_c0_g2_i2	---	2	567.776	0.2072	0.019102	72.29	5
1643	AVTPDDVLPK	10	Phospho (STY)	_AVT(ph)PDDVLPK_	DN149104_c0_g2_i2	---	2	567.776	0.26433	0.020143	71.176	1
1644	AWHEGEQIPGK	11	Unmodified	_AWHEGEQIPGK_	DN143116_c1_g2_i2	---	3	417.875	-0.3892	0.014631	40.496	2
1645	AWHEGEQIPGK	11	Unmodified	_AWHEGEQIPGK_	DN143116_c1_g2_i2	---	3	417.875	-0.27216	0.0012981	66.19	1
1646	AWHEGEQIPGK	11	Unmodified	_AWHEGEQIPGK_	DN143116_c1_g2_i2	---	3	417.875	-0.4215	0.024315	34.773	1
1647	AWMSMPELWR	10	2 Oxidation (M),Phospho (STY)	_AWM(ox)S(ph)M(ox)PELWR_	DN134875_c1_g1_i5	---	2	709.785	0.22197	0.0046865	59.116	1
1648	AWMSMPELWR	10	2 Oxidation (M),Phospho (STY)	_AWM(ox)S(ph)M(ox)PELWR_	DN134875_c1_g1_i5	---	2	709.785	0.53366	0.00092783	79.492	3
1649	AWMSMPELWR	10	Phospho (STY)	_AWMS(ph)MPELWR_	DN134875_c1_g1_i5	---	2	693.79	-0.51082	0.030156	47.712	1
1650	AWVNDVQSPR	10	Phospho (STY)	_AWVNDVQS(ph)PR_	DN151394_c2_g4_i1	---	2	626.28	-0.07852	0.031803	51.726	1
1651	AWVNDVQSPR	10	Phospho (STY)	_AWVNDVQS(ph)PR_	DN151394_c2_g4_i1	---	2	626.28	0.082175	4.0178e-05	110.38	2
1652	AWVNDVQSPR	10	Phospho (STY)	_AWVNDVQS(ph)PR_	DN151394_c2_g4_i1	---	2	626.28	0.45624	2.1292e-36	150.69	2
1653	AWVNDVQSPR	10	Phospho (STY)	_AWVNDVQS(ph)PR_	DN151394_c2_g4_i1	---	2	626.28	-0.0056187	1.6061e-05	114.87	1
1654	AWVNDVQSPR	10	Phospho (STY)	_AWVNDVQS(ph)PR_	DN151394_c2_g4_i1	---	2	626.28	0.34904	0.037706	50.088	1
1655	AYCCSQSDYCVDK	13	Unmodified	_AYCCSQSDYCVDK_	DN136459_c1_g1_i1	---	2	828.31	0.82345	0.00052277	90.412	1
1656	AYCCSQSDYCVDK	13	Unmodified	_AYCCSQSDYCVDK_	DN136459_c1_g1_i1	---	2	828.31	-0.082753	0.00052277	90.412	1
1657	AYFCEESDKPCK	12	Unmodified	_AYFCEESDKPCK_	DN148342_c1_g1_i1	---	3	511.883	0.32945	0.0025612	63.091	2
1658	AYFCEESDKPCK	12	Unmodified	_AYFCEESDKPCK_	DN148342_c1_g1_i1	---	2	767.321	-0.046655	0.0035151	111.63	2
1659	AYFCEESDKPCK	12	Unmodified	_AYFCEESDKPCK_	DN148342_c1_g1_i1	---	3	511.883	0.063611	0.00065097	81.92	2
1660	AYFCEESDKPCK	12	Unmodified	_AYFCEESDKPCK_	DN148342_c1_g1_i1	---	3	511.883	0.17063	0.0055444	56.205	1
1661	AYFCEESDKPCK	12	Unmodified	_AYFCEESDKPCK_	DN148342_c1_g1_i1	---	3	511.883	-0.35285	0.0020914	65.179	1
1662	AYFCEESDKPCK	12	Unmodified	_AYFCEESDKPCK_	DN148342_c1_g1_i1	---	2	767.321	-0.17929	4.0508e-17	140.57	1
1663	AYGPGLEGGYTHETQR	16	Unmodified	_AYGPGLEGGYTHETQR_	DN152893_c14_g1_i2	Filamin-A	3	579.273	-0.063867	0.02865	29.58	1
1664	AYGPGLEGGYTHETQR	16	Unmodified	_AYGPGLEGGYTHETQR_	DN152893_c14_g1_i2	Filamin-A	3	579.273	-1.2137	0.0029382	48.423	1
1665	AYGPGLEPTGNTIGTPAR	18	Phospho (STY)	_AYGPGLEPTGNTIGT(ph)PAR_	DN152402_c7_g1_i1	Filamin-A	2	926.435	0.4868	5.2129e-12	107.56	1
1666	AYGPGLEPTGNTIGTPAR	18	Phospho (STY)	_AYGPGLEPTGNTIGT(ph)PAR_	DN152402_c7_g1_i1	Filamin-A	2	926.435	0.53675	1.481e-17	120.32	1
1667	AYGPGLEPTGNTIGTPAR	18	Phospho (STY)	_AYGPGLEPTGNTIGT(ph)PAR_	DN152402_c7_g1_i1	Filamin-A	2	926.435	0.24609	1.0773e-08	95.996	1
1668	AYIDPETGATYPTLPSSPEALEK	23	Unmodified	_AYIDPETGATYPTLPSSPEALEK_	DN142141_c0_g2_i1	adenylosuccinate synthetase	3	817.404	0.64997	2.2473e-32	121.46	1
1669	AYIDPETGATYPTLPSSPEALEK	23	Unmodified	_AYIDPETGATYPTLPSSPEALEK_	DN142141_c0_g2_i1	adenylosuccinate synthetase	2	1225.6	0.68192	3.8396e-127	193.59	1
1670	AYIDPETGATYPTLPSSPEALEK	23	Unmodified	_AYIDPETGATYPTLPSSPEALEK_	DN142141_c0_g2_i1	adenylosuccinate synthetase	3	817.404	0.22943	9.5989e-08	76.492	1
1671	AYIDPETGATYPTLPSSPEALEK	23	Unmodified	_AYIDPETGATYPTLPSSPEALEK_	DN142141_c0_g2_i1	adenylosuccinate synthetase	2	1225.6	0.71122	8.229e-07	63.376	1
1672	AYIDPETGATYPTLPSSPEALEK	23	Unmodified	_AYIDPETGATYPTLPSSPEALEK_	DN142141_c0_g2_i1	adenylosuccinate synthetase	3	817.404	0.1893	5.1901e-08	81.144	1
1673	AYIDPETGATYPTLPSSPEALEK	23	Unmodified	_AYIDPETGATYPTLPSSPEALEK_	DN142141_c0_g2_i1	adenylosuccinate synthetase	2	1225.6	0.62625	1.9534e-145	205.02	1
1674	AYIDPETGATYPTLPSSPEALEK	23	Unmodified	_AYIDPETGATYPTLPSSPEALEK_	DN142141_c0_g2_i1	adenylosuccinate synthetase	3	817.404	0.9448	5.1986e-08	69.765	1
1675	AYIDPETGATYPTLPSSPEALEK	23	Unmodified	_AYIDPETGATYPTLPSSPEALEK_	DN142141_c0_g2_i1	adenylosuccinate synthetase	2	1225.6	0.82689	9.4259e-187	222.91	1
1676	AYIDPETGATYPTLPSSPEALEK	23	Unmodified	_AYIDPETGATYPTLPSSPEALEK_	DN142141_c0_g2_i1	adenylosuccinate synthetase	3	817.404	0.34652	1.784e-12	94.384	1
1677	AYIDPETGATYPTLPSSPEALEK	23	Phospho (STY)	_AYIDPETGATYPTLPSS(ph)PEALEK_	DN142141_c0_g2_i1	adenylosuccinate synthetase	3	844.059	0.59975	9.4008e-06	58.342	1
1678	AYIDPETGATYPTLPSSPEALEK	23	Phospho (STY)	_AYIDPETGATYPTLPSS(ph)PEALEK_	DN142141_c0_g2_i1	adenylosuccinate synthetase	3	844.059	0.79147	8.208e-08	78.942	1
1679	AYMPSFSR	8	Oxidation (M),Phospho (STY)	_AYM(ox)PSFS(ph)R_	DN143116_c1_g1_i5	Natterin-4	2	527.707	-0.28852	0.019814	50.194	1
1680	AYMPSFSR	8	Oxidation (M),Phospho (STY)	_AYM(ox)PSFS(ph)R_	DN143116_c1_g1_i5	Natterin-4	2	527.707	-0.057012	0.0065971	64.374	1
1681	AYMPSFSR	8	Oxidation (M),Phospho (STY)	_AYM(ox)PS(ph)FSR_	DN143116_c1_g1_i5	Natterin-4	2	527.707	0.20828	0.035205	43.308	1
1682	AYMPSFSR	8	Oxidation (M),Phospho (STY)	_AYM(ox)PSFS(ph)R_	DN143116_c1_g1_i5	Natterin-4	2	527.707	-0.37326	0.0084224	59.908	1
1683	AYNLQWDSDADDYR	14	Phospho (STY)	_AYNLQWDS(ph)DADDYR_	DN152109_c5_g1_i1	Arf-GAP with coiled-coil, ANK repeat and PH domain-containing protein 2	2	906.349	0.22484	9.2005e-05	93.226	1
1684	AYNLQWDSDADDYR	14	Phospho (STY)	_AYNLQWDS(ph)DADDYR_	DN152109_c5_g1_i1	Arf-GAP with coiled-coil, ANK repeat and PH domain-containing protein 2	2	906.349	0.43117	2.8636e-20	135.08	1
1685	AYNLQWDSDADDYR	14	Phospho (STY)	_AYNLQWDS(ph)DADDYR_	DN152109_c5_g1_i1	Arf-GAP with coiled-coil, ANK repeat and PH domain-containing protein 2	2	906.349	0.56286	2.4986e-107	197.15	1
1686	AYSENFER	8	Unmodified	_AYSENFER_	DN150435_c1_g2_i6	---	2	508.228	0.15077	0.013948	69.825	1
1687	AYSPPPNYSYTR	12	Phospho (STY)	_AYS(ph)PPPNYSYTR_	DN149945_c0_g1_i9	---	2	748.316	0.24494	0.001719	77.42	2
1688	AYSQLPEIRDPDLIR	15	Unmodified	_AYSQLPEIRDPDLIR_	DN149144_c0_g6_i1	---	3	595.988	0.20508	0.023633	38.3	1
1689	AYTCNVTNR	9	Phospho (STY)	_AYT(ph)CNVTNR_	DN152402_c7_g1_i1	Filamin-A	2	589.737	0.00092159	0.033493	66.267	1
1690	AYVTPIEVIR	10	Phospho (STY)	_AY(ph)VTPIEVIR_	DN152758_c12_g1_i2	TBC1 domain family member 10A	2	620.82	0.32334	0.015244	59.067	1
1691	AYVTPIEVIR	10	Phospho (STY)	_AY(ph)VTPIEVIR_	DN152758_c12_g1_i2	TBC1 domain family member 10A	2	620.82	0.45318	0.030002	51.276	1
1692	AYVVTPSGR	9	Phospho (STY)	_AYVVTPS(ph)GR_	DN152893_c14_g1_i2	Filamin-A	2	515.242	0.26158	0.037325	44.847	1
1693	CAFQCDGWTNLDNK	14	Unmodified	_CAFQCDGWTNLDNK_	DN148342_c1_g1_i1	---	2	864.859	0.59321	5.6208e-07	112.42	1
1694	CAFQCDGWTNLDNK	14	Unmodified	_CAFQCDGWTNLDNK_	DN148342_c1_g1_i1	---	2	864.859	0.49798	2.8714e-14	91.812	1
1695	CASGSMTCFHGR	12	Phospho (STY)	_CASGS(ph)MTCFHGR_	DN128423_c0_g1_i1	---	2	725.757	-0.026964	1.3137e-09	125.84	1
1696	CASGSMTCFHGR	12	Phospho (STY)	_CASGS(ph)MTCFHGR_	DN128423_c0_g1_i1	---	3	484.174	-0.13889	0.0073717	47.037	1
1697	CASGSMTCFHGR	12	Phospho (STY)	_CAS(ph)GSMTCFHGR_	DN128423_c0_g1_i1	---	2	725.757	0.032773	0.00043989	98.582	1
1698	CASGSMTCFHGR	12	Phospho (STY)	_CAS(ph)GSMTCFHGR_	DN128423_c0_g1_i1	---	2	725.757	0.35025	0.0010529	83.692	1
1699	CASGSMTCFHGR	12	Phospho (STY)	_CASGS(ph)MTCFHGR_	DN128423_c0_g1_i1	---	2	725.757	0.21669	0.0005465	92.939	1
1700	CASGSMTCFHGR	12	Phospho (STY)	_CAS(ph)GSMTCFHGR_	DN128423_c0_g1_i1	---	2	725.757	0.12785	0.00029117	103.83	1
1701	CASGSMTCFHGR	12	Unmodified	_CASGSMTCFHGR_	DN128423_c0_g1_i1	---	3	457.518	-0.30546	0.018164	37.18	1
1702	CAVKPTTPVVDRPR	14	Phospho (STY)	_CAVKPTT(ph)PVVDRPR_	DN152101_c9_g1_i1	phosphatidylinositol 4-kinase beta	3	559.283	-0.0324	1.6398e-05	101.53	1
1703	CCGQLICDLDWIGSGK	16	Unmodified	_CCGQLICDLDWIGSGK_	DN146514_c2_g1_i5	Hypothetical Schistosoma spp. protein UPF0506	2	941.418	0.44941	2.8827e-11	117	1
1704	CDAPNEVLDFMK	12	Unmodified	_CDAPNEVLDFMK_	DN133601_c0_g1_i1	Dynein light chain 1, cytoplasmic	2	719.821	-0.16639	0.021893	55.261	1
1705	CDAPNEVLDFMK	12	Unmodified	_CDAPNEVLDFMK_	DN133601_c0_g1_i1	Dynein light chain 1, cytoplasmic	2	719.821	-0.021679	0.021893	55.261	1
1706	CDGWTNLDNKK	11	Unmodified	_CDGWTNLDNKK_	DN144569_c3_g2_i3	---	3	450.875	-0.22835	0.015338	38.161	1
1707	CDGWTNLDNKK	11	Unmodified	_CDGWTNLDNKK_	DN144569_c3_g2_i3	---	3	450.875	-0.20783	0.0086906	43.897	1
1708	CECSGGFFYNDK	12	Unmodified	_CECSGGFFYNDK_	DN146633_c1_g3_i1	---	2	742.284	-0.1695	0.0034745	76.073	1
1709	CECSGGFFYNDK	12	Unmodified	_CECSGGFFYNDK_	DN146633_c1_g3_i1	---	2	742.284	0.034535	0.0034745	76.073	1
1710	CECSGGFFYNDK	12	Unmodified	_CECSGGFFYNDK_	DN146633_c1_g3_i1	---	2	742.284	0.27702	0.0085541	63.966	1
1711	CEQLTETQVKNLCDK	15	Phospho (STY)	_CEQLT(ph)ETQVKNLCDK_	DN205819_c0_g1_i1	---	3	649.285	0.51124	0.0025908	57.434	1
1712	CEQLTETQVKNLCDK	15	Phospho (STY)	_CEQLT(ph)ETQVKNLCDK_	DN205819_c0_g1_i1	---	3	649.285	-0.071494	0.0025908	57.434	1
1713	CFCITDDKVDK	11	Unmodified	_CFCITDDKVDK_	DN149240_c0_g3_i1	Ankyrin-3	3	467.544	-0.35833	0.00025983	96.113	1
1714	CFCITDDKVDK	11	Unmodified	_CFCITDDKVDK_	DN149240_c0_g3_i1	Ankyrin-3	3	467.544	-0.38444	0.0052923	58.511	1
1715	CFCITDDKVDK	11	Unmodified	_CFCITDDKVDK_	DN149240_c0_g3_i1	Ankyrin-3	3	467.544	0.030137	0.009634	51.998	1
1716	CFCITDDKVDK	11	Unmodified	_CFCITDDKVDK_	DN149240_c0_g3_i1	Ankyrin-3	2	700.813		8.3832e-10	87.667	1
1717	CFTDCMSE	8	Unmodified	_CFTDCMSE_	DN142621_c0_g4_i7	---	1	1049.34	0.60962	4.4337e-88	161.89	1
1718	CFTLPPMPTR	10	Phospho (STY)	_CFT(ph)LPPMPTR_	DN138685_c1_g2_i1	---	2	650.285	0.23438	0.044029	62.338	1
1719	CFTLPPMPTR	10	Phospho (STY)	_CFT(ph)LPPMPTR_	DN138685_c1_g2_i1	---	2	650.285		0.0018372	73.435	1
1720	CFVRPGSTQPECDCSGTGFEGQR	23	Unmodified	_CFVRPGSTQPECDCSGTGFEGQR_	DN149576_c1_g2_i2	---	3	878.037	0.33876	7.7616e-51	145.73	1
1721	CFVRPGSTQPECDCSGTGFEGQR	23	Unmodified	_CFVRPGSTQPECDCSGTGFEGQR_	DN149576_c1_g2_i2	---	3	878.037	0.44368	4.4608e-17	102.45	1
1722	CFVRPGSTQPECDCSGTGFEGQR	23	Unmodified	_CFVRPGSTQPECDCSGTGFEGQR_	DN149576_c1_g2_i2	---	3	878.037	-0.035505	0.00017399	51.301	1
1723	CFVRPGSTQPECDCSGTGFEGQR	23	Unmodified	_CFVRPGSTQPECDCSGTGFEGQR_	DN149576_c1_g2_i2	---	3	878.037	0.44847	1.0918e-43	139.95	1
1724	CGSGECIRPQQQCDDRR	17	Unmodified	_CGSGECIRPQQQCDDRR_	DN135341_c0_g1_i4	---	4	531.23	0.48624	0.030694	27.526	1
1725	CGSGECIRPQQQCDDRR	17	Unmodified	_CGSGECIRPQQQCDDRR_	DN135341_c0_g1_i4	---	4	531.23	0.18888	0.015776	33.872	1
1726	CGSGECIRPQQQCDDRR	17	Unmodified	_CGSGECIRPQQQCDDRR_	DN135341_c0_g1_i4	---	4	531.23	-0.23863	0.030694	27.526	1
1727	CGSGECIRPQQQCDDRR	17	Unmodified	_CGSGECIRPQQQCDDRR_	DN135341_c0_g1_i4	---	3	707.971	-0.010767	1.5835e-05	90.725	1
1728	CGSGECIRPQQQCDDRR	17	Unmodified	_CGSGECIRPQQQCDDRR_	DN135341_c0_g1_i4	---	3	707.971	0.33909	0.0020904	77.24	1
1729	CICNFGYEVDSTGK	14	Unmodified	_CICNFGYEVDSTGK_	DN146633_c1_g3_i1	---	2	825.35	-0.047597	1.3637e-09	119.87	1
1730	CICNFGYEVDSTGK	14	Unmodified	_CICNFGYEVDSTGK_	DN146633_c1_g3_i1	---	2	825.35	-0.074976	6.5282e-28	143.94	1
1731	CICNFGYEVDSTGK	14	Unmodified	_CICNFGYEVDSTGK_	DN146633_c1_g3_i1	---	2	825.35	0.087397	0.00025102	82.651	1
1732	CISLSANLAR	10	Phospho (STY)	_CIS(ph)LSANLAR_	DN148921_c7_g2_i1	hypotheical protein	2	592.778	-0.55699	0.014597	55.98	1
1733	CLDILKPDR	9	Unmodified	_CLDILKPDR_	DN136843_c0_g1_i2	---	3	377.206	-0.50884	0.039505	36.424	1
1734	CLDILKPDR	9	Unmodified	_CLDILKPDR_	DN136843_c0_g1_i2	---	3	377.206		0.02418	31.634	1
1735	CLDILKPDR	9	Unmodified	_CLDILKPDR_	DN136843_c0_g1_i2	---	3	377.206		0.027807	28.797	1
1736	CLDILKPDR	9	Unmodified	_CLDILKPDR_	DN136843_c0_g1_i2	---	3	377.206	-0.20625	0.026734	41.724	1
1737	CLDILKPDR	9	Unmodified	_CLDILKPDR_	DN136843_c0_g1_i2	---	3	377.206	-0.62508	0.0058513	59.153	2
1738	CLDVCHLLTDDDGK	14	Unmodified	_CLDVCHLLTDDDGK_	DN144907_c0_g1_i10	---	3	554.248	0.7433	0.0037131	50.806	1
1739	CLDVCHLLTDDDGK	14	Unmodified	_CLDVCHLLTDDDGK_	DN144907_c0_g1_i10	---	2	830.869		0.00027306	66.246	1
1740	CLDVCHLLTDDDGK	14	Unmodified	_CLDVCHLLTDDDGK_	DN144907_c0_g1_i10	---	2	830.869	0.664	1.3423e-09	119.96	1
1741	CLDVCHLLTDDDGK	14	Unmodified	_CLDVCHLLTDDDGK_	DN144907_c0_g1_i10	---	3	554.248	0.25294	0.00046373	67.234	1
1742	CLEVCHALYNDDGK	14	Unmodified	_CLEVCHALYNDDGK_	DN145072_c2_g3_i1	---	3	565.248	0.19042	3.7913e-05	80.746	2
1743	CLEVCHALYNDDGK	14	Unmodified	_CLEVCHALYNDDGK_	DN145072_c2_g3_i1	---	2	847.369	0.36866	1.6669e-242	241.76	1
1744	CLEVCHALYNDDGK	14	Unmodified	_CLEVCHALYNDDGK_	DN145072_c2_g3_i1	---	3	565.248	0.03838	0.0011723	60.55	1
1745	CLEVCHALYNDDGK	14	Unmodified	_CLEVCHALYNDDGK_	DN145072_c2_g3_i1	---	3	565.248	0.15647	0.0097756	42.317	1
1746	CLEVCHALYNDDGK	14	Unmodified	_CLEVCHALYNDDGK_	DN145072_c2_g3_i1	---	2	847.369	0.31094	9.9529e-146	214.58	1
1747	CLEVCHLLTDDDGK	14	Unmodified	_CLEVCHLLTDDDGK_	DN145072_c2_g3_i4	---	3	558.92	0.54108	0.00056855	66.215	1
1748	CLEVCHLLTDDDGK	14	Unmodified	_CLEVCHLLTDDDGK_	DN145072_c2_g3_i4	---	3	558.92	0.45789	0.00025833	69.92	4
1749	CLEVCHLLTDDDGK	14	Unmodified	_CLEVCHLLTDDDGK_	DN145072_c2_g3_i4	---	2	837.877	0.28941	2.4079e-107	198.23	1
1750	CLEVCHLLTDDDGK	14	Unmodified	_CLEVCHLLTDDDGK_	DN145072_c2_g3_i4	---	3	558.92	0.080067	2.8739e-05	89.231	2
1751	CLEVCHLLTDDDGK	14	Unmodified	_CLEVCHLLTDDDGK_	DN145072_c2_g3_i4	---	2	837.877	-0.085241	8.2203e-76	180.85	2
1752	CLEVCHLLTDDDGK	14	Unmodified	_CLEVCHLLTDDDGK_	DN145072_c2_g3_i4	---	3	558.92	-0.17928	2.724e-05	90.759	1
1753	CLEVCHLLTDDDGK	14	Unmodified	_CLEVCHLLTDDDGK_	DN145072_c2_g3_i4	---	3	558.92		0.01842	39.364	1
1754	CLEVCHLLTDDDGK	14	Unmodified	_CLEVCHLLTDDDGK_	DN145072_c2_g3_i4	---	3	558.92	0.56773	3.7727e-05	80.905	1
1755	CLEVCHLLTDDDGK	14	Unmodified	_CLEVCHLLTDDDGK_	DN145072_c2_g3_i4	---	3	558.92	0.37824	1.2649e-05	97.69	1
1756	CLEVCHLLTDDDGK	14	Unmodified	_CLEVCHLLTDDDGK_	DN145072_c2_g3_i4	---	3	558.92	0.27578	1.3748e-05	97.297	2
1757	CLEVCHLLTDDDGK	14	Unmodified	_CLEVCHLLTDDDGK_	DN145072_c2_g3_i4	---	2	837.877	0.075389	1.274e-242	243.29	2
1758	CLEVCHLLTDDDGK	14	Unmodified	_CLEVCHLLTDDDGK_	DN145072_c2_g3_i4	---	3	558.92	-0.29263	3.5175e-05	83.087	1
1759	CLEVCHLLTDDDGK	14	Unmodified	_CLEVCHLLTDDDGK_	DN145072_c2_g3_i4	---	3	558.92	-0.0078907	3.4251e-05	83.877	1
1760	CLEVCHLLTDDDGK	14	Unmodified	_CLEVCHLLTDDDGK_	DN145072_c2_g3_i4	---	3	558.92	0.38796	3.6559e-05	81.904	1
1761	CLEVCHLLTDDDGK	14	Unmodified	_CLEVCHLLTDDDGK_	DN145072_c2_g3_i4	---	2	837.877	0.57762	6.6456e-14	127.32	1
1762	CLEVCHLLTDDDGK	14	Unmodified	_CLEVCHLLTDDDGK_	DN145072_c2_g3_i4	---	3	558.92	0.38818	2.8739e-05	89.231	1
1763	CLEVCHLLTDDDGK	14	Unmodified	_CLEVCHLLTDDDGK_	DN145072_c2_g3_i4	---	3	558.92	0.18458	0.01133	40.941	1
1764	CLEVCHLLTDDDGK	14	Unmodified	_CLEVCHLLTDDDGK_	DN145072_c2_g3_i4	---	3	558.92	0.13192	0.013529	38.995	1
1765	CLEVCHLLTDDDGK	14	Unmodified	_CLEVCHLLTDDDGK_	DN145072_c2_g3_i4	---	3	558.92	0.20302	0.0023907	54.09	2
1766	CLEVCHLLTDDDGK	14	Unmodified	_CLEVCHLLTDDDGK_	DN145072_c2_g3_i4	---	2	837.877	0.40748	2.3799e-190	227.63	2
1767	CLEVCHLLTDDDGK	14	Unmodified	_CLEVCHLLTDDDGK_	DN145072_c2_g3_i4	---	3	558.92	0.15769	4.856e-07	107.99	2
1768	CLEVCHLLTDDDGK	14	Unmodified	_CLEVCHLLTDDDGK_	DN145072_c2_g3_i4	---	3	558.92	0.039189	0.00097244	62.287	1
1769	CLEVCHLLTDDDGK	14	Unmodified	_CLEVCHLLTDDDGK_	DN145072_c2_g3_i4	---	3	558.92	0.56215	0.0050131	48.527	1
1770	CLEVCHLLTNDDGK	14	Unmodified	_CLEVCHLLTNDDGK_	DN144907_c0_g1_i11	---	3	558.592	0.086886	0.0024846	53.592	1
1771	CLEVCHLLTNDDGK	14	Unmodified	_CLEVCHLLTNDDGK_	DN144907_c0_g1_i11	---	3	558.592	0.024153	0.0016026	58.268	1
1772	CLEVCHLLTNDDGK	14	Unmodified	_CLEVCHLLTNDDGK_	DN144907_c0_g1_i11	---	3	558.592	0.4253	0.00046373	67.234	1
1773	CLEVCHLLTNDDGK	14	Unmodified	_CLEVCHLLTNDDGK_	DN144907_c0_g1_i11	---	2	837.385	-0.0051784	5.0003e-14	90.707	1
1774	CLEVCHLLTNDDGK	14	Unmodified	_CLEVCHLLTNDDGK_	DN144907_c0_g1_i11	---	3	558.592	0.72394	0.00028688	68.972	1
1775	CLNEGNFCFHDSECCSK	17	Unmodified	_CLNEGNFCFHDSECCSK_	DN146514_c2_g1_i8	---	3	721.938	0.0198	0.00011841	65.105	1
1776	CLNEGNFCFHDSECCSK	17	Unmodified	_CLNEGNFCFHDSECCSK_	DN146514_c2_g1_i8	---	3	721.938	-0.25124	0.028538	28.14	1
1777	CLNEGNFCFHDSECCSK	17	Unmodified	_CLNEGNFCFHDSECCSK_	DN146514_c2_g1_i8	---	3	721.938	0.083986	2.0812e-05	83.758	3
1778	CLNEGNFCFHDSECCSK	17	Unmodified	_CLNEGNFCFHDSECCSK_	DN146514_c2_g1_i8	---	3	721.938	0.21044	6.8226e-29	138.91	2
1779	CLNEGNFCFHDSECCSK	17	Unmodified	_CLNEGNFCFHDSECCSK_	DN146514_c2_g1_i8	---	3	721.938	-0.016679	0.00011841	65.105	1
1780	CLNEGNFCFHDSECCSK	17	Unmodified	_CLNEGNFCFHDSECCSK_	DN146514_c2_g1_i8	---	3	721.938	-0.021039	0.0042058	43.794	1
1781	CLNEGNFCFHDSECCSK	17	Unmodified	_CLNEGNFCFHDSECCSK_	DN146514_c2_g1_i8	---	3	721.938	0.17917	4.4379e-23	131.56	2
1782	CLNEGNFCFHDSECCSK	17	Unmodified	_CLNEGNFCFHDSECCSK_	DN146514_c2_g1_i8	---	3	721.938	0.17008	9.661e-05	72.433	2
1783	CLNEGNFCFHDSECCSK	17	Unmodified	_CLNEGNFCFHDSECCSK_	DN146514_c2_g1_i8	---	3	721.938	0.15212	9.4179e-05	70.783	2
1784	CLNEGNFCFHDSECCSK	17	Unmodified	_CLNEGNFCFHDSECCSK_	DN146514_c2_g1_i8	---	3	721.938	-0.016108	9.4179e-05	70.783	1
1785	CLNEGNFCFHDSECCSK	17	Unmodified	_CLNEGNFCFHDSECCSK_	DN146514_c2_g1_i8	---	3	721.938	0.21105	9.4207e-05	70.802	1
1786	CLNEGNFCFHDSECCSK	17	Unmodified	_CLNEGNFCFHDSECCSK_	DN146514_c2_g1_i8	---	3	721.938	0.12654	9.4179e-05	70.783	1
1787	CLNEGNFCFHDSECCSK	17	Unmodified	_CLNEGNFCFHDSECCSK_	DN146514_c2_g1_i8	---	3	721.938	-0.042623	0.003706	44.391	1
1788	CLNEGNFCFHDSECCSK	17	Unmodified	_CLNEGNFCFHDSECCSK_	DN146514_c2_g1_i8	---	3	721.938	0.06948	4.4379e-23	131.56	1
1789	CLNEGNFCFHDSECCSK	17	Unmodified	_CLNEGNFCFHDSECCSK_	DN146514_c2_g1_i8	---	3	721.938	0.49896	0.00014384	61.477	2
1790	CLNEGNFCFHDSECCSK	17	Unmodified	_CLNEGNFCFHDSECCSK_	DN146514_c2_g1_i8	---	2	1082.4	0.88828	1.9597e-82	177.64	1
1791	CLNEGNFCFHDSECCSK	17	Unmodified	_CLNEGNFCFHDSECCSK_	DN146514_c2_g1_i8	---	3	721.938	0.19963	0.00011198	66.022	1
1792	CLNEGNFCFHDSECCSK	17	Unmodified	_CLNEGNFCFHDSECCSK_	DN146514_c2_g1_i8	---	3	721.938	0.12494	1.4911e-29	141.55	2
1793	CLNEGNFCFHDSECCSK	17	Unmodified	_CLNEGNFCFHDSECCSK_	DN146514_c2_g1_i8	---	3	721.938	0.11903	0.0088708	38.227	1
1794	CLNEGNFCFHDSECCSK	17	Unmodified	_CLNEGNFCFHDSECCSK_	DN146514_c2_g1_i8	---	3	721.938	0.21446	1.7746e-12	112.34	2
1795	CLNEGNFCFHDSECCSK	17	Unmodified	_CLNEGNFCFHDSECCSK_	DN146514_c2_g1_i8	---	2	1082.4	0.38883	1.043e-27	134.93	1
1796	CLNEGNFCFHDSECCSK	17	Unmodified	_CLNEGNFCFHDSECCSK_	DN146514_c2_g1_i8	---	3	721.938	0.26908	0.0034437	44.998	1
1797	CLNEGNFCFHDSECCSK	17	Unmodified	_CLNEGNFCFHDSECCSK_	DN146514_c2_g1_i8	---	3	721.938	0.28844	0.00010059	67.646	1
1798	CLNEGNFCFHDSECCSK	17	Unmodified	_CLNEGNFCFHDSECCSK_	DN146514_c2_g1_i8	---	3	721.938	0.26661	0.021919	31.115	1
1799	CLNQGNFCFHDSECCSK	17	Unmodified	_CLNQGNFCFHDSECCSK_	DN146514_c2_g1_i5	Hypothetical Schistosoma spp. protein UPF0506	3	721.61	0.22877	7.4542e-10	95.662	1
1800	CLNQGNFCFHDSECCSK	17	Unmodified	_CLNQGNFCFHDSECCSK_	DN146514_c2_g1_i5	Hypothetical Schistosoma spp. protein UPF0506	3	721.61	-0.41059	8.0479e-05	78.95	1
1801	CLNQGNFCFHDSECCSK	17	Unmodified	_CLNQGNFCFHDSECCSK_	DN146514_c2_g1_i5	Hypothetical Schistosoma spp. protein UPF0506	3	721.61	0.2971	0.0012075	51.495	2
1802	CLNQGNFCFHDSECCSK	17	Unmodified	_CLNQGNFCFHDSECCSK_	DN146514_c2_g1_i5	Hypothetical Schistosoma spp. protein UPF0506	3	721.61	0.2358	2.24e-23	132.84	3
1803	CLNQGNFCFHDSECCSK	17	Unmodified	_CLNQGNFCFHDSECCSK_	DN146514_c2_g1_i5	Hypothetical Schistosoma spp. protein UPF0506	3	721.61	-0.048787	1.9914e-06	86.488	1
1804	CLNQGNFCFHDSECCSK	17	Unmodified	_CLNQGNFCFHDSECCSK_	DN146514_c2_g1_i5	Hypothetical Schistosoma spp. protein UPF0506	3	721.61	-0.096256	1.1779e-06	89.311	1
1805	CLNQGNFCFHDSECCSK	17	Unmodified	_CLNQGNFCFHDSECCSK_	DN146514_c2_g1_i5	Hypothetical Schistosoma spp. protein UPF0506	3	721.61	-0.094936	6.8226e-29	138.91	3
1806	CLNQGNFCFHDSECCSK	17	Unmodified	_CLNQGNFCFHDSECCSK_	DN146514_c2_g1_i5	Hypothetical Schistosoma spp. protein UPF0506	3	721.61	0.084532	1.9054e-18	119.46	1
1807	CLNQGNFCFHDSECCSK	17	Unmodified	_CLNQGNFCFHDSECCSK_	DN146514_c2_g1_i5	Hypothetical Schistosoma spp. protein UPF0506	3	721.61	0.276	0.00058426	55.437	1
1808	CLNQGNFCFHDSECCSK	17	Unmodified	_CLNQGNFCFHDSECCSK_	DN146514_c2_g1_i5	Hypothetical Schistosoma spp. protein UPF0506	3	721.61	0.34035	0.0014363	50.831	1
1809	CLNQGNFCFHDSECCSK	17	Unmodified	_CLNQGNFCFHDSECCSK_	DN146514_c2_g1_i5	Hypothetical Schistosoma spp. protein UPF0506	3	721.61	0.32162	9.2964e-10	94.203	2
1810	CQGGNNAGHTVVVDGR	16	Unmodified	_CQGGNNAGHTVVVDGR_	DN142141_c0_g2_i1	adenylosuccinate synthetase	3	547.59		0.021348	41.695	1
1811	CQGGNNAGHTVVVDGR	16	Unmodified	_CQGGNNAGHTVVVDGR_	DN142141_c0_g2_i1	adenylosuccinate synthetase	2	820.882	0.31707	1.5478e-238	207.92	1
1812	CQGGNNAGHTVVVDGR	16	Unmodified	_CQGGNNAGHTVVVDGR_	DN142141_c0_g2_i1	adenylosuccinate synthetase	3	547.59	-0.034533	0.00011804	68.481	1
1813	CQGGNNAGHTVVVDGR	16	Unmodified	_CQGGNNAGHTVVVDGR_	DN142141_c0_g2_i1	adenylosuccinate synthetase	2	820.882	0.048586	1.5012e-40	151.39	1
1814	CQGGNNAGHTVVVDGR	16	Unmodified	_CQGGNNAGHTVVVDGR_	DN142141_c0_g2_i1	adenylosuccinate synthetase	3	547.59	-0.099254	1.2652e-06	87.647	1
1815	CQGGNNAGHTVVVDGR	16	Unmodified	_CQGGNNAGHTVVVDGR_	DN142141_c0_g2_i1	adenylosuccinate synthetase	2	820.882	0.5881	5.577e-94	190.24	1
1816	CRPSTFGSFGR	11	Phospho (STY)	_CRPSTFGS(ph)FGR_	DN149229_c1_g1_i1	putative dynactin P62 subunit	2	676.284	-0.38039	0.019914	66.509	1
1817	CSACNKPVDSTTGAQHETTLYCK	23	Phospho (STY)	_CSACNKPVDS(ph)TTGAQHETTLYCK_	DN132160_c0_g1_i1	putative crp1/csrp1/crip1	3	903.377	0.49701	0.00013149	50.752	1
1818	CSACNKPVDSTTGAQHETTLYCK	23	Phospho (STY)	_CSACNKPVDS(ph)TTGAQHETTLYCK_	DN132160_c0_g1_i1	putative crp1/csrp1/crip1	3	903.377	0.3686	5.7034e-33	125	1
1819	CSACNKPVDSTTGAQHETTLYCK	23	Unmodified	_CSACNKPVDSTTGAQHETTLYCK_	DN132160_c0_g1_i1	putative crp1/csrp1/crip1	4	657.793	0.64534	2.2974e-51	147.67	1
1820	CSACNKPVDSTTGAQHETTLYCK	23	Unmodified	_CSACNKPVDSTTGAQHETTLYCK_	DN132160_c0_g1_i1	putative crp1/csrp1/crip1	3	876.721	0.38154	9.046e-235	234.64	1
1821	CSACNKPVDSTTGAQHETTLYCK	23	Unmodified	_CSACNKPVDSTTGAQHETTLYCK_	DN132160_c0_g1_i1	putative crp1/csrp1/crip1	4	657.793	-0.043382	6.7532e-10	91.643	1
1822	CSACNKPVDSTTGAQHETTLYCK	23	Unmodified	_CSACNKPVDSTTGAQHETTLYCK_	DN132160_c0_g1_i1	putative crp1/csrp1/crip1	3	876.721	0.039545	2.6331e-43	136.64	1
1823	CSACNKPVDSTTGAQHETTLYCK	23	Unmodified	_CSACNKPVDSTTGAQHETTLYCK_	DN132160_c0_g1_i1	putative crp1/csrp1/crip1	4	657.793	0.21047	7.6197e-08	66.467	1
1824	CSACNKPVDSTTGAQHETTLYCK	23	Unmodified	_CSACNKPVDSTTGAQHETTLYCK_	DN132160_c0_g1_i1	putative crp1/csrp1/crip1	3	876.721	0.53419	3.3317e-71	164.27	1
1825	CTSEFLDEEDLLPQNEFSK	19	Unmodified	_CTSEFLDEEDLLPQNEFSK_	DN145002_c0_g1_i1	putative gelsolin, partial	2	1151.02	0.93691	7.0694e-103	184.15	1
1826	CTVAGGGHVLPPDSPR	16	Phospho (STY)	_CTVAGGGHVLPPDS(ph)PR_	DN152533_c9_g1_i2	---	2	850.385	0.28355	9.1469e-11	112.64	1
1827	CVSVDRPVGPLR	12	Phospho (STY)	_CVS(ph)VDRPVGPLR_	DN146819_c0_g2_i1	---	2	717.85	0.088281	0.0021048	95.428	1
1828	CVSVDRPVGPLR	12	Phospho (STY)	_CVS(ph)VDRPVGPLR_	DN146819_c0_g2_i1	---	2	717.85	0.21814	0.00073553	106.58	1
1829	CVSVDRPVGPLR	12	Phospho (STY)	_CVS(ph)VDRPVGPLR_	DN146819_c0_g2_i1	---	3	478.902	0.082395	0.0042139	53.3	1
1830	CVSVDRPVGPLR	12	Phospho (STY)	_CVS(ph)VDRPVGPLR_	DN146819_c0_g2_i1	---	2	717.85	0.30274	0.0022436	93.478	1
1831	CVSVDRPVGPLR	12	Phospho (STY)	_CVS(ph)VDRPVGPLR_	DN146819_c0_g2_i1	---	3	478.902	0.34287	0.0028967	57.434	1
1832	CVSVDRPVGPLR	12	Phospho (STY)	_CVS(ph)VDRPVGPLR_	DN146819_c0_g2_i1	---	2	717.85	0.29645	0.0063408	79.639	1
1833	CVSVDRPVGPLR	12	Phospho (STY)	_CVS(ph)VDRPVGPLR_	DN146819_c0_g2_i1	---	2	717.85	0.18897	0.019016	64.104	1
1834	CVTEVLEEK	9	Unmodified	_CVTEVLEEK_	DN147817_c1_g1_i1	putative gelsolin	2	553.774	0.53234	0.025653	56.632	1
1835	CVTEVLEEK	9	Unmodified	_CVTEVLEEK_	DN147817_c1_g1_i1	putative gelsolin	2	553.774	0.28602	0.026754	56.013	1
1836	CYGCGGYGHIASR	13	Phospho (STY)	_CYGCGGY(ph)GHIASR_	DN150117_c0_g1_i8	DNA-binding protein HEXBP-like	2	769.289	0.076585	1.4773e-08	119.25	1
1837	CYGCGGYGHIASR	13	Phospho (STY)	_CYGCGGY(ph)GHIASR_	DN150117_c0_g1_i8	DNA-binding protein HEXBP-like	3	513.195	0.38522	0.00019523	79.875	1
1838	CYGCGGYGHIASR	13	Phospho (STY)	_CYGCGGYGHIAS(ph)R_	DN150117_c0_g1_i8	DNA-binding protein HEXBP-like	2	769.289	-0.013616	0.012043	54.237	1
1839	CYQNCGIGEAPAPEPESGGFK	21	Unmodified	_CYQNCGIGEAPAPEPESGGFK_	DN143882_c1_g1_i10	---	3	756.661	0.027178	0.0063267	35.538	1
1840	CYQNCGIGEAPEPTKDR	17	Unmodified	_CYQNCGIGEAPEPTKDR_	DN144044_c0_g2_i1	---	3	665.628	-0.42968	0.00018317	70.802	1
1841	CYQNCGIGEAPEPTKDR	17	Unmodified	_CYQNCGIGEAPEPTKDR_	DN144044_c0_g2_i1	---	3	665.628	0.23137	0.00017925	68.845	1
1842	CYQNCGIGEAPEPTKDR	17	Unmodified	_CYQNCGIGEAPEPTKDR_	DN144044_c0_g2_i1	---	3	665.628	-0.13127	0.00019852	76.158	1
1843	CYSPVHVHPNPAPEEGAR	18	Phospho (STY)	_CYS(ph)PVHVHPNPAPEEGAR_	DN152234_c3_g3_i1	putative sin3b	3	699.638	-0.38046	1.1578e-06	88.09	1
1844	CYSPVHVHPNPAPEEGAR	18	Phospho (STY)	_CYS(ph)PVHVHPNPAPEEGAR_	DN152234_c3_g3_i1	putative sin3b	3	699.638	0.038808	4.7698e-05	79.942	2
1845	CYVDCQVAR	9	Unmodified	_CYVDCQVAR_	DN148084_c0_g1_i1	---	2	585.755	0.36147	4.3409e-06	109.71	1
1846	CYVDCQVAR	9	Unmodified	_CYVDCQVAR_	DN148084_c0_g1_i1	---	2	585.755	0.21232	0.023471	57.859	1
1847	CYVDCQVTK	9	Unmodified	_CYVDCQVTK_	DN143548_c1_g2_i1	---	2	586.757	0.077391	0.0023428	88.495	1
1848	CYVDCQVTK	9	Unmodified	_CYVDCQVTK_	DN143548_c1_g2_i1	---	2	586.757	-0.25094	0.0029025	87.258	1
1849	CYVDCQVTK	9	Unmodified	_CYVDCQVTK_	DN143548_c1_g2_i1	---	2	586.757	0.32689	0.0081823	70.908	1
1850	CYVDCQVTR	9	Unmodified	_CYVDCQVTR_	DN145072_c2_g3_i4	---	2	600.76		0.0096108	68.657	1
1851	CYVDCQVTR	9	Unmodified	_CYVDCQVTR_	DN145072_c2_g3_i4	---	2	600.76	0.10293	0.0081037	71.451	1
1852	CYVDCQVTR	9	Unmodified	_CYVDCQVTR_	DN145072_c2_g3_i4	---	2	600.76	0.24299	0.0064113	79.148	1
1853	CYVDCQVTR	9	Unmodified	_CYVDCQVTR_	DN145072_c2_g3_i4	---	2	600.76	0.080682	0.040895	50.978	1
1854	CYVDCQVTR	9	Unmodified	_CYVDCQVTR_	DN145072_c2_g3_i4	---	2	600.76	0.35137	0.045143	50.108	1
1855	CYVDCQVTR	9	Unmodified	_CYVDCQVTR_	DN145072_c2_g3_i4	---	2	600.76	0.32175	0.017807	61.161	1
1856	DAAIVYDGVYVK	12	Phospho (STY)	_DAAIVY(ph)DGVYVK_	DN147833_c0_g1_i6	adducin related protein	2	696.826	0.017143	0.002411	77.185	1
1857	DAAIVYDGVYVK	12	Phospho (STY)	_DAAIVY(ph)DGVYVK_	DN147833_c0_g1_i6	adducin related protein	2	696.826	-0.23738	0.030978	45.28	1
1858	DAAIVYDGVYVK	12	Phospho (STY)	_DAAIVYDGVY(ph)VK_	DN147833_c0_g1_i6	adducin related protein	2	696.826	0.43547	0.0046022	60.301	1
1859	DAAIVYDGVYVK	12	Phospho (STY)	_DAAIVY(ph)DGVYVK_	DN147833_c0_g1_i6	adducin related protein	2	696.826	-0.057632	0.0041243	67.519	1
1860	DAALDAWAEDVDLR	14	Unmodified	_DAALDAWAEDVDLR_	DN144709_c0_g2_i1	---	2	780.37	0.62036	4.3936e-06	107.35	1
1861	DADELESWMLEK	12	Unmodified	_DADELESWMLEK_	DN152701_c12_g1_i2	Spectrin alpha chain	2	733.329	0.66221	0.00051874	104.24	1
1862	DADELESWMLEK	12	Unmodified	_DADELESWMLEK_	DN152701_c12_g1_i2	Spectrin alpha chain	2	733.329	0.009218	0.00063174	102.87	1
1863	DADELESWMLEK	12	Unmodified	_DADELESWMLEK_	DN152701_c12_g1_i2	Spectrin alpha chain	2	733.329	0.16989	8.258e-08	120.87	1
1864	DAENKEPTLPR	11	Unmodified	_DAENKEPTLPR_	DN144174_c2_g3_i1	---	3	423.886	-0.079709	0.0034618	62.466	1
1865	DAENKEPTLPR	11	Unmodified	_DAENKEPTLPR_	DN144174_c2_g3_i1	---	3	423.886	-0.2351	0.0035898	61.958	1
1866	DAEQAEAWMAK	11	Unmodified	_DAEQAEAWMAK_	DN152701_c12_g1_i2	Spectrin alpha chain	2	625.28	-0.21973	0.00183	85.813	1
1867	DAEQAEAWMAK	11	Unmodified	_DAEQAEAWMAK_	DN152701_c12_g1_i2	Spectrin alpha chain	2	625.28	-0.17139	0.00091461	103.91	1
1868	DAFDLFDVDK	10	Unmodified	_DAFDLFDVDK_	DN142043_c0_g1_i3	centrin-related	2	592.777	0.047673	0.020157	59.418	1
1869	DAGMYPSSTVSPHER	15	Phospho (STY)	_DAGMYPSSTVS(ph)PHER_	DN145714_c0_g2_i2	---	3	571.903		0.0016245	58.024	1
1870	DAGMYPSSTVSPHER	15	Phospho (STY)	_DAGMYPSSTVS(ph)PHER_	DN145714_c0_g2_i2	---	3	571.903		4.8101e-05	64.249	1
1871	DAGMYPSSTVSPHER	15	Phospho (STY)	_DAGMYPSST(ph)VSPHER_	DN145714_c0_g2_i2	---	2	857.351	0.19368	1.0837e-15	90.718	1
1872	DAGTISGMNVLR	12	Unmodified	_DAGTISGMNVLR_	DN142062_c1_g1_i1	heat shock 70 kDa protein cognate 4	2	617.316	0.78632	0.012187	60.255	1
1873	DAGTISGMNVLR	12	Unmodified	_DAGTISGMNVLR_	DN142062_c1_g1_i1	heat shock 70 kDa protein cognate 4	2	617.316	-0.013224	0.0057705	67.385	1
1874	DAHSTLSDITGSGR	14	Unmodified	_DAHSTLSDITGSGR_	DN149108_c0_g2_i3	eukaryotic translation initiation factor 3 subunit 8	3	472.895	0.14737	0.00059023	66.004	1
1875	DAHSTLSDITGSGR	14	Unmodified	_DAHSTLSDITGSGR_	DN149108_c0_g2_i3	eukaryotic translation initiation factor 3 subunit 8	3	472.895	-0.21589	0.00020901	71.558	1
1876	DAHSTLSDITGSGR	14	Unmodified	_DAHSTLSDITGSGR_	DN149108_c0_g2_i3	eukaryotic translation initiation factor 3 subunit 8	2	708.839	-0.15143	9.7077e-06	103.83	1
1877	DAHSTLSDITGSGR	14	Unmodified	_DAHSTLSDITGSGR_	DN149108_c0_g2_i3	eukaryotic translation initiation factor 3 subunit 8	3	472.895	-0.10395	2.6993e-07	109	1
1878	DAIDNYPDFPK	11	Unmodified	_DAIDNYPDFPK_	DN143231_c0_g1_i4	adenine phosphoribosyltransferase	2	647.801	0.42124	0.011607	63.473	1
1879	DAIDNYPDFPK	11	Unmodified	_DAIDNYPDFPK_	DN143231_c0_g1_i4	adenine phosphoribosyltransferase	2	647.801	-0.095863	0.0009847	97.734	2
1880	DAIDNYPDFPK	11	Unmodified	_DAIDNYPDFPK_	DN143231_c0_g1_i4	adenine phosphoribosyltransferase	2	647.801	0.36895	0.0021728	84.479	1
1881	DALGDIANELGGDGSDVGSLDDLR	24	Phospho (STY)	_DALGDIANELGGDGSDVGS(ph)LDDLR_	DN144243_c0_g2_i2	---	3	818.694	0.59817	1.3757e-12	86.434	1
1882	DALSEIPTASLSK	13	Phospho (STY)	_DALS(ph)EIPTASLSK_	DN151734_c2_g1_i1	---	2	706.339	0.058667	0.00044636	80.361	1
1883	DALSEIPTASLSK	13	Phospho (STY)	_DALS(ph)EIPTASLSK_	DN151734_c2_g1_i1	---	2	706.339	0.092164	0.00041914	81.656	1
1884	DALSEIPTASLSK	13	Phospho (STY)	_DALS(ph)EIPTASLSK_	DN151734_c2_g1_i1	---	2	706.339	0.16652	0.00051296	77.191	1
1885	DALSNLDK	8	Unmodified	_DALSNLDK_	DN140795_c1_g2_i1	---	1	875.447	0.71434	2.675e-23	140.63	1
1886	DAPDSNQVLTLDEINK	16	Unmodified	_DAPDSNQVLTLDEINK_	DN151069_c6_g1_i1	---	2	886.439	0.25816	1.9071e-07	99.915	1
1887	DAPSGGSMHDACSLDPTLLVR	21	Phospho (STY)	_DAPSGGSMHDACS(ph)LDPTLLVR_	DN151255_c0_g1_i6	---	3	760.333	0.82095	3.2673e-05	58.272	1
1888	DAPSGGSMHDACSLDPTLLVR	21	Phospho (STY)	_DAPS(ph)GGSMHDACSLDPTLLVR_	DN151255_c0_g1_i6	---	3	760.333	0.5755	0.00063297	48.773	1
1889	DAPSGGSMHDACSLDPTLLVR	21	Phospho (STY)	_DAPSGGSMHDACS(ph)LDPTLLVR_	DN151255_c0_g1_i6	---	3	760.333	0.43396	9.1863e-05	53.481	1
1890	DAPSGGSMHDACSLDPTLLVR	21	Phospho (STY)	_DAPSGGS(ph)MHDACSLDPTLLVR_	DN151255_c0_g1_i6	---	3	760.333	0.44013	0.00019551	51.966	1
1891	DAPSGGSMHDACSLDPTLLVR	21	Phospho (STY)	_DAPSGGS(ph)MHDACSLDPTLLVR_	DN151255_c0_g1_i6	---	3	760.333	0.63503	0.00032976	50.986	1
1892	DAPSGGSMHDACSLDPTLLVR	21	2 Phospho (STY)	_DAPSGGS(ph)MHDACS(ph)LDPTLLVR_	DN151255_c0_g1_i6	---	3	786.988	0.32027	1.694e-06	82.126	1
1893	DAPSGGSMHDACSLDPTLLVR	21	2 Phospho (STY)	_DAPSGGS(ph)MHDACS(ph)LDPTLLVR_	DN151255_c0_g1_i6	---	3	786.988	0.62135	1.8094e-06	62.696	1
1894	DAPSGGSMHDACSLDPTLLVR	21	Oxidation (M),Phospho (STY)	_DAPS(ph)GGSM(ox)HDACSLDPTLLVR_	DN151255_c0_g1_i6	---	3	765.664	0.36068	0.00068474	48.053	1
1895	DAPTQTELQSSLLK	14	Unmodified	_DAPTQTELQSSLLK_	DN152886_c15_g1_i2	---	2	765.904	0.54254	0.0054254	64.244	1
1896	DAPTQTELQSSLLK	14	Unmodified	_DAPTQTELQSSLLK_	DN152886_c15_g1_i2	---	2	765.904	0.52699	0.00022509	85.909	1
1897	DAQNKEPTLPR	11	Unmodified	_DAQNKEPTLPR_	DN144174_c2_g4_i1	---	3	423.558	-0.35584	0.016715	45.653	1
1898	DAQNKEPTLPR	11	Unmodified	_DAQNKEPTLPR_	DN144174_c2_g4_i1	---	3	423.558	-0.15013	0.0083421	53.567	1
1899	DAQNKEPTLPR	11	Unmodified	_DAQNKEPTLPR_	DN144174_c2_g4_i1	---	3	423.558	-0.24932	0.0034618	62.466	1
1900	DASGTLISLDSVDESSGR	18	2 Phospho (STY)	_DASGTLIS(ph)LDS(ph)VDESSGR_	DN149005_c0_g3_i1	---	2	984.895	0.83891	7.1095e-07	92.38	1
1901	DASGVLTELEEPDEAWK	17	Unmodified	_DASGVLTELEEPDEAWK_	DN138870_c0_g2_i2	methylmalonyl-CoA epimerase, mitochondrial-like	2	944.944	0.95385	6.6995e-56	159.34	1
1902	DASGVLTELEEPDEAWK	17	Unmodified	_DASGVLTELEEPDEAWK_	DN138870_c0_g2_i2	methylmalonyl-CoA epimerase, mitochondrial-like	2	944.944	0.8801	1.9822e-82	177.58	1
1903	DASSFDYTDQEK	12	Phospho (STY)	_DASS(ph)FDYTDQEK_	DN145574_c0_g2_i2	src substrate protein p85-like, partial	2	743.275	0.59129	0.0013657	80.746	1
1904	DASSFDYTDQEK	12	Phospho (STY)	_DASS(ph)FDYTDQEK_	DN145574_c0_g2_i2	src substrate protein p85-like, partial	2	743.275	0.2408	0.00010024	108.23	1
1905	DASSFDYTDQEK	12	Phospho (STY)	_DASS(ph)FDYTDQEK_	DN145574_c0_g2_i2	src substrate protein p85-like, partial	2	743.275	0.065026	0.00064552	90.707	1
1906	DASSFDYTDQEK	12	Phospho (STY)	_DASS(ph)FDYTDQEK_	DN145574_c0_g2_i2	src substrate protein p85-like, partial	2	743.275	-0.034649	0.0004215	99.686	1
1907	DASSFDYTDQEK	12	Phospho (STY)	_DAS(ph)SFDYTDQEK_	DN145574_c0_g2_i2	src substrate protein p85-like, partial	2	743.275	0.15982	0.032519	44.252	1
1908	DASTITSGTLSPSPR	15	Phospho (STY)	_DASTITSGTLS(ph)PSPR_	DN137656_c0_g1_i4	---	2	785.361	0.23334	1.7746e-31	148.26	1
1909	DATNVGDEGGFAPNILENK	19	Unmodified	_DATNVGDEGGFAPNILENK_	DN140914_c0_g4_i1	---	3	654.313	0.43523	0.0024881	42.888	1
1910	DATNVGDEGGFAPNILENK	19	Unmodified	_DATNVGDEGGFAPNILENK_	DN140914_c0_g4_i1	---	2	980.966	0.93246	4.5139e-20	113.86	1
1911	DATNVGDEGGFAPNILENK	19	Unmodified	_DATNVGDEGGFAPNILENK_	DN140914_c0_g4_i1	---	2	980.966	0.85799	8.3759e-20	110.44	1
1912	DAVHSCPTCGR	11	Unmodified	_DAVHSCPTCGR_	DN152793_c0_g1_i1	---	3	420.513	-0.50604	0.037683	60	1
1913	DAVHSCPTCGR	11	Unmodified	_DAVHSCPTCGR_	DN152793_c0_g1_i1	---	3	420.513	-0.39939	0.00025622	86.014	1
1914	DAVHSCPTCGR	11	Unmodified	_DAVHSCPTCGR_	DN152793_c0_g1_i1	---	2	630.266	0.049948	0.013667	61.213	1
1915	DAVIDSALKSD	11	Phospho (STY)	_DAVIDSALKS(ph)D_	DN135481_c0_g2_i1	receptor expression-enhancing protein 5-like isoform X3	2	607.271	0.2838	0.022933	65.038	1
1916	DAVIDSALKSD	11	Phospho (STY)	_DAVIDSALKS(ph)D_	DN135481_c0_g2_i1	receptor expression-enhancing protein 5-like isoform X3	2	607.271	-0.33324	0.01235	73.834	1
1917	DAVIDSALKSD	11	Phospho (STY)	_DAVIDSALKS(ph)D_	DN135481_c0_g2_i1	receptor expression-enhancing protein 5-like isoform X3	2	607.271	0.35871	0.0054053	83.823	1
1918	DAVIDSALKSD	11	Phospho (STY)	_DAVIDSALKS(ph)D_	DN135481_c0_g2_i1	receptor expression-enhancing protein 5-like isoform X3	2	607.271	0.17567	0.014112	70.47	1
1919	DAVIDSALKSD	11	Phospho (STY)	_DAVIDSALKS(ph)D_	DN135481_c0_g2_i1	receptor expression-enhancing protein 5-like isoform X3	2	607.271	-0.28883	0.023997	64.52	1
1920	DAVPPSSPNKPFYLPAGR	18	Phospho (STY)	_DAVPPS(ph)SPNKPFYLPAGR_	DN151304_c4_g2_i2	Junctophilin-3, partial	3	664.991	-0.12441	0.0004255	54.834	1
1921	DAVPPSSPNKPFYLPAGR	18	Phospho (STY)	_DAVPPSS(ph)PNKPFYLPAGR_	DN151304_c4_g2_i2	Junctophilin-3, partial	3	664.991	0.065339	0.0052217	41.615	1
1922	DAVSPHHHEPLK	12	Phospho (STY)	_DAVS(ph)PHHHEPLK_	DN145692_c0_g1_i1	cysteine synthase, putative	3	482.889	-0.10482	0.0014339	62.694	1
1923	DAVSPHHHEPLK	12	Phospho (STY)	_DAVS(ph)PHHHEPLK_	DN145692_c0_g1_i1	cysteine synthase, putative	2	723.83		2.7072e-24	107.69	1
1924	DAVSPHHHEPLK	12	Phospho (STY)	_DAVS(ph)PHHHEPLK_	DN145692_c0_g1_i1	cysteine synthase, putative	3	482.889	-0.083556	0.001339	63.473	1
1925	DAVSPHHHEPLK	12	Phospho (STY)	_DAVS(ph)PHHHEPLK_	DN145692_c0_g1_i1	cysteine synthase, putative	2	723.83	-0.37927	0.012737	54.09	1
1926	DAVSPHHHEPLK	12	Phospho (STY)	_DAVS(ph)PHHHEPLK_	DN145692_c0_g1_i1	cysteine synthase, putative	3	482.889	-0.3264	0.0010015	66.246	1
1927	DAVSPHHHEPLK	12	Phospho (STY)	_DAVS(ph)PHHHEPLK_	DN145692_c0_g1_i1	cysteine synthase, putative	2	723.83	-0.23822	8.8917e-13	131.35	1
1928	DAVSPHHHEPLK	12	Phospho (STY)	_DAVS(ph)PHHHEPLK_	DN145692_c0_g1_i1	cysteine synthase, putative	3	482.889	-0.022727	0.0027205	57.164	1
1929	DAVSPHHHEPLK	12	Phospho (STY)	_DAVS(ph)PHHHEPLK_	DN145692_c0_g1_i1	cysteine synthase, putative	2	723.83	0.16751	0.00043832	98.676	1
1930	DAVSPHHHEPLK	12	Phospho (STY)	_DAVS(ph)PHHHEPLK_	DN145692_c0_g1_i1	cysteine synthase, putative	3	482.889	-0.17361	0.0069701	47.712	1
1931	DAVSPHHHEPLK	12	Phospho (STY)	_DAVS(ph)PHHHEPLK_	DN145692_c0_g1_i1	cysteine synthase, putative	3	482.889	-0.037467	0.0081292	45.764	1
1932	DAVSPHHHEPLK	12	Phospho (STY)	_DAVS(ph)PHHHEPLK_	DN145692_c0_g1_i1	cysteine synthase, putative	3	482.889	0.12536	0.0036138	54.09	1
1933	DAVSPHHHEPLK	12	Unmodified	_DAVSPHHHEPLK_	DN145692_c0_g1_i1	cysteine synthase, putative	3	456.234	-0.35409	0.0031733	55.04	1
1934	DAVTYTEHAK	10	Unmodified	_DAVTYTEHAK_	DN147926_c4_g1_i1	---	3	378.852	-0.53144	0.0037606	56.548	1
1935	DAVTYTEHAK	10	Unmodified	_DAVTYTEHAK_	DN147926_c4_g1_i1	---	3	378.852	-0.46824	0.016435	39.625	1
1936	DAVTYTEHAK	10	Unmodified	_DAVTYTEHAK_	DN147926_c4_g1_i1	---	2	567.775	0.36025	0.0029304	82.417	1
1937	DAVTYTEHAK	10	Unmodified	_DAVTYTEHAK_	DN147926_c4_g1_i1	---	3	378.852	-0.52046	0.03472	30.824	1
1938	DAVTYTEHAK	10	Unmodified	_DAVTYTEHAK_	DN147926_c4_g1_i1	---	3	378.852	-0.6119	0.026901	33.89	1
1939	DAVTYTEHAK	10	Unmodified	_DAVTYTEHAK_	DN147926_c4_g1_i1	---	2	567.775		1.5688e-09	90.827	1
1940	DAVTYTEHAK	10	Unmodified	_DAVTYTEHAK_	DN147926_c4_g1_i1	---	3	378.852	-0.35576	0.028946	33.088	1
1941	DAVTYTEHAK	10	Unmodified	_DAVTYTEHAK_	DN147926_c4_g1_i1	---	2	567.775	0.16585	0.0058317	74.841	1
1942	DAVTYTEHAK	10	Unmodified	_DAVTYTEHAK_	DN147926_c4_g1_i1	---	3	378.852	-0.70473	0.038011	29.534	1
1943	DAVTYTEHAK	10	Unmodified	_DAVTYTEHAK_	DN147926_c4_g1_i1	---	2	567.775	0.052824	7.4669e-05	110.53	1
1944	DAVTYTEHAK	10	Unmodified	_DAVTYTEHAK_	DN147926_c4_g1_i1	---	3	378.852	-0.64189	0.026901	33.89	1
1945	DAVTYTEHAK	10	Unmodified	_DAVTYTEHAK_	DN147926_c4_g1_i1	---	2	567.775	-0.092697	0.0096076	67.334	1
1946	DAVTYTEHAK	10	Unmodified	_DAVTYTEHAK_	DN147926_c4_g1_i1	---	3	378.852	-0.73375	0.028946	33.088	1
1947	DAVTYTEHAK	10	Unmodified	_DAVTYTEHAK_	DN147926_c4_g1_i1	---	2	567.775	-0.081823	0.0096076	67.334	1
1948	DAVTYTEHAK	10	Unmodified	_DAVTYTEHAK_	DN147926_c4_g1_i1	---	2	567.775	-0.093669	0.015018	62.633	1
1949	DAVTYTEHAK	10	Unmodified	_DAVTYTEHAK_	DN147926_c4_g1_i1	---	3	378.852	-0.8759	0.015022	40.727	1
1950	DAVTYTEHAK	10	Unmodified	_DAVTYTEHAK_	DN147926_c4_g1_i1	---	2	567.775	0.11235	0.00079655	90.827	1
1951	DAVTYTEHAK	10	Unmodified	_DAVTYTEHAK_	DN147926_c4_g1_i1	---	3	378.852	-0.47367	0.029025	33.057	1
1952	DAVTYTEHAK	10	Unmodified	_DAVTYTEHAK_	DN147926_c4_g1_i1	---	3	378.852	0.071988	0.0077689	48.284	1
1953	DAVTYTEHAK	10	Unmodified	_DAVTYTEHAK_	DN147926_c4_g1_i1	---	2	567.775	0.25392	8.2255e-05	109.79	1
1954	DAVTYTEHAK	10	Unmodified	_DAVTYTEHAK_	DN147926_c4_g1_i1	---	3	378.852	-0.28757	0.037009	29.926	1
1955	DAVTYTEHAK	10	Unmodified	_DAVTYTEHAK_	DN147926_c4_g1_i1	---	2	567.775	-0.069274	0.0066917	72.2	1
1956	DAVTYTEHAK	10	Unmodified	_DAVTYTEHAK_	DN147926_c4_g1_i1	---	2	567.775	-0.14761	0.0017589	85.355	1
1957	DAVTYTEHAK	10	Unmodified	_DAVTYTEHAK_	DN147926_c4_g1_i1	---	3	378.852	-1.1413	0.014161	41.399	1
1958	DAVTYTEHAK	10	Unmodified	_DAVTYTEHAK_	DN147926_c4_g1_i1	---	2	567.775	-0.16866	0.013877	63.624	1
1959	DAVTYTEHAK	10	Unmodified	_DAVTYTEHAK_	DN147926_c4_g1_i1	---	2	567.775	0.16895	0.031474	54.259	1
1960	DAVTYTEHAK	10	Unmodified	_DAVTYTEHAK_	DN147926_c4_g1_i1	---	3	378.852	-0.10603	0.0013658	67.334	1
1961	DAVVTVPAYFNDSQR	15	Unmodified	_DAVVTVPAYFNDSQR_	DN140774_c0_g1_i3	---	2	841.413	0.93526	0.0029979	62.357	1
1962	DAVVTVPAYFNDSQR	15	Unmodified	_DAVVTVPAYFNDSQR_	DN140774_c0_g1_i3	---	2	841.413	0.66256	8.7398e-05	79.652	1
1963	DCDDPNPLIR	10	Unmodified	_DCDDPNPLIR_	DN146412_c0_g1_i1	---	2	607.777	0.27531	0.0014434	87.149	1
1964	DCDKHNPFGPSHPDVEK	17	Unmodified	_DCDKHNPFGPSHPDVEK_	DN145977_c0_g5_i1	Odorant response abnormal protein 4	4	495.473	0.12344	0.0077616	39.338	1
1965	DCEQAEDWMSMR	12	2 Oxidation (M)	_DCEQAEDWM(ox)SM(ox)R_	DN152701_c12_g1_i2	Spectrin alpha chain	2	795.287	0.25737	0.0066454	55.724	1
1966	DCEQAEDWMSMR	12	2 Oxidation (M)	_DCEQAEDWM(ox)SM(ox)R_	DN152701_c12_g1_i2	Spectrin alpha chain	2	795.287	0.00047421	0.028479	41.227	1
1967	DCEQAEDWMSMR	12	Oxidation (M)	_DCEQAEDWM(ox)SMR_	DN152701_c12_g1_i2	Spectrin alpha chain	2	787.289	0.46086	0.0022477	82.069	1
1968	DCEQAEDWMSMR	12	Oxidation (M)	_DCEQAEDWMSM(ox)R_	DN152701_c12_g1_i2	Spectrin alpha chain	2	787.289	0.12727	0.0038011	72.891	1
1969	DCEQAEDWMSMR	12	Oxidation (M)	_DCEQAEDWM(ox)SMR_	DN152701_c12_g1_i2	Spectrin alpha chain	2	787.289	0.014807	0.0028284	79.089	1
1970	DCEQAEDWMSMR	12	Oxidation (M)	_DCEQAEDWMSM(ox)R_	DN152701_c12_g1_i2	Spectrin alpha chain	2	787.289	-0.12329	0.0015019	86.803	1
1971	DCEQAEDWMSMR	12	Unmodified	_DCEQAEDWMSMR_	DN152701_c12_g1_i2	Spectrin alpha chain	2	779.292	-0.40948	1.2548e-47	164.11	2
1972	DCEQAEDWMSMR	12	Unmodified	_DCEQAEDWMSMR_	DN152701_c12_g1_i2	Spectrin alpha chain	2	779.292	0.57341	6.0309e-05	110.8	1
1973	DCEQAEDWMSMR	12	Unmodified	_DCEQAEDWMSMR_	DN152701_c12_g1_i2	Spectrin alpha chain	2	779.292	0.25605	4.9391e-19	140.91	1
1974	DCEQAEDWMSMR	12	Unmodified	_DCEQAEDWMSMR_	DN152701_c12_g1_i2	Spectrin alpha chain	2	779.292	0.07363	9.8421e-106	197.07	2
1975	DCEQAEDWMSMR	12	Phospho (STY)	_DCEQAEDWMS(ph)MR_	DN152701_c12_g1_i2	Spectrin alpha chain	2	819.275	1.1826	0.0049819	62.861	1
1976	DCFSFANSEGTVDK	14	Unmodified	_DCFSFANSEGTVDK_	DN144044_c0_g2_i1	---	2	788.833	0.66594	3.2639e-09	83.633	1
1977	DCFSFANSEGTVDK	14	Unmodified	_DCFSFANSEGTVDK_	DN144044_c0_g2_i1	---	2	788.833	0.31611	8.5233e-38	155.39	2
1978	DCFSFANSEGTVDK	14	Unmodified	_DCFSFANSEGTVDK_	DN144044_c0_g2_i1	---	2	788.833	0.46873	0.0031841	60.549	1
1979	DCGIAEAPEPETGGFR	16	Unmodified	_DCGIAEAPEPETGGFR_	DN141968_c0_g2_i1	---	2	853.378	0.56801	0.00057859	75.018	1
1980	DCTDGSDELPNFCPELKPVPSGVR	24	Unmodified	_DCTDGSDELPNFCPELKPVPSGVR_	DN152826_c7_g1_i1	---	3	897.079	0.584	3.0534e-13	92.565	1
1981	DCTDGSDELPNFCPELKPVPSGVR	24	Unmodified	_DCTDGSDELPNFCPELKPVPSGVR_	DN152826_c7_g1_i1	---	3	897.079	0.31483	1.687e-16	100.94	2
1982	DCTDGSDELPNFCPELKPVPSGVR	24	Unmodified	_DCTDGSDELPNFCPELKPVPSGVR_	DN152826_c7_g1_i1	---	3	897.079	0.61497	8.6274e-21	107.88	1
1983	DCTDGSDELPNFCPELKPVPSGVR	24	Unmodified	_DCTDGSDELPNFCPELKPVPSGVR_	DN152826_c7_g1_i1	---	3	897.079	0.37711	2.1658e-12	87.468	1
1984	DCWQDCSGWTNSDK	14	Unmodified	_DCWQDCSGWTNSDK_	DN142568_c0_g1_i3	---	2	879.828	0.095444	1.899e-20	139.77	1
1985	DCWQDCSGWTNSDK	14	Unmodified	_DCWQDCSGWTNSDK_	DN142568_c0_g1_i3	---	2	879.828	0.089011	6.2444e-38	156.24	1
1986	DCWQDCSGWTNSDK	14	Unmodified	_DCWQDCSGWTNSDK_	DN142568_c0_g1_i3	---	2	879.828	0.54822	1.7286e-10	125.22	1
1987	DDDCKPWVLPSVR	13	Unmodified	_DDDCKPWVLPSVR_	DN143852_c0_g1_i2	aspartate aminotransferase, mitochondrial-like	3	529.593	0.032469	0.00025572	78.401	2
1988	DDDCKPWVLPSVR	13	Unmodified	_DDDCKPWVLPSVR_	DN143852_c0_g1_i2	aspartate aminotransferase, mitochondrial-like	3	529.593	0.25055	0.0055026	56.139	2
1989	DDDCKPWVLPSVR	13	Unmodified	_DDDCKPWVLPSVR_	DN143852_c0_g1_i2	aspartate aminotransferase, mitochondrial-like	3	529.593	0.53805	0.00069719	71.933	2
1990	DDDCKPWVLPSVR	13	Unmodified	_DDDCKPWVLPSVR_	DN143852_c0_g1_i2	aspartate aminotransferase, mitochondrial-like	3	529.593	-0.24144	0.0015058	66.989	1
1991	DDEYDFLFK	9	Unmodified	_DDEYDFLFK_	DN145269_c0_g4_i1	ras-related protein Rab-11B	2	596.264	0.1445	0.027735	55.461	1
1992	DDGGSEITNYILEK	14	Unmodified	_DDGGSEITNYILEK_	DN152455_c0_g6_i1	---	2	777.37	0.60099	1.7614e-09	118.08	1
1993	DDGGSEITNYILEK	14	Unmodified	_DDGGSEITNYILEK_	DN152455_c0_g6_i1	---	2	777.37	0.82328	0.00024246	83.692	1
1994	DDGLTGGPNSGIGGLK	16	Unmodified	_DDGLTGGPNSGIGGLK_	DN152432_c2_g1_i2	titin, putative	2	729.365	-0.28604	1.9348e-31	147.39	1
1995	DDGLTGGPNSGIGGLK	16	Unmodified	_DDGLTGGPNSGIGGLK_	DN152432_c2_g1_i2	titin, putative	2	729.365	0.23123	2.2892e-78	176.4	1
1996	DDGLTGGPNSGIGGLK	16	Unmodified	_DDGLTGGPNSGIGGLK_	DN152432_c2_g1_i2	titin, putative	2	729.365	0.3161	2.6141e-23	134.88	1
1997	DDGLTGGPNSGIGGLK	16	Unmodified	_DDGLTGGPNSGIGGLK_	DN152432_c2_g1_i2	titin, putative	2	729.365	0.41943	6.5825e-41	155.43	1
1998	DDGNANITGYTIQK	14	Unmodified	_DDGNANITGYTIQK_	DN131875_c0_g1_i2	---	2	755.363	-0.0080289	1.0521e-05	103.3	1
1999	DDGNANITGYTIQK	14	Unmodified	_DDGNANITGYTIQK_	DN131875_c0_g1_i2	---	2	755.363	0.025604	3.5731e-05	100.4	1
[truncated: 20,475 more rows]
