# Supplementary material for: Protein phosphorylation networks in spargana of Spirometra erinaceieuropaei revealed by phosphoproteomic analysis
Source: Parasit Vectors. 2020 May 13;13:248. doi: 10.1186/s13071-020-04119-w (PMC7218563; doi:10.1186/s13071-020-04119-w)
Supplement: Supplementary file 3 — Additional file 3: Table S3. Detailed list of GO terms classification. [file 13071_2020_4119_MOESM3_ESM.xlsx]

## Sheet: ident Classification
GO Terms Level 1	GO Terms Level 2	No. of Protein	Protein IDs
Biological Process	cellular process	285	DN147457_c0_g2_i1 DN141221_c8_g1_i1 DN110421_c2_g1_i1 DN146048_c0_g1_i5 DN152831_c11_g2_i1 DN140977_c0_g1_i1 DN39969_c0_g1_i1 DN142798_c0_g3_i1 DN147565_c0_g1_i3 DN151563_c5_g1_i1 DN147599_c0_g2_i3 DN146391_c1_g1_i3 DN152438_c11_g1_i1 DN143939_c0_g1_i1 DN137492_c0_g1_i1 DN141760_c0_g3_i3 DN152935_c18_g1_i3 DN150806_c0_g1_i1 DN143027_c0_g2_i1 DN151056_c1_g1_i1 DN145965_c0_g1_i1 DN148193_c2_g4_i1 D…
	metabolic process	207	DN150011_c4_g1_i1 DN147019_c1_g1_i1 DN150134_c1_g1_i3 DN147457_c0_g2_i1 DN147025_c0_g1_i3 DN136227_c0_g1_i8 DN146048_c0_g1_i5 DN152831_c11_g2_i1 DN152028_c1_g1_i1 DN144158_c3_g5_i2 DN152598_c13_g1_i1 DN149871_c3_g4_i1 DN138430_c0_g1_i1 DN138660_c0_g2_i2 DN143236_c1_g6_i1 DN147565_c0_g1_i3 DN144066_c0_g1_i3 DN140458_c1_g1_i1 DN152438_c11_g1_i1 DN143939_c0_g1_i1 DN141760_c0_g3_i3 DN152935_c18_g1_i3…
	single-organism process	169	DN150011_c4_g1_i1 DN148049_c0_g1_i1 DN147025_c0_g1_i3 DN141832_c0_g1_i1 DN122008_c0_g3_i1 DN39969_c0_g1_i1 DN145515_c0_g1_i3 DN152598_c13_g1_i1 DN147061_c0_g1_i1 DN138430_c0_g1_i1 DN138660_c0_g2_i2 DN142798_c0_g3_i1 DN144066_c0_g1_i3 DN151563_c5_g1_i1 DN147599_c0_g2_i3 DN152438_c11_g1_i1 DN143939_c0_g1_i1 DN141760_c0_g3_i3 DN152935_c18_g1_i3 DN151698_c5_g2_i5 DN139452_c0_g3_i1 DN150806_c0_g1_i1 D…
	biological regulation	117	DN152643_c4_g1_i1 DN141832_c0_g1_i1 DN148670_c0_g1_i2 DN152795_c11_g1_i5 DN122008_c0_g3_i1 DN39969_c0_g1_i1 DN148164_c0_g1_i1 DN152138_c11_g1_i1 DN145515_c0_g1_i3 DN147061_c0_g1_i1 DN151786_c2_g1_i1 DN149120_c0_g1_i3 DN151176_c2_g2_i1 DN150711_c1_g1_i1 DN138660_c0_g2_i2 DN148425_c0_g1_i2 DN142798_c0_g3_i1 DN104504_c0_g1_i1 DN151563_c5_g1_i1 DN151544_c1_g2_i2 DN147599_c0_g2_i3 DN152438_c11_g1_i1 D…
	response to stimulus	78	DN152643_c4_g1_i1 DN141832_c0_g1_i1 DN148670_c0_g1_i2 DN141221_c8_g1_i1 DN110421_c2_g1_i1 DN124442_c1_g1_i1 DN122008_c0_g3_i1 DN39969_c0_g1_i1 DN152138_c11_g1_i1 DN147061_c0_g1_i1 DN121322_c1_g1_i1 DN149120_c0_g1_i3 DN151176_c2_g2_i1 DN150711_c1_g1_i1 DN148425_c0_g1_i2 DN142798_c0_g3_i1 DN151544_c1_g2_i2 DN147599_c0_g2_i3 DN152438_c11_g1_i1 DN145813_c0_g1_i2 DN152507_c7_g1_i2 DN148220_c0_g2_i2 DN…
	signaling	70	DN152643_c4_g1_i1 DN141832_c0_g1_i1 DN148670_c0_g1_i2 DN122008_c0_g3_i1 DN39969_c0_g1_i1 DN152138_c11_g1_i1 DN147061_c0_g1_i1 DN149120_c0_g1_i3 DN151176_c2_g2_i1 DN150711_c1_g1_i1 DN148425_c0_g1_i2 DN142798_c0_g3_i1 DN151563_c5_g1_i1 DN151544_c1_g2_i2 DN147599_c0_g2_i3 DN152438_c11_g1_i1 DN145813_c0_g1_i2 DN152507_c7_g1_i2 DN148220_c0_g2_i2 DN149387_c2_g1_i7 DN150806_c0_g1_i1 DN151994_c8_g1_i1 DN…
	localization	60	DN148049_c0_g1_i1 DN150754_c3_g2_i1 DN150622_c1_g3_i2 DN146525_c0_g1_i1 DN150476_c2_g2_i2 DN152143_c4_g1_i1 DN150354_c1_g3_i2 DN149769_c0_g1_i1 DN150794_c1_g2_i2 DN150670_c1_g3_i1 DN150905_c1_g1_i5 DN148264_c1_g4_i1 DN143987_c1_g2_i7 DN151563_c5_g1_i1 DN151833_c3_g1_i1 DN149070_c0_g1_i6 DN129503_c0_g1_i2 DN145511_c0_g1_i1 DN206833_c0_g1_i1 DN152338_c7_g1_i1 DN149021_c1_g2_i1 DN144912_c1_g1_i1 DN1…
	cellular component organization or biogenesis	24	DN146605_c0_g4_i2 DN152667_c5_g1_i1 DN145985_c5_g1_i1 DN106163_c0_g1_i1 DN140977_c0_g1_i1 DN141591_c0_g2_i1 DN138749_c0_g1_i1 DN144391_c0_g1_i2 DN108600_c0_g1_i1 DN152189_c6_g1_i1 DN148552_c1_g2_i3 DN150979_c0_g1_i1 DN148997_c0_g1_i1 DN141818_c0_g1_i1 DN149822_c0_g1_i2 DN131782_c0_g1_i1 DN149660_c0_g1_i7 DN148474_c0_g1_i1 DN149505_c0_g1_i1 DN149544_c0_g1_i2 DN149805_c0_g1_i5 DN146391_c1_g1_i3 DN1…
	other	11	DN152418_c10_g1_i1 DN151864_c0_g2_i1 DN152483_c4_g1_i1 DN152003_c6_g1_i1 DN150426_c0_g1_i1 DN145985_c5_g1_i1 DN152092_c6_g1_i1 DN147981_c0_g1_i3 DN152189_c6_g1_i1 DN149660_c0_g1_i7 DN149968_c0_g1_i1
Cellular Component	cell	153	DN147019_c1_g1_i1 DN151416_c5_g2_i2 DN150426_c0_g1_i1 DN143565_c2_g1_i2 DN140977_c0_g1_i1 DN150622_c1_g3_i2 DN138749_c0_g1_i1 DN141983_c1_g2_i1 DN138392_c0_g1_i1 DN151563_c5_g1_i1 DN146391_c1_g1_i3 DN143939_c0_g1_i1 DN144818_c0_g1_i2 DN137492_c0_g1_i1 DN141760_c0_g3_i3 DN144912_c1_g1_i1 DN151994_c8_g1_i1 DN143027_c0_g2_i1 DN152922_c4_g1_i3 DN145965_c0_g1_i1 DN148193_c2_g4_i1 DN142508_c1_g1_i3 DN1…
	organelle	94	DN147019_c1_g1_i1 DN151416_c5_g2_i2 DN59351_c0_g1_i2 DN140977_c0_g1_i1 DN148164_c0_g1_i1 DN147981_c0_g1_i3 DN145123_c0_g1_i2 DN150979_c0_g1_i1 DN138392_c0_g1_i1 DN151563_c5_g1_i1 DN146391_c1_g1_i3 DN137492_c0_g1_i1 DN145511_c0_g1_i1 DN146141_c0_g1_i3 DN149561_c5_g1_i1 DN148561_c0_g2_i6 DN146605_c0_g4_i2 DN144912_c1_g1_i1 DN125087_c0_g2_i1 DN139316_c0_g1_i1 DN143027_c0_g2_i1 DN152922_c4_g1_i3 DN14…
	membrane	78	DN148049_c0_g1_i1 DN151864_c0_g2_i1 DN152418_c10_g1_i1 DN141832_c0_g1_i1 DN150426_c0_g1_i1 DN149120_c0_g1_i3 DN152143_c4_g1_i1 DN149769_c0_g1_i1 DN141025_c0_g5_i1 DN150905_c1_g1_i5 DN148425_c0_g1_i2 DN151833_c3_g1_i1 DN145511_c0_g1_i1 DN139316_c0_g1_i1 DN142508_c1_g1_i3 DN151882_c5_g2_i1 DN152003_c6_g1_i1 DN146456_c0_g1_i5 DN147562_c0_g2_i3 DN152538_c9_g1_i1 DN144974_c0_g1_i4 DN150860_c2_g1_i1 DN…
	macromolecular complex	70	DN147019_c1_g1_i1 DN152418_c10_g1_i1 DN150622_c1_g3_i2 DN148164_c0_g1_i1 DN141983_c1_g2_i1 DN150979_c0_g1_i1 DN146391_c1_g1_i3 DN137492_c0_g1_i1 DN145511_c0_g1_i1 DN149561_c5_g1_i1 DN148561_c0_g2_i6 DN146605_c0_g4_i2 DN144912_c1_g1_i1 DN125087_c0_g2_i1 DN141031_c0_g1_i1 DN143027_c0_g2_i1 DN145965_c0_g1_i1 DN133355_c0_g1_i1 DN149224_c2_g1_i6 DN152569_c10_g1_i1 DN151281_c2_g1_i5 DN149053_c0_g1_i1 D…
	supramolecular complex	11	DN144487_c7_g1_i1 DN147383_c0_g2_i1 DN147093_c5_g3_i1 DN141650_c4_g7_i2 DN143508_c2_g4_i2 DN148344_c0_g1_i2 DN146037_c1_g3_i1 DN142660_c2_g1_i1 DN148561_c0_g2_i6 DN142215_c1_g4_i1 DN145123_c0_g1_i2
	cell junction	6	DN146822_c0_g2_i1 DN152189_c6_g1_i1 DN152667_c5_g1_i1 DN149217_c1_g1_i2 DN146822_c0_g2_i2 DN149069_c1_g1_i1
	other	4	DN148164_c0_g1_i1 DN152891_c16_g1_i2 DN151563_c5_g1_i1 DN150180_c0_g1_i4
Molecular Function	binding	578	DN147457_c0_g2_i1 DN138810_c0_g1_i1 DN138663_c0_g1_i1 DN150426_c0_g1_i1 DN141221_c8_g1_i1 DN110421_c2_g1_i1 DN152842_c6_g1_i2 DN145971_c1_g1_i5 DN150633_c3_g1_i4 DN139976_c0_g1_i3 DN39969_c0_g1_i1 DN143105_c0_g1_i8 DN151889_c2_g1_i1 DN151863_c9_g1_i2 DN150893_c1_g2_i1 DN152881_c4_g1_i1 DN138902_c3_g1_i1 DN145567_c1_g1_i1 DN151563_c5_g1_i1 DN147599_c0_g2_i3 DN132160_c0_g1_i1 DN143871_c0_g1_i1 DN14…
	catalytic activity	244	DN150011_c4_g1_i1 DN150134_c1_g1_i3 DN147457_c0_g2_i1 DN147025_c0_g1_i3 DN136227_c0_g1_i8 DN152842_c6_g1_i2 DN146048_c0_g1_i5 DN152831_c11_g2_i1 DN152028_c1_g1_i1 DN144158_c3_g5_i2 DN45710_c0_g1_i1 DN128796_c0_g1_i1 DN149871_c3_g4_i1 DN138430_c0_g1_i1 DN138660_c0_g2_i2 DN143236_c1_g6_i1 DN152881_c4_g1_i1 DN147565_c0_g1_i3 DN144066_c0_g1_i3 DN151998_c5_g1_i1 DN140458_c1_g1_i1 DN143939_c0_g1_i1 DN1…
	molecular function regulator	37	DN151301_c1_g3_i1 DN143384_c0_g2_i1 DN152643_c4_g1_i1 DN140984_c0_g2_i5 DN152184_c7_g1_i1 DN148670_c0_g1_i2 DN152795_c11_g1_i5 DN152891_c16_g1_i2 DN131661_c0_g1_i2 DN140984_c0_g2_i1 DN152657_c12_g1_i3 DN149668_c0_g1_i2 DN141041_c0_g1_i2 DN151553_c2_g1_i1 DN147187_c0_g1_i1 DN151544_c1_g2_i2 DN152949_c17_g2_i3 DN140984_c0_g2_i3 DN144818_c0_g1_i2 DN137811_c0_g1_i1 DN151267_c4_g2_i2 DN149569_c0_g2_i1…
	transporter activity	29	DN149021_c1_g2_i1 DN148049_c0_g1_i1 DN149630_c0_g1_i4 DN151028_c4_g1_i3 DN152404_c5_g1_i1 DN146456_c0_g1_i5 DN152075_c5_g1_i1 DN148617_c1_g1_i1 DN150860_c2_g1_i1 DN212746_c0_g1_i1 DN151882_c5_g1_i1 DN128796_c0_g1_i1 DN152020_c4_g1_i5 DN145689_c2_g2_i1 DN151083_c2_g1_i1 DN150354_c1_g3_i2 DN143470_c7_g1_i2 DN150670_c1_g3_i1 DN150905_c1_g1_i5 DN149374_c0_g2_i1 DN143987_c1_g2_i7 DN151805_c4_g1_i2 DN1…
	structural molecule activity	24	DN144487_c7_g1_i1 DN125087_c0_g2_i1 DN147019_c1_g1_i1 DN151991_c4_g1_i1 DN143069_c2_g1_i1 DN152667_c5_g1_i1 DN133310_c0_g2_i1 DN148344_c0_g1_i2 DN146037_c1_g3_i1 DN115452_c0_g2_i1 DN147981_c0_g1_i3 DN136041_c0_g1_i2 DN145123_c0_g1_i2 DN142660_c2_g1_i1 DN152189_c6_g1_i1 DN147383_c0_g2_i1 DN136067_c0_g1_i1 DN141650_c4_g7_i2 DN143508_c2_g4_i2 DN134540_c0_g1_i2 DN145511_c0_g1_i1 DN126231_c0_g1_i1 DN1…
	signal transducer activity	13	DN150354_c1_g3_i2 DN148425_c0_g1_i2 DN147971_c1_g2_i1 DN141832_c0_g1_i1 DN147725_c0_g1_i1 DN143952_c0_g1_i1 DN149948_c0_g2_i3 DN148265_c0_g1_i1 DN138287_c1_g3_i1 DN150797_c1_g1_i1 DN137514_c0_g1_i1 DN148220_c0_g2_i2 DN144839_c0_g2_i2
	other	20	DN148801_c0_g4_i1 DN141832_c0_g1_i1 DN145577_c0_g2_i1 DN149412_c1_g1_i1 DN139748_c0_g1_i2 DN147942_c0_g1_i1 DN148164_c0_g1_i1 DN128796_c0_g1_i1 DN145515_c0_g1_i3 DN148265_c0_g1_i1 DN145778_c1_g1_i1 DN150354_c1_g3_i2 DN138660_c0_g2_i2 DN148425_c0_g1_i2 DN149505_c0_g1_i1 DN147725_c0_g1_i1 DN149948_c0_g2_i3 DN143952_c0_g1_i1 DN150797_c1_g1_i1 DN143936_c0_g1_i5
