# Supplementary material for: Protein phosphorylation networks in spargana of Spirometra erinaceieuropaei revealed by phosphoproteomic analysis
Source: Parasit Vectors. 2020 May 13;13:248. doi: 10.1186/s13071-020-04119-w (PMC7218563; doi:10.1186/s13071-020-04119-w)
Supplement: Supplementary file 4 — Additional file 4: Table S4. Subcellular classification of phosphorylated proteins. [file 13071_2020_4119_MOESM4_ESM.xlsx]

## Sheet: ident Classification
Subcellular Location	No. of Protein	Protein IDs
nucleus	712	DN147457_c0_g2_i1 DN152212_c7_g1_i1 DN138810_c0_g1_i1 DN138663_c0_g1_i1 DN141221_c8_g1_i1 DN133925_c0_g1_i1 DN149503_c1_g3_i1 DN145971_c1_g1_i5 DN176588_c0_g1_i1 DN145381_c0_g1_i1 DN144158_c3_g5_i2 DN150069_c1_g1_i9 DN152482_c9_g1_i1 DN152136_c7_g3_i1 DN151889_c2_g1_i1 DN148091_c0_g1_i3 DN150838_c1_g1_i2 DN138902_c3_g1_i1 DN145567_c1_g1_i1 DN152778_c4_g1_i1 DN151563_c5_g1_i1 DN151081_c1_g2_i1 DN1…
cytoplasm	364	DN147999_c0_g1_i1 DN151898_c4_g2_i1 DN110421_c2_g1_i1 DN149803_c1_g3_i2 DN139976_c0_g1_i3 DN150494_c3_g3_i2 DN39969_c0_g1_i1 DN149192_c0_g1_i5 DN144283_c0_g5_i2 DN141983_c1_g2_i1 DN143105_c0_g1_i8 DN148094_c0_g2_i1 DN143236_c1_g6_i1 DN147306_c0_g2_i1 DN142798_c0_g3_i1 DN147565_c0_g1_i3 DN147817_c1_g2_i1 DN147599_c0_g2_i3 DN144818_c0_g1_i2 DN137492_c0_g1_i1 DN143871_c0_g1_i1 DN138465_c6_g1_i1 DN12…
extracellular	230	DN144565_c0_g5_i1 DN151962_c6_g1_i1 DN147741_c1_g1_i2 DN152737_c10_g1_i1 DN149872_c0_g2_i3 DN78062_c0_g1_i1 DN141592_c0_g1_i3 DN146866_c0_g1_i2 DN152446_c9_g1_i2 DN152891_c16_g1_i2 DN38878_c0_g1_i1 DN151161_c2_g2_i1 DN152752_c2_g1_i2 DN145235_c3_g2_i1 DN140875_c1_g1_i4 DN138430_c0_g1_i1 DN138660_c0_g2_i2 DN152205_c10_g1_i2 DN145670_c1_g1_i1 DN135223_c0_g1_i3 DN144066_c0_g1_i3 DN135996_c1_g1_i6 DN…
mitochondria	173	DN150134_c1_g1_i3 DN152841_c8_g1_i1 DN143177_c2_g1_i1 DN149650_c1_g1_i2 DN45710_c0_g1_i1 DN128796_c0_g1_i1 DN144803_c0_g1_i1 DN150491_c1_g1_i1 DN143520_c0_g1_i1 DN151021_c3_g3_i1 DN151863_c9_g1_i2 DN142563_c0_g1_i1 DN196980_c0_g1_i1 DN148264_c1_g4_i1 DN140458_c1_g1_i1 DN146470_c0_g2_i1 DN141653_c0_g2_i4 DN151423_c4_g2_i1 DN149569_c0_g2_i1 DN145234_c0_g2_i2 DN149431_c0_g1_i1 DN106237_c0_g1_i1 DN14…
plasma membrane	139	DN148049_c0_g1_i1 DN141832_c0_g1_i1 DN150426_c0_g1_i1 DN152842_c6_g1_i2 DN150956_c3_g1_i2 DN150900_c2_g1_i1 DN147326_c0_g1_i1 DN148756_c0_g1_i3 DN152953_c24_g1_i1 DN152220_c8_g1_i3 DN152143_c4_g1_i1 DN149791_c1_g1_i2 DN150020_c0_g4_i1 DN137453_c0_g2_i6 DN151833_c3_g1_i1 DN148235_c0_g3_i1 DN141760_c0_g3_i3 DN152935_c18_g1_i3 DN151521_c2_g1_i2 DN152922_c4_g1_i3 DN151056_c1_g1_i1 DN152003_c6_g1_i1 D…
cytoplasm,nucleus	104	DN150254_c0_g3_i1 DN148591_c0_g3_i2 DN149466_c1_g2_i2 DN152483_c4_g1_i1 DN146048_c0_g1_i5 DN150633_c3_g1_i4 DN122008_c0_g3_i1 DN152362_c6_g1_i1 DN144786_c0_g1_i3 DN141795_c4_g3_i1 DN139638_c0_g2_i2 DN145235_c2_g4_i1 DN147050_c1_g2_i1 DN152881_c4_g1_i1 DN148877_c0_g1_i4 DN148963_c0_g2_i7 DN129550_c0_g1_i1 DN147930_c0_g2_i3 DN152087_c5_g1_i2 DN151883_c6_g2_i2 DN152849_c5_g1_i1 DN149134_c0_g1_i1 DN1…
cytoskeleton	16	DN145269_c0_g4_i1 DN143044_c0_g1_i2 DN146037_c1_g3_i1 DN149479_c2_g5_i1 DN144080_c0_g1_i4 DN148274_c1_g1_i2 DN143319_c0_g1_i1 DN144292_c0_g2_i1 DN150893_c1_g2_i1 DN147073_c2_g2_i1 DN149837_c0_g4_i1 DN146220_c0_g2_i1 DN146911_c2_g1_i2 DN142312_c0_g2_i1 DN143939_c0_g1_i1 DN138182_c0_g4_i1
mitochondria,nucleus	5	DN147170_c0_g4_i2 DN138939_c0_g2_i1 DN140513_c2_g2_i1 DN146499_c0_g3_i2 DN135197_c1_g1_i6
extracellular,plasma membrane	4	DN152092_c6_g1_i1 DN152632_c7_g1_i1 DN151937_c8_g1_i1 DN152264_c5_g1_i3
peroxisome	4	DN147807_c0_g4_i1 DN150921_c1_g3_i1 DN150574_c2_g1_i2 DN151845_c9_g1_i2
cytoplasm,mitochondria	3	DN148105_c0_g3_i1 DN139992_c0_g1_i1 DN147555_c1_g1_i1
endoplasmic reticulum	2	DN152418_c10_g1_i1 DN147363_c0_g4_i1
Golgi apparatus	1	DN143069_c2_g1_i1
endoplasmic reticulum,mitochondria	1	DN147236_c0_g1_i1
