# Supplementary material for: Protein phosphorylation networks in spargana of Spirometra erinaceieuropaei revealed by phosphoproteomic analysis
Source: Parasit Vectors. 2020 May 13;13:248. doi: 10.1186/s13071-020-04119-w (PMC7218563; doi:10.1186/s13071-020-04119-w)
Supplement: Supplementary file 6 — Additional file 6: Table S5. Functional enrichment of phosphoproteins in the GO analysis. [file 13071_2020_4119_MOESM6_ESM.xlsx]

## Sheet: Sheet1
	Motif Logo	Motif	Motif Score	Foreground		Background		Fold Increase
				Matches	Size	Matches	Size
1		...R..SP.....	32	133	2669	3308	730999	11.01
2		R.....SP.....	28.12	86	2536	2580	727691	9.56
3		...RR.S......	32	136	2450	3999	725111	10.07
4		.R....SP.....	27.99	78	2314	2440	721112	9.96
5		....P.SP.....	25.38	91	2236	3829	718672	7.64
6		..RR..S......	25.31	84	2145	3540	714843	7.91
7		......SP....R	24.29	56	2061	2222	711303	8.7
8		...RK.S......	23.05	48	2005	1979	709081	8.58
9		......SP.....	16	334	1957	33691	707102	3.58
10		...R..S....P.	23.51	49	1623	2147	673411	9.47
11		...R..S......	16	282	1574	31856	671264	3.78
12		...KR.S......	24	32	1292	2208	639408	7.17
13		R.....S.D....	22.63	26	1260	1973	637200	6.66
14		...K..S......	15.05	126	1234	29789	635227	2.18
15		....R.S......	15.18	131	1108	33509	605438	2.14
16		......S.D....	11.47	101	977	28024	571929	2.11
17		R.....S......	11.3	105	876	31779	543905	2.05
18		.R....S......	11.3	95	771	29506	512126	2.14
19		......S.E....	9.88	87	676	29826	482620	2.08
20		..R...S......	6.79	64	589	24602	452794	2
21		K.....S......	6.31	52	525	20095	428192	2.11
22		......TPP....	27.94	42	300	2478	484168	27.35
23		...R..TP.....	24.48	25	258	1612	481690	28.95
24		......TP.....	16	88	233	27053	480078	6.7
25		...R..T......	16	44	145	25611	453025	5.37

## Sheet: Sheet2
ID	Protein accession	Position	Motif Logo
DN152854_c10_g1_i2-2962	DN152854_c10_g1_i2	2962	......S.D....
DN152883_c14_g1_i1-1844	DN152883_c14_g1_i1	1844	......S.D....
DN151845_c9_g1_i2-1617	DN151845_c9_g1_i2	1617	......S.D....
DN152110_c4_g1_i1-1525	DN152110_c4_g1_i1	1525	......S.D....
DN152703_c9_g1_i2-1495	DN152703_c9_g1_i2	1495	......S.D....
DN152631_c10_g1_i2-1252	DN152631_c10_g1_i2	1252	......S.D....
DN152869_c12_g1_i2-1241	DN152869_c12_g1_i2	1241	......S.D....
DN152682_c6_g1_i2-1222	DN152682_c6_g1_i2	1222	......S.D....
DN149668_c0_g1_i2-1139	DN149668_c0_g1_i2	1139	......S.D....
DN152271_c9_g1_i2-1100	DN152271_c9_g1_i2	1100	......S.D....
DN150663_c1_g1_i1-1090	DN150663_c1_g1_i1	1090	......S.D....
DN152891_c16_g1_i2-1025	DN152891_c16_g1_i2	1025	......S.D....
DN152527_c11_g1_i1-918	DN152527_c11_g1_i1	918	......S.D....
DN151189_c5_g1_i2-891	DN151189_c5_g1_i2	891	......S.D....
DN147974_c0_g1_i1-811	DN147974_c0_g1_i1	811	......S.D....
DN152287_c8_g1_i1-793	DN152287_c8_g1_i1	793	......S.D....
DN150273_c1_g2_i1-783	DN150273_c1_g2_i1	783	......S.D....
DN150128_c0_g1_i1-752	DN150128_c0_g1_i1	752	......S.D....
DN151469_c7_g1_i5-692	DN151469_c7_g1_i5	692	......S.D....
DN152247_c5_g1_i1-629	DN152247_c5_g1_i1	629	......S.D....
DN150794_c1_g2_i2-615	DN150794_c1_g2_i2	615	......S.D....
DN151469_c7_g1_i5-539	DN151469_c7_g1_i5	539	......S.D....
DN152443_c8_g2_i2-530	DN152443_c8_g2_i2	530	......S.D....
DN152701_c12_g1_i2-526	DN152701_c12_g1_i2	526	......S.D....
DN152189_c6_g1_i1-521	DN152189_c6_g1_i1	521	......S.D....
DN151563_c5_g1_i1-500	DN151563_c5_g1_i1	500	......S.D....
DN139318_c1_g1_i1-487	DN139318_c1_g1_i1	487	......S.D....
DN150333_c0_g3_i1-470	DN150333_c0_g3_i1	470	......S.D....
DN149990_c0_g2_i1-451	DN149990_c0_g2_i1	451	......S.D....
DN148774_c2_g1_i1-428	DN148774_c2_g1_i1	428	......S.D....
DN151034_c5_g1_i1-414	DN151034_c5_g1_i1	414	......S.D....
DN151010_c2_g2_i1-389	DN151010_c2_g2_i1	389	......S.D....
DN146683_c0_g1_i2-389	DN146683_c0_g1_i2	389	......S.D....
DN152651_c10_g2_i1-379	DN152651_c10_g2_i1	379	......S.D....
DN147473_c0_g2_i3-357	DN147473_c0_g2_i3	357	......S.D....
DN146618_c1_g1_i1-340	DN146618_c1_g1_i1	340	......S.D....
DN137549_c0_g1_i1-334	DN137549_c0_g1_i1	334	......S.D....
DN142717_c0_g1_i2-326	DN142717_c0_g1_i2	326	......S.D....
DN152579_c12_g1_i1-298	DN152579_c12_g1_i1	298	......S.D....
DN136311_c0_g1_i1-288	DN136311_c0_g1_i1	288	......S.D....
DN150301_c0_g2_i1-280	DN150301_c0_g2_i1	280	......S.D....
DN148820_c1_g1_i6-254	DN148820_c1_g1_i6	254	......S.D....
DN151545_c4_g4_i1-245	DN151545_c4_g4_i1	245	......S.D....
DN147852_c0_g1_i5-213	DN147852_c0_g1_i5	213	......S.D....
DN147471_c0_g1_i1-209	DN147471_c0_g1_i1	209	......S.D....
DN144938_c0_g1_i3-193	DN144938_c0_g1_i3	193	......S.D....
DN152449_c4_g3_i2-191	DN152449_c4_g3_i2	191	......S.D....
DN150829_c2_g2_i3-188	DN150829_c2_g2_i3	188	......S.D....
DN150944_c1_g1_i3-185	DN150944_c1_g1_i3	185	......S.D....
DN142089_c0_g1_i2-184	DN142089_c0_g1_i2	184	......S.D....
DN151545_c4_g3_i3-182	DN151545_c4_g3_i3	182	......S.D....
DN151545_c4_g3_i3-178	DN151545_c4_g3_i3	178	......S.D....
DN151063_c1_g3_i1-173	DN151063_c1_g3_i1	173	......S.D....
DN145574_c0_g2_i2-169	DN145574_c0_g2_i2	169	......S.D....
DN130843_c0_g1_i1-168	DN130843_c0_g1_i1	168	......S.D....
DN146118_c1_g2_i5-168	DN146118_c1_g2_i5	168	......S.D....
DN149971_c2_g2_i1-168	DN149971_c2_g2_i1	168	......S.D....
DN149768_c0_g3_i1-168	DN149768_c0_g3_i1	168	......S.D....
DN151161_c2_g2_i1-166	DN151161_c2_g2_i1	166	......S.D....
DN144858_c0_g1_i1-165	DN144858_c0_g1_i1	165	......S.D....
DN151440_c5_g3_i2-164	DN151440_c5_g3_i2	164	......S.D....
DN151898_c4_g2_i1-161	DN151898_c4_g2_i1	161	......S.D....
DN146606_c2_g1_i6-155	DN146606_c2_g1_i6	155	......S.D....
DN134540_c0_g1_i2-143	DN134540_c0_g1_i2	143	......S.D....
DN151281_c2_g1_i5-130	DN151281_c2_g1_i5	130	......S.D....
DN149402_c2_g2_i1-128	DN149402_c2_g2_i1	128	......S.D....
DN150277_c0_g4_i1-109	DN150277_c0_g4_i1	109	......S.D....
DN150744_c1_g2_i3-106	DN150744_c1_g2_i3	106	......S.D....
DN149069_c1_g1_i1-106	DN149069_c1_g1_i1	106	......S.D....
DN131688_c0_g1_i1-103	DN131688_c0_g1_i1	103	......S.D....
DN144697_c0_g1_i1-97	DN144697_c0_g1_i1	97	......S.D....
DN148590_c0_g1_i2-93	DN148590_c0_g1_i2	93	......S.D....
DN149642_c1_g1_i1-92	DN149642_c1_g1_i1	92	......S.D....
DN133910_c2_g1_i3-92	DN133910_c2_g1_i3	92	......S.D....
DN148977_c0_g1_i3-90	DN148977_c0_g1_i3	90	......S.D....
DN152259_c5_g1_i1-83	DN152259_c5_g1_i1	83	......S.D....
DN143487_c0_g2_i2-81	DN143487_c0_g2_i2	81	......S.D....
DN149817_c1_g3_i3-75	DN149817_c1_g3_i3	75	......S.D....
DN144697_c0_g1_i1-75	DN144697_c0_g1_i1	75	......S.D....
DN149642_c1_g1_i1-74	DN149642_c1_g1_i1	74	......S.D....
DN151083_c2_g1_i1-71	DN151083_c2_g1_i1	71	......S.D....
DN147997_c0_g8_i1-70	DN147997_c0_g8_i1	70	......S.D....
DN151799_c6_g3_i1-70	DN151799_c6_g3_i1	70	......S.D....
DN139794_c0_g1_i3-65	DN139794_c0_g1_i3	65	......S.D....
DN152402_c7_g1_i1-64	DN152402_c7_g1_i1	64	......S.D....
DN151255_c0_g1_i6-62	DN151255_c0_g1_i6	62	......S.D....
DN139794_c0_g1_i2-61	DN139794_c0_g1_i2	61	......S.D....
DN139794_c0_g1_i3-61	DN139794_c0_g1_i3	61	......S.D....
DN149005_c0_g3_i1-50	DN149005_c0_g3_i1	50	......S.D....
DN145354_c0_g2_i1-50	DN145354_c0_g2_i1	50	......S.D....
DN70625_c0_g1_i1-48	DN70625_c0_g1_i1	48	......S.D....
DN148615_c0_g3_i1-47	DN148615_c0_g3_i1	47	......S.D....
DN149005_c0_g3_i1-47	DN149005_c0_g3_i1	47	......S.D....
DN150192_c2_g2_i3-40	DN150192_c2_g2_i3	40	......S.D....
DN153863_c0_g1_i1-39	DN153863_c0_g1_i1	39	......S.D....
DN149817_c1_g3_i5-38	DN149817_c1_g3_i5	38	......S.D....
DN149108_c0_g2_i3-37	DN149108_c0_g2_i3	37	......S.D....
DN145002_c0_g1_i1-31	DN145002_c0_g1_i1	31	......S.D....
DN137811_c0_g1_i1-26	DN137811_c0_g1_i1	26	......S.D....
DN147833_c0_g1_i6-19	DN147833_c0_g1_i6	19	......S.D....
DN150169_c0_g3_i2-11	DN150169_c0_g3_i2	11	......S.D....
DN149240_c0_g3_i1-9	DN149240_c0_g3_i1	9	......S.D....
DN151017_c4_g2_i1-7	DN151017_c4_g2_i1	7	......S.D....
DN152934_c22_g1_i1-2582	DN152934_c22_g1_i1	2582	......S.E....
DN152516_c13_g1_i1-1874	DN152516_c13_g1_i1	1874	......S.E....
DN152701_c12_g1_i2-1665	DN152701_c12_g1_i2	1665	......S.E....
DN152573_c7_g1_i2-1515	DN152573_c7_g1_i2	1515	......S.E....
DN152703_c9_g1_i2-1496	DN152703_c9_g1_i2	1496	......S.E....
DN145321_c1_g1_i1-1377	DN145321_c1_g1_i1	1377	......S.E....
DN151994_c8_g1_i1-1356	DN151994_c8_g1_i1	1356	......S.E....
DN152396_c11_g2_i1-1155	DN152396_c11_g2_i1	1155	......S.E....
DN152516_c13_g1_i1-1133	DN152516_c13_g1_i1	1133	......S.E....
DN152138_c11_g1_i1-1119	DN152138_c11_g1_i1	1119	......S.E....
DN152893_c14_g1_i2-873	DN152893_c14_g1_i2	873	......S.E....
DN151339_c4_g1_i2-834	DN151339_c4_g1_i2	834	......S.E....
DN148801_c0_g4_i1-764	DN148801_c0_g4_i1	764	......S.E....
DN151347_c5_g1_i1-714	DN151347_c5_g1_i1	714	......S.E....
DN152529_c8_g1_i2-707	DN152529_c8_g1_i2	707	......S.E....
DN151994_c8_g1_i1-700	DN151994_c8_g1_i1	700	......S.E....
DN152598_c13_g1_i1-647	DN152598_c13_g1_i1	647	......S.E....
DN152840_c14_g1_i1-606	DN152840_c14_g1_i1	606	......S.E....
DN152271_c9_g1_i2-585	DN152271_c9_g1_i2	585	......S.E....
DN152271_c9_g1_i2-535	DN152271_c9_g1_i2	535	......S.E....
DN152533_c9_g1_i2-521	DN152533_c9_g1_i2	521	......S.E....
DN150119_c1_g3_i4-480	DN150119_c1_g3_i4	480	......S.E....
DN144204_c0_g7_i1-473	DN144204_c0_g7_i1	473	......S.E....
DN151545_c4_g4_i1-472	DN151545_c4_g4_i1	472	......S.E....
DN148049_c0_g1_i1-451	DN148049_c0_g1_i1	451	......S.E....
DN151016_c2_g2_i1-446	DN151016_c2_g2_i1	446	......S.E....
DN151545_c4_g3_i3-445	DN151545_c4_g3_i3	445	......S.E....
DN143382_c0_g1_i1-417	DN143382_c0_g1_i1	417	......S.E....
DN148756_c0_g1_i3-409	DN148756_c0_g1_i3	409	......S.E....
DN152841_c8_g1_i1-403	DN152841_c8_g1_i1	403	......S.E....
DN143910_c2_g2_i1-395	DN143910_c2_g2_i1	395	......S.E....
DN143910_c2_g2_i1-394	DN143910_c2_g2_i1	394	......S.E....
DN151974_c6_g1_i1-383	DN151974_c6_g1_i1	383	......S.E....
DN144697_c0_g1_i1-380	DN144697_c0_g1_i1	380	......S.E....
DN144491_c0_g1_i1-367	DN144491_c0_g1_i1	367	......S.E....
DN151402_c9_g3_i1-360	DN151402_c9_g3_i1	360	......S.E....
DN151556_c4_g1_i2-299	DN151556_c4_g1_i2	299	......S.E....
DN145901_c0_g1_i1-295	DN145901_c0_g1_i1	295	......S.E....
DN143251_c0_g1_i1-292	DN143251_c0_g1_i1	292	......S.E....
DN140656_c0_g1_i1-289	DN140656_c0_g1_i1	289	......S.E....
DN124442_c1_g1_i1-286	DN124442_c1_g1_i1	286	......S.E....
DN147019_c1_g1_i1-246	DN147019_c1_g1_i1	246	......S.E....
DN147073_c2_g2_i1-239	DN147073_c2_g2_i1	239	......S.E....
DN148867_c0_g2_i2-231	DN148867_c0_g2_i2	231	......S.E....
DN144741_c1_g8_i1-227	DN144741_c1_g8_i1	227	......S.E....
DN150274_c2_g2_i2-223	DN150274_c2_g2_i2	223	......S.E....
DN151291_c4_g2_i1-220	DN151291_c4_g2_i1	220	......S.E....
DN109560_c0_g1_i1-219	DN109560_c0_g1_i1	219	......S.E....
DN140621_c4_g1_i1-186	DN140621_c4_g1_i1	186	......S.E....
DN149945_c0_g1_i9-183	DN149945_c0_g1_i9	183	......S.E....
DN140656_c0_g1_i1-181	DN140656_c0_g1_i1	181	......S.E....
DN133910_c2_g1_i2-165	DN133910_c2_g1_i2	165	......S.E....
DN143044_c0_g1_i2-152	DN143044_c0_g1_i2	152	......S.E....
DN143116_c1_g1_i5-145	DN143116_c1_g1_i5	145	......S.E....
DN149544_c0_g1_i2-121	DN149544_c0_g1_i2	121	......S.E....
DN135177_c0_g1_i3-120	DN135177_c0_g1_i3	120	......S.E....
DN146566_c1_g1_i7-120	DN146566_c1_g1_i7	120	......S.E....
DN149412_c1_g1_i1-117	DN149412_c1_g1_i1	117	......S.E....
DN95968_c0_g2_i2-109	DN95968_c0_g2_i2	109	......S.E....
DN144858_c0_g1_i1-105	DN144858_c0_g1_i1	105	......S.E....
DN148548_c0_g1_i2-103	DN148548_c0_g1_i2	103	......S.E....
DN145784_c0_g1_i1-102	DN145784_c0_g1_i1	102	......S.E....
DN149104_c0_g3_i1-102	DN149104_c0_g3_i1	102	......S.E....
DN145784_c0_g1_i1-95	DN145784_c0_g1_i1	95	......S.E....
DN135996_c1_g1_i6-86	DN135996_c1_g1_i6	86	......S.E....
DN149817_c1_g3_i3-79	DN149817_c1_g3_i3	79	......S.E....
DN146871_c0_g1_i1-78	DN146871_c0_g1_i1	78	......S.E....
DN145094_c1_g2_i4-76	DN145094_c1_g2_i4	76	......S.E....
DN151721_c5_g1_i3-74	DN151721_c5_g1_i3	74	......S.E....
DN138449_c0_g1_i1-73	DN138449_c0_g1_i1	73	......S.E....
DN148591_c0_g3_i2-73	DN148591_c0_g3_i2	73	......S.E....
DN150134_c1_g1_i3-71	DN150134_c1_g1_i3	71	......S.E....
DN141031_c0_g1_i1-68	DN141031_c0_g1_i1	68	......S.E....
DN143679_c0_g1_i2-68	DN143679_c0_g1_i2	68	......S.E....
DN139794_c0_g1_i2-65	DN139794_c0_g1_i2	65	......S.E....
DN148193_c2_g4_i1-64	DN148193_c2_g4_i1	64	......S.E....
DN139992_c0_g1_i4-61	DN139992_c0_g1_i4	61	......S.E....
DN127424_c0_g5_i1-56	DN127424_c0_g5_i1	56	......S.E....
DN150539_c0_g1_i5-53	DN150539_c0_g1_i5	53	......S.E....
DN150022_c1_g1_i3-52	DN150022_c1_g1_i3	52	......S.E....
DN110421_c2_g1_i1-51	DN110421_c2_g1_i1	51	......S.E....
DN149817_c1_g3_i5-42	DN149817_c1_g3_i5	42	......S.E....
DN149817_c1_g3_i3-36	DN149817_c1_g3_i3	36	......S.E....
DN148540_c0_g1_i2-33	DN148540_c0_g1_i2	33	......S.E....
DN146981_c1_g2_i1-24	DN146981_c1_g2_i1	24	......S.E....
DN150065_c1_g2_i4-15	DN150065_c1_g2_i4	15	......S.E....
DN144283_c0_g5_i2-14	DN144283_c0_g5_i2	14	......S.E....
DN136350_c0_g2_i1-7	DN136350_c0_g2_i1	7	......S.E....
DN152885_c9_g1_i1-4244	DN152885_c9_g1_i1	4244	......SP.....
DN152957_c36_g1_i1-4174	DN152957_c36_g1_i1	4174	......SP.....
DN152922_c4_g1_i3-3759	DN152922_c4_g1_i3	3759	......SP.....
DN152845_c7_g1_i1-3292	DN152845_c7_g1_i1	3292	......SP.....
DN152960_c38_g1_i1-3199	DN152960_c38_g1_i1	3199	......SP.....
DN152953_c24_g1_i1-2777	DN152953_c24_g1_i1	2777	......SP.....
DN152667_c5_g1_i1-2475	DN152667_c5_g1_i1	2475	......SP.....
DN148164_c0_g1_i1-1954	DN148164_c0_g1_i1	1954	......SP.....
DN152869_c12_g1_i2-1863	DN152869_c12_g1_i2	1863	......SP.....
DN152934_c22_g1_i1-1750	DN152934_c22_g1_i1	1750	......SP.....
DN152801_c12_g1_i1-1717	DN152801_c12_g1_i1	1717	......SP.....
DN152432_c2_g1_i2-1654	DN152432_c2_g1_i2	1654	......SP.....
DN152573_c7_g1_i2-1601	DN152573_c7_g1_i2	1601	......SP.....
DN152553_c7_g1_i5-1568	DN152553_c7_g1_i5	1568	......SP.....
DN152819_c12_g1_i1-1447	DN152819_c12_g1_i1	1447	......SP.....
DN152631_c10_g1_i2-1403	DN152631_c10_g1_i2	1403	......SP.....
DN152497_c7_g1_i1-1394	DN152497_c7_g1_i1	1394	......SP.....
DN152199_c5_g2_i1-1319	DN152199_c5_g2_i1	1319	......SP.....
DN152110_c4_g1_i1-1315	DN152110_c4_g1_i1	1315	......SP.....
DN152527_c11_g1_i1-1302	DN152527_c11_g1_i1	1302	......SP.....
DN152527_c11_g1_i1-1250	DN152527_c11_g1_i1	1250	......SP.....
DN149863_c1_g2_i1-1224	DN149863_c1_g2_i1	1224	......SP.....
DN152011_c6_g1_i2-1200	DN152011_c6_g1_i2	1200	......SP.....
DN150165_c0_g1_i1-1156	DN150165_c0_g1_i1	1156	......SP.....
DN152396_c11_g2_i1-1153	DN152396_c11_g2_i1	1153	......SP.....
DN151949_c4_g1_i1-1142	DN151949_c4_g1_i1	1142	......SP.....
DN150426_c0_g1_i1-1120	DN150426_c0_g1_i1	1120	......SP.....
DN141650_c4_g7_i2-1109	DN141650_c4_g7_i2	1109	......SP.....
DN152287_c8_g1_i1-1108	DN152287_c8_g1_i1	1108	......SP.....
DN152011_c6_g1_i2-1106	DN152011_c6_g1_i2	1106	......SP.....
DN152801_c12_g1_i1-1101	DN152801_c12_g1_i1	1101	......SP.....
DN152409_c10_g1_i1-1099	DN152409_c10_g1_i1	1099	......SP.....
DN152631_c10_g1_i2-1069	DN152631_c10_g1_i2	1069	......SP.....
DN152631_c10_g1_i2-1061	DN152631_c10_g1_i2	1061	......SP.....
DN151023_c1_g4_i1-1047	DN151023_c1_g4_i1	1047	......SP.....
DN150534_c0_g3_i1-1041	DN150534_c0_g3_i1	1041	......SP.....
DN152402_c7_g1_i1-1039	DN152402_c7_g1_i1	1039	......SP.....
DN152338_c7_g1_i1-1029	DN152338_c7_g1_i1	1029	......SP.....
DN151622_c2_g1_i3-1025	DN151622_c2_g1_i3	1025	......SP.....
DN152497_c7_g1_i1-995	DN152497_c7_g1_i1	995	......SP.....
DN151534_c7_g1_i1-993	DN151534_c7_g1_i1	993	......SP.....
DN152794_c7_g2_i1-966	DN152794_c7_g2_i1	966	......SP.....
DN152668_c11_g1_i1-963	DN152668_c11_g1_i1	963	......SP.....
DN152011_c6_g1_i2-956	DN152011_c6_g1_i2	956	......SP.....
DN152943_c23_g2_i3-931	DN152943_c23_g2_i3	931	......SP.....
DN152765_c12_g2_i2-920	DN152765_c12_g2_i2	920	......SP.....
DN149674_c0_g1_i11-896	DN149674_c0_g1_i11	896	......SP.....
DN149674_c0_g1_i11-892	DN149674_c0_g1_i11	892	......SP.....
DN151793_c4_g2_i1-884	DN151793_c4_g2_i1	884	......SP.....
DN152505_c9_g1_i1-872	DN152505_c9_g1_i1	872	......SP.....
DN151805_c4_g1_i2-829	DN151805_c4_g1_i2	829	......SP.....
DN151863_c9_g1_i2-795	DN151863_c9_g1_i2	795	......SP.....
DN152233_c6_g1_i1-789	DN152233_c6_g1_i1	789	......SP.....
DN146683_c0_g1_i2-778	DN146683_c0_g1_i2	778	......SP.....
DN147840_c0_g1_i21-769	DN147840_c0_g1_i21	769	......SP.....
DN152533_c9_g1_i2-744	DN152533_c9_g1_i2	744	......SP.....
DN147833_c0_g1_i6-742	DN147833_c0_g1_i6	742	......SP.....
DN149690_c1_g2_i1-736	DN149690_c1_g2_i1	736	......SP.....
DN151347_c5_g1_i1-734	DN151347_c5_g1_i1	734	......SP.....
DN150643_c1_g1_i1-726	DN150643_c1_g1_i1	726	......SP.....
DN149128_c0_g3_i1-695	DN149128_c0_g3_i1	695	......SP.....
DN151615_c3_g1_i2-687	DN151615_c3_g1_i2	687	......SP.....
DN151974_c6_g1_i1-656	DN151974_c6_g1_i1	656	......SP.....
DN149505_c0_g1_i1-646	DN149505_c0_g1_i1	646	......SP.....
DN152329_c5_g1_i1-640	DN152329_c5_g1_i1	640	......SP.....
DN152839_c13_g1_i1-636	DN152839_c13_g1_i1	636	......SP.....
DN149945_c0_g1_i9-631	DN149945_c0_g1_i9	631	......SP.....
DN145365_c0_g1_i1-616	DN145365_c0_g1_i1	616	......SP.....
DN152662_c7_g1_i2-601	DN152662_c7_g1_i2	601	......SP.....
DN145577_c0_g2_i1-593	DN145577_c0_g2_i1	593	......SP.....
DN152841_c8_g1_i1-591	DN152841_c8_g1_i1	591	......SP.....
DN152086_c8_g2_i1-587	DN152086_c8_g2_i1	587	......SP.....
DN152189_c6_g1_i1-581	DN152189_c6_g1_i1	581	......SP.....
DN152542_c10_g2_i1-578	DN152542_c10_g2_i1	578	......SP.....
DN152342_c7_g1_i4-572	DN152342_c7_g1_i4	572	......SP.....
DN152329_c5_g1_i1-555	DN152329_c5_g1_i1	555	......SP.....
DN151728_c2_g2_i4-529	DN151728_c2_g2_i4	529	......SP.....
DN151214_c4_g1_i1-529	DN151214_c4_g1_i1	529	......SP.....
DN147564_c0_g1_i4-519	DN147564_c0_g1_i4	519	......SP.....
DN152189_c6_g1_i1-518	DN152189_c6_g1_i1	518	......SP.....
DN151241_c4_g2_i2-516	DN151241_c4_g2_i2	516	......SP.....
DN151148_c4_g1_i3-495	DN151148_c4_g1_i3	495	......SP.....
DN149168_c0_g3_i3-482	DN149168_c0_g3_i3	482	......SP.....
DN151845_c9_g1_i2-482	DN151845_c9_g1_i2	482	......SP.....
DN152431_c3_g2_i1-477	DN152431_c3_g2_i1	477	......SP.....
DN145235_c2_g4_i1-475	DN145235_c2_g4_i1	475	......SP.....
DN146497_c0_g1_i1-468	DN146497_c0_g1_i1	468	......SP.....
DN149832_c0_g2_i1-463	DN149832_c0_g2_i1	463	......SP.....
DN151765_c8_g1_i3-460	DN151765_c8_g1_i3	460	......SP.....
DN142660_c2_g1_i1-454	DN142660_c2_g1_i1	454	......SP.....
DN151485_c5_g1_i2-453	DN151485_c5_g1_i2	453	......SP.....
DN146429_c1_g3_i1-444	DN146429_c1_g3_i1	444	......SP.....
DN151705_c6_g1_i4-434	DN151705_c6_g1_i4	434	......SP.....
DN151469_c7_g1_i5-432	DN151469_c7_g1_i5	432	......SP.....
DN151327_c2_g2_i1-426	DN151327_c2_g2_i1	426	......SP.....
DN151016_c2_g2_i1-424	DN151016_c2_g2_i1	424	......SP.....
DN152374_c6_g1_i1-421	DN152374_c6_g1_i1	421	......SP.....
DN145235_c2_g4_i1-417	DN145235_c2_g4_i1	417	......SP.....
DN147172_c0_g1_i2-415	DN147172_c0_g1_i2	415	......SP.....
DN152233_c6_g1_i1-401	DN152233_c6_g1_i1	401	......SP.....
DN149217_c1_g1_i2-399	DN149217_c1_g1_i2	399	......SP.....
DN147589_c3_g1_i3-383	DN147589_c3_g1_i3	383	......SP.....
DN151048_c4_g1_i1-381	DN151048_c4_g1_i1	381	......SP.....
DN151974_c6_g1_i1-376	DN151974_c6_g1_i1	376	......SP.....
DN146834_c0_g1_i1-372	DN146834_c0_g1_i1	372	......SP.....
DN144491_c0_g1_i1-370	DN144491_c0_g1_i1	370	......SP.....
DN141832_c0_g1_i1-367	DN141832_c0_g1_i1	367	......SP.....
DN152098_c4_g1_i2-365	DN152098_c4_g1_i2	365	......SP.....
DN151304_c4_g2_i2-362	DN151304_c4_g2_i2	362	......SP.....
DN151974_c6_g1_i1-361	DN151974_c6_g1_i1	361	......SP.....
DN152220_c8_g1_i3-361	DN152220_c8_g1_i3	361	......SP.....
DN151018_c2_g2_i1-358	DN151018_c2_g2_i1	358	......SP.....
DN151402_c9_g3_i1-356	DN151402_c9_g3_i1	356	......SP.....
DN151905_c5_g3_i3-352	DN151905_c5_g3_i3	352	......SP.....
DN147340_c0_g1_i4-349	DN147340_c0_g1_i4	349	......SP.....
DN149483_c0_g2_i1-346	DN149483_c0_g2_i1	346	......SP.....
DN152098_c4_g1_i2-343	DN152098_c4_g1_i2	343	......SP.....
DN152655_c8_g4_i1-343	DN152655_c8_g4_i1	343	......SP.....
DN152214_c9_g1_i2-340	DN152214_c9_g1_i2	340	......SP.....
DN146186_c0_g1_i1-339	DN146186_c0_g1_i1	339	......SP.....
DN144141_c0_g2_i1-333	DN144141_c0_g2_i1	333	......SP.....
DN151257_c2_g1_i2-330	DN151257_c2_g1_i2	330	......SP.....
DN145299_c0_g1_i4-327	DN145299_c0_g1_i4	327	......SP.....
DN150708_c1_g2_i2-326	DN150708_c1_g2_i2	326	......SP.....
DN150047_c2_g3_i3-323	DN150047_c2_g3_i3	323	......SP.....
DN150754_c3_g2_i1-321	DN150754_c3_g2_i1	321	......SP.....
DN149431_c0_g1_i1-320	DN149431_c0_g1_i1	320	......SP.....
DN145424_c3_g1_i7-318	DN145424_c3_g1_i7	318	......SP.....
DN147602_c0_g3_i1-316	DN147602_c0_g3_i1	316	......SP.....
DN144352_c0_g1_i1-315	DN144352_c0_g1_i1	315	......SP.....
DN149901_c0_g1_i2-313	DN149901_c0_g1_i2	313	......SP.....
DN150047_c2_g3_i3-312	DN150047_c2_g3_i3	312	......SP.....
DN148681_c0_g4_i1-311	DN148681_c0_g4_i1	311	......SP.....
DN152775_c16_g1_i2-307	DN152775_c16_g1_i2	307	......SP.....
DN152949_c17_g2_i3-301	DN152949_c17_g2_i3	301	......SP.....
DN151024_c3_g3_i1-301	DN151024_c3_g3_i1	301	......SP.....
DN147840_c0_g1_i21-298	DN147840_c0_g1_i21	298	......SP.....
DN148591_c0_g1_i2-296	DN148591_c0_g1_i2	296	......SP.....
DN142852_c0_g1_i1-291	DN142852_c0_g1_i1	291	......SP.....
DN148591_c0_g1_i2-290	DN148591_c0_g1_i2	290	......SP.....
DN150231_c0_g1_i1-287	DN150231_c0_g1_i1	287	......SP.....
DN147589_c3_g1_i3-287	DN147589_c3_g1_i3	287	......SP.....
DN151877_c6_g1_i1-286	DN151877_c6_g1_i1	286	......SP.....
DN147492_c0_g3_i1-283	DN147492_c0_g3_i1	283	......SP.....
DN146834_c0_g1_i1-279	DN146834_c0_g1_i1	279	......SP.....
DN152775_c16_g1_i2-277	DN152775_c16_g1_i2	277	......SP.....
DN151272_c2_g1_i1-277	DN151272_c2_g1_i1	277	......SP.....
DN150186_c1_g1_i1-276	DN150186_c1_g1_i1	276	......SP.....
DN149822_c0_g1_i2-274	DN149822_c0_g1_i2	274	......SP.....
DN127424_c0_g1_i1-267	DN127424_c0_g1_i1	267	......SP.....
DN145647_c1_g2_i1-267	DN145647_c1_g2_i1	267	......SP.....
DN152579_c12_g1_i1-266	DN152579_c12_g1_i1	266	......SP.....
DN151226_c3_g1_i2-264	DN151226_c3_g1_i2	264	......SP.....
DN148591_c0_g1_i2-264	DN148591_c0_g1_i2	264	......SP.....
DN149272_c4_g2_i5-263	DN149272_c4_g2_i5	263	......SP.....
DN152098_c4_g1_i2-257	DN152098_c4_g1_i2	257	......SP.....
DN150363_c2_g5_i2-255	DN150363_c2_g5_i2	255	......SP.....
DN149038_c1_g3_i1-253	DN149038_c1_g3_i1	253	......SP.....
DN149274_c0_g3_i7-247	DN149274_c0_g3_i7	247	......SP.....
DN143952_c0_g1_i1-246	DN143952_c0_g1_i1	246	......SP.....
DN142606_c4_g4_i1-242	DN142606_c4_g4_i1	242	......SP.....
DN129673_c0_g1_i1-242	DN129673_c0_g1_i1	242	......SP.....
DN152031_c5_g1_i1-240	DN152031_c5_g1_i1	240	......SP.....
DN151866_c1_g1_i3-237	DN151866_c1_g1_i3	237	......SP.....
DN148180_c0_g5_i1-236	DN148180_c0_g5_i1	236	......SP.....
DN145752_c0_g2_i1-235	DN145752_c0_g2_i1	235	......SP.....
DN145319_c0_g1_i1-234	DN145319_c0_g1_i1	234	......SP.....
DN127424_c0_g4_i1-234	DN127424_c0_g4_i1	234	......SP.....
DN147911_c0_g2_i1-233	DN147911_c0_g2_i1	233	......SP.....
DN142432_c0_g2_i1-231	DN142432_c0_g2_i1	231	......SP.....
DN145813_c0_g1_i2-225	DN145813_c0_g1_i2	225	......SP.....
DN152438_c11_g1_i1-221	DN152438_c11_g1_i1	221	......SP.....
DN152506_c10_g1_i1-218	DN152506_c10_g1_i1	218	......SP.....
DN149360_c1_g1_i5-216	DN149360_c1_g1_i5	216	......SP.....
DN149443_c1_g2_i2-215	DN149443_c1_g2_i2	215	......SP.....
DN145235_c2_g4_i1-213	DN145235_c2_g4_i1	213	......SP.....
DN140196_c4_g1_i5-212	DN140196_c4_g1_i5	212	......SP.....
DN145424_c3_g1_i7-212	DN145424_c3_g1_i7	212	......SP.....
DN150100_c1_g3_i1-211	DN150100_c1_g3_i1	211	......SP.....
DN145857_c0_g1_i8-208	DN145857_c0_g1_i8	208	......SP.....
DN150134_c1_g1_i3-207	DN150134_c1_g1_i3	207	......SP.....
DN152137_c5_g1_i1-205	DN152137_c5_g1_i1	205	......SP.....
DN147741_c1_g1_i2-201	DN147741_c1_g1_i2	201	......SP.....
DN148180_c0_g1_i6-200	DN148180_c0_g1_i6	200	......SP.....
DN137958_c0_g1_i4-199	DN137958_c0_g1_i4	199	......SP.....
DN146499_c0_g3_i2-191	DN146499_c0_g3_i2	191	......SP.....
DN143736_c1_g1_i1-191	DN143736_c1_g1_i1	191	......SP.....
DN150622_c1_g3_i2-188	DN150622_c1_g3_i2	188	......SP.....
DN152054_c6_g2_i2-187	DN152054_c6_g2_i2	187	......SP.....
DN144407_c0_g1_i1-187	DN144407_c0_g1_i1	187	......SP.....
DN152230_c7_g1_i5-186	DN152230_c7_g1_i5	186	......SP.....
DN151365_c5_g1_i1-178	DN151365_c5_g1_i1	178	......SP.....
DN150624_c1_g2_i1-174	DN150624_c1_g2_i1	174	......SP.....
DN145284_c0_g6_i1-173	DN145284_c0_g6_i1	173	......SP.....
DN149973_c2_g5_i3-170	DN149973_c2_g5_i3	170	......SP.....
DN148913_c2_g1_i8-168	DN148913_c2_g1_i8	168	......SP.....
DN133432_c0_g1_i3-165	DN133432_c0_g1_i3	165	......SP.....
DN142264_c0_g1_i6-165	DN142264_c0_g1_i6	165	......SP.....
DN151103_c1_g1_i4-162	DN151103_c1_g1_i4	162	......SP.....
DN136067_c0_g1_i1-160	DN136067_c0_g1_i1	160	......SP.....
DN137958_c0_g1_i2-160	DN137958_c0_g1_i2	160	......SP.....
DN151162_c1_g4_i1-158	DN151162_c1_g4_i1	158	......SP.....
DN150740_c0_g1_i1-158	DN150740_c0_g1_i1	158	......SP.....
DN147405_c0_g1_i2-157	DN147405_c0_g1_i2	157	......SP.....
DN152370_c3_g1_i1-155	DN152370_c3_g1_i1	155	......SP.....
DN150040_c0_g2_i1-154	DN150040_c0_g2_i1	154	......SP.....
DN149950_c1_g2_i2-151	DN149950_c1_g2_i2	151	......SP.....
DN150803_c3_g3_i1-148	DN150803_c3_g3_i1	148	......SP.....
DN149004_c0_g2_i1-148	DN149004_c0_g2_i1	148	......SP.....
DN152250_c7_g1_i1-147	DN152250_c7_g1_i1	147	......SP.....
DN150803_c3_g3_i1-146	DN150803_c3_g3_i1	146	......SP.....
DN142056_c0_g1_i3-145	DN142056_c0_g1_i3	145	......SP.....
DN142056_c0_g1_i3-141	DN142056_c0_g1_i3	141	......SP.....
DN149348_c0_g3_i1-140	DN149348_c0_g3_i1	140	......SP.....
DN149572_c0_g4_i1-140	DN149572_c0_g4_i1	140	......SP.....
DN104197_c0_g2_i1-139	DN104197_c0_g2_i1	139	......SP.....
DN150512_c1_g1_i5-138	DN150512_c1_g1_i5	138	......SP.....
DN147218_c0_g6_i1-134	DN147218_c0_g6_i1	134	......SP.....
DN136413_c0_g1_i1-133	DN136413_c0_g1_i1	133	......SP.....
DN140001_c0_g1_i5-131	DN140001_c0_g1_i5	131	......SP.....
DN137958_c0_g1_i3-129	DN137958_c0_g1_i3	129	......SP.....
DN152765_c12_g2_i2-127	DN152765_c12_g2_i2	127	......SP.....
DN145784_c0_g1_i1-124	DN145784_c0_g1_i1	124	......SP.....
DN129271_c0_g1_i1-124	DN129271_c0_g1_i1	124	......SP.....
DN136227_c0_g1_i8-120	DN136227_c0_g1_i8	120	......SP.....
DN150363_c2_g5_i2-120	DN150363_c2_g5_i2	120	......SP.....
DN149867_c0_g2_i1-120	DN149867_c0_g2_i1	120	......SP.....
DN146459_c0_g2_i1-119	DN146459_c0_g2_i1	119	......SP.....
DN147909_c0_g2_i3-118	DN147909_c0_g2_i3	118	......SP.....
DN149962_c1_g2_i1-117	DN149962_c1_g2_i1	117	......SP.....
DN152271_c9_g1_i2-116	DN152271_c9_g1_i2	116	......SP.....
DN138097_c0_g4_i1-115	DN138097_c0_g4_i1	115	......SP.....
DN151073_c4_g1_i3-115	DN151073_c4_g1_i3	115	......SP.....
DN150086_c1_g2_i1-108	DN150086_c1_g2_i1	108	......SP.....
DN146137_c0_g3_i2-106	DN146137_c0_g3_i2	106	......SP.....
DN144712_c0_g3_i9-105	DN144712_c0_g3_i9	105	......SP.....
DN137898_c0_g1_i4-105	DN137898_c0_g1_i4	105	......SP.....
DN136858_c0_g1_i1-104	DN136858_c0_g1_i1	104	......SP.....
DN151313_c1_g1_i2-104	DN151313_c1_g1_i2	104	......SP.....
DN150974_c1_g3_i4-103	DN150974_c1_g3_i4	103	......SP.....
DN149879_c0_g1_i2-103	DN149879_c0_g1_i2	103	......SP.....
DN150277_c0_g4_i1-102	DN150277_c0_g4_i1	102	......SP.....
DN144066_c0_g1_i3-102	DN144066_c0_g1_i3	102	......SP.....
DN150923_c1_g3_i2-100	DN150923_c1_g3_i2	100	......SP.....
DN150047_c2_g3_i3-100	DN150047_c2_g3_i3	100	......SP.....
DN150011_c4_g1_i1-100	DN150011_c4_g1_i1	100	......SP.....
DN145985_c5_g1_i1-97	DN145985_c5_g1_i1	97	......SP.....
DN150231_c0_g3_i1-96	DN150231_c0_g3_i1	96	......SP.....
DN131076_c0_g1_i1-95	DN131076_c0_g1_i1	95	......SP.....
DN144041_c4_g1_i1-95	DN144041_c4_g1_i1	95	......SP.....
DN152487_c14_g2_i1-93	DN152487_c14_g2_i1	93	......SP.....
DN149400_c1_g1_i2-91	DN149400_c1_g1_i2	91	......SP.....
DN142810_c0_g2_i5-91	DN142810_c0_g2_i5	91	......SP.....
DN152259_c5_g1_i1-87	DN152259_c5_g1_i1	87	......SP.....
DN151670_c3_g3_i2-85	DN151670_c3_g3_i2	85	......SP.....
DN149817_c1_g3_i3-83	DN149817_c1_g3_i3	83	......SP.....
DN149368_c1_g3_i1-83	DN149368_c1_g3_i1	83	......SP.....
DN147918_c1_g6_i1-83	DN147918_c1_g6_i1	83	......SP.....
DN149348_c0_g4_i2-82	DN149348_c0_g4_i2	82	......SP.....
DN150169_c0_g3_i2-78	DN150169_c0_g3_i2	78	......SP.....
DN151831_c5_g1_i2-75	DN151831_c5_g1_i2	75	......SP.....
DN149368_c1_g3_i1-75	DN149368_c1_g3_i1	75	......SP.....
DN150738_c0_g1_i2-72	DN150738_c0_g1_i2	72	......SP.....
DN136898_c0_g1_i1-71	DN136898_c0_g1_i1	71	......SP.....
DN144786_c0_g1_i3-71	DN144786_c0_g1_i3	71	......SP.....
DN151375_c5_g2_i3-70	DN151375_c5_g2_i3	70	......SP.....
DN152410_c6_g1_i1-68	DN152410_c6_g1_i1	68	......SP.....
DN148435_c1_g2_i4-68	DN148435_c1_g2_i4	68	......SP.....
DN151830_c2_g1_i1-65	DN151830_c2_g1_i1	65	......SP.....
DN141722_c0_g1_i1-65	DN141722_c0_g1_i1	65	......SP.....
DN152798_c13_g2_i1-64	DN152798_c13_g2_i1	64	......SP.....
DN122346_c0_g1_i2-62	DN122346_c0_g1_i2	62	......SP.....
DN137083_c0_g1_i2-61	DN137083_c0_g1_i2	61	......SP.....
DN145284_c0_g6_i1-61	DN145284_c0_g6_i1	61	......SP.....
DN126953_c0_g1_i2-60	DN126953_c0_g1_i2	60	......SP.....
DN206833_c0_g1_i1-59	DN206833_c0_g1_i1	59	......SP.....
DN151011_c1_g2_i1-59	DN151011_c1_g2_i1	59	......SP.....
DN139992_c0_g1_i4-58	DN139992_c0_g1_i4	58	......SP.....
DN141508_c11_g2_i1-57	DN141508_c11_g2_i1	57	......SP.....
DN147747_c0_g2_i1-56	DN147747_c0_g2_i1	56	......SP.....
DN148590_c0_g1_i2-55	DN148590_c0_g1_i2	55	......SP.....
DN148561_c0_g2_i6-54	DN148561_c0_g2_i6	54	......SP.....
DN150302_c1_g1_i1-54	DN150302_c1_g1_i1	54	......SP.....
DN143604_c1_g2_i1-54	DN143604_c1_g2_i1	54	......SP.....
DN141429_c0_g1_i3-53	DN141429_c0_g1_i3	53	......SP.....
DN149134_c0_g1_i1-52	DN149134_c0_g1_i1	52	......SP.....
DN143227_c0_g1_i1-51	DN143227_c0_g1_i1	51	......SP.....
DN149640_c1_g1_i7-51	DN149640_c1_g1_i7	51	......SP.....
DN151608_c2_g1_i2-51	DN151608_c2_g1_i2	51	......SP.....
DN151394_c2_g4_i1-50	DN151394_c2_g4_i1	50	......SP.....
DN148384_c1_g1_i2-49	DN148384_c1_g1_i2	49	......SP.....
DN141795_c4_g3_i1-49	DN141795_c4_g3_i1	49	......SP.....
DN148366_c4_g2_i1-49	DN148366_c4_g2_i1	49	......SP.....
DN146652_c0_g1_i1-49	DN146652_c0_g1_i1	49	......SP.....
DN150727_c3_g1_i5-47	DN150727_c3_g1_i5	47	......SP.....
DN149817_c1_g3_i5-46	DN149817_c1_g3_i5	46	......SP.....
DN149969_c1_g3_i1-46	DN149969_c1_g3_i1	46	......SP.....
DN145670_c1_g1_i1-46	DN145670_c1_g1_i1	46	......SP.....
DN134189_c3_g1_i1-45	DN134189_c3_g1_i1	45	......SP.....
DN147095_c0_g1_i4-44	DN147095_c0_g1_i4	44	......SP.....
DN152077_c6_g2_i1-44	DN152077_c6_g2_i1	44	......SP.....
DN151397_c1_g2_i1-43	DN151397_c1_g2_i1	43	......SP.....
DN147306_c0_g2_i1-43	DN147306_c0_g2_i1	43	......SP.....
DN147121_c0_g1_i1-41	DN147121_c0_g1_i1	41	......SP.....
DN150169_c0_g3_i2-41	DN150169_c0_g3_i2	41	......SP.....
DN143995_c0_g2_i1-41	DN143995_c0_g2_i1	41	......SP.....
DN135509_c0_g1_i7-40	DN135509_c0_g1_i7	40	......SP.....
DN149660_c0_g1_i7-39	DN149660_c0_g1_i7	39	......SP.....
DN147807_c0_g4_i1-37	DN147807_c0_g4_i1	37	......SP.....
DN152798_c13_g1_i2-32	DN152798_c13_g1_i2	32	......SP.....
DN148264_c1_g4_i1-30	DN148264_c1_g4_i1	30	......SP.....
DN142868_c0_g1_i1-29	DN142868_c0_g1_i1	29	......SP.....
DN145692_c0_g1_i1-26	DN145692_c0_g1_i1	26	......SP.....
DN132344_c1_g1_i1-26	DN132344_c1_g1_i1	26	......SP.....
DN148108_c0_g1_i4-25	DN148108_c0_g1_i4	25	......SP.....
DN144487_c7_g1_i1-25	DN144487_c7_g1_i1	25	......SP.....
DN136508_c0_g1_i2-25	DN136508_c0_g1_i2	25	......SP.....
DN137253_c0_g1_i1-24	DN137253_c0_g1_i1	24	......SP.....
DN150361_c3_g1_i2-24	DN150361_c3_g1_i2	24	......SP.....
DN145349_c1_g1_i1-23	DN145349_c1_g1_i1	23	......SP.....
DN142023_c0_g1_i4-22	DN142023_c0_g1_i4	22	......SP.....
DN147716_c2_g2_i1-22	DN147716_c2_g2_i1	22	......SP.....
DN146774_c0_g2_i1-20	DN146774_c0_g2_i1	20	......SP.....
DN142307_c0_g1_i7-19	DN142307_c0_g1_i7	19	......SP.....
DN149803_c1_g3_i2-19	DN149803_c1_g3_i2	19	......SP.....
DN150622_c1_g3_i1-19	DN150622_c1_g3_i1	19	......SP.....
DN140402_c0_g1_i7-17	DN140402_c0_g1_i7	17	......SP.....
DN137453_c0_g2_i6-16	DN137453_c0_g2_i6	16	......SP.....
DN149674_c0_g1_i7-14	DN149674_c0_g1_i7	14	......SP.....
DN137656_c0_g1_i4-14	DN137656_c0_g1_i4	14	......SP.....
DN121322_c1_g1_i1-14	DN121322_c1_g1_i1	14	......SP.....
DN151628_c5_g1_i4-13	DN151628_c5_g1_i4	13	......SP.....
DN150377_c0_g3_i1-13	DN150377_c0_g3_i1	13	......SP.....
DN147710_c1_g2_i1-10	DN147710_c1_g2_i1	10	......SP.....
DN152037_c5_g2_i2-8	DN152037_c5_g2_i2	8	......SP.....
DN148591_c0_g3_i2-8	DN148591_c0_g3_i2	8	......SP.....
DN151929_c6_g2_i2-8	DN151929_c6_g2_i2	8	......SP.....
DN121892_c0_g1_i2-7	DN121892_c0_g1_i2	7	......SP.....
DN152516_c13_g1_i1-2091	DN152516_c13_g1_i1	2091	......SP....R
DN152722_c4_g1_i3-1854	DN152722_c4_g1_i3	1854	......SP....R
DN152893_c14_g1_i2-1628	DN152893_c14_g1_i2	1628	......SP....R
DN152703_c9_g1_i2-1624	DN152703_c9_g1_i2	1624	......SP....R
DN149640_c1_g1_i7-1536	DN149640_c1_g1_i7	1536	......SP....R
DN151622_c2_g1_i3-1407	DN151622_c2_g1_i3	1407	......SP....R
DN152573_c7_g1_i2-1148	DN152573_c7_g1_i2	1148	......SP....R
DN152409_c10_g1_i1-1122	DN152409_c10_g1_i1	1122	......SP....R
DN152775_c16_g1_i2-1069	DN152775_c16_g1_i2	1069	......SP....R
DN152342_c7_g1_i4-927	DN152342_c7_g1_i4	927	......SP....R
DN151974_c6_g1_i1-841	DN151974_c6_g1_i1	841	......SP....R
DN152098_c4_g1_i2-545	DN152098_c4_g1_i2	545	......SP....R
DN152432_c2_g1_i2-530	DN152432_c2_g1_i2	530	......SP....R
DN151711_c2_g1_i1-497	DN151711_c2_g1_i1	497	......SP....R
DN147527_c0_g1_i1-437	DN147527_c0_g1_i1	437	......SP....R
DN145068_c0_g2_i1-420	DN145068_c0_g2_i1	420	......SP....R
DN151369_c3_g1_i4-414	DN151369_c3_g1_i4	414	......SP....R
DN152721_c8_g1_i1-413	DN152721_c8_g1_i1	413	......SP....R
DN152149_c6_g1_i1-403	DN152149_c6_g1_i1	403	......SP....R
DN145424_c3_g1_i7-388	DN145424_c3_g1_i7	388	......SP....R
DN152156_c3_g1_i1-360	DN152156_c3_g1_i1	360	......SP....R
DN152075_c5_g1_i1-351	DN152075_c5_g1_i1	351	......SP....R
DN151880_c5_g1_i4-339	DN151880_c5_g1_i4	339	......SP....R
DN150708_c1_g2_i2-337	DN150708_c1_g2_i2	337	......SP....R
DN150708_c1_g2_i2-330	DN150708_c1_g2_i2	330	......SP....R
DN148091_c0_g1_i3-321	DN148091_c0_g1_i3	321	......SP....R
DN145424_c3_g1_i7-320	DN145424_c3_g1_i7	320	......SP....R
DN152696_c7_g1_i3-259	DN152696_c7_g1_i3	259	......SP....R
DN152212_c7_g1_i1-227	DN152212_c7_g1_i1	227	......SP....R
DN150970_c2_g1_i3-226	DN150970_c2_g1_i3	226	......SP....R
DN152077_c6_g1_i1-218	DN152077_c6_g1_i1	218	......SP....R
DN151304_c4_g2_i2-206	DN151304_c4_g2_i2	206	......SP....R
DN149832_c0_g2_i1-173	DN149832_c0_g2_i1	173	......SP....R
DN150363_c2_g5_i2-159	DN150363_c2_g5_i2	159	......SP....R
DN145365_c0_g1_i1-151	DN145365_c0_g1_i1	151	......SP....R
DN128185_c0_g2_i2-139	DN128185_c0_g2_i2	139	......SP....R
DN150068_c1_g2_i2-129	DN150068_c1_g2_i2	129	......SP....R
DN148977_c0_g1_i3-126	DN148977_c0_g1_i3	126	......SP....R
DN149256_c0_g1_i1-124	DN149256_c0_g1_i1	124	......SP....R
DN151670_c3_g3_i2-121	DN151670_c3_g3_i2	121	......SP....R
DN145150_c0_g1_i1-117	DN145150_c0_g1_i1	117	......SP....R
DN138685_c1_g2_i1-105	DN138685_c1_g2_i1	105	......SP....R
DN150020_c0_g4_i1-98	DN150020_c0_g4_i1	98	......SP....R
DN139722_c0_g1_i6-97	DN139722_c0_g1_i6	97	......SP....R
DN143975_c2_g1_i1-91	DN143975_c2_g1_i1	91	......SP....R
DN152487_c14_g2_i1-89	DN152487_c14_g2_i1	89	......SP....R
DN145110_c4_g1_i1-86	DN145110_c4_g1_i1	86	......SP....R
DN150007_c0_g1_i1-79	DN150007_c0_g1_i1	79	......SP....R
DN147326_c0_g1_i1-77	DN147326_c0_g1_i1	77	......SP....R
DN34741_c0_g1_i1-50	DN34741_c0_g1_i1	50	......SP....R
DN142868_c0_g1_i1-44	DN142868_c0_g1_i1	44	......SP....R
DN151921_c5_g1_i1-43	DN151921_c5_g1_i1	43	......SP....R
DN143151_c0_g2_i2-26	DN143151_c0_g2_i2	26	......SP....R
DN112899_c0_g1_i1-16	DN112899_c0_g1_i1	16	......SP....R
DN146038_c0_g1_i1-16	DN146038_c0_g1_i1	16	......SP....R
DN151674_c2_g1_i6-7	DN151674_c2_g1_i6	7	......SP....R
DN152869_c12_g1_i2-2043	DN152869_c12_g1_i2	2043	......TP.....
DN152243_c17_g1_i3-1924	DN152243_c17_g1_i3	1924	......TP.....
DN152516_c13_g1_i1-1781	DN152516_c13_g1_i1	1781	......TP.....
DN151521_c2_g1_i2-1238	DN151521_c2_g1_i2	1238	......TP.....
DN152110_c4_g1_i1-1178	DN152110_c4_g1_i1	1178	......TP.....
DN152497_c7_g1_i1-991	DN152497_c7_g1_i1	991	......TP.....
DN143069_c2_g1_i1-903	DN143069_c2_g1_i1	903	......TP.....
DN152214_c9_g1_i2-783	DN152214_c9_g1_i2	783	......TP.....
DN152061_c5_g1_i2-780	DN152061_c5_g1_i2	780	......TP.....
DN152632_c7_g1_i1-768	DN152632_c7_g1_i1	768	......TP.....
DN152533_c9_g1_i2-753	DN152533_c9_g1_i2	753	......TP.....
DN152533_c9_g1_i2-750	DN152533_c9_g1_i2	750	......TP.....
DN151845_c9_g1_i2-687	DN151845_c9_g1_i2	687	......TP.....
DN148617_c1_g1_i1-682	DN148617_c1_g1_i1	682	......TP.....
DN151855_c4_g1_i1-678	DN151855_c4_g1_i1	678	......TP.....
DN150332_c2_g3_i3-587	DN150332_c2_g3_i3	587	......TP.....
DN152271_c9_g1_i2-578	DN152271_c9_g1_i2	578	......TP.....
DN152065_c5_g1_i1-535	DN152065_c5_g1_i1	535	......TP.....
DN147440_c0_g1_i1-510	DN147440_c0_g1_i1	510	......TP.....
DN152402_c7_g1_i1-495	DN152402_c7_g1_i1	495	......TP.....
DN152431_c3_g2_i1-473	DN152431_c3_g2_i1	473	......TP.....
DN151469_c7_g1_i5-437	DN151469_c7_g1_i5	437	......TP.....
DN151614_c6_g2_i1-369	DN151614_c6_g2_i1	369	......TP.....
DN151545_c4_g4_i1-352	DN151545_c4_g4_i1	352	......TP.....
DN151469_c7_g1_i5-346	DN151469_c7_g1_i5	346	......TP.....
DN152402_c7_g1_i1-346	DN152402_c7_g1_i1	346	......TP.....
DN149036_c1_g1_i1-324	DN149036_c1_g1_i1	324	......TP.....
DN150687_c1_g1_i3-294	DN150687_c1_g1_i3	294	......TP.....
DN149431_c0_g1_i1-290	DN149431_c0_g1_i1	290	......TP.....
DN152696_c7_g1_i3-289	DN152696_c7_g1_i3	289	......TP.....
DN150633_c3_g1_i4-288	DN150633_c3_g1_i4	288	......TP.....
DN151226_c3_g1_i2-262	DN151226_c3_g1_i2	262	......TP.....
DN148286_c0_g2_i4-258	DN148286_c0_g2_i4	258	......TP.....
DN131321_c0_g1_i4-251	DN131321_c0_g1_i4	251	......TP.....
DN152696_c7_g1_i3-236	DN152696_c7_g1_i3	236	......TP.....
DN152696_c7_g1_i3-230	DN152696_c7_g1_i3	230	......TP.....
DN151616_c2_g4_i1-222	DN151616_c2_g4_i1	222	......TP.....
DN151345_c3_g2_i2-216	DN151345_c3_g2_i2	216	......TP.....
DN152784_c4_g1_i1-212	DN152784_c4_g1_i1	212	......TP.....
DN143890_c0_g1_i4-207	DN143890_c0_g1_i4	207	......TP.....
DN146269_c0_g1_i1-207	DN146269_c0_g1_i1	207	......TP.....
DN149224_c2_g1_i6-202	DN149224_c2_g1_i6	202	......TP.....
DN151545_c4_g3_i3-195	DN151545_c4_g3_i3	195	......TP.....
DN145574_c0_g2_i2-190	DN145574_c0_g2_i2	190	......TP.....
DN152579_c12_g1_i1-189	DN152579_c12_g1_i1	189	......TP.....
DN145965_c0_g1_i1-187	DN145965_c0_g1_i1	187	......TP.....
DN149274_c0_g3_i7-183	DN149274_c0_g3_i7	183	......TP.....
DN151048_c4_g2_i1-178	DN151048_c4_g2_i1	178	......TP.....
DN150752_c1_g1_i1-168	DN150752_c1_g1_i1	168	......TP.....
DN150752_c1_g1_i1-165	DN150752_c1_g1_i1	165	......TP.....
DN152101_c9_g1_i1-164	DN152101_c9_g1_i1	164	......TP.....
DN143177_c2_g1_i1-163	DN143177_c2_g1_i1	163	......TP.....
DN149224_c2_g1_i6-151	DN149224_c2_g1_i6	151	......TP.....
DN150363_c2_g5_i2-149	DN150363_c2_g5_i2	149	......TP.....
DN151201_c6_g2_i2-147	DN151201_c6_g2_i2	147	......TP.....
DN149274_c0_g3_i6-138	DN149274_c0_g3_i6	138	......TP.....
DN151741_c1_g1_i2-137	DN151741_c1_g1_i2	137	......TP.....
DN150762_c0_g2_i1-137	DN150762_c0_g2_i1	137	......TP.....
DN147458_c0_g1_i2-133	DN147458_c0_g1_i2	133	......TP.....
DN149910_c1_g1_i5-124	DN149910_c1_g1_i5	124	......TP.....
DN142426_c0_g1_i1-123	DN142426_c0_g1_i1	123	......TP.....
DN138442_c0_g1_i2-120	DN138442_c0_g1_i2	120	......TP.....
DN144570_c0_g1_i1-116	DN144570_c0_g1_i1	116	......TP.....
DN150974_c1_g3_i4-112	DN150974_c1_g3_i4	112	......TP.....
DN136041_c0_g1_i2-108	DN136041_c0_g1_i2	108	......TP.....
DN150089_c0_g2_i1-98	DN150089_c0_g2_i1	98	......TP.....
DN148091_c0_g1_i3-98	DN148091_c0_g1_i3	98	......TP.....
DN152696_c7_g1_i3-96	DN152696_c7_g1_i3	96	......TP.....
DN150363_c2_g5_i2-92	DN150363_c2_g5_i2	92	......TP.....
DN142504_c0_g1_i2-88	DN142504_c0_g1_i2	88	......TP.....
DN149153_c0_g1_i2-83	DN149153_c0_g1_i2	83	......TP.....
DN151204_c3_g1_i2-80	DN151204_c3_g1_i2	80	......TP.....
DN147026_c1_g1_i4-76	DN147026_c1_g1_i4	76	......TP.....
DN147555_c1_g1_i1-74	DN147555_c1_g1_i1	74	......TP.....
DN138810_c0_g1_i1-59	DN138810_c0_g1_i1	59	......TP.....
DN141194_c0_g3_i2-53	DN141194_c0_g3_i2	53	......TP.....
DN134280_c0_g1_i1-46	DN134280_c0_g1_i1	46	......TP.....
DN149104_c0_g2_i2-44	DN149104_c0_g2_i2	44	......TP.....
DN144084_c0_g3_i7-40	DN144084_c0_g3_i7	40	......TP.....
DN146550_c1_g1_i3-38	DN146550_c1_g1_i3	38	......TP.....
DN141503_c0_g1_i2-37	DN141503_c0_g1_i2	37	......TP.....
DN149969_c1_g3_i1-36	DN149969_c1_g3_i1	36	......TP.....
DN152696_c7_g1_i3-34	DN152696_c7_g1_i3	34	......TP.....
DN147958_c0_g4_i3-32	DN147958_c0_g4_i3	32	......TP.....
DN144084_c0_g3_i7-31	DN144084_c0_g3_i7	31	......TP.....
DN145094_c1_g2_i4-21	DN145094_c1_g2_i4	21	......TP.....
DN149973_c2_g5_i3-19	DN149973_c2_g5_i3	19	......TP.....
DN137453_c0_g2_i6-18	DN137453_c0_g2_i6	18	......TP.....
DN151187_c2_g2_i1-15	DN151187_c2_g2_i1	15	......TP.....
DN152944_c26_g1_i1-3605	DN152944_c26_g1_i1	3605	......TPP....
DN152922_c4_g1_i3-2955	DN152922_c4_g1_i3	2955	......TPP....
DN152921_c19_g1_i1-2209	DN152921_c19_g1_i1	2209	......TPP....
DN152631_c10_g1_i2-1533	DN152631_c10_g1_i2	1533	......TPP....
DN151622_c2_g1_i3-1490	DN151622_c2_g1_i3	1490	......TPP....
DN152110_c4_g1_i1-1445	DN152110_c4_g1_i1	1445	......TPP....
DN152474_c6_g1_i2-1080	DN152474_c6_g1_i2	1080	......TPP....
DN152330_c3_g1_i1-880	DN152330_c3_g1_i1	880	......TPP....
DN148501_c0_g1_i2-662	DN148501_c0_g1_i2	662	......TPP....
DN150749_c4_g2_i1-616	DN150749_c4_g2_i1	616	......TPP....
DN144839_c0_g2_i2-600	DN144839_c0_g2_i2	600	......TPP....
DN151974_c6_g1_i1-493	DN151974_c6_g1_i1	493	......TPP....
DN149360_c1_g1_i5-424	DN149360_c1_g1_i5	424	......TPP....
DN151055_c2_g1_i2-379	DN151055_c2_g1_i2	379	......TPP....
DN142506_c0_g1_i1-306	DN142506_c0_g1_i1	306	......TPP....
DN145857_c0_g1_i8-305	DN145857_c0_g1_i8	305	......TPP....
DN151974_c6_g1_i1-301	DN151974_c6_g1_i1	301	......TPP....
DN125598_c0_g1_i1-285	DN125598_c0_g1_i1	285	......TPP....
DN144352_c0_g1_i1-270	DN144352_c0_g1_i1	270	......TPP....
DN140656_c0_g1_i1-230	DN140656_c0_g1_i1	230	......TPP....
DN151628_c5_g1_i4-206	DN151628_c5_g1_i4	206	......TPP....
DN143932_c0_g1_i1-202	DN143932_c0_g1_i1	202	......TPP....
DN149831_c0_g1_i1-189	DN149831_c0_g1_i1	189	......TPP....
DN150989_c1_g1_i2-187	DN150989_c1_g1_i2	187	......TPP....
DN134364_c0_g1_i4-138	DN134364_c0_g1_i4	138	......TPP....
DN138442_c0_g1_i2-123	DN138442_c0_g1_i2	123	......TPP....
DN148977_c0_g1_i3-120	DN148977_c0_g1_i3	120	......TPP....
DN146171_c0_g1_i1-119	DN146171_c0_g1_i1	119	......TPP....
DN133409_c0_g2_i1-118	DN133409_c0_g2_i1	118	......TPP....
DN152429_c5_g1_i1-105	DN152429_c5_g1_i1	105	......TPP....
DN151718_c3_g1_i2-97	DN151718_c3_g1_i2	97	......TPP....
DN135060_c0_g1_i1-91	DN135060_c0_g1_i1	91	......TPP....
DN152042_c7_g1_i2-77	DN152042_c7_g1_i2	77	......TPP....
DN150710_c2_g1_i1-77	DN150710_c2_g1_i1	77	......TPP....
DN134231_c1_g4_i1-73	DN134231_c1_g4_i1	73	......TPP....
DN145288_c0_g1_i1-66	DN145288_c0_g1_i1	66	......TPP....
DN150231_c0_g3_i1-65	DN150231_c0_g3_i1	65	......TPP....
DN150811_c5_g1_i1-61	DN150811_c5_g1_i1	61	......TPP....
DN149357_c0_g3_i1-55	DN149357_c0_g3_i1	55	......TPP....
DN151320_c4_g3_i1-53	DN151320_c4_g3_i1	53	......TPP....
DN145574_c0_g5_i1-17	DN145574_c0_g5_i1	17	......TPP....
DN148573_c0_g1_i2-15	DN148573_c0_g1_i2	15	......TPP....
DN152953_c24_g1_i1-2666	DN152953_c24_g1_i1	2666	....P.SP.....
DN152667_c5_g1_i1-2478	DN152667_c5_g1_i1	2478	....P.SP.....
DN152957_c36_g1_i1-2439	DN152957_c36_g1_i1	2439	....P.SP.....
DN152840_c14_g1_i1-2282	DN152840_c14_g1_i1	2282	....P.SP.....
DN152893_c14_g1_i2-1810	DN152893_c14_g1_i2	1810	....P.SP.....
DN152859_c11_g1_i4-1742	DN152859_c11_g1_i4	1742	....P.SP.....
DN152402_c7_g1_i1-1634	DN152402_c7_g1_i1	1634	....P.SP.....
DN152869_c12_g1_i2-1522	DN152869_c12_g1_i2	1522	....P.SP.....
DN152011_c6_g1_i2-1297	DN152011_c6_g1_i2	1297	....P.SP.....
DN152845_c7_g1_i1-1272	DN152845_c7_g1_i1	1272	....P.SP.....
DN152497_c7_g1_i1-1232	DN152497_c7_g1_i1	1232	....P.SP.....
DN152516_c13_g1_i1-1131	DN152516_c13_g1_i1	1131	....P.SP.....
DN152598_c13_g1_i1-1062	DN152598_c13_g1_i1	1062	....P.SP.....
DN151991_c4_g1_i1-1032	DN151991_c4_g1_i1	1032	....P.SP.....
DN147440_c0_g1_i1-1029	DN147440_c0_g1_i1	1029	....P.SP.....
DN151863_c9_g1_i2-933	DN151863_c9_g1_i2	933	....P.SP.....
DN152765_c12_g2_i2-924	DN152765_c12_g2_i2	924	....P.SP.....
DN152429_c5_g1_i1-901	DN152429_c5_g1_i1	901	....P.SP.....
DN152553_c7_g1_i5-866	DN152553_c7_g1_i5	866	....P.SP.....
DN152054_c6_g2_i2-855	DN152054_c6_g2_i2	855	....P.SP.....
DN152735_c16_g1_i1-814	DN152735_c16_g1_i1	814	....P.SP.....
DN150110_c0_g1_i2-801	DN150110_c0_g1_i2	801	....P.SP.....
DN152498_c11_g1_i1-763	DN152498_c11_g1_i1	763	....P.SP.....
DN152195_c4_g2_i1-726	DN152195_c4_g2_i1	726	....P.SP.....
DN146940_c0_g1_i1-688	DN146940_c0_g1_i1	688	....P.SP.....
DN151827_c5_g1_i1-673	DN151827_c5_g1_i1	673	....P.SP.....
DN152178_c6_g2_i1-593	DN152178_c6_g2_i1	593	....P.SP.....
DN150186_c1_g1_i1-582	DN150186_c1_g1_i1	582	....P.SP.....
DN151432_c3_g1_i2-570	DN151432_c3_g1_i2	570	....P.SP.....
DN148883_c0_g1_i3-564	DN148883_c0_g1_i3	564	....P.SP.....
DN142606_c4_g4_i1-556	DN142606_c4_g4_i1	556	....P.SP.....
DN152329_c5_g1_i1-551	DN152329_c5_g1_i1	551	....P.SP.....
DN152643_c4_g1_i1-530	DN152643_c4_g1_i1	530	....P.SP.....
DN152542_c10_g2_i1-526	DN152542_c10_g2_i1	526	....P.SP.....
DN152342_c7_g1_i4-501	DN152342_c7_g1_i4	501	....P.SP.....
DN141814_c0_g1_i1-479	DN141814_c0_g1_i1	479	....P.SP.....
DN149637_c0_g2_i5-472	DN149637_c0_g2_i5	472	....P.SP.....
DN150250_c1_g1_i1-442	DN150250_c1_g1_i1	442	....P.SP.....
DN147527_c0_g1_i1-432	DN147527_c0_g1_i1	432	....P.SP.....
DN149360_c1_g1_i5-428	DN149360_c1_g1_i5	428	....P.SP.....
DN151257_c2_g1_i2-424	DN151257_c2_g1_i2	424	....P.SP.....
DN148822_c0_g4_i4-420	DN148822_c0_g4_i4	420	....P.SP.....
DN152212_c7_g1_i1-398	DN152212_c7_g1_i1	398	....P.SP.....
DN142141_c0_g2_i1-366	DN142141_c0_g2_i1	366	....P.SP.....
DN150180_c0_g1_i4-361	DN150180_c0_g1_i4	361	....P.SP.....
DN147236_c0_g1_i1-341	DN147236_c0_g1_i1	341	....P.SP.....
DN149768_c0_g3_i1-305	DN149768_c0_g3_i1	305	....P.SP.....
DN152533_c9_g1_i2-304	DN152533_c9_g1_i2	304	....P.SP.....
DN142307_c0_g1_i7-300	DN142307_c0_g1_i7	300	....P.SP.....
DN151872_c4_g2_i1-298	DN151872_c4_g2_i1	298	....P.SP.....
DN151444_c4_g2_i2-284	DN151444_c4_g2_i2	284	....P.SP.....
DN147589_c3_g1_i3-246	DN147589_c3_g1_i3	246	....P.SP.....
DN152953_c24_g1_i1-245	DN152953_c24_g1_i1	245	....P.SP.....
DN151718_c3_g3_i1-234	DN151718_c3_g3_i1	234	....P.SP.....
DN145319_c0_g1_i1-226	DN145319_c0_g1_i1	226	....P.SP.....
DN149880_c1_g1_i1-217	DN149880_c1_g1_i1	217	....P.SP.....
DN139004_c7_g3_i1-206	DN139004_c7_g3_i1	206	....P.SP.....
DN148740_c0_g2_i2-205	DN148740_c0_g2_i2	205	....P.SP.....
DN140118_c0_g1_i1-204	DN140118_c0_g1_i1	204	....P.SP.....
DN147170_c0_g4_i2-199	DN147170_c0_g4_i2	199	....P.SP.....
DN143854_c0_g1_i2-192	DN143854_c0_g1_i2	192	....P.SP.....
DN151021_c3_g4_i2-191	DN151021_c3_g4_i2	191	....P.SP.....
DN152831_c10_g1_i1-185	DN152831_c10_g1_i1	185	....P.SP.....
DN145971_c1_g1_i5-173	DN145971_c1_g1_i5	173	....P.SP.....
DN151214_c4_g1_i1-165	DN151214_c4_g1_i1	165	....P.SP.....
DN135706_c1_g1_i3-133	DN135706_c1_g1_i3	133	....P.SP.....
DN151291_c4_g2_i1-120	DN151291_c4_g2_i1	120	....P.SP.....
DN150175_c2_g4_i1-115	DN150175_c2_g4_i1	115	....P.SP.....
DN152778_c4_g1_i1-114	DN152778_c4_g1_i1	114	....P.SP.....
DN150471_c1_g4_i3-100	DN150471_c1_g4_i3	100	....P.SP.....
DN150975_c3_g1_i3-98	DN150975_c3_g1_i3	98	....P.SP.....
DN134222_c0_g1_i1-85	DN134222_c0_g1_i1	85	....P.SP.....
DN146459_c0_g2_i1-78	DN146459_c0_g2_i1	78	....P.SP.....
DN136898_c0_g2_i3-76	DN136898_c0_g2_i3	76	....P.SP.....
DN134118_c0_g1_i1-75	DN134118_c0_g1_i1	75	....P.SP.....
DN141783_c0_g1_i2-73	DN141783_c0_g1_i2	73	....P.SP.....
DN152486_c10_g1_i1-65	DN152486_c10_g1_i1	65	....P.SP.....
DN151012_c2_g1_i2-56	DN151012_c2_g1_i2	56	....P.SP.....
DN150169_c0_g3_i2-55	DN150169_c0_g3_i2	55	....P.SP.....
DN152442_c8_g1_i3-52	DN152442_c8_g1_i3	52	....P.SP.....
DN121111_c0_g2_i1-51	DN121111_c0_g2_i1	51	....P.SP.....
DN146434_c0_g1_i2-50	DN146434_c0_g1_i2	50	....P.SP.....
DN147121_c0_g1_i1-44	DN147121_c0_g1_i1	44	....P.SP.....
DN152620_c7_g2_i1-34	DN152620_c7_g2_i1	34	....P.SP.....
DN143110_c0_g2_i9-33	DN143110_c0_g2_i9	33	....P.SP.....
DN144065_c0_g2_i8-16	DN144065_c0_g2_i8	16	....P.SP.....
DN140581_c0_g1_i2-15	DN140581_c0_g1_i2	15	....P.SP.....
DN148530_c0_g1_i1-12	DN148530_c0_g1_i1	12	....P.SP.....
DN150377_c0_g3_i1-8	DN150377_c0_g3_i1	8	....P.SP.....
DN128593_c0_g1_i1-7	DN128593_c0_g1_i1	7	....P.SP.....
DN147028_c0_g4_i2-7	DN147028_c0_g4_i2	7	....P.SP.....
DN152854_c10_g1_i2-2690	DN152854_c10_g1_i2	2690	....R.S......
DN152922_c4_g1_i3-2569	DN152922_c4_g1_i3	2569	....R.S......
DN152931_c22_g1_i1-2359	DN152931_c22_g1_i1	2359	....R.S......
DN152243_c17_g1_i3-1914	DN152243_c17_g1_i3	1914	....R.S......
DN151554_c2_g1_i1-1700	DN151554_c2_g1_i1	1700	....R.S......
DN152001_c1_g1_i2-1431	DN152001_c1_g1_i2	1431	....R.S......
DN152408_c4_g1_i1-1313	DN152408_c4_g1_i1	1313	....R.S......
DN152631_c10_g1_i2-1250	DN152631_c10_g1_i2	1250	....R.S......
DN152516_c13_g1_i1-1169	DN152516_c13_g1_i1	1169	....R.S......
DN152516_c13_g1_i1-1160	DN152516_c13_g1_i1	1160	....R.S......
DN152516_c13_g1_i1-1156	DN152516_c13_g1_i1	1156	....R.S......
DN152775_c16_g1_i2-1059	DN152775_c16_g1_i2	1059	....R.S......
DN151023_c1_g4_i1-1040	DN151023_c1_g4_i1	1040	....R.S......
DN152631_c10_g1_i2-1029	DN152631_c10_g1_i2	1029	....R.S......
DN152199_c5_g2_i1-993	DN152199_c5_g2_i1	993	....R.S......
DN152138_c11_g1_i1-890	DN152138_c11_g1_i1	890	....R.S......
DN148115_c0_g1_i1-849	DN148115_c0_g1_i1	849	....R.S......
DN152654_c7_g2_i2-826	DN152654_c7_g2_i2	826	....R.S......
DN152214_c9_g1_i2-798	DN152214_c9_g1_i2	798	....R.S......
DN151803_c6_g1_i1-786	DN151803_c6_g1_i1	786	....R.S......
DN152533_c9_g1_i2-774	DN152533_c9_g1_i2	774	....R.S......
DN152542_c10_g2_i1-760	DN152542_c10_g2_i1	760	....R.S......
DN148750_c0_g2_i1-758	DN148750_c0_g2_i1	758	....R.S......
DN151991_c4_g1_i1-698	DN151991_c4_g1_i1	698	....R.S......
DN151993_c7_g1_i1-688	DN151993_c7_g1_i1	688	....R.S......
DN150621_c0_g2_i1-685	DN150621_c0_g2_i1	685	....R.S......
DN151534_c7_g1_i1-670	DN151534_c7_g1_i1	670	....R.S......
DN145577_c0_g2_i1-661	DN145577_c0_g2_i1	661	....R.S......
DN149120_c0_g1_i3-650	DN149120_c0_g1_i3	650	....R.S......
DN151485_c4_g1_i1-622	DN151485_c4_g1_i1	622	....R.S......
DN148425_c0_g1_i2-607	DN148425_c0_g1_i2	607	....R.S......
DN147910_c0_g1_i1-593	DN147910_c0_g1_i1	593	....R.S......
DN146362_c0_g2_i1-572	DN146362_c0_g2_i1	572	....R.S......
DN152631_c10_g1_i2-555	DN152631_c10_g1_i2	555	....R.S......
DN145023_c0_g1_i2-544	DN145023_c0_g1_i2	544	....R.S......
DN149240_c0_g3_i1-535	DN149240_c0_g3_i1	535	....R.S......
DN146861_c0_g4_i1-520	DN146861_c0_g4_i1	520	....R.S......
DN151534_c7_g1_i1-502	DN151534_c7_g1_i1	502	....R.S......
DN151534_c7_g1_i1-490	DN151534_c7_g1_i1	490	....R.S......
DN139318_c1_g1_i1-472	DN139318_c1_g1_i1	472	....R.S......
DN151646_c4_g1_i1-464	DN151646_c4_g1_i1	464	....R.S......
DN152271_c9_g1_i2-454	DN152271_c9_g1_i2	454	....R.S......
DN151355_c5_g2_i4-416	DN151355_c5_g2_i4	416	....R.S......
DN152369_c3_g3_i1-398	DN152369_c3_g3_i1	398	....R.S......
DN121322_c1_g1_i1-374	DN121322_c1_g1_i1	374	....R.S......
DN151214_c4_g1_i1-368	DN151214_c4_g1_i1	368	....R.S......
DN146144_c1_g3_i1-359	DN146144_c1_g3_i1	359	....R.S......
DN142354_c0_g1_i1-351	DN142354_c0_g1_i1	351	....R.S......
DN136313_c0_g2_i1-331	DN136313_c0_g2_i1	331	....R.S......
DN151666_c3_g2_i1-324	DN151666_c3_g2_i1	324	....R.S......
DN136651_c0_g1_i1-323	DN136651_c0_g1_i1	323	....R.S......
DN136651_c0_g1_i1-319	DN136651_c0_g1_i1	319	....R.S......
DN150794_c1_g2_i2-314	DN150794_c1_g2_i2	314	....R.S......
DN148128_c0_g1_i1-309	DN148128_c0_g1_i1	309	....R.S......
DN149387_c2_g1_i7-299	DN149387_c2_g1_i7	299	....R.S......
DN147710_c1_g2_i1-299	DN147710_c1_g2_i1	299	....R.S......
DN151024_c3_g3_i1-295	DN151024_c3_g3_i1	295	....R.S......
DN146618_c1_g1_i1-291	DN146618_c1_g1_i1	291	....R.S......
DN152579_c12_g1_i1-290	DN152579_c12_g1_i1	290	....R.S......
DN146079_c0_g1_i2-287	DN146079_c0_g1_i2	287	....R.S......
DN144803_c0_g1_i1-285	DN144803_c0_g1_i1	285	....R.S......
DN131646_c1_g1_i2-284	DN131646_c1_g1_i2	284	....R.S......
DN136651_c0_g1_i1-266	DN136651_c0_g1_i1	266	....R.S......
DN149831_c0_g1_i1-248	DN149831_c0_g1_i1	248	....R.S......
DN143382_c0_g1_i1-243	DN143382_c0_g1_i1	243	....R.S......
DN149402_c2_g1_i1-234	DN149402_c2_g1_i1	234	....R.S......
DN146525_c0_g1_i1-234	DN146525_c0_g1_i1	234	....R.S......
DN150389_c0_g1_i1-232	DN150389_c0_g1_i1	232	....R.S......
DN149294_c1_g1_i3-220	DN149294_c1_g1_i3	220	....R.S......
DN150986_c3_g2_i2-211	DN150986_c3_g2_i2	211	....R.S......
DN143382_c0_g1_i1-203	DN143382_c0_g1_i1	203	....R.S......
DN147114_c0_g2_i1-202	DN147114_c0_g2_i1	202	....R.S......
DN152220_c8_g1_i3-201	DN152220_c8_g1_i3	201	....R.S......
DN146158_c2_g1_i1-196	DN146158_c2_g1_i1	196	....R.S......
DN140832_c0_g1_i1-190	DN140832_c0_g1_i1	190	....R.S......
DN152138_c11_g1_i1-187	DN152138_c11_g1_i1	187	....R.S......
DN136651_c0_g1_i1-182	DN136651_c0_g1_i1	182	....R.S......
DN152831_c10_g1_i1-179	DN152831_c10_g1_i1	179	....R.S......
DN147741_c1_g1_i2-175	DN147741_c1_g1_i2	175	....R.S......
DN150047_c2_g2_i2-173	DN150047_c2_g2_i2	173	....R.S......
DN144835_c3_g2_i3-169	DN144835_c3_g2_i3	169	....R.S......
DN143021_c0_g4_i1-168	DN143021_c0_g4_i1	168	....R.S......
DN138976_c0_g1_i1-168	DN138976_c0_g1_i1	168	....R.S......
DN149768_c0_g3_i1-166	DN149768_c0_g3_i1	166	....R.S......
DN149041_c0_g2_i1-139	DN149041_c0_g2_i1	139	....R.S......
DN147497_c0_g1_i1-134	DN147497_c0_g1_i1	134	....R.S......
DN138442_c0_g1_i1-131	DN138442_c0_g1_i1	131	....R.S......
DN143627_c0_g1_i1-130	DN143627_c0_g1_i1	130	....R.S......
DN151556_c4_g1_i2-127	DN151556_c4_g1_i2	127	....R.S......
DN150451_c1_g3_i1-121	DN150451_c1_g3_i1	121	....R.S......
DN149274_c0_g3_i7-110	DN149274_c0_g3_i7	110	....R.S......
DN149291_c0_g1_i1-109	DN149291_c0_g1_i1	109	....R.S......
DN149948_c0_g2_i3-108	DN149948_c0_g2_i3	108	....R.S......
DN128796_c0_g1_i1-107	DN128796_c0_g1_i1	107	....R.S......
DN152659_c4_g3_i1-103	DN152659_c4_g3_i1	103	....R.S......
DN152746_c4_g3_i1-101	DN152746_c4_g3_i1	101	....R.S......
DN145985_c5_g1_i1-95	DN145985_c5_g1_i1	95	....R.S......
DN143936_c0_g1_i5-93	DN143936_c0_g1_i5	93	....R.S......
DN151738_c4_g3_i1-91	DN151738_c4_g3_i1	91	....R.S......
DN148254_c0_g2_i2-91	DN148254_c0_g2_i2	91	....R.S......
DN137783_c0_g1_i1-87	DN137783_c0_g1_i1	87	....R.S......
DN148877_c0_g1_i4-85	DN148877_c0_g1_i4	85	....R.S......
DN133910_c2_g1_i3-84	DN133910_c2_g1_i3	84	....R.S......
DN150089_c0_g2_i1-83	DN150089_c0_g2_i1	83	....R.S......
DN151201_c6_g2_i2-81	DN151201_c6_g2_i2	81	....R.S......
DN148590_c0_g1_i2-77	DN148590_c0_g1_i2	77	....R.S......
DN127820_c0_g1_i2-76	DN127820_c0_g1_i2	76	....R.S......
DN146373_c2_g1_i3-76	DN146373_c2_g1_i3	76	....R.S......
DN141722_c0_g1_i1-75	DN141722_c0_g1_i1	75	....R.S......
DN151095_c0_g1_i1-74	DN151095_c0_g1_i1	74	....R.S......
DN148590_c0_g1_i2-70	DN148590_c0_g1_i2	70	....R.S......
DN151021_c3_g3_i1-69	DN151021_c3_g3_i1	69	....R.S......
DN123150_c0_g1_i1-69	DN123150_c0_g1_i1	69	....R.S......
DN144912_c1_g1_i1-67	DN144912_c1_g1_i1	67	....R.S......
DN141957_c0_g1_i6-65	DN141957_c0_g1_i6	65	....R.S......
DN130383_c0_g1_i1-61	DN130383_c0_g1_i1	61	....R.S......
DN144307_c0_g1_i3-60	DN144307_c0_g1_i3	60	....R.S......
DN150453_c2_g3_i1-47	DN150453_c2_g3_i1	47	....R.S......
DN143021_c0_g4_i1-46	DN143021_c0_g4_i1	46	....R.S......
DN151258_c7_g1_i5-43	DN151258_c7_g1_i5	43	....R.S......
DN142242_c1_g1_i1-41	DN142242_c1_g1_i1	41	....R.S......
DN143339_c3_g1_i3-41	DN143339_c3_g1_i3	41	....R.S......
DN151081_c1_g2_i1-38	DN151081_c1_g2_i1	38	....R.S......
DN148007_c0_g2_i2-38	DN148007_c0_g2_i2	38	....R.S......
DN149894_c0_g4_i1-37	DN149894_c0_g4_i1	37	....R.S......
DN33236_c0_g1_i1-20	DN33236_c0_g1_i1	20	....R.S......
DN145845_c3_g2_i5-17	DN145845_c3_g2_i5	17	....R.S......
DN146832_c0_g2_i4-16	DN146832_c0_g2_i4	16	....R.S......
DN212746_c0_g1_i1-15	DN212746_c0_g1_i1	15	....R.S......
DN168952_c0_g1_i1-12	DN168952_c0_g1_i1	12	....R.S......
DN148366_c4_g2_i1-11	DN148366_c4_g2_i1	11	....R.S......
DN143604_c1_g2_i1-10	DN143604_c1_g2_i1	10	....R.S......
DN151355_c5_g2_i4-9	DN151355_c5_g2_i4	9	....R.S......
DN152917_c20_g1_i2-4432	DN152917_c20_g1_i2	4432	...K..S......
DN152841_c8_g2_i5-3995	DN152841_c8_g2_i5	3995	...K..S......
DN152243_c17_g1_i3-1941	DN152243_c17_g1_i3	1941	...K..S......
DN152893_c14_g1_i2-1833	DN152893_c14_g1_i2	1833	...K..S......
DN152287_c8_g1_i1-1283	DN152287_c8_g1_i1	1283	...K..S......
DN152781_c9_g1_i1-1188	DN152781_c9_g1_i1	1188	...K..S......
DN152217_c8_g1_i1-1149	DN152217_c8_g1_i1	1149	...K..S......
DN151974_c6_g1_i1-1124	DN151974_c6_g1_i1	1124	...K..S......
DN152338_c7_g1_i1-894	DN152338_c7_g1_i1	894	...K..S......
DN152588_c12_g1_i6-881	DN152588_c12_g1_i6	881	...K..S......
DN151630_c8_g2_i1-837	DN151630_c8_g2_i1	837	...K..S......
DN143648_c0_g1_i4-799	DN143648_c0_g1_i4	799	...K..S......
DN151855_c4_g1_i1-766	DN151855_c4_g1_i1	766	...K..S......
DN152498_c11_g1_i1-756	DN152498_c11_g1_i1	756	...K..S......
DN143431_c0_g2_i2-699	DN143431_c0_g2_i2	699	...K..S......
DN151192_c5_g2_i1-660	DN151192_c5_g2_i1	660	...K..S......
DN151786_c2_g1_i1-632	DN151786_c2_g1_i1	632	...K..S......
DN149021_c1_g2_i1-627	DN149021_c1_g2_i1	627	...K..S......
DN150273_c1_g2_i1-622	DN150273_c1_g2_i1	622	...K..S......
DN152443_c8_g2_i2-620	DN152443_c8_g2_i2	620	...K..S......
DN142398_c0_g1_i2-618	DN142398_c0_g1_i2	618	...K..S......
DN151402_c9_g3_i1-602	DN151402_c9_g3_i1	602	...K..S......
DN152429_c5_g1_i1-533	DN152429_c5_g1_i1	533	...K..S......
DN142717_c0_g1_i2-513	DN142717_c0_g1_i2	513	...K..S......
DN152136_c7_g3_i1-495	DN152136_c7_g3_i1	495	...K..S......
DN138382_c0_g1_i1-488	DN138382_c0_g1_i1	488	...K..S......
DN150186_c1_g1_i1-480	DN150186_c1_g1_i1	480	...K..S......
DN149561_c5_g1_i1-473	DN149561_c5_g1_i1	473	...K..S......
DN152611_c9_g1_i1-452	DN152611_c9_g1_i1	452	...K..S......
DN144839_c0_g2_i2-408	DN144839_c0_g2_i2	408	...K..S......
DN151024_c3_g3_i1-407	DN151024_c3_g3_i1	407	...K..S......
DN148317_c0_g4_i2-404	DN148317_c0_g4_i2	404	...K..S......
DN150529_c1_g1_i2-393	DN150529_c1_g1_i2	393	...K..S......
DN150294_c0_g1_i3-387	DN150294_c0_g1_i3	387	...K..S......
DN151534_c7_g1_i1-332	DN151534_c7_g1_i1	332	...K..S......
DN142307_c0_g1_i7-302	DN142307_c0_g1_i7	302	...K..S......
DN149768_c0_g3_i1-297	DN149768_c0_g3_i1	297	...K..S......
DN151048_c4_g1_i1-277	DN151048_c4_g1_i1	277	...K..S......
DN150862_c2_g1_i4-276	DN150862_c2_g1_i4	276	...K..S......
DN151106_c2_g2_i1-276	DN151106_c2_g2_i1	276	...K..S......
DN138382_c0_g1_i1-269	DN138382_c0_g1_i1	269	...K..S......
DN149413_c1_g2_i1-263	DN149413_c1_g2_i1	263	...K..S......
DN152696_c7_g1_i3-255	DN152696_c7_g1_i3	255	...K..S......
DN124442_c1_g1_i1-252	DN124442_c1_g1_i1	252	...K..S......
DN141046_c0_g1_i2-243	DN141046_c0_g1_i2	243	...K..S......
DN152593_c12_g1_i1-233	DN152593_c12_g1_i1	233	...K..S......
DN151883_c6_g2_i2-233	DN151883_c6_g2_i2	233	...K..S......
DN146655_c0_g2_i1-226	DN146655_c0_g2_i1	226	...K..S......
DN138418_c1_g1_i1-225	DN138418_c1_g1_i1	225	...K..S......
DN148878_c0_g1_i2-225	DN148878_c0_g1_i2	225	...K..S......
DN148867_c0_g2_i2-224	DN148867_c0_g2_i2	224	...K..S......
DN151485_c4_g1_i1-224	DN151485_c4_g1_i1	224	...K..S......
DN149561_c5_g1_i1-219	DN149561_c5_g1_i1	219	...K..S......
DN149478_c0_g1_i7-217	DN149478_c0_g1_i7	217	...K..S......
DN136311_c0_g1_i1-210	DN136311_c0_g1_i1	210	...K..S......
DN141641_c2_g1_i3-209	DN141641_c2_g1_i3	209	...K..S......
DN133653_c0_g1_i2-207	DN133653_c0_g1_i2	207	...K..S......
DN150794_c1_g2_i2-199	DN150794_c1_g2_i2	199	...K..S......
DN145159_c1_g2_i1-199	DN145159_c1_g2_i1	199	...K..S......
DN151752_c3_g1_i3-198	DN151752_c3_g1_i3	198	...K..S......
DN141984_c0_g1_i1-196	DN141984_c0_g1_i1	196	...K..S......
DN148530_c0_g2_i2-193	DN148530_c0_g2_i2	193	...K..S......
DN150867_c1_g2_i2-188	DN150867_c1_g2_i2	188	...K..S......
DN144555_c0_g1_i2-188	DN144555_c0_g1_i2	188	...K..S......
DN142215_c1_g4_i1-186	DN142215_c1_g4_i1	186	...K..S......
DN148291_c1_g1_i1-184	DN148291_c1_g1_i1	184	...K..S......
DN144204_c0_g7_i1-180	DN144204_c0_g7_i1	180	...K..S......
DN148561_c0_g2_i6-160	DN148561_c0_g2_i6	160	...K..S......
DN147512_c1_g2_i1-156	DN147512_c1_g2_i1	156	...K..S......
DN147435_c0_g2_i4-154	DN147435_c0_g2_i4	154	...K..S......
DN147277_c0_g3_i1-153	DN147277_c0_g3_i1	153	...K..S......
DN152033_c4_g1_i2-152	DN152033_c4_g1_i2	152	...K..S......
DN151176_c2_g2_i1-150	DN151176_c2_g2_i1	150	...K..S......
DN145574_c0_g2_i2-146	DN145574_c0_g2_i2	146	...K..S......
DN141425_c2_g3_i1-144	DN141425_c2_g3_i1	144	...K..S......
DN143236_c1_g6_i1-140	DN143236_c1_g6_i1	140	...K..S......
DN141208_c4_g7_i1-129	DN141208_c4_g7_i1	129	...K..S......
DN144077_c0_g1_i1-125	DN144077_c0_g1_i1	125	...K..S......
DN147114_c0_g2_i1-124	DN147114_c0_g2_i1	124	...K..S......
DN142506_c0_g1_i1-119	DN142506_c0_g1_i1	119	...K..S......
DN140014_c1_g1_i1-111	DN140014_c1_g1_i1	111	...K..S......
DN136311_c0_g1_i1-111	DN136311_c0_g1_i1	111	...K..S......
DN147435_c0_g2_i5-104	DN147435_c0_g2_i5	104	...K..S......
DN148818_c1_g1_i1-99	DN148818_c1_g1_i1	99	...K..S......
DN145897_c0_g1_i2-98	DN145897_c0_g1_i2	98	...K..S......
DN145694_c0_g1_i1-96	DN145694_c0_g1_i1	96	...K..S......
DN145672_c1_g1_i2-94	DN145672_c1_g1_i2	94	...K..S......
DN146865_c0_g2_i2-94	DN146865_c0_g2_i2	94	...K..S......
DN150594_c1_g1_i1-91	DN150594_c1_g1_i1	91	...K..S......
DN142117_c0_g1_i3-89	DN142117_c0_g1_i3	89	...K..S......
DN89789_c0_g2_i1-87	DN89789_c0_g2_i1	87	...K..S......
DN151024_c3_g3_i1-87	DN151024_c3_g3_i1	87	...K..S......
DN152289_c6_g1_i2-86	DN152289_c6_g1_i2	86	...K..S......
DN145567_c1_g1_i1-80	DN145567_c1_g1_i1	80	...K..S......
DN148103_c0_g2_i2-78	DN148103_c0_g2_i2	78	...K..S......
DN150363_c2_g5_i2-74	DN150363_c2_g5_i2	74	...K..S......
DN146373_c2_g1_i3-73	DN146373_c2_g1_i3	73	...K..S......
DN146187_c0_g3_i1-71	DN146187_c0_g3_i1	71	...K..S......
DN110634_c0_g1_i1-68	DN110634_c0_g1_i1	68	...K..S......
DN143520_c0_g1_i1-67	DN143520_c0_g1_i1	67	...K..S......
DN141662_c0_g1_i8-65	DN141662_c0_g1_i8	65	...K..S......
DN149828_c4_g3_i2-64	DN149828_c4_g3_i2	64	...K..S......
DN144784_c0_g4_i1-59	DN144784_c0_g4_i1	59	...K..S......
DN145694_c0_g1_i1-57	DN145694_c0_g1_i1	57	...K..S......
DN149579_c1_g1_i3-53	DN149579_c1_g1_i3	53	...K..S......
DN152212_c7_g1_i1-53	DN152212_c7_g1_i1	53	...K..S......
DN142984_c1_g2_i1-51	DN142984_c1_g2_i1	51	...K..S......
DN146866_c0_g1_i2-40	DN146866_c0_g1_i2	40	...K..S......
DN149817_c1_g3_i3-35	DN149817_c1_g3_i3	35	...K..S......
DN146436_c0_g1_i1-35	DN146436_c0_g1_i1	35	...K..S......
DN139677_c1_g1_i2-34	DN139677_c1_g1_i2	34	...K..S......
DN140910_c7_g3_i2-33	DN140910_c7_g3_i2	33	...K..S......
DN142043_c0_g1_i3-32	DN142043_c0_g1_i3	32	...K..S......
DN151545_c4_g4_i1-31	DN151545_c4_g4_i1	31	...K..S......
DN152429_c5_g1_i1-29	DN152429_c5_g1_i1	29	...K..S......
DN131999_c0_g1_i1-29	DN131999_c0_g1_i1	29	...K..S......
DN152527_c11_g1_i1-25	DN152527_c11_g1_i1	25	...K..S......
DN143358_c4_g5_i3-25	DN143358_c4_g5_i3	25	...K..S......
DN141319_c0_g1_i1-21	DN141319_c0_g1_i1	21	...K..S......
DN151083_c2_g1_i1-21	DN151083_c2_g1_i1	21	...K..S......
DN142307_c0_g1_i7-21	DN142307_c0_g1_i7	21	...K..S......
DN145694_c0_g1_i1-18	DN145694_c0_g1_i1	18	...K..S......
DN148264_c1_g4_i1-14	DN148264_c1_g4_i1	14	...K..S......
DN143458_c1_g2_i3-13	DN143458_c1_g2_i3	13	...K..S......
DN151024_c3_g3_i1-13	DN151024_c3_g3_i1	13	...K..S......
DN149968_c0_g1_i1-12	DN149968_c0_g1_i1	12	...K..S......
DN143604_c1_g2_i1-7	DN143604_c1_g2_i1	7	...K..S......
DN152957_c36_g1_i1-2429	DN152957_c36_g1_i1	2429	...KR.S......
DN152869_c12_g1_i2-2040	DN152869_c12_g1_i2	2040	...KR.S......
DN152801_c12_g1_i1-1342	DN152801_c12_g1_i1	1342	...KR.S......
DN152138_c11_g1_i1-1324	DN152138_c11_g1_i1	1324	...KR.S......
DN151864_c0_g2_i1-1321	DN151864_c0_g2_i1	1321	...KR.S......
DN146583_c0_g2_i1-897	DN146583_c0_g2_i1	897	...KR.S......
DN145150_c0_g5_i1-435	DN145150_c0_g5_i1	435	...KR.S......
DN152234_c3_g1_i1-411	DN152234_c3_g1_i1	411	...KR.S......
DN149745_c0_g2_i1-411	DN149745_c0_g2_i1	411	...KR.S......
DN147214_c0_g3_i1-408	DN147214_c0_g3_i1	408	...KR.S......
DN150821_c2_g3_i1-340	DN150821_c2_g3_i1	340	...KR.S......
DN150301_c0_g2_i1-333	DN150301_c0_g2_i1	333	...KR.S......
DN151904_c5_g1_i1-276	DN151904_c5_g1_i1	276	...KR.S......
DN149387_c2_g1_i7-276	DN149387_c2_g1_i7	276	...KR.S......
DN149022_c1_g1_i2-223	DN149022_c1_g1_i2	223	...KR.S......
DN147114_c0_g2_i1-182	DN147114_c0_g2_i1	182	...KR.S......
DN145960_c0_g2_i3-173	DN145960_c0_g2_i3	173	...KR.S......
DN149565_c0_g1_i3-142	DN149565_c0_g1_i3	142	...KR.S......
DN150119_c1_g3_i4-128	DN150119_c1_g3_i4	128	...KR.S......
DN149565_c0_g1_i1-102	DN149565_c0_g1_i1	102	...KR.S......
DN130534_c0_g1_i1-72	DN130534_c0_g1_i1	72	...KR.S......
DN151137_c2_g4_i1-71	DN151137_c2_g4_i1	71	...KR.S......
DN137783_c0_g1_i1-67	DN137783_c0_g1_i1	67	...KR.S......
DN151241_c4_g1_i4-57	DN151241_c4_g1_i4	57	...KR.S......
DN151267_c4_g2_i2-55	DN151267_c4_g2_i2	55	...KR.S......
DN141983_c1_g2_i1-50	DN141983_c1_g2_i1	50	...KR.S......
DN152944_c26_g1_i1-48	DN152944_c26_g1_i1	48	...KR.S......
DN149565_c0_g1_i4-35	DN149565_c0_g1_i4	35	...KR.S......
DN152536_c9_g1_i2-35	DN152536_c9_g1_i2	35	...KR.S......
DN138902_c4_g1_i4-33	DN138902_c4_g1_i4	33	...KR.S......
DN146600_c0_g2_i1-28	DN146600_c0_g2_i1	28	...KR.S......
DN142868_c0_g1_i1-24	DN142868_c0_g1_i1	24	...KR.S......
DN145211_c0_g1_i5-10	DN145211_c0_g1_i5	10	...KR.S......
DN143875_c4_g6_i1-9	DN143875_c4_g6_i1	9	...KR.S......
DN152961_c31_g1_i1-4378	DN152961_c31_g1_i1	4378	...R..S......
DN152885_c9_g1_i1-4239	DN152885_c9_g1_i1	4239	...R..S......
DN152960_c38_g1_i1-4233	DN152960_c38_g1_i1	4233	...R..S......
DN152432_c2_g1_i2-2732	DN152432_c2_g1_i2	2732	...R..S......
DN152189_c6_g1_i1-2712	DN152189_c6_g1_i1	2712	...R..S......
DN152935_c18_g1_i3-2681	DN152935_c18_g1_i3	2681	...R..S......
DN152189_c6_g1_i1-2622	DN152189_c6_g1_i1	2622	...R..S......
DN152854_c10_g1_i2-2604	DN152854_c10_g1_i2	2604	...R..S......
DN152944_c26_g1_i1-2385	DN152944_c26_g1_i1	2385	...R..S......
DN152841_c8_g2_i5-2240	DN152841_c8_g2_i5	2240	...R..S......
DN152801_c12_g1_i1-2038	DN152801_c12_g1_i1	2038	...R..S......
DN152684_c13_g1_i2-2033	DN152684_c13_g1_i2	2033	...R..S......
DN152840_c14_g1_i1-2012	DN152840_c14_g1_i1	2012	...R..S......
DN152869_c12_g1_i2-2000	DN152869_c12_g1_i2	2000	...R..S......
DN152842_c6_g1_i2-1986	DN152842_c6_g1_i2	1986	...R..S......
DN152902_c12_g1_i1-1966	DN152902_c12_g1_i1	1966	...R..S......
DN152432_c2_g1_i2-1954	DN152432_c2_g1_i2	1954	...R..S......
DN152243_c17_g1_i3-1922	DN152243_c17_g1_i3	1922	...R..S......
DN152869_c12_g1_i2-1914	DN152869_c12_g1_i2	1914	...R..S......
DN152841_c8_g2_i5-1825	DN152841_c8_g2_i5	1825	...R..S......
DN152341_c3_g1_i1-1666	DN152341_c3_g1_i1	1666	...R..S......
DN152684_c13_g1_i2-1614	DN152684_c13_g1_i2	1614	...R..S......
DN152243_c17_g1_i3-1465	DN152243_c17_g1_i3	1465	...R..S......
DN152516_c13_g1_i1-1460	DN152516_c13_g1_i1	1460	...R..S......
DN152831_c11_g2_i1-1385	DN152831_c11_g2_i1	1385	...R..S......
DN152823_c17_g2_i1-1340	DN152823_c17_g2_i1	1340	...R..S......
DN152669_c5_g1_i1-1336	DN152669_c5_g1_i1	1336	...R..S......
DN152409_c10_g1_i1-1211	DN152409_c10_g1_i1	1211	...R..S......
DN151974_c6_g1_i1-1203	DN151974_c6_g1_i1	1203	...R..S......
DN152631_c10_g1_i2-1179	DN152631_c10_g1_i2	1179	...R..S......
DN152790_c8_g2_i1-1148	DN152790_c8_g2_i1	1148	...R..S......
DN152516_c13_g1_i1-1123	DN152516_c13_g1_i1	1123	...R..S......
DN152271_c9_g1_i2-1099	DN152271_c9_g1_i2	1099	...R..S......
DN152869_c12_g1_i2-1087	DN152869_c12_g1_i2	1087	...R..S......
DN150165_c0_g1_i1-1002	DN150165_c0_g1_i1	1002	...R..S......
DN150473_c0_g1_i4-968	DN150473_c0_g1_i4	968	...R..S......
DN152533_c9_g1_i2-954	DN152533_c9_g1_i2	954	...R..S......
DN144344_c0_g1_i2-923	DN144344_c0_g1_i2	923	...R..S......
DN151304_c4_g2_i2-890	DN151304_c4_g2_i2	890	...R..S......
DN151854_c6_g1_i3-886	DN151854_c6_g1_i3	886	...R..S......
DN151189_c5_g1_i2-885	DN151189_c5_g1_i2	885	...R..S......
DN148946_c0_g1_i2-879	DN148946_c0_g1_i2	879	...R..S......
DN152429_c5_g1_i1-873	DN152429_c5_g1_i1	873	...R..S......
DN152409_c10_g1_i1-865	DN152409_c10_g1_i1	865	...R..S......
DN152025_c4_g2_i1-862	DN152025_c4_g2_i1	862	...R..S......
DN147974_c0_g1_i1-857	DN147974_c0_g1_i1	857	...R..S......
DN152533_c9_g1_i2-829	DN152533_c9_g1_i2	829	...R..S......
DN152024_c5_g1_i1-815	DN152024_c5_g1_i1	815	...R..S......
DN144627_c1_g3_i2-757	DN144627_c1_g3_i2	757	...R..S......
DN152569_c10_g1_i1-747	DN152569_c10_g1_i1	747	...R..S......
DN149410_c0_g1_i2-692	DN149410_c0_g1_i2	692	...R..S......
DN152087_c5_g1_i2-679	DN152087_c5_g1_i2	679	...R..S......
DN151855_c4_g1_i1-662	DN151855_c4_g1_i1	662	...R..S......
DN149997_c0_g2_i2-659	DN149997_c0_g2_i2	659	...R..S......
DN149120_c0_g1_i3-636	DN149120_c0_g1_i3	636	...R..S......
DN147910_c0_g1_i1-627	DN147910_c0_g1_i1	627	...R..S......
DN150495_c0_g1_i3-620	DN150495_c0_g1_i3	620	...R..S......
DN138680_c1_g3_i1-597	DN138680_c1_g3_i1	597	...R..S......
DN139674_c1_g1_i6-590	DN139674_c1_g1_i6	590	...R..S......
DN151833_c3_g1_i1-585	DN151833_c3_g1_i1	585	...R..S......
DN144839_c0_g2_i2-560	DN144839_c0_g2_i2	560	...R..S......
DN151469_c7_g1_i5-554	DN151469_c7_g1_i5	554	...R..S......
DN149674_c0_g1_i11-548	DN149674_c0_g1_i11	548	...R..S......
DN152524_c3_g1_i2-541	DN152524_c3_g1_i2	541	...R..S......
DN142506_c0_g1_i1-537	DN142506_c0_g1_i1	537	...R..S......
DN143648_c0_g1_i4-535	DN143648_c0_g1_i4	535	...R..S......
DN152654_c7_g2_i2-533	DN152654_c7_g2_i2	533	...R..S......
DN148612_c0_g1_i1-513	DN148612_c0_g1_i1	513	...R..S......
DN151148_c4_g1_i3-505	DN151148_c4_g1_i3	505	...R..S......
DN151534_c7_g1_i1-503	DN151534_c7_g1_i1	503	...R..S......
DN152429_c5_g1_i1-491	DN152429_c5_g1_i1	491	...R..S......
DN147320_c1_g1_i3-483	DN147320_c1_g1_i3	483	...R..S......
DN150273_c1_g2_i1-481	DN150273_c1_g2_i1	481	...R..S......
DN151469_c7_g1_i5-481	DN151469_c7_g1_i5	481	...R..S......
DN148425_c0_g1_i2-459	DN148425_c0_g1_i2	459	...R..S......
DN150649_c3_g1_i1-449	DN150649_c3_g1_i1	449	...R..S......
DN150550_c1_g1_i7-445	DN150550_c1_g1_i7	445	...R..S......
DN151023_c1_g4_i1-431	DN151023_c1_g4_i1	431	...R..S......
DN143382_c0_g1_i1-423	DN143382_c0_g1_i1	423	...R..S......
DN151469_c7_g1_i5-420	DN151469_c7_g1_i5	420	...R..S......
DN150862_c2_g1_i4-412	DN150862_c2_g1_i4	412	...R..S......
DN151055_c2_g2_i4-409	DN151055_c2_g2_i4	409	...R..S......
DN150354_c1_g3_i2-406	DN150354_c1_g3_i2	406	...R..S......
DN151980_c7_g1_i4-394	DN151980_c7_g1_i4	394	...R..S......
DN147170_c0_g4_i2-394	DN147170_c0_g4_i2	394	...R..S......
DN147419_c0_g1_i1-393	DN147419_c0_g1_i1	393	...R..S......
DN151872_c4_g2_i1-389	DN151872_c4_g2_i1	389	...R..S......
DN147419_c0_g1_i1-389	DN147419_c0_g1_i1	389	...R..S......
DN146583_c0_g1_i1-382	DN146583_c0_g1_i1	382	...R..S......
DN144158_c3_g5_i2-378	DN144158_c3_g5_i2	378	...R..S......
DN144570_c0_g1_i1-375	DN144570_c0_g1_i1	375	...R..S......
DN151545_c4_g4_i1-374	DN151545_c4_g4_i1	374	...R..S......
DN152458_c9_g1_i1-373	DN152458_c9_g1_i1	373	...R..S......
DN152524_c3_g1_i2-365	DN152524_c3_g1_i2	365	...R..S......
DN135615_c0_g1_i4-365	DN135615_c0_g1_i4	365	...R..S......
DN149811_c0_g2_i1-363	DN149811_c0_g2_i1	363	...R..S......
DN152220_c8_g1_i3-363	DN152220_c8_g1_i3	363	...R..S......
DN149483_c0_g2_i1-345	DN149483_c0_g2_i1	345	...R..S......
DN145424_c3_g1_i7-341	DN145424_c3_g1_i7	341	...R..S......
DN152407_c9_g1_i1-325	DN152407_c9_g1_i1	325	...R..S......
DN136651_c0_g1_i1-320	DN136651_c0_g1_i1	320	...R..S......
DN149410_c0_g1_i2-318	DN149410_c0_g1_i2	318	...R..S......
DN151033_c4_g1_i2-314	DN151033_c4_g1_i2	314	...R..S......
DN148059_c2_g2_i6-314	DN148059_c2_g2_i6	314	...R..S......
DN152101_c9_g2_i1-311	DN152101_c9_g2_i1	311	...R..S......
DN152776_c11_g1_i2-309	DN152776_c11_g1_i2	309	...R..S......
DN140947_c0_g2_i1-306	DN140947_c0_g2_i1	306	...R..S......
DN151172_c1_g1_i2-306	DN151172_c1_g1_i2	306	...R..S......
DN150327_c1_g1_i1-305	DN150327_c1_g1_i1	305	...R..S......
DN151422_c4_g1_i1-303	DN151422_c4_g1_i1	303	...R..S......
DN151974_c6_g1_i1-299	DN151974_c6_g1_i1	299	...R..S......
DN151189_c5_g1_i2-299	DN151189_c5_g1_i2	299	...R..S......
DN152530_c3_g1_i3-297	DN152530_c3_g1_i3	297	...R..S......
DN136651_c0_g1_i1-277	DN136651_c0_g1_i1	277	...R..S......
DN137793_c0_g1_i1-274	DN137793_c0_g1_i1	274	...R..S......
DN151369_c3_g1_i4-263	DN151369_c3_g1_i4	263	...R..S......
DN150572_c0_g1_i1-260	DN150572_c0_g1_i1	260	...R..S......
DN146697_c1_g2_i1-258	DN146697_c1_g2_i1	258	...R..S......
DN142062_c1_g1_i1-258	DN142062_c1_g1_i1	258	...R..S......
DN146697_c1_g2_i1-256	DN146697_c1_g2_i1	256	...R..S......
DN147121_c0_g1_i1-253	DN147121_c0_g1_i1	253	...R..S......
DN150797_c1_g1_i1-246	DN150797_c1_g1_i1	246	...R..S......
DN150618_c3_g1_i4-245	DN150618_c3_g1_i4	245	...R..S......
DN149038_c1_g3_i1-244	DN149038_c1_g3_i1	244	...R..S......
DN151301_c1_g3_i1-240	DN151301_c1_g3_i1	240	...R..S......
DN152212_c7_g1_i1-236	DN152212_c7_g1_i1	236	...R..S......
DN122210_c0_g1_i1-235	DN122210_c0_g1_i1	235	...R..S......
DN149723_c0_g2_i1-234	DN149723_c0_g2_i1	234	...R..S......
DN148344_c0_g1_i2-231	DN148344_c0_g1_i2	231	...R..S......
DN151402_c9_g3_i1-229	DN151402_c9_g3_i1	229	...R..S......
DN147121_c0_g1_i1-225	DN147121_c0_g1_i1	225	...R..S......
DN148291_c1_g1_i1-224	DN148291_c1_g1_i1	224	...R..S......
DN138794_c0_g1_i2-223	DN138794_c0_g1_i2	223	...R..S......
DN141490_c0_g1_i2-223	DN141490_c0_g1_i2	223	...R..S......
DN150361_c3_g1_i2-217	DN150361_c3_g1_i2	217	...R..S......
DN149224_c2_g1_i6-216	DN149224_c2_g1_i6	216	...R..S......
DN146656_c4_g1_i2-212	DN146656_c4_g1_i2	212	...R..S......
DN152161_c3_g1_i1-212	DN152161_c3_g1_i1	212	...R..S......
DN14724_c0_g1_i1-210	DN14724_c0_g1_i1	210	...R..S......
DN150069_c1_g1_i9-206	DN150069_c1_g1_i9	206	...R..S......
DN152861_c15_g2_i1-202	DN152861_c15_g2_i1	202	...R..S......
DN151402_c9_g3_i1-201	DN151402_c9_g3_i1	201	...R..S......
DN150585_c1_g1_i4-199	DN150585_c1_g1_i4	199	...R..S......
DN147073_c2_g2_i1-199	DN147073_c2_g2_i1	199	...R..S......
DN145795_c0_g1_i1-197	DN145795_c0_g1_i1	197	...R..S......
DN149302_c0_g2_i3-195	DN149302_c0_g2_i3	195	...R..S......
DN149637_c0_g2_i5-190	DN149637_c0_g2_i5	190	...R..S......
DN140231_c0_g1_i8-187	DN140231_c0_g1_i8	187	...R..S......
DN152904_c7_g1_i1-186	DN152904_c7_g1_i1	186	...R..S......
DN147258_c2_g1_i3-181	DN147258_c2_g1_i3	181	...R..S......
DN143695_c0_g1_i2-180	DN143695_c0_g1_i2	180	...R..S......
DN151738_c4_g3_i1-178	DN151738_c4_g3_i1	178	...R..S......
DN151745_c3_g1_i2-178	DN151745_c3_g1_i2	178	...R..S......
DN148094_c0_g2_i1-177	DN148094_c0_g2_i1	177	...R..S......
DN147999_c0_g1_i1-176	DN147999_c0_g1_i1	176	...R..S......
DN145960_c0_g2_i3-174	DN145960_c0_g2_i3	174	...R..S......
DN140947_c0_g2_i1-173	DN140947_c0_g2_i1	173	...R..S......
DN138306_c9_g1_i2-172	DN138306_c9_g1_i2	172	...R..S......
DN132062_c0_g1_i3-171	DN132062_c0_g1_i3	171	...R..S......
DN151993_c7_g1_i1-170	DN151993_c7_g1_i1	170	...R..S......
DN150047_c2_g2_i2-170	DN150047_c2_g2_i2	170	...R..S......
DN149449_c2_g2_i1-167	DN149449_c2_g2_i1	167	...R..S......
DN151008_c1_g1_i5-167	DN151008_c1_g1_i5	167	...R..S......
DN148094_c0_g2_i2-167	DN148094_c0_g2_i2	167	...R..S......
DN152859_c11_g1_i4-167	DN152859_c11_g1_i4	167	...R..S......
DN150298_c2_g3_i1-165	DN150298_c2_g3_i1	165	...R..S......
DN151904_c5_g1_i1-164	DN151904_c5_g1_i1	164	...R..S......
DN147981_c0_g1_i3-164	DN147981_c0_g1_i3	164	...R..S......
DN147121_c0_g1_i1-163	DN147121_c0_g1_i1	163	...R..S......
DN150208_c0_g3_i1-162	DN150208_c0_g3_i1	162	...R..S......
DN148026_c4_g2_i6-161	DN148026_c4_g2_i6	161	...R..S......
DN145365_c0_g1_i1-160	DN145365_c0_g1_i1	160	...R..S......
DN132980_c0_g1_i1-158	DN132980_c0_g1_i1	158	...R..S......
DN137843_c0_g1_i1-158	DN137843_c0_g1_i1	158	...R..S......
DN146819_c0_g2_i1-156	DN146819_c0_g2_i1	156	...R..S......
DN148616_c0_g5_i2-154	DN148616_c0_g5_i2	154	...R..S......
DN148540_c0_g1_i2-153	DN148540_c0_g1_i2	153	...R..S......
DN145381_c0_g1_i2-145	DN145381_c0_g1_i2	145	...R..S......
DN151529_c2_g1_i1-145	DN151529_c2_g1_i1	145	...R..S......
DN152556_c10_g3_i1-145	DN152556_c10_g3_i1	145	...R..S......
DN151307_c2_g2_i1-145	DN151307_c2_g2_i1	145	...R..S......
DN141041_c0_g1_i2-145	DN141041_c0_g1_i2	145	...R..S......
DN148530_c0_g2_i2-144	DN148530_c0_g2_i2	144	...R..S......
DN151545_c4_g4_i1-135	DN151545_c4_g4_i1	135	...R..S......
DN145235_c2_g4_i1-135	DN145235_c2_g4_i1	135	...R..S......
DN149402_c2_g1_i1-133	DN149402_c2_g1_i1	133	...R..S......
DN72949_c0_g1_i1-131	DN72949_c0_g1_i1	131	...R..S......
DN151021_c3_g4_i2-128	DN151021_c3_g4_i2	128	...R..S......
DN149700_c0_g1_i1-128	DN149700_c0_g1_i1	128	...R..S......
DN144080_c0_g1_i4-126	DN144080_c0_g1_i4	126	...R..S......
DN147170_c0_g4_i2-126	DN147170_c0_g4_i2	126	...R..S......
DN152696_c7_g1_i3-126	DN152696_c7_g1_i3	126	...R..S......
DN142284_c0_g3_i1-125	DN142284_c0_g3_i1	125	...R..S......
DN149225_c0_g4_i1-122	DN149225_c0_g4_i1	122	...R..S......
DN130822_c0_g1_i2-122	DN130822_c0_g1_i2	122	...R..S......
DN145577_c0_g2_i1-115	DN145577_c0_g2_i1	115	...R..S......
DN143276_c0_g1_i1-114	DN143276_c0_g1_i1	114	...R..S......
DN150521_c0_g2_i1-109	DN150521_c0_g2_i1	109	...R..S......
DN150175_c2_g4_i1-109	DN150175_c2_g4_i1	109	...R..S......
DN139452_c0_g3_i1-107	DN139452_c0_g3_i1	107	...R..S......
DN149479_c2_g5_i1-106	DN149479_c2_g5_i1	106	...R..S......
DN150871_c1_g1_i1-104	DN150871_c1_g1_i1	104	...R..S......
DN149302_c0_g2_i3-104	DN149302_c0_g2_i3	104	...R..S......
DN48725_c0_g1_i1-103	DN48725_c0_g1_i1	103	...R..S......
DN150556_c1_g2_i6-99	DN150556_c1_g2_i6	99	...R..S......
DN144967_c0_g1_i4-99	DN144967_c0_g1_i4	99	...R..S......
DN62039_c0_g1_i1-99	DN62039_c0_g1_i1	99	...R..S......
DN151988_c2_g3_i1-95	DN151988_c2_g3_i1	95	...R..S......
DN144204_c0_g7_i1-95	DN144204_c0_g7_i1	95	...R..S......
DN147144_c2_g2_i1-94	DN147144_c2_g2_i1	94	...R..S......
DN152954_c14_g1_i2-93	DN152954_c14_g1_i2	93	...R..S......
DN148265_c0_g1_i1-93	DN148265_c0_g1_i1	93	...R..S......
DN147690_c0_g3_i1-90	DN147690_c0_g3_i1	90	...R..S......
DN151503_c3_g4_i2-90	DN151503_c3_g4_i2	90	...R..S......
DN145381_c0_g1_i1-88	DN145381_c0_g1_i1	88	...R..S......
DN118837_c0_g1_i1-88	DN118837_c0_g1_i1	88	...R..S......
DN138392_c0_g1_i1-88	DN138392_c0_g1_i1	88	...R..S......
DN148997_c0_g1_i1-86	DN148997_c0_g1_i1	86	...R..S......
DN149544_c0_g1_i2-86	DN149544_c0_g1_i2	86	...R..S......
DN152553_c7_g1_i5-85	DN152553_c7_g1_i5	85	...R..S......
DN150554_c1_g2_i1-85	DN150554_c1_g2_i1	85	...R..S......
DN150379_c1_g1_i1-82	DN150379_c1_g1_i1	82	...R..S......
DN150215_c2_g1_i1-82	DN150215_c2_g1_i1	82	...R..S......
DN149431_c0_g1_i1-79	DN149431_c0_g1_i1	79	...R..S......
DN150175_c2_g4_i1-79	DN150175_c2_g4_i1	79	...R..S......
DN135860_c0_g1_i1-77	DN135860_c0_g1_i1	77	...R..S......
DN145288_c0_g1_i1-76	DN145288_c0_g1_i1	76	...R..S......
DN149233_c1_g1_i1-74	DN149233_c1_g1_i1	74	...R..S......
DN150157_c1_g1_i2-73	DN150157_c1_g1_i2	73	...R..S......
DN148129_c0_g1_i2-70	DN148129_c0_g1_i2	70	...R..S......
DN148235_c0_g3_i1-70	DN148235_c0_g3_i1	70	...R..S......
DN141653_c0_g2_i4-68	DN141653_c0_g2_i4	68	...R..S......
DN147291_c0_g1_i1-67	DN147291_c0_g1_i1	67	...R..S......
DN130643_c0_g1_i2-65	DN130643_c0_g1_i2	65	...R..S......
DN151083_c2_g1_i1-64	DN151083_c2_g1_i1	64	...R..S......
DN115452_c0_g2_i1-62	DN115452_c0_g2_i1	62	...R..S......
DN143434_c0_g1_i1-62	DN143434_c0_g1_i1	62	...R..S......
DN147606_c1_g1_i1-61	DN147606_c1_g1_i1	61	...R..S......
DN149907_c0_g3_i3-60	DN149907_c0_g3_i3	60	...R..S......
DN151001_c2_g1_i1-60	DN151001_c2_g1_i1	60	...R..S......
DN147363_c0_g4_i1-57	DN147363_c0_g4_i1	57	...R..S......
DN151267_c4_g2_i2-56	DN151267_c4_g2_i2	56	...R..S......
DN152212_c7_g1_i1-55	DN152212_c7_g1_i1	55	...R..S......
DN150172_c2_g1_i4-52	DN150172_c2_g1_i4	52	...R..S......
DN134899_c0_g1_i4-52	DN134899_c0_g1_i4	52	...R..S......
DN148789_c2_g5_i1-51	DN148789_c2_g5_i1	51	...R..S......
DN137629_c1_g2_i2-50	DN137629_c1_g2_i2	50	...R..S......
DN152374_c6_g1_i1-49	DN152374_c6_g1_i1	49	...R..S......
DN151426_c3_g1_i2-47	DN151426_c3_g1_i2	47	...R..S......
DN131579_c0_g1_i1-46	DN131579_c0_g1_i1	46	...R..S......
DN146566_c1_g1_i7-46	DN146566_c1_g1_i7	46	...R..S......
DN150823_c1_g2_i2-45	DN150823_c1_g2_i2	45	...R..S......
DN133355_c0_g1_i1-45	DN133355_c0_g1_i1	45	...R..S......
DN150769_c4_g2_i3-45	DN150769_c4_g2_i3	45	...R..S......
DN148366_c4_g2_i1-44	DN148366_c4_g2_i1	44	...R..S......
DN150482_c1_g1_i9-44	DN150482_c1_g1_i9	44	...R..S......
DN150491_c1_g1_i1-43	DN150491_c1_g1_i1	43	...R..S......
DN135757_c0_g1_i1-41	DN135757_c0_g1_i1	41	...R..S......
DN131076_c0_g1_i1-38	DN131076_c0_g1_i1	38	...R..S......
DN135509_c0_g1_i7-35	DN135509_c0_g1_i7	35	...R..S......
DN152841_c8_g2_i5-35	DN152841_c8_g2_i5	35	...R..S......
DN136898_c0_g2_i3-33	DN136898_c0_g2_i3	33	...R..S......
DN128423_c0_g1_i1-33	DN128423_c0_g1_i1	33	...R..S......
DN151017_c4_g2_i1-32	DN151017_c4_g2_i1	32	...R..S......
DN150899_c3_g2_i1-32	DN150899_c3_g2_i1	32	...R..S......
DN152679_c9_g1_i1-32	DN152679_c9_g1_i1	32	...R..S......
DN143735_c5_g3_i3-31	DN143735_c5_g3_i3	31	...R..S......
DN151145_c2_g1_i4-29	DN151145_c2_g1_i4	29	...R..S......
DN152462_c1_g1_i1-28	DN152462_c1_g1_i1	28	...R..S......
DN62039_c0_g1_i1-27	DN62039_c0_g1_i1	27	...R..S......
DN149466_c1_g2_i2-26	DN149466_c1_g2_i2	26	...R..S......
DN145094_c1_g2_i4-23	DN145094_c1_g2_i4	23	...R..S......
DN147595_c0_g1_i4-22	DN147595_c0_g1_i4	22	...R..S......
DN146466_c0_g2_i1-20	DN146466_c0_g2_i1	20	...R..S......
DN147347_c0_g1_i7-13	DN147347_c0_g1_i7	13	...R..S......
DN150518_c0_g1_i1-13	DN150518_c0_g1_i1	13	...R..S......
DN151045_c2_g1_i5-11	DN151045_c2_g1_i5	11	...R..S......
DN148202_c0_g1_i1-11	DN148202_c0_g1_i1	11	...R..S......
DN141818_c0_g1_i1-9	DN141818_c0_g1_i1	9	...R..S......
DN152715_c5_g3_i1-7	DN152715_c5_g3_i1	7	...R..S......
DN134081_c0_g1_i1-7	DN134081_c0_g1_i1	7	...R..S......
DN150869_c1_g2_i4-7	DN150869_c1_g2_i4	7	...R..S......
DN152869_c12_g1_i2-1518	DN152869_c12_g1_i2	1518	...R..S....P.
DN152679_c9_g1_i1-1357	DN152679_c9_g1_i1	1357	...R..S....P.
DN152092_c6_g1_i1-1192	DN152092_c6_g1_i1	1192	...R..S....P.
DN152297_c2_g1_i2-1157	DN152297_c2_g1_i2	1157	...R..S....P.
DN152287_c8_g1_i1-1137	DN152287_c8_g1_i1	1137	...R..S....P.
DN152936_c10_g1_i1-1049	DN152936_c10_g1_i1	1049	...R..S....P.
DN152409_c10_g1_i1-1001	DN152409_c10_g1_i1	1001	...R..S....P.
DN152869_c12_g1_i2-934	DN152869_c12_g1_i2	934	...R..S....P.
DN152654_c7_g2_i2-827	DN152654_c7_g2_i2	827	...R..S....P.
DN152622_c12_g1_i2-802	DN152622_c12_g1_i2	802	...R..S....P.
DN151863_c9_g1_i2-791	DN151863_c9_g1_i2	791	...R..S....P.
DN151687_c6_g2_i1-677	DN151687_c6_g2_i1	677	...R..S....P.
DN151746_c2_g1_i1-675	DN151746_c2_g1_i1	675	...R..S....P.
DN152659_c4_g3_i1-654	DN152659_c4_g3_i1	654	...R..S....P.
DN151402_c9_g3_i1-581	DN151402_c9_g3_i1	581	...R..S....P.
DN151291_c4_g2_i1-556	DN151291_c4_g2_i1	556	...R..S....P.
DN152098_c4_g1_i2-537	DN152098_c4_g1_i2	537	...R..S....P.
DN152542_c10_g2_i1-522	DN152542_c10_g2_i1	522	...R..S....P.
DN152217_c8_g1_i1-478	DN152217_c8_g1_i1	478	...R..S....P.
DN152721_c8_g1_i1-412	DN152721_c8_g1_i1	412	...R..S....P.
DN151002_c1_g1_i5-339	DN151002_c1_g1_i5	339	...R..S....P.
DN148047_c0_g1_i4-311	DN148047_c0_g1_i4	311	...R..S....P.
DN144190_c0_g1_i1-306	DN144190_c0_g1_i1	306	...R..S....P.
DN151444_c4_g2_i2-280	DN151444_c4_g2_i2	280	...R..S....P.
DN107385_c0_g1_i1-267	DN107385_c0_g1_i1	267	...R..S....P.
DN145381_c0_g1_i2-182	DN145381_c0_g1_i2	182	...R..S....P.
DN152161_c3_g1_i1-175	DN152161_c3_g1_i1	175	...R..S....P.
DN148955_c0_g5_i1-148	DN148955_c0_g5_i1	148	...R..S....P.
DN151741_c1_g1_i2-144	DN151741_c1_g1_i2	144	...R..S....P.
DN143566_c1_g1_i1-142	DN143566_c1_g1_i1	142	...R..S....P.
DN143264_c0_g1_i1-137	DN143264_c0_g1_i1	137	...R..S....P.
DN150324_c0_g2_i1-129	DN150324_c0_g2_i1	129	...R..S....P.
DN136898_c0_g2_i3-122	DN136898_c0_g2_i3	122	...R..S....P.
DN149738_c0_g1_i2-120	DN149738_c0_g1_i2	120	...R..S....P.
DN133277_c1_g1_i1-119	DN133277_c1_g1_i1	119	...R..S....P.
DN151291_c4_g2_i1-116	DN151291_c4_g2_i1	116	...R..S....P.
DN144803_c0_g1_i1-113	DN144803_c0_g1_i1	113	...R..S....P.
DN134118_c0_g1_i1-112	DN134118_c0_g1_i1	112	...R..S....P.
DN148590_c0_g1_i2-91	DN148590_c0_g1_i2	91	...R..S....P.
DN152657_c12_g1_i3-90	DN152657_c12_g1_i3	90	...R..S....P.
DN147992_c0_g1_i6-77	DN147992_c0_g1_i6	77	...R..S....P.
DN151137_c2_g4_i1-72	DN151137_c2_g4_i1	72	...R..S....P.
DN136898_c0_g2_i3-69	DN136898_c0_g2_i3	69	...R..S....P.
DN152162_c0_g1_i1-60	DN152162_c0_g1_i1	60	...R..S....P.
DN137549_c0_g1_i1-60	DN137549_c0_g1_i1	60	...R..S....P.
DN148641_c1_g1_i3-38	DN148641_c1_g1_i3	38	...R..S....P.
DN141503_c0_g1_i2-35	DN141503_c0_g1_i2	35	...R..S....P.
DN138728_c6_g1_i2-32	DN138728_c6_g1_i2	32	...R..S....P.
DN152516_c13_g1_i1-29	DN152516_c13_g1_i1	29	...R..S....P.
DN152960_c38_g1_i1-4921	DN152960_c38_g1_i1	4921	...R..SP.....
DN152960_c38_g1_i1-2955	DN152960_c38_g1_i1	2955	...R..SP.....
DN152902_c12_g1_i1-2110	DN152902_c12_g1_i1	2110	...R..SP.....
DN152643_c4_g1_i1-1908	DN152643_c4_g1_i1	1908	...R..SP.....
DN152028_c1_g1_i1-1901	DN152028_c1_g1_i1	1901	...R..SP.....
DN152708_c2_g1_i1-1766	DN152708_c2_g1_i1	1766	...R..SP.....
DN151622_c2_g1_i3-1650	DN151622_c2_g1_i3	1650	...R..SP.....
DN152001_c1_g1_i2-1473	DN152001_c1_g1_i2	1473	...R..SP.....
DN151845_c9_g1_i2-1405	DN151845_c9_g1_i2	1405	...R..SP.....
DN152795_c11_g1_i5-1391	DN152795_c11_g1_i5	1391	...R..SP.....
DN152573_c7_g1_i2-1157	DN152573_c7_g1_i2	1157	...R..SP.....
DN152845_c7_g1_i1-1129	DN152845_c7_g1_i1	1129	...R..SP.....
DN152631_c10_g1_i2-1108	DN152631_c10_g1_i2	1108	...R..SP.....
DN152801_c12_g1_i1-941	DN152801_c12_g1_i1	941	...R..SP.....
DN151225_c0_g2_i1-934	DN151225_c0_g2_i1	934	...R..SP.....
DN149811_c0_g2_i1-930	DN149811_c0_g2_i1	930	...R..SP.....
DN152651_c10_g2_i1-872	DN152651_c10_g2_i1	872	...R..SP.....
DN151225_c0_g2_i1-857	DN151225_c0_g2_i1	857	...R..SP.....
DN152611_c9_g1_i1-852	DN152611_c9_g1_i1	852	...R..SP.....
DN151974_c6_g1_i1-777	DN151974_c6_g1_i1	777	...R..SP.....
DN149805_c0_g1_i5-732	DN149805_c0_g1_i5	732	...R..SP.....
DN151670_c3_g3_i2-667	DN151670_c3_g3_i2	667	...R..SP.....
DN141814_c0_g1_i1-591	DN141814_c0_g1_i1	591	...R..SP.....
DN152654_c7_g2_i2-543	DN152654_c7_g2_i2	543	...R..SP.....
DN145023_c0_g1_i2-536	DN145023_c0_g1_i2	536	...R..SP.....
DN152234_c3_g3_i1-511	DN152234_c3_g3_i1	511	...R..SP.....
DN151877_c6_g1_i1-491	DN151877_c6_g1_i1	491	...R..SP.....
DN150771_c1_g1_i2-464	DN150771_c1_g1_i2	464	...R..SP.....
DN152037_c5_g2_i2-455	DN152037_c5_g2_i2	455	...R..SP.....
DN151974_c6_g1_i1-449	DN151974_c6_g1_i1	449	...R..SP.....
DN151214_c4_g1_i1-428	DN151214_c4_g1_i1	428	...R..SP.....
DN151214_c4_g1_i1-415	DN151214_c4_g1_i1	415	...R..SP.....
DN150438_c0_g2_i2-405	DN150438_c0_g2_i2	405	...R..SP.....
DN151553_c2_g1_i1-403	DN151553_c2_g1_i1	403	...R..SP.....
DN152861_c15_g2_i1-399	DN152861_c15_g2_i1	399	...R..SP.....
DN150687_c1_g1_i3-390	DN150687_c1_g1_i3	390	...R..SP.....
DN150040_c0_g2_i1-389	DN150040_c0_g2_i1	389	...R..SP.....
DN142606_c4_g4_i1-387	DN142606_c4_g4_i1	387	...R..SP.....
DN149307_c0_g2_i1-369	DN149307_c0_g2_i1	369	...R..SP.....
DN151018_c2_g2_i1-366	DN151018_c2_g2_i1	366	...R..SP.....
DN146269_c0_g1_i1-359	DN146269_c0_g1_i1	359	...R..SP.....
DN151998_c5_g1_i1-356	DN151998_c5_g1_i1	356	...R..SP.....
DN140977_c0_g1_i1-354	DN140977_c0_g1_i1	354	...R..SP.....
DN152256_c7_g1_i3-330	DN152256_c7_g1_i3	330	...R..SP.....
DN151884_c6_g1_i1-320	DN151884_c6_g1_i1	320	...R..SP.....
DN152345_c9_g1_i1-319	DN152345_c9_g1_i1	319	...R..SP.....
DN142852_c0_g1_i1-313	DN142852_c0_g1_i1	313	...R..SP.....
DN150040_c0_g2_i1-297	DN150040_c0_g2_i1	297	...R..SP.....
DN150277_c0_g4_i1-292	DN150277_c0_g4_i1	292	...R..SP.....
DN142426_c0_g1_i1-287	DN142426_c0_g1_i1	287	...R..SP.....
DN151911_c7_g3_i1-286	DN151911_c7_g3_i1	286	...R..SP.....
DN151718_c3_g3_i1-285	DN151718_c3_g3_i1	285	...R..SP.....
DN138663_c0_g1_i1-285	DN138663_c0_g1_i1	285	...R..SP.....
DN151340_c8_g2_i2-262	DN151340_c8_g2_i2	262	...R..SP.....
DN150336_c3_g2_i1-262	DN150336_c3_g2_i1	262	...R..SP.....
DN152087_c5_g1_i2-261	DN152087_c5_g1_i2	261	...R..SP.....
DN142354_c0_g1_i1-256	DN142354_c0_g1_i1	256	...R..SP.....
DN149945_c0_g1_i9-250	DN149945_c0_g1_i9	250	...R..SP.....
DN136651_c0_g1_i1-249	DN136651_c0_g1_i1	249	...R..SP.....
DN136651_c0_g1_i1-247	DN136651_c0_g1_i1	247	...R..SP.....
DN149038_c1_g3_i1-246	DN149038_c1_g3_i1	246	...R..SP.....
DN120414_c0_g1_i1-233	DN120414_c0_g1_i1	233	...R..SP.....
DN137165_c0_g1_i3-219	DN137165_c0_g1_i3	219	...R..SP.....
DN150277_c0_g4_i1-216	DN150277_c0_g4_i1	216	...R..SP.....
DN142583_c0_g1_i3-208	DN142583_c0_g1_i3	208	...R..SP.....
DN149077_c2_g2_i2-207	DN149077_c2_g2_i2	207	...R..SP.....
DN148103_c0_g2_i2-195	DN148103_c0_g2_i2	195	...R..SP.....
DN149783_c0_g1_i1-192	DN149783_c0_g1_i1	192	...R..SP.....
DN145424_c3_g1_i7-184	DN145424_c3_g1_i7	184	...R..SP.....
DN129550_c0_g1_i1-178	DN129550_c0_g1_i1	178	...R..SP.....
DN149154_c0_g1_i1-175	DN149154_c0_g1_i1	175	...R..SP.....
DN150404_c1_g1_i2-174	DN150404_c1_g1_i2	174	...R..SP.....
DN144307_c0_g1_i3-167	DN144307_c0_g1_i3	167	...R..SP.....
DN151639_c2_g3_i1-155	DN151639_c2_g3_i1	155	...R..SP.....
DN150069_c1_g2_i2-155	DN150069_c1_g2_i2	155	...R..SP.....
DN136096_c0_g1_i4-150	DN136096_c0_g1_i4	150	...R..SP.....
DN141685_c0_g1_i2-150	DN141685_c0_g1_i2	150	...R..SP.....
DN152587_c3_g1_i1-140	DN152587_c3_g1_i1	140	...R..SP.....
DN125723_c0_g1_i1-136	DN125723_c0_g1_i1	136	...R..SP.....
DN147497_c0_g1_i1-136	DN147497_c0_g1_i1	136	...R..SP.....
DN152831_c10_g1_i2-134	DN152831_c10_g1_i2	134	...R..SP.....
DN152831_c10_g1_i2-132	DN152831_c10_g1_i2	132	...R..SP.....
DN141792_c3_g2_i5-132	DN141792_c3_g2_i5	132	...R..SP.....
DN152280_c4_g3_i1-124	DN152280_c4_g3_i1	124	...R..SP.....
DN140726_c0_g1_i2-119	DN140726_c0_g1_i2	119	...R..SP.....
DN152067_c3_g1_i1-113	DN152067_c3_g1_i1	113	...R..SP.....
DN132393_c1_g1_i2-112	DN132393_c1_g1_i2	112	...R..SP.....
DN133925_c0_g1_i1-102	DN133925_c0_g1_i1	102	...R..SP.....
DN150471_c1_g4_i3-102	DN150471_c1_g4_i3	102	...R..SP.....
DN145580_c0_g2_i1-101	DN145580_c0_g2_i1	101	...R..SP.....
DN132160_c0_g1_i1-101	DN132160_c0_g1_i1	101	...R..SP.....
DN142581_c5_g4_i1-98	DN142581_c5_g4_i1	98	...R..SP.....
DN143975_c2_g1_i1-98	DN143975_c2_g1_i1	98	...R..SP.....
DN146434_c0_g1_i2-94	DN146434_c0_g1_i2	94	...R..SP.....
DN142810_c0_g2_i5-93	DN142810_c0_g2_i5	93	...R..SP.....
DN123039_c0_g2_i1-92	DN123039_c0_g2_i1	92	...R..SP.....
DN149240_c0_g3_i1-81	DN149240_c0_g3_i1	81	...R..SP.....
DN134118_c0_g1_i1-77	DN134118_c0_g1_i1	77	...R..SP.....
DN149072_c0_g1_i1-77	DN149072_c0_g1_i1	77	...R..SP.....
DN144416_c0_g1_i1-71	DN144416_c0_g1_i1	71	...R..SP.....
DN150453_c2_g3_i1-66	DN150453_c2_g3_i1	66	...R..SP.....
DN143975_c2_g1_i1-64	DN143975_c2_g1_i1	64	...R..SP.....
DN151687_c6_g2_i1-61	DN151687_c6_g2_i1	61	...R..SP.....
DN147930_c0_g2_i3-60	DN147930_c0_g2_i3	60	...R..SP.....
DN147690_c0_g3_i1-59	DN147690_c0_g3_i1	59	...R..SP.....
DN150222_c0_g1_i3-57	DN150222_c0_g1_i3	57	...R..SP.....
DN148977_c0_g1_i3-55	DN148977_c0_g1_i3	55	...R..SP.....
DN145123_c0_g1_i2-52	DN145123_c0_g1_i2	52	...R..SP.....
DN138048_c0_g2_i3-51	DN138048_c0_g2_i3	51	...R..SP.....
DN149130_c1_g1_i1-50	DN149130_c1_g1_i1	50	...R..SP.....
DN187036_c0_g1_i1-50	DN187036_c0_g1_i1	50	...R..SP.....
DN152579_c12_g2_i1-46	DN152579_c12_g2_i1	46	...R..SP.....
DN143975_c2_g1_i1-44	DN143975_c2_g1_i1	44	...R..SP.....
DN151016_c2_g2_i1-43	DN151016_c2_g2_i1	43	...R..SP.....
DN152831_c10_g1_i1-40	DN152831_c10_g1_i1	40	...R..SP.....
DN151081_c1_g2_i1-39	DN151081_c1_g2_i1	39	...R..SP.....
DN147548_c0_g1_i2-37	DN147548_c0_g1_i2	37	...R..SP.....
DN151910_c8_g2_i1-35	DN151910_c8_g2_i1	35	...R..SP.....
DN143559_c0_g1_i1-35	DN143559_c0_g1_i1	35	...R..SP.....
DN149503_c1_g3_i1-34	DN149503_c1_g3_i1	34	...R..SP.....
DN147164_c1_g1_i1-33	DN147164_c1_g1_i1	33	...R..SP.....
DN131076_c0_g1_i1-32	DN131076_c0_g1_i1	32	...R..SP.....
DN142949_c2_g3_i1-29	DN142949_c2_g3_i1	29	...R..SP.....
DN147310_c0_g4_i1-26	DN147310_c0_g4_i1	26	...R..SP.....
DN151389_c0_g1_i2-26	DN151389_c0_g1_i2	26	...R..SP.....
DN151771_c7_g2_i1-23	DN151771_c7_g2_i1	23	...R..SP.....
DN145983_c0_g2_i1-15	DN145983_c0_g2_i1	15	...R..SP.....
DN125422_c0_g1_i1-13	DN125422_c0_g1_i1	13	...R..SP.....
DN134189_c2_g1_i4-13	DN134189_c2_g1_i4	13	...R..SP.....
DN148841_c1_g1_i2-12	DN148841_c1_g1_i2	12	...R..SP.....
DN138442_c0_g1_i3-12	DN138442_c0_g1_i3	12	...R..SP.....
DN151045_c2_g1_i1-11	DN151045_c2_g1_i1	11	...R..SP.....
DN151983_c8_g2_i1-9	DN151983_c8_g2_i1	9	...R..SP.....
DN214502_c0_g1_i1-8	DN214502_c0_g1_i1	8	...R..SP.....
DN152516_c13_g1_i1-1170	DN152516_c13_g1_i1	1170	...R..T......
DN152396_c11_g2_i1-1000	DN152396_c11_g2_i1	1000	...R..T......
DN148617_c1_g1_i1-674	DN148617_c1_g1_i1	674	...R..T......
DN152329_c5_g1_i1-653	DN152329_c5_g1_i1	653	...R..T......
DN152659_c4_g3_i1-652	DN152659_c4_g3_i1	652	...R..T......
DN151534_c7_g1_i1-534	DN151534_c7_g1_i1	534	...R..T......
DN151172_c1_g1_i2-519	DN151172_c1_g1_i2	519	...R..T......
DN145657_c0_g1_i1-499	DN145657_c0_g1_i1	499	...R..T......
DN146667_c0_g1_i2-490	DN146667_c0_g1_i2	490	...R..T......
DN152917_c20_g1_i2-484	DN152917_c20_g1_i2	484	...R..T......
DN152220_c8_g1_i3-478	DN152220_c8_g1_i3	478	...R..T......
DN151545_c4_g4_i1-370	DN151545_c4_g4_i1	370	...R..T......
DN137549_c0_g1_i1-332	DN137549_c0_g1_i1	332	...R..T......
DN149431_c0_g1_i1-288	DN149431_c0_g1_i1	288	...R..T......
DN151556_c4_g1_i2-286	DN151556_c4_g1_i2	286	...R..T......
DN148540_c0_g1_i2-247	DN148540_c0_g1_i2	247	...R..T......
DN151469_c7_g1_i5-225	DN151469_c7_g1_i5	225	...R..T......
DN145288_c0_g1_i1-207	DN145288_c0_g1_i1	207	...R..T......
DN149449_c2_g2_i1-187	DN149449_c2_g2_i1	187	...R..T......
DN151845_c9_g1_i2-176	DN151845_c9_g1_i2	176	...R..T......
DN149871_c3_g4_i1-164	DN149871_c3_g4_i1	164	...R..T......
DN151201_c6_g2_i2-152	DN151201_c6_g2_i2	152	...R..T......
DN149224_c2_g1_i6-146	DN149224_c2_g1_i6	146	...R..T......
DN152271_c9_g1_i2-118	DN152271_c9_g1_i2	118	...R..T......
DN144612_c4_g1_i1-92	DN144612_c4_g1_i1	92	...R..T......
DN150175_c2_g4_i1-81	DN150175_c2_g4_i1	81	...R..T......
DN137211_c1_g1_i2-74	DN137211_c1_g1_i2	74	...R..T......
DN149374_c0_g2_i1-71	DN149374_c0_g2_i1	71	...R..T......
DN151021_c3_g3_i1-70	DN151021_c3_g3_i1	70	...R..T......
DN138685_c1_g2_i1-68	DN138685_c1_g2_i1	68	...R..T......
DN139763_c0_g3_i1-67	DN139763_c0_g3_i1	67	...R..T......
DN100860_c0_g1_i1-62	DN100860_c0_g1_i1	62	...R..T......
DN122008_c0_g3_i1-50	DN122008_c0_g3_i1	50	...R..T......
DN122008_c0_g3_i1-48	DN122008_c0_g3_i1	48	...R..T......
DN149412_c1_g1_i1-44	DN149412_c1_g1_i1	44	...R..T......
DN148963_c0_g2_i7-44	DN148963_c0_g2_i7	44	...R..T......
DN142798_c0_g3_i1-43	DN142798_c0_g3_i1	43	...R..T......
DN13589_c0_g1_i1-42	DN13589_c0_g1_i1	42	...R..T......
DN138182_c0_g4_i1-41	DN138182_c0_g4_i1	41	...R..T......
DN151051_c2_g2_i1-40	DN151051_c2_g2_i1	40	...R..T......
DN147562_c0_g2_i3-35	DN147562_c0_g2_i3	35	...R..T......
DN151289_c4_g2_i3-26	DN151289_c4_g2_i3	26	...R..T......
DN151355_c5_g2_i4-10	DN151355_c5_g2_i4	10	...R..T......
DN150792_c1_g1_i3-7	DN150792_c1_g1_i3	7	...R..T......
DN152893_c14_g1_i2-929	DN152893_c14_g1_i2	929	...R..TP.....
DN151889_c2_g1_i1-771	DN151889_c2_g1_i1	771	...R..TP.....
DN152542_c10_g2_i1-748	DN152542_c10_g2_i1	748	...R..TP.....
DN151968_c5_g1_i1-493	DN151968_c5_g1_i1	493	...R..TP.....
DN146834_c0_g1_i1-473	DN146834_c0_g1_i1	473	...R..TP.....
DN151469_c7_g1_i5-439	DN151469_c7_g1_i5	439	...R..TP.....
DN150893_c1_g2_i1-419	DN150893_c1_g2_i1	419	...R..TP.....
DN144158_c3_g5_i2-401	DN144158_c3_g5_i2	401	...R..TP.....
DN149674_c0_g1_i11-366	DN149674_c0_g1_i11	366	...R..TP.....
DN151469_c7_g1_i5-348	DN151469_c7_g1_i5	348	...R..TP.....
DN140231_c0_g1_i8-319	DN140231_c0_g1_i8	319	...R..TP.....
DN152342_c7_g1_i4-305	DN152342_c7_g1_i4	305	...R..TP.....
DN149294_c1_g1_i3-228	DN149294_c1_g1_i3	228	...R..TP.....
DN144292_c0_g2_i1-195	DN144292_c0_g2_i1	195	...R..TP.....
DN150134_c1_g1_i3-190	DN150134_c1_g1_i3	190	...R..TP.....
DN149637_c0_g2_i5-188	DN149637_c0_g2_i5	188	...R..TP.....
DN150747_c0_g3_i1-182	DN150747_c0_g3_i1	182	...R..TP.....
DN152178_c6_g2_i1-159	DN152178_c6_g2_i1	159	...R..TP.....
DN151362_c4_g1_i2-122	DN151362_c4_g1_i2	122	...R..TP.....
DN152954_c14_g1_i2-95	DN152954_c14_g1_i2	95	...R..TP.....
DN150513_c1_g1_i4-88	DN150513_c1_g1_i4	88	...R..TP.....
DN136193_c0_g1_i2-71	DN136193_c0_g1_i2	71	...R..TP.....
DN150363_c2_g5_i1-68	DN150363_c2_g5_i1	68	...R..TP.....
DN143604_c1_g2_i1-11	DN143604_c1_g2_i1	11	...R..TP.....
DN149943_c0_g1_i3-9	DN149943_c0_g1_i3	9	...R..TP.....
DN152885_c9_g1_i1-4299	DN152885_c9_g1_i1	4299	...RK.S......
DN152941_c24_g1_i1-1831	DN152941_c24_g1_i1	1831	...RK.S......
DN152953_c24_g1_i1-1370	DN152953_c24_g1_i1	1370	...RK.S......
DN152869_c12_g1_i2-1330	DN152869_c12_g1_i2	1330	...RK.S......
DN152271_c9_g1_i2-1085	DN152271_c9_g1_i2	1085	...RK.S......
DN152598_c13_g1_i1-1048	DN152598_c13_g1_i1	1048	...RK.S......
DN152659_c4_g3_i1-872	DN152659_c4_g3_i1	872	...RK.S......
DN151023_c1_g4_i1-678	DN151023_c1_g4_i1	678	...RK.S......
DN152443_c8_g2_i2-619	DN152443_c8_g2_i2	619	...RK.S......
DN151534_c7_g1_i1-613	DN151534_c7_g1_i1	613	...RK.S......
DN148883_c0_g1_i3-587	DN148883_c0_g1_i3	587	...RK.S......
DN152533_c9_g1_i2-516	DN152533_c9_g1_i2	516	...RK.S......
DN151416_c5_g2_i2-448	DN151416_c5_g2_i2	448	...RK.S......
DN152003_c6_g1_i1-411	DN152003_c6_g1_i1	411	...RK.S......
DN151381_c4_g2_i1-358	DN151381_c4_g2_i1	358	...RK.S......
DN151642_c3_g1_i1-328	DN151642_c3_g1_i1	328	...RK.S......
DN149640_c1_g1_i7-313	DN149640_c1_g1_i7	313	...RK.S......
DN152769_c10_g2_i2-300	DN152769_c10_g2_i2	300	...RK.S......
DN149791_c1_g1_i2-290	DN149791_c1_g1_i2	290	...RK.S......
DN149090_c0_g1_i1-273	DN149090_c0_g1_i1	273	...RK.S......
DN138418_c1_g1_i1-260	DN138418_c1_g1_i1	260	...RK.S......
DN142563_c0_g1_i1-237	DN142563_c0_g1_i1	237	...RK.S......
DN151105_c3_g2_i1-236	DN151105_c3_g2_i1	236	...RK.S......
DN149837_c0_g4_i1-199	DN149837_c0_g4_i1	199	...RK.S......
DN140175_c0_g1_i2-187	DN140175_c0_g1_i2	187	...RK.S......
DN149262_c1_g4_i1-174	DN149262_c1_g4_i1	174	...RK.S......
DN150254_c0_g3_i1-144	DN150254_c0_g3_i1	144	...RK.S......
DN150635_c2_g1_i9-128	DN150635_c2_g1_i9	128	...RK.S......
DN150175_c2_g4_i1-121	DN150175_c2_g4_i1	121	...RK.S......
DN151745_c4_g1_i2-87	DN151745_c4_g1_i2	87	...RK.S......
DN138976_c0_g1_i1-78	DN138976_c0_g1_i1	78	...RK.S......
DN147170_c0_g4_i2-72	DN147170_c0_g4_i2	72	...RK.S......
DN151025_c1_g1_i1-61	DN151025_c1_g1_i1	61	...RK.S......
DN151988_c2_g3_i1-58	DN151988_c2_g3_i1	58	...RK.S......
DN149090_c0_g1_i2-56	DN149090_c0_g1_i2	56	...RK.S......
DN150899_c3_g2_i1-50	DN150899_c3_g2_i1	50	...RK.S......
DN147066_c0_g4_i3-49	DN147066_c0_g4_i3	49	...RK.S......
DN143604_c1_g2_i1-48	DN143604_c1_g2_i1	48	...RK.S......
DN152062_c0_g1_i1-47	DN152062_c0_g1_i1	47	...RK.S......
DN146171_c0_g1_i1-28	DN146171_c0_g1_i1	28	...RK.S......
DN146600_c0_g2_i1-27	DN146600_c0_g2_i1	27	...RK.S......
DN144249_c0_g2_i1-25	DN144249_c0_g2_i1	25	...RK.S......
DN145958_c0_g1_i2-24	DN145958_c0_g1_i2	24	...RK.S......
DN150869_c1_g2_i4-23	DN150869_c1_g2_i4	23	...RK.S......
DN147956_c0_g2_i1-15	DN147956_c0_g2_i1	15	...RK.S......
DN151137_c2_g4_i1-11	DN151137_c2_g4_i1	11	...RK.S......
DN143875_c4_g6_i1-8	DN143875_c4_g6_i1	8	...RK.S......
DN129503_c0_g1_i2-7	DN129503_c0_g1_i2	7	...RK.S......
DN152957_c36_g1_i1-4376	DN152957_c36_g1_i1	4376	...RR.S......
DN152960_c38_g1_i1-3864	DN152960_c38_g1_i1	3864	...RR.S......
DN152953_c24_g1_i1-3043	DN152953_c24_g1_i1	3043	...RR.S......
DN152953_c24_g1_i1-2758	DN152953_c24_g1_i1	2758	...RR.S......
DN151855_c4_g1_i1-1860	DN151855_c4_g1_i1	1860	...RR.S......
DN152404_c5_g1_i1-1714	DN152404_c5_g1_i1	1714	...RR.S......
DN152507_c7_g1_i2-1712	DN152507_c7_g1_i2	1712	...RR.S......
DN152819_c12_g1_i1-1562	DN152819_c12_g1_i1	1562	...RR.S......
DN152819_c12_g1_i1-1534	DN152819_c12_g1_i1	1534	...RR.S......
DN152280_c4_g3_i1-1435	DN152280_c4_g3_i1	1435	...RR.S......
DN152801_c12_g1_i1-1327	DN152801_c12_g1_i1	1327	...RR.S......
DN152011_c6_g1_i2-1319	DN152011_c6_g1_i2	1319	...RR.S......
DN152409_c10_g1_i1-1278	DN152409_c10_g1_i1	1278	...RR.S......
DN152755_c6_g1_i5-1261	DN152755_c6_g1_i5	1261	...RR.S......
DN152138_c11_g1_i1-1155	DN152138_c11_g1_i1	1155	...RR.S......
DN152138_c11_g1_i1-1113	DN152138_c11_g1_i1	1113	...RR.S......
DN152287_c8_g1_i1-1100	DN152287_c8_g1_i1	1100	...RR.S......
DN152885_c9_g1_i1-1074	DN152885_c9_g1_i1	1074	...RR.S......
DN151974_c6_g1_i1-1066	DN151974_c6_g1_i1	1066	...RR.S......
DN152505_c9_g1_i1-1003	DN152505_c9_g1_i1	1003	...RR.S......
DN150900_c2_g1_i1-950	DN150900_c2_g1_i1	950	...RR.S......
DN151094_c0_g1_i1-889	DN151094_c0_g1_i1	889	...RR.S......
DN152538_c9_g1_i1-777	DN152538_c9_g1_i1	777	...RR.S......
DN148750_c0_g2_i1-771	DN148750_c0_g2_i1	771	...RR.S......
DN152001_c1_g1_i2-739	DN152001_c1_g1_i2	739	...RR.S......
DN152184_c7_g1_i1-692	DN152184_c7_g1_i1	692	...RR.S......
DN152542_c10_g2_i1-678	DN152542_c10_g2_i1	678	...RR.S......
DN151347_c5_g1_i1-675	DN151347_c5_g1_i1	675	...RR.S......
DN148617_c1_g1_i1-652	DN148617_c1_g1_i1	652	...RR.S......
DN150905_c1_g1_i5-646	DN150905_c1_g1_i5	646	...RR.S......
DN151786_c2_g1_i1-642	DN151786_c2_g1_i1	642	...RR.S......
DN150412_c2_g3_i1-622	DN150412_c2_g3_i1	622	...RR.S......
DN151937_c8_g1_i1-619	DN151937_c8_g1_i1	619	...RR.S......
DN152280_c4_g3_i1-580	DN152280_c4_g3_i1	580	...RR.S......
DN152432_c2_g1_i2-578	DN152432_c2_g1_i2	578	...RR.S......
DN152271_c9_g1_i2-573	DN152271_c9_g1_i2	573	...RR.S......
DN152143_c4_g1_i1-552	DN152143_c4_g1_i1	552	...RR.S......
DN152634_c8_g2_i3-534	DN152634_c8_g2_i3	534	...RR.S......
DN152342_c7_g1_i4-523	DN152342_c7_g1_i4	523	...RR.S......
DN152143_c4_g1_i1-520	DN152143_c4_g1_i1	520	...RR.S......
DN148835_c0_g1_i1-516	DN148835_c0_g1_i1	516	...RR.S......
DN152831_c11_g2_i1-501	DN152831_c11_g2_i1	501	...RR.S......
DN152934_c22_g1_i1-475	DN152934_c22_g1_i1	475	...RR.S......
DN150273_c1_g2_i1-451	DN150273_c1_g2_i1	451	...RR.S......
DN151301_c1_g3_i1-449	DN151301_c1_g3_i1	449	...RR.S......
DN150509_c0_g1_i1-437	DN150509_c0_g1_i1	437	...RR.S......
DN151898_c4_g2_i1-408	DN151898_c4_g2_i1	408	...RR.S......
DN149483_c0_g2_i1-369	DN149483_c0_g2_i1	369	...RR.S......
DN136651_c0_g1_i1-368	DN136651_c0_g1_i1	368	...RR.S......
DN151545_c4_g4_i1-357	DN151545_c4_g4_i1	357	...RR.S......
DN145510_c0_g1_i2-336	DN145510_c0_g1_i2	336	...RR.S......
DN152276_c9_g1_i1-328	DN152276_c9_g1_i1	328	...RR.S......
DN145495_c0_g3_i1-323	DN145495_c0_g3_i1	323	...RR.S......
DN144104_c0_g1_i2-310	DN144104_c0_g1_i2	310	...RR.S......
DN150867_c1_g2_i2-310	DN150867_c1_g2_i2	310	...RR.S......
DN151309_c3_g3_i2-306	DN151309_c3_g3_i2	306	...RR.S......
DN132276_c0_g2_i1-294	DN132276_c0_g2_i1	294	...RR.S......
DN151025_c1_g1_i1-284	DN151025_c1_g1_i1	284	...RR.S......
DN146948_c0_g2_i2-278	DN146948_c0_g2_i2	278	...RR.S......
DN149332_c0_g1_i1-270	DN149332_c0_g1_i1	270	...RR.S......
DN152220_c8_g1_i3-256	DN152220_c8_g1_i3	256	...RR.S......
DN147547_c0_g1_i4-256	DN147547_c0_g1_i4	256	...RR.S......
DN151049_c0_g3_i2-255	DN151049_c0_g3_i2	255	...RR.S......
DN150361_c3_g1_i2-252	DN150361_c3_g1_i2	252	...RR.S......
DN146338_c1_g1_i5-251	DN146338_c1_g1_i5	251	...RR.S......
DN143610_c0_g3_i1-249	DN143610_c0_g3_i1	249	...RR.S......
DN149831_c0_g1_i1-245	DN149831_c0_g1_i1	245	...RR.S......
DN146697_c1_g2_i1-244	DN146697_c1_g2_i1	244	...RR.S......
DN149832_c0_g2_i1-239	DN149832_c0_g2_i1	239	...RR.S......
DN152374_c6_g1_i1-238	DN152374_c6_g1_i1	238	...RR.S......
DN152553_c7_g1_i5-235	DN152553_c7_g1_i5	235	...RR.S......
DN152643_c4_g1_i1-232	DN152643_c4_g1_i1	232	...RR.S......
DN144190_c0_g1_i1-223	DN144190_c0_g1_i1	223	...RR.S......
DN152849_c5_g1_i1-220	DN152849_c5_g1_i1	220	...RR.S......
DN148913_c2_g1_i8-207	DN148913_c2_g1_i8	207	...RR.S......
DN136227_c0_g1_i8-197	DN136227_c0_g1_i8	197	...RR.S......
DN148573_c0_g1_i2-189	DN148573_c0_g1_i2	189	...RR.S......
DN151258_c7_g1_i5-186	DN151258_c7_g1_i5	186	...RR.S......
DN150292_c2_g2_i1-184	DN150292_c2_g2_i1	184	...RR.S......
DN147856_c0_g1_i3-183	DN147856_c0_g1_i3	183	...RR.S......
DN147114_c0_g2_i1-183	DN147114_c0_g2_i1	183	...RR.S......
DN150838_c1_g1_i2-179	DN150838_c1_g1_i2	179	...RR.S......
DN152746_c4_g3_i1-174	DN152746_c4_g3_i1	174	...RR.S......
DN145329_c0_g1_i1-174	DN145329_c0_g1_i1	174	...RR.S......
DN141846_c3_g2_i6-167	DN141846_c3_g2_i6	167	...RR.S......
DN150684_c0_g1_i5-164	DN150684_c0_g1_i5	164	...RR.S......
DN148170_c0_g2_i2-159	DN148170_c0_g2_i2	159	...RR.S......
DN138976_c0_g1_i1-156	DN138976_c0_g1_i1	156	...RR.S......
DN150074_c1_g1_i2-153	DN150074_c1_g1_i2	153	...RR.S......
DN147218_c0_g6_i1-153	DN147218_c0_g6_i1	153	...RR.S......
DN150708_c1_g2_i2-152	DN150708_c1_g2_i2	152	...RR.S......
DN152220_c8_g1_i3-152	DN152220_c8_g1_i3	152	...RR.S......
DN143021_c0_g4_i1-151	DN143021_c0_g4_i1	151	...RR.S......
DN152033_c4_g1_i2-150	DN152033_c4_g1_i2	150	...RR.S......
DN136603_c2_g1_i1-135	DN136603_c2_g1_i1	135	...RR.S......
DN151955_c5_g3_i1-134	DN151955_c5_g3_i1	134	...RR.S......
DN145006_c0_g1_i2-131	DN145006_c0_g1_i2	131	...RR.S......
DN151365_c5_g1_i1-126	DN151365_c5_g1_i1	126	...RR.S......
DN152661_c5_g1_i2-123	DN152661_c5_g1_i2	123	...RR.S......
DN149224_c2_g1_i6-122	DN149224_c2_g1_i6	122	...RR.S......
DN149128_c0_g3_i1-121	DN149128_c0_g3_i1	121	...RR.S......
DN149041_c0_g1_i2-111	DN149041_c0_g1_i2	111	...RR.S......
DN151203_c4_g1_i1-105	DN151203_c4_g1_i1	105	...RR.S......
DN150974_c1_g3_i4-98	DN150974_c1_g3_i4	98	...RR.S......
DN141141_c1_g2_i5-96	DN141141_c1_g2_i5	96	...RR.S......
DN146819_c0_g2_i1-93	DN146819_c0_g2_i1	93	...RR.S......
DN151880_c5_g1_i4-90	DN151880_c5_g1_i4	90	...RR.S......
DN145481_c0_g1_i7-88	DN145481_c0_g1_i7	88	...RR.S......
DN139328_c8_g1_i2-87	DN139328_c8_g1_i2	87	...RR.S......
DN119402_c0_g1_i1-81	DN119402_c0_g1_i1	81	...RR.S......
DN145828_c0_g3_i1-74	DN145828_c0_g3_i1	74	...RR.S......
DN143822_c2_g5_i3-74	DN143822_c2_g5_i3	74	...RR.S......
DN106059_c0_g1_i1-72	DN106059_c0_g1_i1	72	...RR.S......
DN151212_c2_g1_i2-71	DN151212_c2_g1_i2	71	...RR.S......
DN152396_c11_g2_i1-71	DN152396_c11_g2_i1	71	...RR.S......
DN143470_c7_g1_i2-69	DN143470_c7_g1_i2	69	...RR.S......
DN146253_c0_g1_i1-65	DN146253_c0_g1_i1	65	...RR.S......
DN151240_c7_g1_i3-64	DN151240_c7_g1_i3	64	...RR.S......
DN145975_c0_g2_i2-61	DN145975_c0_g2_i2	61	...RR.S......
DN145234_c0_g2_i2-59	DN145234_c0_g2_i2	59	...RR.S......
DN133559_c0_g1_i2-58	DN133559_c0_g1_i2	58	...RR.S......
DN146963_c0_g2_i2-53	DN146963_c0_g2_i2	53	...RR.S......
DN136360_c1_g1_i4-51	DN136360_c1_g1_i4	51	...RR.S......
DN117185_c0_g1_i1-47	DN117185_c0_g1_i1	47	...RR.S......
DN139638_c0_g2_i2-46	DN139638_c0_g2_i2	46	...RR.S......
DN147512_c1_g2_i1-38	DN147512_c1_g2_i1	38	...RR.S......
DN149005_c0_g3_i1-32	DN149005_c0_g3_i1	32	...RR.S......
DN112734_c0_g2_i1-30	DN112734_c0_g2_i1	30	...RR.S......
DN152020_c4_g1_i5-28	DN152020_c4_g1_i5	28	...RR.S......
DN151255_c0_g1_i6-27	DN151255_c0_g1_i6	27	...RR.S......
DN150019_c0_g1_i1-26	DN150019_c0_g1_i1	26	...RR.S......
DN143709_c0_g1_i3-24	DN143709_c0_g1_i3	24	...RR.S......
DN143052_c1_g1_i5-19	DN143052_c1_g1_i5	19	...RR.S......
DN126231_c0_g1_i1-12	DN126231_c0_g1_i1	12	...RR.S......
DN151563_c5_g1_i1-10	DN151563_c5_g1_i1	10	...RR.S......
DN143871_c0_g1_i1-9	DN143871_c0_g1_i1	9	...RR.S......
DN152840_c14_g1_i1-2338	DN152840_c14_g1_i1	2338	..R...S......
DN152189_c6_g1_i1-2284	DN152189_c6_g1_i1	2284	..R...S......
DN152869_c12_g1_i2-2001	DN152869_c12_g1_i2	2001	..R...S......
DN152869_c12_g1_i2-1965	DN152869_c12_g1_i2	1965	..R...S......
DN152516_c13_g1_i1-1927	DN152516_c13_g1_i1	1927	..R...S......
DN152243_c17_g1_i3-1916	DN152243_c17_g1_i3	1916	..R...S......
DN152869_c12_g1_i2-1887	DN152869_c12_g1_i2	1887	..R...S......
DN152243_c17_g1_i3-1583	DN152243_c17_g1_i3	1583	..R...S......
DN152538_c9_g1_i1-1561	DN152538_c9_g1_i1	1561	..R...S......
DN151994_c8_g1_i1-1351	DN151994_c8_g1_i1	1351	..R...S......
DN152553_c7_g1_i5-1170	DN152553_c7_g1_i5	1170	..R...S......
DN152110_c4_g1_i1-1150	DN152110_c4_g1_i1	1150	..R...S......
DN152711_c10_g1_i2-1147	DN152711_c10_g1_i2	1147	..R...S......
DN152501_c11_g1_i3-883	DN152501_c11_g1_i3	883	..R...S......
DN147974_c0_g1_i1-858	DN147974_c0_g1_i1	858	..R...S......
DN152701_c12_g1_i2-740	DN152701_c12_g1_i2	740	..R...S......
DN151855_c4_g1_i1-697	DN151855_c4_g1_i1	697	..R...S......
DN151670_c3_g3_i2-665	DN151670_c3_g3_i2	665	..R...S......
DN152632_c7_g1_i1-642	DN152632_c7_g1_i1	642	..R...S......
DN152598_c13_g1_i1-638	DN152598_c13_g1_i1	638	..R...S......
DN144268_c0_g1_i1-603	DN144268_c0_g1_i1	603	..R...S......
DN152893_c14_g1_i2-540	DN152893_c14_g1_i2	540	..R...S......
DN152581_c8_g1_i1-531	DN152581_c8_g1_i1	531	..R...S......
DN152458_c9_g1_i1-514	DN152458_c9_g1_i1	514	..R...S......
DN150495_c0_g1_i3-512	DN150495_c0_g1_i3	512	..R...S......
DN152386_c7_g1_i2-467	DN152386_c7_g1_i2	467	..R...S......
DN139674_c1_g1_i6-452	DN139674_c1_g1_i6	452	..R...S......
DN147725_c0_g1_i1-422	DN147725_c0_g1_i1	422	..R...S......
DN152780_c7_g3_i1-415	DN152780_c7_g3_i1	415	..R...S......
DN152579_c12_g1_i1-390	DN152579_c12_g1_i1	390	..R...S......
DN148059_c2_g2_i6-388	DN148059_c2_g2_i6	388	..R...S......
DN147214_c0_g3_i1-384	DN147214_c0_g3_i1	384	..R...S......
DN121322_c1_g1_i1-376	DN121322_c1_g1_i1	376	..R...S......
DN134875_c1_g1_i5-352	DN134875_c1_g1_i5	352	..R...S......
DN145859_c2_g3_i2-348	DN145859_c2_g3_i2	348	..R...S......
DN147473_c0_g2_i3-341	DN147473_c0_g2_i3	341	..R...S......
DN136311_c0_g1_i1-285	DN136311_c0_g1_i1	285	..R...S......
DN149561_c5_g1_i1-275	DN149561_c5_g1_i1	275	..R...S......
DN152831_c11_g2_i1-255	DN152831_c11_g2_i1	255	..R...S......
DN150363_c2_g5_i2-252	DN150363_c2_g5_i2	252	..R...S......
DN147547_c0_g1_i4-199	DN147547_c0_g1_i4	199	..R...S......
DN145424_c3_g1_i7-182	DN145424_c3_g1_i7	182	..R...S......
DN148347_c0_g1_i1-153	DN148347_c0_g1_i1	153	..R...S......
DN143558_c0_g1_i2-153	DN143558_c0_g1_i2	153	..R...S......
DN148344_c0_g2_i1-148	DN148344_c0_g2_i1	148	..R...S......
DN147339_c0_g2_i2-130	DN147339_c0_g2_i2	130	..R...S......
DN151423_c4_g2_i1-107	DN151423_c4_g2_i1	107	..R...S......
DN146459_c0_g2_i1-105	DN146459_c0_g2_i1	105	..R...S......
DN150274_c2_g2_i2-101	DN150274_c2_g2_i2	101	..R...S......
DN150089_c0_g2_i1-101	DN150089_c0_g2_i1	101	..R...S......
DN149069_c1_g1_i1-100	DN149069_c1_g1_i1	100	..R...S......
DN143396_c0_g1_i8-94	DN143396_c0_g1_i8	94	..R...S......
DN135531_c2_g1_i4-79	DN135531_c2_g1_i4	79	..R...S......
DN151875_c6_g2_i3-71	DN151875_c6_g2_i3	71	..R...S......
DN138939_c0_g2_i1-71	DN138939_c0_g2_i1	71	..R...S......
DN151267_c4_g2_i2-57	DN151267_c4_g2_i2	57	..R...S......
DN151255_c0_g1_i6-53	DN151255_c0_g1_i6	53	..R...S......
DN148990_c1_g1_i3-52	DN148990_c1_g1_i3	52	..R...S......
DN150547_c2_g1_i3-34	DN150547_c2_g1_i3	34	..R...S......
DN149476_c1_g2_i2-32	DN149476_c1_g2_i2	32	..R...S......
DN145123_c0_g1_i2-31	DN145123_c0_g1_i2	31	..R...S......
DN147759_c0_g1_i3-31	DN147759_c0_g1_i3	31	..R...S......
DN144243_c0_g2_i2-29	DN144243_c0_g2_i2	29	..R...S......
DN128620_c0_g1_i1-9	DN128620_c0_g1_i1	9	..R...S......
DN152953_c24_g1_i1-2759	DN152953_c24_g1_i1	2759	..RR..S......
DN152845_c7_g1_i1-2601	DN152845_c7_g1_i1	2601	..RR..S......
DN152432_c2_g1_i2-2050	DN152432_c2_g1_i2	2050	..RR..S......
DN152684_c13_g1_i2-1945	DN152684_c13_g1_i2	1945	..RR..S......
DN152553_c7_g1_i5-1807	DN152553_c7_g1_i5	1807	..RR..S......
DN152819_c12_g1_i1-1535	DN152819_c12_g1_i1	1535	..RR..S......
DN152877_c11_g1_i3-1483	DN152877_c11_g1_i3	1483	..RR..S......
DN152917_c20_g1_i2-1241	DN152917_c20_g1_i2	1241	..RR..S......
DN152905_c16_g2_i3-1148	DN152905_c16_g2_i3	1148	..RR..S......
DN152287_c8_g1_i1-1101	DN152287_c8_g1_i1	1101	..RR..S......
DN152483_c4_g1_i1-1096	DN152483_c4_g1_i1	1096	..RR..S......
DN152823_c17_g2_i1-1091	DN152823_c17_g2_i1	1091	..RR..S......
DN151974_c6_g1_i1-1067	DN151974_c6_g1_i1	1067	..RR..S......
DN152823_c17_g2_i1-1006	DN152823_c17_g2_i1	1006	..RR..S......
DN152524_c3_g1_i2-997	DN152524_c3_g1_i2	997	..RR..S......
DN152518_c7_g1_i1-966	DN152518_c7_g1_i1	966	..RR..S......
DN151855_c4_g1_i1-922	DN151855_c4_g1_i1	922	..RR..S......
DN150618_c3_g1_i4-867	DN150618_c3_g1_i4	867	..RR..S......
DN151935_c5_g1_i3-794	DN151935_c5_g1_i3	794	..RR..S......
DN152632_c7_g1_i1-753	DN152632_c7_g1_i1	753	..RR..S......
DN152024_c5_g1_i1-696	DN152024_c5_g1_i1	696	..RR..S......
DN151993_c7_g1_i1-690	DN151993_c7_g1_i1	690	..RR..S......
DN150273_c1_g2_i1-664	DN150273_c1_g2_i1	664	..RR..S......
DN151469_c7_g1_i5-636	DN151469_c7_g1_i5	636	..RR..S......
DN152031_c5_g1_i1-562	DN152031_c5_g1_i1	562	..RR..S......
DN147833_c0_g1_i6-506	DN147833_c0_g1_i6	506	..RR..S......
DN150294_c0_g1_i3-505	DN150294_c0_g1_i3	505	..RR..S......
DN152220_c8_g1_i3-479	DN152220_c8_g1_i3	479	..RR..S......
DN150119_c1_g3_i4-474	DN150119_c1_g3_i4	474	..RR..S......
DN151016_c2_g2_i1-416	DN151016_c2_g2_i1	416	..RR..S......
DN152606_c8_g1_i1-411	DN152606_c8_g1_i1	411	..RR..S......
DN147214_c0_g3_i1-410	DN147214_c0_g3_i1	410	..RR..S......
DN150025_c0_g1_i1-402	DN150025_c0_g1_i1	402	..RR..S......
DN146787_c1_g1_i3-385	DN146787_c1_g1_i3	385	..RR..S......
DN148921_c7_g2_i1-358	DN148921_c7_g2_i1	358	..RR..S......
DN151974_c6_g1_i1-357	DN151974_c6_g1_i1	357	..RR..S......
DN143382_c0_g1_i1-348	DN143382_c0_g1_i1	348	..RR..S......
DN151898_c4_g2_i1-327	DN151898_c4_g2_i1	327	..RR..S......
DN148556_c0_g1_i2-325	DN148556_c0_g1_i2	325	..RR..S......
DN149822_c0_g1_i2-307	DN149822_c0_g1_i2	307	..RR..S......
DN149945_c0_g1_i9-305	DN149945_c0_g1_i9	305	..RR..S......
DN144439_c4_g1_i3-280	DN144439_c4_g1_i3	280	..RR..S......
DN152519_c9_g1_i1-267	DN152519_c9_g1_i1	267	..RR..S......
DN145647_c1_g2_i1-261	DN145647_c1_g2_i1	261	..RR..S......
DN146697_c1_g2_i1-245	DN146697_c1_g2_i1	245	..RR..S......
DN152374_c6_g1_i1-239	DN152374_c6_g1_i1	239	..RR..S......
DN149569_c0_g2_i1-215	DN149569_c0_g2_i1	215	..RR..S......
DN147251_c0_g1_i2-205	DN147251_c0_g1_i2	205	..RR..S......
DN151258_c7_g1_i5-187	DN151258_c7_g1_i5	187	..RR..S......
DN143384_c0_g2_i1-153	DN143384_c0_g2_i1	153	..RR..S......
DN147471_c0_g1_i1-129	DN147471_c0_g1_i1	129	..RR..S......
DN151055_c2_g2_i4-126	DN151055_c2_g2_i4	126	..RR..S......
DN152271_c9_g1_i2-112	DN152271_c9_g1_i2	112	..RR..S......
DN150974_c1_g3_i4-99	DN150974_c1_g3_i4	99	..RR..S......
DN142801_c0_g1_i2-98	DN142801_c0_g1_i2	98	..RR..S......
DN144131_c0_g1_i2-95	DN144131_c0_g1_i2	95	..RR..S......
DN151880_c5_g1_i4-91	DN151880_c5_g1_i4	91	..RR..S......
DN150466_c0_g2_i3-79	DN150466_c0_g2_i3	79	..RR..S......
DN141722_c0_g1_i1-77	DN141722_c0_g1_i1	77	..RR..S......
DN149374_c0_g2_i1-72	DN149374_c0_g2_i1	72	..RR..S......
DN148590_c0_g1_i2-72	DN148590_c0_g1_i2	72	..RR..S......
DN150471_c1_g3_i1-70	DN150471_c1_g3_i1	70	..RR..S......
DN149994_c0_g2_i1-62	DN149994_c0_g2_i1	62	..RR..S......
DN132519_c0_g1_i2-60	DN132519_c0_g1_i2	60	..RR..S......
DN150264_c0_g1_i1-57	DN150264_c0_g1_i1	57	..RR..S......
DN147246_c0_g1_i1-54	DN147246_c0_g1_i1	54	..RR..S......
DN135896_c0_g1_i2-53	DN135896_c0_g1_i2	53	..RR..S......
DN137823_c0_g1_i6-52	DN137823_c0_g1_i6	52	..RR..S......
DN145123_c0_g1_i2-50	DN145123_c0_g1_i2	50	..RR..S......
DN148590_c0_g1_i2-48	DN148590_c0_g1_i2	48	..RR..S......
DN150027_c1_g1_i4-42	DN150027_c1_g1_i4	42	..RR..S......
DN152020_c4_g1_i5-29	DN152020_c4_g1_i5	29	..RR..S......
DN148457_c0_g1_i1-25	DN148457_c0_g1_i1	25	..RR..S......
DN125107_c0_g1_i1-24	DN125107_c0_g1_i1	24	..RR..S......
DN138442_c0_g1_i3-21	DN138442_c0_g1_i3	21	..RR..S......
DN151028_c4_g1_i3-19	DN151028_c4_g1_i3	19	..RR..S......
DN146383_c4_g2_i3-14	DN146383_c4_g2_i3	14	..RR..S......
DN151416_c5_g1_i1-12	DN151416_c5_g1_i1	12	..RR..S......
DN148990_c1_g1_i3-11	DN148990_c1_g1_i3	11	..RR..S......
DN151563_c5_g1_i1-11	DN151563_c5_g1_i1	11	..RR..S......
DN145002_c0_g1_i1-10	DN145002_c0_g1_i1	10	..RR..S......
DN151692_c4_g3_i1-9	DN151692_c4_g3_i1	9	..RR..S......
DN147050_c1_g2_i1-9	DN147050_c1_g2_i1	9	..RR..S......
DN174445_c0_g1_i1-7	DN174445_c0_g1_i1	7	..RR..S......
DN152243_c17_g1_i3-1942	DN152243_c17_g1_i3	1942	.R....S......
DN152684_c13_g1_i2-1616	DN152684_c13_g1_i2	1616	.R....S......
DN152408_c4_g1_i1-1316	DN152408_c4_g1_i1	1316	.R....S......
DN152341_c3_g1_i1-1262	DN152341_c3_g1_i1	1262	.R....S......
DN152409_c10_g1_i1-1225	DN152409_c10_g1_i1	1225	.R....S......
DN152516_c13_g1_i1-1172	DN152516_c13_g1_i1	1172	.R....S......
DN152409_c10_g1_i1-1157	DN152409_c10_g1_i1	1157	.R....S......
DN145365_c0_g1_i1-1100	DN145365_c0_g1_i1	1100	.R....S......
DN152409_c10_g1_i1-1095	DN152409_c10_g1_i1	1095	.R....S......
DN152271_c9_g1_i2-1087	DN152271_c9_g1_i2	1087	.R....S......
DN145365_c0_g1_i1-1030	DN145365_c0_g1_i1	1030	.R....S......
DN152409_c10_g1_i1-967	DN152409_c10_g1_i1	967	.R....S......
DN152189_c6_g1_i1-723	DN152189_c6_g1_i1	723	.R....S......
DN149630_c0_g1_i4-705	DN149630_c0_g1_i4	705	.R....S......
DN152143_c4_g1_i1-697	DN152143_c4_g1_i1	697	.R....S......
DN150273_c1_g2_i1-690	DN150273_c1_g2_i1	690	.R....S......
DN150805_c0_g1_i2-677	DN150805_c0_g1_i2	677	.R....S......
DN151534_c7_g1_i1-673	DN151534_c7_g1_i1	673	.R....S......
DN152659_c4_g3_i1-656	DN152659_c4_g3_i1	656	.R....S......
DN152377_c5_g1_i1-588	DN152377_c5_g1_i1	588	.R....S......
DN152136_c7_g3_i1-566	DN152136_c7_g3_i1	566	.R....S......
DN152840_c14_g1_i1-556	DN152840_c14_g1_i1	556	.R....S......
DN152446_c9_g1_i2-547	DN152446_c9_g1_i2	547	.R....S......
DN149240_c0_g3_i1-538	DN149240_c0_g3_i1	538	.R....S......
DN147236_c0_g1_i1-492	DN147236_c0_g1_i1	492	.R....S......
DN139318_c1_g1_i1-483	DN139318_c1_g1_i1	483	.R....S......
DN147833_c0_g1_i6-441	DN147833_c0_g1_i6	441	.R....S......
DN144251_c7_g7_i1-417	DN144251_c7_g7_i1	417	.R....S......
DN152119_c4_g1_i1-405	DN152119_c4_g1_i1	405	.R....S......
DN150298_c2_g3_i1-352	DN150298_c2_g3_i1	352	.R....S......
DN86510_c0_g1_i1-335	DN86510_c0_g1_i1	335	.R....S......
DN152579_c12_g1_i1-324	DN152579_c12_g1_i1	324	.R....S......
[truncated: 413 more rows]
