# Supplementary material for: Protein phosphorylation networks in spargana of Spirometra erinaceieuropaei revealed by phosphoproteomic analysis
Source: Parasit Vectors. 2020 May 13;13:248. doi: 10.1186/s13071-020-04119-w (PMC7218563; doi:10.1186/s13071-020-04119-w)
Supplement: Supplementary file 7 — Additional file 7: Table S6. Functional enrichment of phosphoproteins in the KEGG pathway database. [file 13071_2020_4119_MOESM7_ESM.xlsx]

## Sheet: ident
GO Terms Level 1	GO Terms Description	GO Terms Level	GO Terms ID	Mapping	Background	All Mapping	All Background	Fold Enrichment	Fisher' exact test P value	-log10(p value)	Related Protein
Cellular Component	cytoskeleton	8	GO:0005856	46	308	213	3989	2.8	3.28755e-11	10.48	DN151416_c5_g2_i2 DN152936_c10_g1_i1 DN147856_c0_g1_i3 DN151189_c5_g1_i2 DN147981_c0_g1_i3 DN145123_c0_g1_i2 DN142660_c2_g1_i1 DN150649_c3_g1_i1 DN151019_c0_g2_i1 DN138392_c0_g1_i1 DN147093_c5_g3_i1 DN141650_c4_g7_i2 DN137492_c0_g1_i1 DN152243_c17_g1_i3 DN148103_c0_g2_i2 DN148561_c0_g2_i6 DN149561_c5_g1_i1 DN144912_c1_g1_i1 DN146605_c0_g4_i2 DN144487_c7_g1_i1 DN143027_c0_g2_i1 DN152922_c4_g1_i3 D…
	intracellular non-membrane-bounded organelle	7	GO:0043232	56	507	213	3989	2.07	2.67516e-08	7.57	DN147019_c1_g1_i1 DN151416_c5_g2_i2 DN152936_c10_g1_i1 DN147856_c0_g1_i3 DN151189_c5_g1_i2 DN115452_c0_g2_i1 DN147981_c0_g1_i3 DN145123_c0_g1_i2 DN142660_c2_g1_i1 DN150649_c3_g1_i1 DN151019_c0_g2_i1 DN138392_c0_g1_i1 DN136067_c0_g1_i1 DN147093_c5_g3_i1 DN141650_c4_g7_i2 DN146391_c1_g1_i3 DN137492_c0_g1_i1 DN152243_c17_g1_i3 DN148103_c0_g2_i2 DN148561_c0_g2_i6 DN149561_c5_g1_i1 DN125087_c0_g2_i1 D…
	non-membrane-bounded organelle	3	GO:0043228	56	518	213	3989	2.02	5.83162e-08	7.23	DN147019_c1_g1_i1 DN151416_c5_g2_i2 DN152936_c10_g1_i1 DN147856_c0_g1_i3 DN151189_c5_g1_i2 DN115452_c0_g2_i1 DN147981_c0_g1_i3 DN145123_c0_g1_i2 DN142660_c2_g1_i1 DN150649_c3_g1_i1 DN151019_c0_g2_i1 DN138392_c0_g1_i1 DN136067_c0_g1_i1 DN147093_c5_g3_i1 DN141650_c4_g7_i2 DN146391_c1_g1_i3 DN137492_c0_g1_i1 DN152243_c17_g1_i3 DN148103_c0_g2_i2 DN148561_c0_g2_i6 DN149561_c5_g1_i1 DN125087_c0_g2_i1 D…
	cytoskeletal part	9	GO:0044430	29	233	213	3989	2.33	1.10747e-05	4.96	DN144487_c7_g1_i1 DN146605_c0_g4_i2 DN144912_c1_g1_i1 DN143027_c0_g2_i1 DN142398_c0_g1_i3 DN152936_c10_g1_i1 DN133355_c0_g1_i1 DN148344_c0_g1_i2 DN149224_c2_g1_i6 DN152569_c10_g1_i1 DN146037_c1_g3_i1 DN151189_c5_g1_i2 DN145123_c0_g1_i2 DN142660_c2_g1_i1 DN142215_c1_g4_i1 DN147383_c0_g2_i1 DN152917_c20_g1_i2 DN147093_c5_g3_i1 DN143508_c2_g4_i2 DN141650_c4_g7_i2 DN142398_c0_g1_i2 DN137492_c0_g1_i1 …
	protein complex	3	GO:0043234	49	561	213	3989	1.64	0.000204509	3.69	DN152418_c10_g1_i1 DN152936_c10_g1_i1 DN147942_c0_g1_i1 DN148164_c0_g1_i1 DN143487_c0_g2_i2 DN141983_c1_g2_i1 DN150476_c2_g2_i2 DN151189_c5_g1_i2 DN143995_c0_g2_i1 DN142504_c0_g1_i2 DN147093_c5_g3_i1 DN131688_c0_g1_i1 DN137492_c0_g1_i1 DN139006_c0_g1_i1 DN152243_c17_g1_i3 DN145511_c0_g1_i1 DN137514_c0_g1_i1 DN206833_c0_g1_i1 DN152338_c7_g1_i1 DN148103_c0_g2_i2 DN149561_c5_g1_i1 DN148561_c0_g2_i6 …
	dynein complex	11	GO:0030286	8	34	213	3989	4.41	0.000314925	3.5	DN143027_c0_g2_i1 DN152917_c20_g1_i2 DN152936_c10_g1_i1 DN133355_c0_g1_i1 DN137492_c0_g1_i1 DN149224_c2_g1_i6 DN152954_c14_g1_i2 DN148103_c0_g2_i2
	microtubule associated complex	10	GO:0005875	8	40	213	3989	3.75	0.00101078	3	DN143027_c0_g2_i1 DN152917_c20_g1_i2 DN152936_c10_g1_i1 DN133355_c0_g1_i1 DN137492_c0_g1_i1 DN149224_c2_g1_i6 DN152954_c14_g1_i2 DN148103_c0_g2_i2
	actin cytoskeleton	9	GO:0015629	13	93	213	3989	2.62	0.00115037	2.94	DN146605_c0_g4_i2 DN142398_c0_g1_i3 DN147093_c5_g3_i1 DN142398_c0_g1_i2 DN152569_c10_g1_i1 DN152243_c17_g1_i3 DN151189_c5_g1_i2 DN142398_c0_g2_i1 DN147981_c0_g1_i3 DN139674_c1_g1_i6 DN148561_c0_g2_i6 DN142215_c1_g4_i1 DN149561_c5_g1_i1
Molecular Function	molecular function regulator	2	GO:0098772	37	217	741	12308	2.83	7.2967e-09	8.14	DN151301_c1_g3_i1 DN143384_c0_g2_i1 DN152643_c4_g1_i1 DN152184_c7_g1_i1 DN140984_c0_g2_i5 DN148670_c0_g1_i2 DN152795_c11_g1_i5 DN152891_c16_g1_i2 DN131661_c0_g1_i2 DN140984_c0_g2_i1 DN149668_c0_g1_i2 DN152657_c12_g1_i3 DN141041_c0_g1_i2 DN151553_c2_g1_i1 DN147187_c0_g1_i1 DN151544_c1_g2_i2 DN140984_c0_g2_i3 DN152949_c17_g2_i3 DN144818_c0_g1_i2 DN137811_c0_g1_i1 DN151267_c4_g2_i2 DN149569_c0_g2_i1…
	guanyl-nucleotide exchange factor activity	3	GO:0005085	19	84	741	12308	3.76	4.17305e-07	6.38	DN151301_c1_g3_i1 DN151994_c8_g1_i1 DN152643_c4_g1_i1 DN148670_c0_g1_i2 DN150554_c1_g2_i1 DN152795_c11_g1_i5 DN152776_c11_g1_i2 DN152341_c3_g1_i1 DN152518_c7_g1_i1 DN149668_c0_g1_i2 DN152657_c12_g1_i3 DN147164_c1_g1_i1 DN151553_c2_g1_i1 DN151544_c1_g2_i2 DN152960_c38_g1_i1 DN147602_c0_g3_i1 DN152949_c17_g2_i3 DN152031_c5_g1_i1 DN149569_c0_g2_i1
	protein kinase activity	6	GO:0004672	58	529	741	12308	1.82	5.96074e-06	5.22	DN150134_c1_g1_i3 DN147457_c0_g2_i1 DN149990_c0_g2_i1 DN142194_c3_g1_i1 DN148501_c0_g1_i2 DN151955_c5_g3_i1 DN146048_c0_g1_i5 DN150821_c2_g3_i1 DN149120_c0_g1_i3 DN152001_c1_g1_i2 DN150165_c0_g1_i1 DN152505_c9_g1_i1 DN150172_c2_g1_i4 DN149871_c3_g4_i1 DN151937_c8_g1_i1 DN152067_c3_g1_i1 DN149153_c0_g1_i2 DN151204_c3_g1_i2 DN152329_c5_g1_i1 DN152199_c5_g2_i1 DN143431_c0_g2_i2 DN151614_c6_g2_i1 DN1…
	kinase activity	5	GO:0016301	70	707	741	12308	1.64	2.23451e-05	4.65	DN150134_c1_g1_i3 DN147457_c0_g2_i1 DN149990_c0_g2_i1 DN146048_c0_g1_i5 DN149120_c0_g1_i3 DN152001_c1_g1_i2 DN150165_c0_g1_i1 DN152505_c9_g1_i1 DN149871_c3_g4_i1 DN144967_c0_g1_i4 DN152067_c3_g1_i1 DN151204_c3_g1_i2 DN148059_c2_g2_i6 DN150231_c0_g1_i1 DN150806_c0_g1_i1 DN151355_c5_g2_i4 DN135747_c0_g1_i4 DN145965_c0_g1_i1 DN151056_c1_g1_i1 DN145288_c0_g1_i1 DN151968_c5_g1_i1 DN149344_c0_g1_i2 DN1…
	calcium ion binding	6	GO:0005509	36	309	741	12308	1.94	0.000105575	3.98	DN151864_c0_g2_i1 DN152483_c4_g1_i1 DN150426_c0_g1_i1 DN147218_c0_g6_i1 DN150294_c0_g1_i3 DN147165_c2_g1_i5 DN141662_c0_g1_i8 DN146667_c0_g1_i2 DN150215_c2_g1_i1 DN143105_c0_g1_i8 DN147710_c1_g2_i1 DN139794_c0_g1_i2 DN141783_c0_g1_i2 DN141685_c0_g1_i2 DN142043_c0_g1_i3 DN152841_c8_g2_i5 DN143871_c0_g1_i1 DN152701_c12_g1_i2 DN142117_c0_g1_i3 DN145958_c0_g1_i2 DN145094_c1_g2_i4 DN143027_c0_g2_i1 DN…
	phosphotransferase activity, alcohol group as acceptor	5	GO:0016773	63	667	741	12308	1.57	0.000223929	3.65	DN150134_c1_g1_i3 DN149674_c0_g1_i11 DN147457_c0_g2_i1 DN149990_c0_g2_i1 DN142194_c3_g1_i1 DN148501_c0_g1_i2 DN151955_c5_g3_i1 DN146048_c0_g1_i5 DN150821_c2_g3_i1 DN149120_c0_g1_i3 DN152001_c1_g1_i2 DN150165_c0_g1_i1 DN152505_c9_g1_i1 DN150172_c2_g1_i4 DN149871_c3_g4_i1 DN151937_c8_g1_i1 DN152067_c3_g1_i1 DN149153_c0_g1_i2 DN151204_c3_g1_i2 DN152329_c5_g1_i1 DN152199_c5_g2_i1 DN143431_c0_g2_i2 DN…
	endopeptidase regulator activity	5	GO:0061135	8	31	741	12308	4.29	0.000379368	3.42	DN141035_c2_g1_i9 DN131661_c0_g1_i2 DN140984_c0_g2_i5 DN140984_c0_g2_i1 DN139992_c0_g1_i4 DN140984_c0_g2_i3 DN137811_c0_g1_i1 DN152891_c16_g1_i2
	endopeptidase inhibitor activity	6	GO:0004866	8	31	741	12308	4.29	0.000379368	3.42	DN141035_c2_g1_i9 DN131661_c0_g1_i2 DN140984_c0_g2_i5 DN140984_c0_g2_i1 DN139992_c0_g1_i4 DN140984_c0_g2_i3 DN137811_c0_g1_i1 DN152891_c16_g1_i2
Biological Process	small GTPase mediated signal transduction	7	GO:0007264	22	82	413	7639	4.96	1.92083e-10	9.72	DN152643_c4_g1_i1 DN100860_c0_g1_i1 DN145269_c0_g4_i1 DN148670_c0_g1_i2 DN147218_c0_g6_i1 DN140832_c0_g1_i1 DN122008_c0_g3_i1 DN152776_c11_g1_i2 DN39969_c0_g1_i1 DN147061_c0_g1_i1 DN146499_c0_g3_i2 DN152518_c7_g1_i1 DN142798_c0_g3_i1 DN137211_c1_g1_i2 DN147164_c1_g1_i1 DN147599_c0_g2_i3 DN151544_c1_g2_i2 DN146490_c0_g2_i2 DN143709_c0_g1_i3 DN149041_c0_g2_i1 DN204180_c0_g1_i1 DN153863_c0_g1_i1
	signaling	2	GO:0023052	70	597	413	7639	2.17	2.21118e-10	9.66	DN152643_c4_g1_i1 DN148670_c0_g1_i2 DN141832_c0_g1_i1 DN122008_c0_g3_i1 DN39969_c0_g1_i1 DN152138_c11_g1_i1 DN147061_c0_g1_i1 DN149120_c0_g1_i3 DN151176_c2_g2_i1 DN150711_c1_g1_i1 DN148425_c0_g1_i2 DN142798_c0_g3_i1 DN151563_c5_g1_i1 DN151544_c1_g2_i2 DN147599_c0_g2_i3 DN152438_c11_g1_i1 DN145813_c0_g1_i2 DN152507_c7_g1_i2 DN149387_c2_g1_i7 DN148220_c0_g2_i2 DN150806_c0_g1_i1 DN151994_c8_g1_i1 DN…
	single organism signaling	3	GO:0044700	69	594	413	7639	2.15	4.66507e-10	9.33	DN152643_c4_g1_i1 DN148670_c0_g1_i2 DN141832_c0_g1_i1 DN122008_c0_g3_i1 DN39969_c0_g1_i1 DN152138_c11_g1_i1 DN147061_c0_g1_i1 DN149120_c0_g1_i3 DN151176_c2_g2_i1 DN150711_c1_g1_i1 DN148425_c0_g1_i2 DN142798_c0_g3_i1 DN151563_c5_g1_i1 DN151544_c1_g2_i2 DN147599_c0_g2_i3 DN152438_c11_g1_i1 DN145813_c0_g1_i2 DN152507_c7_g1_i2 DN149387_c2_g1_i7 DN148220_c0_g2_i2 DN150806_c0_g1_i1 DN151994_c8_g1_i1 DN…
	cell communication	3	GO:0007154	70	613	413	7639	2.11	7.3019e-10	9.14	DN152643_c4_g1_i1 DN148670_c0_g1_i2 DN141832_c0_g1_i1 DN122008_c0_g3_i1 DN39969_c0_g1_i1 DN152138_c11_g1_i1 DN147061_c0_g1_i1 DN149120_c0_g1_i3 DN151176_c2_g2_i1 DN150711_c1_g1_i1 DN148425_c0_g1_i2 DN142798_c0_g3_i1 DN151563_c5_g1_i1 DN151544_c1_g2_i2 DN147599_c0_g2_i3 DN152438_c11_g1_i1 DN145813_c0_g1_i2 DN152507_c7_g1_i2 DN149387_c2_g1_i7 DN148220_c0_g2_i2 DN150806_c0_g1_i1 DN151994_c8_g1_i1 DN…
	signal transduction	5	GO:0007165	68	590	413	7639	2.13	9.00416e-10	9.05	DN152643_c4_g1_i1 DN148670_c0_g1_i2 DN141832_c0_g1_i1 DN122008_c0_g3_i1 DN39969_c0_g1_i1 DN152138_c11_g1_i1 DN147061_c0_g1_i1 DN149120_c0_g1_i3 DN151176_c2_g2_i1 DN150711_c1_g1_i1 DN148425_c0_g1_i2 DN142798_c0_g3_i1 DN151544_c1_g2_i2 DN147599_c0_g2_i3 DN152438_c11_g1_i1 DN145813_c0_g1_i2 DN152507_c7_g1_i2 DN149387_c2_g1_i7 DN148220_c0_g2_i2 DN150806_c0_g1_i1 DN151994_c8_g1_i1 DN151666_c3_g2_i1 DN…
	intracellular signal transduction	6	GO:0035556	34	200	413	7639	3.14	1.64058e-09	8.79	DN152643_c4_g1_i1 DN148670_c0_g1_i2 DN147191_c1_g2_i1 DN147218_c0_g6_i1 DN140832_c0_g1_i1 DN122008_c0_g3_i1 DN39969_c0_g1_i1 DN147061_c0_g1_i1 DN149120_c0_g1_i3 DN152662_c7_g1_i2 DN142798_c0_g3_i1 DN137211_c1_g1_i2 DN151544_c1_g2_i2 DN147599_c0_g2_i3 DN151614_c6_g2_i1 DN145813_c0_g1_i2 DN152507_c7_g1_i2 DN143709_c0_g1_i3 DN153863_c0_g1_i1 DN151994_c8_g1_i1 DN145269_c0_g4_i1 DN100860_c0_g1_i1 DN15…
	biological regulation	2	GO:0065007	117	1363	413	7639	1.59	4.43664e-08	7.35	DN152643_c4_g1_i1 DN148670_c0_g1_i2 DN141832_c0_g1_i1 DN152795_c11_g1_i5 DN122008_c0_g3_i1 DN39969_c0_g1_i1 DN148164_c0_g1_i1 DN145515_c0_g1_i3 DN152138_c11_g1_i1 DN147061_c0_g1_i1 DN151786_c2_g1_i1 DN149120_c0_g1_i3 DN151176_c2_g2_i1 DN150711_c1_g1_i1 DN138660_c0_g2_i2 DN148425_c0_g1_i2 DN142798_c0_g3_i1 DN104504_c0_g1_i1 DN151563_c5_g1_i1 DN151544_c1_g2_i2 DN147599_c0_g2_i3 DN152949_c17_g2_i3 D…
	protein phosphorylation	8	GO:0006468	57	511	413	7639	2.06	8.13666e-08	7.09	DN150134_c1_g1_i3 DN147457_c0_g2_i1 DN149990_c0_g2_i1 DN142194_c3_g1_i1 DN148501_c0_g1_i2 DN151955_c5_g3_i1 DN146048_c0_g1_i5 DN150821_c2_g3_i1 DN149120_c0_g1_i3 DN152001_c1_g1_i2 DN150165_c0_g1_i1 DN152505_c9_g1_i1 DN150172_c2_g1_i4 DN149871_c3_g4_i1 DN151937_c8_g1_i1 DN152067_c3_g1_i1 DN149153_c0_g1_i2 DN151204_c3_g1_i2 DN152329_c5_g1_i1 DN152199_c5_g2_i1 DN143431_c0_g2_i2 DN151614_c6_g2_i1 DN1…
	regulation of cellular process	4	GO:0050794	108	1239	413	7639	1.61	8.18129e-08	7.09	DN152643_c4_g1_i1 DN148670_c0_g1_i2 DN141832_c0_g1_i1 DN152795_c11_g1_i5 DN122008_c0_g3_i1 DN39969_c0_g1_i1 DN148164_c0_g1_i1 DN145515_c0_g1_i3 DN152138_c11_g1_i1 DN147061_c0_g1_i1 DN151786_c2_g1_i1 DN149120_c0_g1_i3 DN151176_c2_g2_i1 DN150711_c1_g1_i1 DN138660_c0_g2_i2 DN148425_c0_g1_i2 DN142798_c0_g3_i1 DN104504_c0_g1_i1 DN151544_c1_g2_i2 DN147599_c0_g2_i3 DN152949_c17_g2_i3 DN152438_c11_g1_i1 …
	regulation of biological process	3	GO:0050789	112	1304	413	7639	1.59	9.56725e-08	7.02	DN152643_c4_g1_i1 DN148670_c0_g1_i2 DN141832_c0_g1_i1 DN152795_c11_g1_i5 DN122008_c0_g3_i1 DN39969_c0_g1_i1 DN148164_c0_g1_i1 DN145515_c0_g1_i3 DN152138_c11_g1_i1 DN147061_c0_g1_i1 DN151786_c2_g1_i1 DN149120_c0_g1_i3 DN151176_c2_g2_i1 DN150711_c1_g1_i1 DN138660_c0_g2_i2 DN148425_c0_g1_i2 DN142798_c0_g3_i1 DN104504_c0_g1_i1 DN151544_c1_g2_i2 DN147599_c0_g2_i3 DN152949_c17_g2_i3 DN152438_c11_g1_i1 …
	response to stimulus	2	GO:0050896	78	827	413	7639	1.74	3.88745e-07	6.41	DN152643_c4_g1_i1 DN148670_c0_g1_i2 DN141221_c8_g1_i1 DN141832_c0_g1_i1 DN110421_c2_g1_i1 DN122008_c0_g3_i1 DN124442_c1_g1_i1 DN39969_c0_g1_i1 DN152138_c11_g1_i1 DN147061_c0_g1_i1 DN121322_c1_g1_i1 DN149120_c0_g1_i3 DN151176_c2_g2_i1 DN150711_c1_g1_i1 DN148425_c0_g1_i2 DN142798_c0_g3_i1 DN151544_c1_g2_i2 DN147599_c0_g2_i3 DN152438_c11_g1_i1 DN145813_c0_g1_i2 DN152507_c7_g1_i2 DN149387_c2_g1_i7 DN…
	cellular response to stimulus	3	GO:0051716	70	719	413	7639	1.8	5.32292e-07	6.27	DN152643_c4_g1_i1 DN148670_c0_g1_i2 DN141832_c0_g1_i1 DN122008_c0_g3_i1 DN39969_c0_g1_i1 DN152138_c11_g1_i1 DN147061_c0_g1_i1 DN149120_c0_g1_i3 DN151176_c2_g2_i1 DN150711_c1_g1_i1 DN148425_c0_g1_i2 DN142798_c0_g3_i1 DN151544_c1_g2_i2 DN147599_c0_g2_i3 DN152438_c11_g1_i1 DN145813_c0_g1_i2 DN152507_c7_g1_i2 DN149387_c2_g1_i7 DN148220_c0_g2_i2 DN146141_c0_g1_i3 DN150806_c0_g1_i1 DN151994_c8_g1_i1 DN…
	phosphate-containing compound metabolic process	5	GO:0006796	90	1022	413	7639	1.63	9.09605e-07	6.04	DN150708_c1_g2_i2 DN150134_c1_g1_i3 DN147457_c0_g2_i1 DN147025_c0_g1_i3 DN149990_c0_g2_i1 DN136227_c0_g1_i8 DN152521_c3_g1_i1 DN146048_c0_g1_i5 DN149120_c0_g1_i3 DN152001_c1_g1_i2 DN150165_c0_g1_i1 DN152505_c9_g1_i1 DN149871_c3_g4_i1 DN152067_c3_g1_i1 DN151204_c3_g1_i2 DN152438_c11_g1_i1 DN150636_c0_g2_i1 DN152006_c6_g1_i2 DN148059_c2_g2_i6 DN146566_c1_g1_i7 DN150231_c0_g1_i1 DN150806_c0_g1_i1 DN…
	phosphorus metabolic process	4	GO:0006793	91	1050	413	7639	1.6	1.57671e-06	5.8	DN150708_c1_g2_i2 DN150134_c1_g1_i3 DN147457_c0_g2_i1 DN147025_c0_g1_i3 DN149990_c0_g2_i1 DN136227_c0_g1_i8 DN152521_c3_g1_i1 DN146048_c0_g1_i5 DN149120_c0_g1_i3 DN152001_c1_g1_i2 DN150165_c0_g1_i1 DN152505_c9_g1_i1 DN149871_c3_g4_i1 DN152067_c3_g1_i1 DN151204_c3_g1_i2 DN152438_c11_g1_i1 DN150636_c0_g2_i1 DN152006_c6_g1_i2 DN148059_c2_g2_i6 DN146566_c1_g1_i7 DN150231_c0_g1_i1 DN150806_c0_g1_i1 DN…

## Sheet: ident GO2Protein
GO Terms Level 1	GO Terms Description	GO Terms Level	GO Terms ID	Fisher's exact test P value	Protein accession	Position	Amino acid	Type	Protein description	Gene name	Localization probability	PEP	Score	Modified sequence	Charge
Cellular Component	GO:0044433	9	cytoplasmic vesicle part	0.0172032	DN149210_c1_g7_i2	1092	S	ident	Protein transport protein Sec24B	---	0.99997	3.75428e-17	126.07	LPPLPS(1)DDQVASLPK	2
Cellular Component	GO:0044433	9	cytoplasmic vesicle part	0.0172032	DN149210_c1_g7_i2	314	S	ident	Protein transport protein Sec24B	---	0.983324	1.45416e-75	175.69	GQHPQPQQAGS(0.983)YT(0.017)R	2
Cellular Component	GO:0044433	9	cytoplasmic vesicle part	0.0172032	DN149210_c1_g7_i2	1012	S	ident	Protein transport protein Sec24B	---	1	4.00026e-21	113.42	AAGIS(1)LHDEIVDSEPSDPHR	3
Cellular Component	GO:0044433	9	cytoplasmic vesicle part	0.0172032	DN143995_c0_g2_i1	41	S	ident	---	---	0.795416	1.21359e-08	95.5	VGDKS(0.205)S(0.795)PIFQPMLNPLK	3
Cellular Component	GO:0044433	9	cytoplasmic vesicle part	0.0172032	DN151991_c4_g1_i1	1032	S	ident	Coatomer subunit beta	---	0.99994	5.79738e-11	125.5	APVS(1)PLETAPQIEL	2
Cellular Component	GO:0044433	9	cytoplasmic vesicle part	0.0172032	DN151991_c4_g1_i1	698	S	ident	Coatomer subunit beta	---	0.999346	0.000668716	52.227	LGRHS(0.999)LGELLDT(0.001)QDAEQK	3
Cellular Component	GO:0044433	9	cytoplasmic vesicle part	0.0172032	DN150476_c2_g2_i2	93	S	ident	protein transport protein Sec23, putative	---	0.769359	3.86886e-05	61.111	S(0.464)S(0.516)VS(0.25)S(0.769)MPGPAADGDLPQNK	2
Cellular Component	GO:0044433	9	cytoplasmic vesicle part	0.0172032	DN145511_c0_g1_i1	355	S	ident	putative coatomer gamma subunit	---	0.78364	0.00617527	56.527	T(0.001)GS(0.005)ES(0.784)S(0.21)VDNLLK	2
Cellular Component	GO:0008287	5	protein serine/threonine phosphatase complex	0.131779	DN151267_c4_g2_i2	56	S	ident	serine/threonine-protein phosphatase 2A 56 kDa regulatory subunit gamma isoform-like isoform X2[Aplysia californica]	---	0.970594	1.94775e-19	135.29	RHS(1)S(0.971)S(0.03)IYNVSQDR	2
Cellular Component	GO:0008287	5	protein serine/threonine phosphatase complex	0.131779	DN151267_c4_g2_i2	57	S	ident	serine/threonine-protein phosphatase 2A 56 kDa regulatory subunit gamma isoform-like isoform X2[Aplysia californica]	---	0.850924	1.88e-27	145.17	RHS(0.998)S(0.151)S(0.851)IYNVSQDR	2
Cellular Component	GO:0008287	5	protein serine/threonine phosphatase complex	0.131779	DN151267_c4_g2_i2	55	S	ident	serine/threonine-protein phosphatase 2A 56 kDa regulatory subunit gamma isoform-like isoform X2[Aplysia californica]	---	0.999884	1.88e-27	145.17	RHS(1)S(0.947)S(0.053)IYNVSQDR	2
Cellular Component	GO:0008287	5	protein serine/threonine phosphatase complex	0.131779	DN137428_c0_g1_i3	152	S	ident	putative protein phosphatase pp2a regulatory subunit B	---	0.877805	2.50449e-125	202.96	EMTNMNFPT(0.03)ES(0.878)GS(0.092)R	2
Cellular Component	GO:0043228	3	non-membrane-bounded organelle	5.83162e-08	DN147019_c1_g1_i1	246	S	ident	40S ribosomal protein S3A, putative	---	1	5.91347e-120	191.62	LMELHGEGKEEEAGES(1)VER	3
Cellular Component	GO:0043228	3	non-membrane-bounded organelle	5.83162e-08	DN147019_c1_g1_i1	73	S	ident	40S ribosomal protein S3A, putative	---	1	7.02506e-33	109.83	VIQLS(1)LGDLNDK	2
Cellular Component	GO:0043228	3	non-membrane-bounded organelle	5.83162e-08	DN151416_c5_g2_i2	448	S	ident	Band 4.1-like protein 3	---	0.999999	0.00191675	84.753	KPS(1)VLPEFSGR	2
Cellular Component	GO:0043228	3	non-membrane-bounded organelle	5.83162e-08	DN152936_c10_g1_i1	1049	S	ident	dynein heavy chain 5, axonemal-like	---	0.999969	4.72903e-05	104.88	ILS(1)ANHVPSSHVK	2
Cellular Component	GO:0043228	3	non-membrane-bounded organelle	5.83162e-08	DN147856_c0_g1_i3	183	S	ident	FERM domain-containing protein 5	---	0.811752	0.00112181	101.04	RT(0.188)S(0.812)LMVPNFDK	2
Cellular Component	GO:0043228	3	non-membrane-bounded organelle	5.83162e-08	DN151189_c5_g1_i2	891	S	ident	Paramyosin	---	0.999506	6.41791e-83	179.69	EGS(0.356)T(0.64)FS(0.004)LAS(1)NDTYFPSR	2
Cellular Component	GO:0043228	3	non-membrane-bounded organelle	5.83162e-08	DN151189_c5_g1_i2	885	S	ident	Paramyosin	---	0.935403	1.08976e-35	143.74	EGS(0.935)T(0.063)FS(0.001)LAS(0.982)NDT(0.018)YFPSR	2
Cellular Component	GO:0043228	3	non-membrane-bounded organelle	5.83162e-08	DN151189_c5_g1_i2	299	S	ident	Paramyosin	---	1	1.69292e-145	213.69	EMS(1)ELQAEMDELKR	2
Cellular Component	GO:0043228	3	non-membrane-bounded organelle	5.83162e-08	DN115452_c0_g2_i1	62	S	ident	60S ribosomal protein L13	---	1	0.00855456	79.148	GFS(1)LEELR	2
Cellular Component	GO:0043228	3	non-membrane-bounded organelle	5.83162e-08	DN147981_c0_g1_i3	164	S	ident	putative vinculin	---	0.996239	0.002172	79.492	S(0.004)FS(0.996)ELAEFVK	2
Cellular Component	GO:0043228	3	non-membrane-bounded organelle	5.83162e-08	DN145123_c0_g1_i2	52	S	ident	lamin, putative	---	0.999991	7.11083e-05	109.14	ERS(1)AS(1)PLNITR	2
Cellular Component	GO:0043228	3	non-membrane-bounded organelle	5.83162e-08	DN145123_c0_g1_i2	50	S	ident	lamin, putative	---	1	7.11083e-05	109.14	ERS(1)AS(1)PLNITR	2
Cellular Component	GO:0043228	3	non-membrane-bounded organelle	5.83162e-08	DN145123_c0_g1_i2	266	S	ident	lamin, putative	---	1	0.00218135	84.479	LADELLS(1)FR	2
Cellular Component	GO:0043228	3	non-membrane-bounded organelle	5.83162e-08	DN145123_c0_g1_i2	31	S	ident	lamin, putative	---	0.994313	0.00507214	59.673	SHVS(0.994)VS(0.205)S(0.745)EFS(0.056)R	2
Cellular Component	GO:0043228	3	non-membrane-bounded organelle	5.83162e-08	DN145123_c0_g1_i2	410	S	ident	lamin, putative	---	1	0.00855456	79.148	LNIQS(1)PQR	2
Cellular Component	GO:0043228	3	non-membrane-bounded organelle	5.83162e-08	DN142660_c2_g1_i1	456	S	ident	lamin-B2-like isoform X1	---	0.998455	0.000357818	92.38	LRLS(1)PS(0.998)PS(0.001)SQK	2
Cellular Component	GO:0043228	3	non-membrane-bounded organelle	5.83162e-08	DN142660_c2_g1_i1	454	S	ident	lamin-B2-like isoform X1	---	0.99996	6.25936e-60	169.8	LRLS(1)PS(0.998)PS(0.001)SQK	2
Cellular Component	GO:0043228	3	non-membrane-bounded organelle	5.83162e-08	DN150649_c3_g1_i1	449	S	ident	putative inhibitor of apoptosis 1, diap1	---	1	9.36102e-118	159.5	HLS(1)LDMTAEK	2
Cellular Component	GO:0043228	3	non-membrane-bounded organelle	5.83162e-08	DN151019_c0_g2_i1	98	S	ident	LOW QUALITY PROTEIN: unconventional myosin-XV-like	---	0.927256	0.000391515	60.133	WGT(0.073)S(0.927)MPEDDYVADGTWSR	2
Cellular Component	GO:0043228	3	non-membrane-bounded organelle	5.83162e-08	DN138392_c0_g1_i1	88	S	ident	band 4.1-like protein 5 isoform X2	---	1	4.0873e-06	93.851	GKS(1)DQAANLPNTYTR	2
Cellular Component	GO:0043228	3	non-membrane-bounded organelle	5.83162e-08	DN136067_c0_g1_i1	160	S	ident	40S ribosomal protein S9	---	0.959628	3.78697e-19	140.27	HIDLT(0.04)S(0.96)PGTSGK	2
Cellular Component	GO:0043228	3	non-membrane-bounded organelle	5.83162e-08	DN147093_c5_g3_i1	183	S	ident	troponin I	---	0.821685	0.0167625	68.044	MFDAAKS(0.822)PT(0.178)GQ	2
Cellular Component	GO:0043228	3	non-membrane-bounded organelle	5.83162e-08	DN141650_c4_g7_i2	1109	S	ident	---	---	0.994924	0.00044575	82.265	LS(0.005)KQS(0.995)PNEGGFDQYIK	2
Cellular Component	GO:0043228	3	non-membrane-bounded organelle	5.83162e-08	DN146391_c1_g1_i3	32	S	ident	Linker histone H1	---	1	0.00922642	57.53	VPAS(1)HPPVFEMIK	2
Cellular Component	GO:0043228	3	non-membrane-bounded organelle	5.83162e-08	DN137492_c0_g1_i1	66	Y	ident	dynein light chain 2, cytoplasmic	---	0.973791	7.27624e-56	130.56	HFGS(0.026)Y(0.974)VTHETR	3
Cellular Component	GO:0043228	3	non-membrane-bounded organelle	5.83162e-08	DN152243_c17_g1_i3	1709	S	ident	myosin heavy chain, putative	---	0.947543	3.38564e-13	122.44	ASEMAAQVAS(0.948)LS(0.052)ALK	2
Cellular Component	GO:0043228	3	non-membrane-bounded organelle	5.83162e-08	DN152243_c17_g1_i3	1941	S	ident	myosin heavy chain, putative	---	1	0.000284499	92.265	KLMS(1)S(1)VAPEED	2
Cellular Component	GO:0043228	3	non-membrane-bounded organelle	5.83162e-08	DN152243_c17_g1_i3	1914	S	ident	myosin heavy chain, putative	---	0.959755	0.000700403	89.663	NRS(0.041)S(0.96)VS(1)VAR	2
Cellular Component	GO:0043228	3	non-membrane-bounded organelle	5.83162e-08	DN152243_c17_g1_i3	1465	S	ident	myosin heavy chain, putative	---	0.975482	0.00926166	63.184	GLS(0.975)T(0.025)DVFR	2
Cellular Component	GO:0043228	3	non-membrane-bounded organelle	5.83162e-08	DN152243_c17_g1_i3	1583	S	ident	myosin heavy chain, putative	---	0.999999	1.77341e-28	147.09	AIES(1)MQASLEAETK	2
Cellular Component	GO:0043228	3	non-membrane-bounded organelle	5.83162e-08	DN152243_c17_g1_i3	1243	S	ident	myosin heavy chain, putative	---	0.999978	9.80613e-06	115.68	ALES(1)QISEVTAK	2
Cellular Component	GO:0043228	3	non-membrane-bounded organelle	5.83162e-08	DN152243_c17_g1_i3	1553	S	ident	myosin heavy chain, putative	---	1	0.00275621	81.92	AALELS(1)QVR	2
Cellular Component	GO:0043228	3	non-membrane-bounded organelle	5.83162e-08	DN152243_c17_g1_i3	1916	S	ident	myosin heavy chain, putative	---	0.999831	0.000700403	89.663	NRS(0.046)S(0.954)VS(1)VAR	2
Cellular Component	GO:0043228	3	non-membrane-bounded organelle	5.83162e-08	DN152243_c17_g1_i3	1942	S	ident	myosin heavy chain, putative	---	1	0.000284499	92.265	KLMS(1)S(1)VAPEED	2
Cellular Component	GO:0043228	3	non-membrane-bounded organelle	5.83162e-08	DN152243_c17_g1_i3	1246	S	ident	myosin heavy chain, putative	---	0.995664	1.481e-08	124.25	ALESQIS(0.996)EVT(0.004)AK	2
Cellular Component	GO:0043228	3	non-membrane-bounded organelle	5.83162e-08	DN152243_c17_g1_i3	1711	S	ident	myosin heavy chain, putative	---	0.881804	1.45963e-06	90.581	ASEMAAQVAS(0.118)LS(0.882)ALK	2
Cellular Component	GO:0043228	3	non-membrane-bounded organelle	5.83162e-08	DN152243_c17_g1_i3	1924	T	ident	myosin heavy chain, putative	---	1	2.01899e-23	137.12	GVS(1)MT(1)PGAAMNSNASR	2
Cellular Component	GO:0043228	3	non-membrane-bounded organelle	5.83162e-08	DN152243_c17_g1_i3	1922	S	ident	myosin heavy chain, putative	---	1	1.52269e-31	145.88	GVS(1)MT(1)PGAAMNSNASR	2
Cellular Component	GO:0043228	3	non-membrane-bounded organelle	5.83162e-08	DN148103_c0_g2_i2	78	S	ident	putative cytoplasmic dynein intermediate chain 2, (dhic-2)	---	0.96416	2.31711e-68	168.64	S(0.005)AS(0.964)T(0.031)PAFSSKPETHDRPK	3
Cellular Component	GO:0043228	3	non-membrane-bounded organelle	5.83162e-08	DN148103_c0_g2_i2	195	S	ident	putative cytoplasmic dynein intermediate chain 2, (dhic-2)	---	1	0.00272156	65.374	FFRPES(1)PPRPPAR	3
Cellular Component	GO:0043228	3	non-membrane-bounded organelle	5.83162e-08	DN148561_c0_g2_i6	160	S	ident	Troponin I 4	---	0.991872	0.00121663	77.279	KVS(0.992)KT(0.008)ENMAR	3
Cellular Component	GO:0043228	3	non-membrane-bounded organelle	5.83162e-08	DN148561_c0_g2_i6	54	S	ident	Troponin I 4	---	1	0.00466825	77.185	KGLGGLS(1)PEK	2
Cellular Component	GO:0043228	3	non-membrane-bounded organelle	5.83162e-08	DN149561_c5_g1_i1	476	S	ident	putative paramyosin	---	0.999908	8.16246e-05	108.66	YQSSQS(1)ALAHLK	2
Cellular Component	GO:0043228	3	non-membrane-bounded organelle	5.83162e-08	DN149561_c5_g1_i1	219	S	ident	putative paramyosin	---	1	0.00159191	62.658	IKS(1)ALEAQVDDLKR	3
Cellular Component	GO:0043228	3	non-membrane-bounded organelle	5.83162e-08	DN149561_c5_g1_i1	275	S	ident	putative paramyosin	---	1	0.00134345	75.682	NQVS(1)KFNADMAALK	2
Cellular Component	GO:0043228	3	non-membrane-bounded organelle	5.83162e-08	DN149561_c5_g1_i1	837	T	ident	putative paramyosin	---	0.85997	0.0123625	42.843	RT(0.14)T(0.86)IGPGLR	3
Cellular Component	GO:0043228	3	non-membrane-bounded organelle	5.83162e-08	DN149561_c5_g1_i1	473	S	ident	putative paramyosin	---	0.999209	4.49392e-08	120.7	YQS(0.999)S(0.001)QSALAHLK	2
Cellular Component	GO:0043228	3	non-membrane-bounded organelle	5.83162e-08	DN125087_c0_g2_i1	148	S	ident	40S ribosomal protein S6-like	---	1	0.00195369	92.039	LFNLS(1)KEDDVR	2
Cellular Component	GO:0043228	3	non-membrane-bounded organelle	5.83162e-08	DN144487_c7_g1_i1	22	S	ident	LOW QUALITY PROTEIN: keratin, type II cytoskeletal 6A-like, partial	---	0.980136	1.38944e-06	92.098	TFGGT(0.004)AAPS(0.98)FPS(0.013)PS(0.003)FPR	2
Cellular Component	GO:0043228	3	non-membrane-bounded organelle	5.83162e-08	DN144487_c7_g1_i1	25	S	ident	LOW QUALITY PROTEIN: keratin, type II cytoskeletal 6A-like, partial	---	0.90511	4.7419e-45	152.13	TFGGTAAPS(0.002)FPS(0.905)PS(0.093)FPR	2
Cellular Component	GO:0043228	3	non-membrane-bounded organelle	5.83162e-08	DN144912_c1_g1_i1	67	S	ident	---	---	1	0.00937898	71.279	LRES(1)VLPDPEIR	2
Cellular Component	GO:0043228	3	non-membrane-bounded organelle	5.83162e-08	DN146605_c0_g4_i2	2	S	ident	Actin-related protein 2/3 complex subunit 3	---	1	3.20824e-61	169.64	S(1)QCYHSQFTDAPR	2
Cellular Component	GO:0043228	3	non-membrane-bounded organelle	5.83162e-08	DN143027_c0_g2_i1	21	Y	ident	putative tegumental protein Sm 20.8	---	1	7.23861e-23	113.93	GY(1)ITLADLEK	2
Cellular Component	GO:0043228	3	non-membrane-bounded organelle	5.83162e-08	DN152922_c4_g1_i3	2955	T	ident	calponin homolog, putative	---	0.997683	0.0161132	58.079	EVPT(0.998)PPS(0.002)S(0.001)SATSLLR	2
Cellular Component	GO:0043228	3	non-membrane-bounded organelle	5.83162e-08	DN152922_c4_g1_i3	2569	S	ident	calponin homolog, putative	---	1	0.0135961	42.059	ADLRAS(1)AEIHDIK	3
Cellular Component	GO:0043228	3	non-membrane-bounded organelle	5.83162e-08	DN152922_c4_g1_i3	3759	S	ident	calponin homolog, putative	---	0.974577	6.05715e-05	77.795	LS(0.025)GS(0.975)PVTEGATSPVR	2
Cellular Component	GO:0043228	3	non-membrane-bounded organelle	5.83162e-08	DN152667_c5_g1_i1	2475	S	ident	LOW QUALITY PROTEIN: putative talin	---	0.991788	0.0003979	61.091	S(0.007)PS(0.992)PAS(0.002)PVHK	2
Cellular Component	GO:0043228	3	non-membrane-bounded organelle	5.83162e-08	DN152667_c5_g1_i1	2478	S	ident	LOW QUALITY PROTEIN: putative talin	---	0.999906	0.00025138	69.704	SPSPAS(1)PVHK	2
Cellular Component	GO:0043228	3	non-membrane-bounded organelle	5.83162e-08	DN152667_c5_g1_i1	2484	S	ident	LOW QUALITY PROTEIN: putative talin	---	0.767634	1.0826e-22	128.67	SPSPASPVHKLS(0.768)S(0.187)GT(0.046)VK	3
Cellular Component	GO:0043228	3	non-membrane-bounded organelle	5.83162e-08	DN146583_c0_g1_i1	382	S	ident	microtubule-actin cross-linking factor 1-like isoform X7	---	0.987202	9.11746e-57	162.44	S(0.006)S(0.006)S(0.987)VGSSSSYSVSPAHAR	2
Cellular Component	GO:0043228	3	non-membrane-bounded organelle	5.83162e-08	DN146583_c0_g1_i1	26	T	ident	microtubule-actin cross-linking factor 1-like isoform X7	---	1	2.7077e-05	116.51	KQIT(1)VEELVR	2
Cellular Component	GO:0043228	3	non-membrane-bounded organelle	5.83162e-08	DN142508_c1_g1_i3	29	S	ident	moesin/ezrin/radixin homolog 1, partial	---	1	0.000189642	95.751	S(1)APGQQLFDQVVR	2
Cellular Component	GO:0043228	3	non-membrane-bounded organelle	5.83162e-08	DN142398_c0_g1_i3	728	S	ident	myosin heavy chain, muscle-like, partial	---	0.931185	0.00814638	66.19	S(0.931)LS(0.057)T(0.012)ELFK	2
Cellular Component	GO:0043228	3	non-membrane-bounded organelle	5.83162e-08	DN142398_c0_g1_i3	851	S	ident	myosin heavy chain, muscle-like, partial	---	0.847776	4.89591e-38	155.1	VVESMQS(0.848)T(0.152)LDAEIR	2
Cellular Component	GO:0043228	3	non-membrane-bounded organelle	5.83162e-08	DN142398_c0_g1_i3	551	S	ident	myosin heavy chain, muscle-like, partial	---	0.998348	0.00313239	80.245	DSLIS(0.998)QLS(0.002)R	2
Cellular Component	GO:0043228	3	non-membrane-bounded organelle	5.83162e-08	DN142398_c0_g1_i3	554	S	ident	myosin heavy chain, muscle-like, partial	---	0.992473	0.00751266	64.121	DSLIS(0.008)QLS(0.992)R	2
Cellular Component	GO:0043228	3	non-membrane-bounded organelle	5.83162e-08	DN142398_c0_g1_i3	489	S	ident	myosin heavy chain, muscle-like, partial	---	0.973905	5.59286e-148	212.85	MEIDDLASNMES(0.974)VS(0.026)K	2
Cellular Component	GO:0043228	3	non-membrane-bounded organelle	5.83162e-08	DN142398_c0_g1_i3	749	T	ident	myosin heavy chain, muscle-like, partial	---	0.997626	0.00986001	40.432	NAY(0.001)EES(0.002)LDHLET(0.998)LKR	3
Cellular Component	GO:0043228	3	non-membrane-bounded organelle	5.83162e-08	DN142398_c0_g1_i3	491	S	ident	myosin heavy chain, muscle-like, partial	---	0.993648	1.20586e-169	220.03	MEIDDLASNMES(0.006)VS(0.994)K	2
Cellular Component	GO:0043228	3	non-membrane-bounded organelle	5.83162e-08	DN150747_c0_g3_i1	592	S	ident	Band 4.1-like protein 2	---	0.999718	0.000400767	80.585	AGLQY(0.004)S(0.046)S(0.95)MHS(1)LNR	2
Cellular Component	GO:0043228	3	non-membrane-bounded organelle	5.83162e-08	DN150747_c0_g3_i1	182	T	ident	Band 4.1-like protein 2	---	0.962142	8.60465e-13	87.704	FWTPDVGVGQDDES(0.013)QRPPT(0.962)PS(0.023)GDQT(0.002)K	3
Cellular Component	GO:0043228	3	non-membrane-bounded organelle	5.83162e-08	DN150747_c0_g3_i1	589	S	ident	Band 4.1-like protein 2	---	0.949898	0.000400767	80.585	AGLQY(0.004)S(0.046)S(0.95)MHS(1)LNR	2
Cellular Component	GO:0043228	3	non-membrane-bounded organelle	5.83162e-08	DN146459_c0_g3_i1	577	S	ident	---	---	0.825409	0.00824458	62.088	LIS(0.171)S(0.825)VNES(0.002)T(0.002)R	2
Cellular Component	GO:0043228	3	non-membrane-bounded organelle	5.83162e-08	DN133355_c0_g1_i1	45	S	ident	---	---	0.998342	0.00894968	57.788	GVS(0.998)LS(0.002)ELTSTVK	2
Cellular Component	GO:0043228	3	non-membrane-bounded organelle	5.83162e-08	DN152538_c9_g1_i1	1561	S	ident	putative 4.1 G protein	---	0.995448	3.01209e-24	114.54	LAGS(0.995)S(0.008)S(0.163)S(0.834)LIGFK	2
Cellular Component	GO:0043228	3	non-membrane-bounded organelle	5.83162e-08	DN152538_c9_g1_i1	777	S	ident	putative 4.1 G protein	---	0.960951	1.30005e-51	161.55	RS(0.039)S(0.961)LSTAADLANACR	2
Cellular Component	GO:0043228	3	non-membrane-bounded organelle	5.83162e-08	DN152538_c9_g1_i1	1564	S	ident	putative 4.1 G protein	---	0.969848	3.01209e-24	114.54	LAGS(0.969)S(0.03)S(0.031)S(0.97)LIGFK	2
Cellular Component	GO:0043228	3	non-membrane-bounded organelle	5.83162e-08	DN148344_c0_g1_i2	231	S	ident	putative intermediate filament proteins	---	0.997078	0.00720847	69.275	IS(0.002)S(0.997)LS(0.001)PQR	2
Cellular Component	GO:0043228	3	non-membrane-bounded organelle	5.83162e-08	DN149224_c2_g1_i6	197	T	ident	---	---	0.960528	0.0112731	72.891	MT(0.961)IPPLT(0.034)PT(0.006)LPR	2
Cellular Component	GO:0043228	3	non-membrane-bounded organelle	5.83162e-08	DN149224_c2_g1_i6	75	S	ident	---	---	0.999663	1.40744e-06	84.581	RTEEHLS(1)PPDYSYPR	3
Cellular Component	GO:0043228	3	non-membrane-bounded organelle	5.83162e-08	DN149224_c2_g1_i6	554	S	ident	---	---	0.946436	3.8158e-69	150.82	TNITQESAWSMQS(0.003)PGS(0.946)VT(0.05)HGEVTR	3
Cellular Component	GO:0043228	3	non-membrane-bounded organelle	5.83162e-08	DN149224_c2_g1_i6	7	S	ident	---	---	0.975913	2.5019e-44	130.72	TTT(0.024)S(0.976)LVGDDEWLK	2
Cellular Component	GO:0043228	3	non-membrane-bounded organelle	5.83162e-08	DN149224_c2_g1_i6	122	S	ident	---	---	0.976614	0.0128179	69.721	RS(0.022)S(0.977)VS(0.001)NVR	2
Cellular Component	GO:0043228	3	non-membrane-bounded organelle	5.83162e-08	DN149224_c2_g1_i6	146	T	ident	---	---	1	3.60688e-07	118.19	GNT(1)LIVETPTVR	2
Cellular Component	GO:0043228	3	non-membrane-bounded organelle	5.83162e-08	DN149224_c2_g1_i6	202	T	ident	---	---	0.971648	0.00116882	79.614	MTIPPLT(0.972)PT(0.028)LPR	3
Cellular Component	GO:0043228	3	non-membrane-bounded organelle	5.83162e-08	DN149224_c2_g1_i6	151	T	ident	---	---	0.906251	1.05393e-11	128.06	GNTLIVET(0.906)PT(0.094)VR	2
Cellular Component	GO:0043228	3	non-membrane-bounded organelle	5.83162e-08	DN149224_c2_g1_i6	216	S	ident	---	---	0.992575	0	280.93	S(0.007)YS(0.993)ADLMQNEVDYQYATGR	2
Cellular Component	GO:0043228	3	non-membrane-bounded organelle	5.83162e-08	DN152569_c10_g1_i1	747	S	ident	unconventional myosin-XVIIIa isoform X2	---	0.99872	0.00545174	82.515	S(0.001)KS(0.999)VVEATMR	2
Cellular Component	GO:0043228	3	non-membrane-bounded organelle	5.83162e-08	DN146037_c1_g3_i1	170	S	ident	tubulin alpha-8 chain isoform X2	---	1	1.7954e-13	131.18	S(1)IQFVDWCPTGFK	2
Cellular Component	GO:0043228	3	non-membrane-bounded organelle	5.83162e-08	DN152271_c9_g1_i2	1095	S	ident	Band 4.1-like protein 3	---	0.999999	0.000163454	71.376	KQS(0.473)HS(0.527)LPQEAEIS(1)R	3
Cellular Component	GO:0043228	3	non-membrane-bounded organelle	5.83162e-08	DN152271_c9_g1_i2	578	T	ident	Band 4.1-like protein 3	---	0.844139	1.0997e-05	64.502	RES(0.156)RPIET(0.844)PIIWNPS(0.997)Y(0.003)EEK	4
Cellular Component	GO:0043228	3	non-membrane-bounded organelle	5.83162e-08	DN152271_c9_g1_i2	118	T	ident	Band 4.1-like protein 3	---	0.999883	0.000225162	92.611	SPT(1)FKPSGK	2
Cellular Component	GO:0043228	3	non-membrane-bounded organelle	5.83162e-08	DN152271_c9_g1_i2	1085	S	ident	Band 4.1-like protein 3	---	0.999994	2.39199e-38	157.62	KQS(1)HSLPQEAEISR	2
Cellular Component	GO:0043228	3	non-membrane-bounded organelle	5.83162e-08	DN152271_c9_g1_i2	585	S	ident	Band 4.1-like protein 3	---	1	3.53298e-245	244.1	RES(0.915)RPIET(0.085)PIIWNPS(1)YEEK	2
Cellular Component	GO:0043228	3	non-membrane-bounded organelle	5.83162e-08	DN152271_c9_g1_i2	1099	S	ident	Band 4.1-like protein 3	---	0.861995	3.48665e-05	97.621	S(0.346)NS(0.862)S(0.792)VDKDEDTVIR	2
Cellular Component	GO:0043228	3	non-membrane-bounded organelle	5.83162e-08	DN152271_c9_g1_i2	454	S	ident	Band 4.1-like protein 3	---	1	0.00223623	83.751	S(1)NLLPGFDIR	2
Cellular Component	GO:0043228	3	non-membrane-bounded organelle	5.83162e-08	DN152271_c9_g1_i2	112	S	ident	Band 4.1-like protein 3	---	0.982728	0.000628053	83.758	S(0.983)MS(0.606)RS(0.411)PT(0.001)FKPSGK	3
Cellular Component	GO:0043228	3	non-membrane-bounded organelle	5.83162e-08	DN152271_c9_g1_i2	535	S	ident	Band 4.1-like protein 3	---	0.991335	4.81404e-11	68.835	KDY(0.006)AQPAPFAS(0.991)LEDAEDLS(0.003)GVQTATR	3
Cellular Component	GO:0043228	3	non-membrane-bounded organelle	5.83162e-08	DN152271_c9_g1_i2	116	S	ident	Band 4.1-like protein 3	---	0.888644	0.000548212	86.488	S(0.549)MS(0.561)RS(0.889)PT(0.002)FKPSGK	3
Cellular Component	GO:0043228	3	non-membrane-bounded organelle	5.83162e-08	DN152271_c9_g1_i2	1087	S	ident	Band 4.1-like protein 3	---	0.999903	0.000126872	72.433	KQS(1)HS(1)LPQEAEISR	3
Cellular Component	GO:0043228	3	non-membrane-bounded organelle	5.83162e-08	DN152271_c9_g1_i2	573	S	ident	Band 4.1-like protein 3	---	0.99932	1.26946e-138	207.12	RES(0.999)RPIET(0.001)PIIWNPSYEEK	3
Cellular Component	GO:0043228	3	non-membrane-bounded organelle	5.83162e-08	DN152271_c9_g1_i2	1100	S	ident	Band 4.1-like protein 3	---	0.997066	3.48665e-05	97.621	S(0.501)NS(0.501)S(0.997)VDKDEDTVIR	2
Cellular Component	GO:0043228	3	non-membrane-bounded organelle	5.83162e-08	DN136041_c0_g1_i2	108	T	ident	putative 40s ribosomal protein S14	---	0.814491	0.00801526	55.724	ART(0.814)PS(0.185)PAAQSALR	3
Cellular Component	GO:0043228	3	non-membrane-bounded organelle	5.83162e-08	DN151469_c7_g1_i5	225	T	ident	---	---	0.999749	1.4821e-09	97.271	EHT(1)FSRPCLEDEMWVPR	3
Cellular Component	GO:0043228	3	non-membrane-bounded organelle	5.83162e-08	DN151469_c7_g1_i5	554	S	ident	---	---	0.999996	1.65571e-13	129.77	YRS(1)IDLATR	2
Cellular Component	GO:0043228	3	non-membrane-bounded organelle	5.83162e-08	DN151469_c7_g1_i5	227	S	ident	---	---	0.961431	2.09413e-12	102.98	EHT(0.039)FS(0.961)RPCLEDEMWVPR	3
Cellular Component	GO:0043228	3	non-membrane-bounded organelle	5.83162e-08	DN151469_c7_g1_i5	346	T	ident	---	---	0.999992	3.28671e-169	221.05	RT(1)PTPDFGGQSQYEK	2
Cellular Component	GO:0043228	3	non-membrane-bounded organelle	5.83162e-08	DN151469_c7_g1_i5	695	S	ident	---	---	0.989098	4.55604e-13	126.63	MDILSIDS(0.989)CS(0.011)NEK	2
Cellular Component	GO:0043228	3	non-membrane-bounded organelle	5.83162e-08	DN151469_c7_g1_i5	420	S	ident	---	---	1	0.00233024	97.797	MKS(1)VPVFDEPR	2
Cellular Component	GO:0043228	3	non-membrane-bounded organelle	5.83162e-08	DN151469_c7_g1_i5	200	S	ident	---	---	0.996879	6.06383e-05	94.767	ITGT(0.003)ES(0.997)LHR	2
Cellular Component	GO:0043228	3	non-membrane-bounded organelle	5.83162e-08	DN151469_c7_g1_i5	692	S	ident	---	---	0.980299	0.000383126	83.37	MDILS(0.98)IDS(0.01)CS(0.01)NEK	2
Cellular Component	GO:0043228	3	non-membrane-bounded organelle	5.83162e-08	DN151469_c7_g1_i5	481	S	ident	---	---	1	1.18332e-26	123	QGS(1)KLEGLPPPTPR	2
Cellular Component	GO:0043228	3	non-membrane-bounded organelle	5.83162e-08	DN151469_c7_g1_i5	639	S	ident	---	---	1	1.63801e-05	103.97	QLS(1)IRS(1)AIK	2
Cellular Component	GO:0043228	3	non-membrane-bounded organelle	5.83162e-08	DN151469_c7_g1_i5	653	S	ident	---	---	0.999795	1.43321e-93	186.56	RGIAGFEGICS(1)ESEEVR	2
Cellular Component	GO:0043228	3	non-membrane-bounded organelle	5.83162e-08	DN151469_c7_g1_i5	437	T	ident	---	---	0.999944	4.00019e-15	100.95	T(1)PT(0.999)PT(0.001)QLPPIDYPRPTSAAGR	3
Cellular Component	GO:0043228	3	non-membrane-bounded organelle	5.83162e-08	DN151469_c7_g1_i5	636	S	ident	---	---	1	1.63801e-05	103.97	QLS(1)IRS(1)AIK	2
Cellular Component	GO:0043228	3	non-membrane-bounded organelle	5.83162e-08	DN151469_c7_g1_i5	64	S	ident	---	---	1	6.42732e-36	152.25	KLETFGECLS(1)QK	2
Cellular Component	GO:0043228	3	non-membrane-bounded organelle	5.83162e-08	DN151469_c7_g1_i5	348	T	ident	---	---	0.998861	2.15749e-217	232.29	RT(0.001)PT(0.999)PDFGGQSQYEK	2
Cellular Component	GO:0043228	3	non-membrane-bounded organelle	5.83162e-08	DN151469_c7_g1_i5	439	T	ident	---	---	0.999354	4.50731e-75	178.85	T(1)PT(0.999)PT(0.001)QLPPIDYPRPTSAAGR	3
Cellular Component	GO:0043228	3	non-membrane-bounded organelle	5.83162e-08	DN151469_c7_g1_i5	432	S	ident	---	---	0.999999	1.78589e-07	88.495	GKQS(1)PYVR	2
Cellular Component	GO:0043228	3	non-membrane-bounded organelle	5.83162e-08	DN151469_c7_g1_i5	539	S	ident	---	---	0.999984	1.53862e-120	193.09	RPNEPWGS(1)GDLTIAHQYASR	3
Cellular Component	GO:0043228	3	non-membrane-bounded organelle	5.83162e-08	DN142215_c1_g4_i1	186	S	ident	troponin T, skeletal muscle isoform X5	---	1	8.88888e-06	103.88	RKPLS(1)IDNLGEQQLR	3
Cellular Component	GO:0043228	3	non-membrane-bounded organelle	5.83162e-08	DN152189_c6_g1_i1	2284	S	ident	Talin-2	---	0.999921	9.4054e-24	111.18	AADALVEDT(0.202)RS(0.798)LVS(1)GAGDDQNR	3
Cellular Component	GO:0043228	3	non-membrane-bounded organelle	5.83162e-08	DN152189_c6_g1_i1	518	S	ident	Talin-2	---	0.999656	6.32364e-25	120.54	HVITLES(1)PVS(1)VDGQSITSR	3
Cellular Component	GO:0043228	3	non-membrane-bounded organelle	5.83162e-08	DN152189_c6_g1_i1	2626	S	ident	Talin-2	---	0.988166	9.80613e-06	115.68	VASHQT(0.012)S(0.988)CLQMR	2
Cellular Component	GO:0043228	3	non-membrane-bounded organelle	5.83162e-08	DN152189_c6_g1_i1	2281	S	ident	Talin-2	---	0.797975	9.4054e-24	111.18	AADALVEDT(0.202)RS(0.798)LVS(1)GAGDDQNR	3
Cellular Component	GO:0043228	3	non-membrane-bounded organelle	5.83162e-08	DN152189_c6_g1_i1	607	S	ident	Talin-2	---	0.997963	0.00515005	62.469	WLDES(0.002)MGAS(0.998)QVK	2
Cellular Component	GO:0043228	3	non-membrane-bounded organelle	5.83162e-08	DN152189_c6_g1_i1	581	S	ident	Talin-2	---	0.773325	0.00280088	70.26	QMLDIGS(0.773)PS(0.227)ER	2
Cellular Component	GO:0043228	3	non-membrane-bounded organelle	5.83162e-08	DN152189_c6_g1_i1	2625	T	ident	Talin-2	---	0.943094	0.000769025	102.1	VAS(1)HQT(0.943)S(0.057)CLQMR	2
Cellular Component	GO:0043228	3	non-membrane-bounded organelle	5.83162e-08	DN152189_c6_g1_i1	2560	S	ident	Talin-2	---	0.852888	1.6851e-05	114.72	IAALS(0.147)S(0.853)QLLK	2
Cellular Component	GO:0043228	3	non-membrane-bounded organelle	5.83162e-08	DN152189_c6_g1_i1	723	S	ident	Talin-2	---	0.991865	0.00096262	85.837	TVADS(0.992)FS(0.008)ELLK	2
Cellular Component	GO:0043228	3	non-membrane-bounded organelle	5.83162e-08	DN152189_c6_g1_i1	521	S	ident	Talin-2	---	0.99999	6.32364e-25	120.54	HVIT(0.005)LES(0.995)PVS(1)VDGQS(0.959)IT(0.035)S(0.006)R	3
Cellular Component	GO:0043228	3	non-membrane-bounded organelle	5.83162e-08	DN152189_c6_g1_i1	526	S	ident	Talin-2	---	0.958662	2.33472e-10	96.351	HVIT(0.005)LES(0.995)PVS(1)VDGQS(0.959)IT(0.035)S(0.006)R	3
Cellular Component	GO:0043228	3	non-membrane-bounded organelle	5.83162e-08	DN152189_c6_g1_i1	2712	S	ident	Talin-2	---	0.993864	0.00824458	62.088	LGS(0.994)ET(0.006)ATLGR	2
Cellular Component	GO:0043228	3	non-membrane-bounded organelle	5.83162e-08	DN152189_c6_g1_i1	175	S	ident	Talin-2	---	0.840664	0.000543625	91.62	SHQT(0.001)GLS(0.841)GT(0.158)LR	2
Cellular Component	GO:0043228	3	non-membrane-bounded organelle	5.83162e-08	DN152189_c6_g1_i1	2622	S	ident	Talin-2	---	0.999996	8.77864e-06	115.91	VAS(1)HQT(0.943)S(0.057)CLQMR	2
Cellular Component	GO:0043228	3	non-membrane-bounded organelle	5.83162e-08	DN147383_c0_g2_i1	5	S	ident	tubulin alpha-8 chain isoform X2	---	0.999948	0.0176067	73.435	ERLS(1)VDYGK	2
Cellular Component	GO:0043228	3	non-membrane-bounded organelle	5.83162e-08	DN152917_c20_g1_i2	4432	S	ident	cytoplasmic dynein 1 heavy chain 1-like	---	0.999992	6.69969e-147	207.82	HVS(1)VDNTDTRPSWMR	4
Cellular Component	GO:0043228	3	non-membrane-bounded organelle	5.83162e-08	DN152917_c20_g1_i2	1186	S	ident	cytoplasmic dynein 1 heavy chain 1-like	---	0.930538	5.25304e-08	82.6	SVDSESTGDAVSTIT(0.001)YT(0.069)QS(0.931)LKR	3
Cellular Component	GO:0043228	3	non-membrane-bounded organelle	5.83162e-08	DN152917_c20_g1_i2	1241	S	ident	cytoplasmic dynein 1 heavy chain 1-like	---	0.773465	0.00526796	48.053	RKES(0.773)S(0.222)IS(0.003)S(0.001)EVASLQIK	3
Cellular Component	GO:0043228	3	non-membrane-bounded organelle	5.83162e-08	DN152917_c20_g1_i2	484	T	ident	cytoplasmic dynein 1 heavy chain 1-like	---	0.960074	0.0113835	68.413	S(0.02)T(0.02)T(0.96)LPEATDAILK	2
Cellular Component	GO:0043228	3	non-membrane-bounded organelle	5.83162e-08	DN146583_c0_g2_i1	897	S	ident	---	---	0.983311	0.00750357	67.519	RMS(0.983)VS(0.017)EAVK	2
Cellular Component	GO:0043228	3	non-membrane-bounded organelle	5.83162e-08	DN148474_c0_g1_i1	889	T	ident	putative structural maintenance of chromosome 3 (Chondroitin sulfate proteoglycan 6) (Chromosome segregation protein SmcD) (Bamacan) (Basement membrane-associated chondroitin proteoglycan) (Mad member-interacting protein 1)	---	1	0.000932866	96.673	ADLEAQLT(1)EFQQK	2
Cellular Component	GO:0043228	3	non-membrane-bounded organelle	5.83162e-08	DN143508_c2_g4_i2	76	S	ident	tubulin alpha chain-like	---	0.998682	6.67715e-89	176.86	TIGGGDDS(0.999)FNT(0.001)FFSETGSGK	2
Cellular Component	GO:0043228	3	non-membrane-bounded organelle	5.83162e-08	DN143508_c2_g4_i2	86	S	ident	tubulin alpha chain-like	---	0.998432	0	294.47	TIGGGDDSFNTFFSET(0.002)GS(0.998)GK	2
Cellular Component	GO:0043228	3	non-membrane-bounded organelle	5.83162e-08	DN142398_c0_g1_i2	618	S	ident	myosin heavy chain, muscle-like, partial	---	1	0.0167011	71.153	ANS(1)EVAQWR	2
Cellular Component	GO:0043228	3	non-membrane-bounded organelle	5.83162e-08	DN134540_c0_g1_i2	101	S	ident	Hypothetical protein CBG08266	---	0.925807	7.26448e-17	77.386	AKLS(0.511)T(0.563)VS(0.926)VAAPAAHAAGGAAAPSAPAAAK	3
Cellular Component	GO:0043228	3	non-membrane-bounded organelle	5.83162e-08	DN134540_c0_g1_i2	143	S	ident	Hypothetical protein CBG08266	---	1	5.26846e-70	174.01	KPEPEEES(1)DDDMGFSLFD	2
Cellular Component	GO:0043228	3	non-membrane-bounded organelle	5.83162e-08	DN152954_c14_g1_i2	93	S	ident	dynein heavy chain 6, axonemal-like	---	0.999766	0.00017368	53.679	MRS(1)LT(1)PIEAPQTAPSLPCDLR	3
Cellular Component	GO:0043228	3	non-membrane-bounded organelle	5.83162e-08	DN152954_c14_g1_i2	95	T	ident	dynein heavy chain 6, axonemal-like	---	0.999766	0.00017368	53.679	MRS(1)LT(1)PIEAPQTAPSLPCDLR	3
Cellular Component	GO:0043228	3	non-membrane-bounded organelle	5.83162e-08	DN142398_c0_g2_i1	1151	S	ident	myosin heavy chain, striated muscle-like isoform X8	---	1	1.41652e-07	92.932	MEGDLNEMEIQLS(1)HANR	3
Cellular Component	GO:0043228	3	non-membrane-bounded organelle	5.83162e-08	DN135482_c0_g1_i2	229	S	ident	40S ribosomal protein S3, putative	---	0.999962	2.86269e-12	118.96	DEVLPTGPLSIEKS(1)Q	2
Cellular Component	GO:0043228	3	non-membrane-bounded organelle	5.83162e-08	DN126231_c0_g1_i1	12	S	ident	60S ribosomal protein L34-like	---	0.839613	1.56941e-05	116.19	RLS(0.84)YNT(0.16)ASNK	2
Cellular Component	GO:0043228	3	non-membrane-bounded organelle	5.83162e-08	DN139674_c1_g1_i6	452	S	ident	myosin heavy chain, putative	---	1	0.00191484	80.69	NLNS(1)DLDALR	2
Cellular Component	GO:0043228	3	non-membrane-bounded organelle	5.83162e-08	DN139674_c1_g1_i6	590	S	ident	myosin heavy chain, putative	---	0.984368	0.00740093	82.645	GFS(0.984)T(0.016)DVFR	2
Cellular Component	GO:0030055	3	cell-substrate junction	0.0797418	DN152189_c6_g1_i1	2284	S	ident	Talin-2	---	0.999921	9.4054e-24	111.18	AADALVEDT(0.202)RS(0.798)LVS(1)GAGDDQNR	3
Cellular Component	GO:0030055	3	cell-substrate junction	0.0797418	DN152189_c6_g1_i1	518	S	ident	Talin-2	---	0.999656	6.32364e-25	120.54	HVITLES(1)PVS(1)VDGQSITSR	3
Cellular Component	GO:0030055	3	cell-substrate junction	0.0797418	DN152189_c6_g1_i1	2626	S	ident	Talin-2	---	0.988166	9.80613e-06	115.68	VASHQT(0.012)S(0.988)CLQMR	2
Cellular Component	GO:0030055	3	cell-substrate junction	0.0797418	DN152189_c6_g1_i1	2281	S	ident	Talin-2	---	0.797975	9.4054e-24	111.18	AADALVEDT(0.202)RS(0.798)LVS(1)GAGDDQNR	3
Cellular Component	GO:0030055	3	cell-substrate junction	0.0797418	DN152189_c6_g1_i1	607	S	ident	Talin-2	---	0.997963	0.00515005	62.469	WLDES(0.002)MGAS(0.998)QVK	2
Cellular Component	GO:0030055	3	cell-substrate junction	0.0797418	DN152189_c6_g1_i1	581	S	ident	Talin-2	---	0.773325	0.00280088	70.26	QMLDIGS(0.773)PS(0.227)ER	2
Cellular Component	GO:0030055	3	cell-substrate junction	0.0797418	DN152189_c6_g1_i1	2625	T	ident	Talin-2	---	0.943094	0.000769025	102.1	VAS(1)HQT(0.943)S(0.057)CLQMR	2
Cellular Component	GO:0030055	3	cell-substrate junction	0.0797418	DN152189_c6_g1_i1	2560	S	ident	Talin-2	---	0.852888	1.6851e-05	114.72	IAALS(0.147)S(0.853)QLLK	2
Cellular Component	GO:0030055	3	cell-substrate junction	0.0797418	DN152189_c6_g1_i1	723	S	ident	Talin-2	---	0.991865	0.00096262	85.837	TVADS(0.992)FS(0.008)ELLK	2
Cellular Component	GO:0030055	3	cell-substrate junction	0.0797418	DN152189_c6_g1_i1	521	S	ident	Talin-2	---	0.99999	6.32364e-25	120.54	HVIT(0.005)LES(0.995)PVS(1)VDGQS(0.959)IT(0.035)S(0.006)R	3
Cellular Component	GO:0030055	3	cell-substrate junction	0.0797418	DN152189_c6_g1_i1	526	S	ident	Talin-2	---	0.958662	2.33472e-10	96.351	HVIT(0.005)LES(0.995)PVS(1)VDGQS(0.959)IT(0.035)S(0.006)R	3
Cellular Component	GO:0030055	3	cell-substrate junction	0.0797418	DN152189_c6_g1_i1	2712	S	ident	Talin-2	---	0.993864	0.00824458	62.088	LGS(0.994)ET(0.006)ATLGR	2
Cellular Component	GO:0030055	3	cell-substrate junction	0.0797418	DN152189_c6_g1_i1	175	S	ident	Talin-2	---	0.840664	0.000543625	91.62	SHQT(0.001)GLS(0.841)GT(0.158)LR	2
Cellular Component	GO:0030055	3	cell-substrate junction	0.0797418	DN152189_c6_g1_i1	2622	S	ident	Talin-2	---	0.999996	8.77864e-06	115.91	VAS(1)HQT(0.943)S(0.057)CLQMR	2
Cellular Component	GO:0030055	3	cell-substrate junction	0.0797418	DN152667_c5_g1_i1	2475	S	ident	LOW QUALITY PROTEIN: putative talin	---	0.991788	0.0003979	61.091	S(0.007)PS(0.992)PAS(0.002)PVHK	2
Cellular Component	GO:0030055	3	cell-substrate junction	0.0797418	DN152667_c5_g1_i1	2478	S	ident	LOW QUALITY PROTEIN: putative talin	---	0.999906	0.00025138	69.704	SPSPAS(1)PVHK	2
Cellular Component	GO:0030055	3	cell-substrate junction	0.0797418	DN152667_c5_g1_i1	2484	S	ident	LOW QUALITY PROTEIN: putative talin	---	0.767634	1.0826e-22	128.67	SPSPASPVHKLS(0.768)S(0.187)GT(0.046)VK	3
Cellular Component	GO:0016459	10	myosin complex	0.026998	DN142398_c0_g1_i3	728	S	ident	myosin heavy chain, muscle-like, partial	---	0.931185	0.00814638	66.19	S(0.931)LS(0.057)T(0.012)ELFK	2
Cellular Component	GO:0016459	10	myosin complex	0.026998	DN142398_c0_g1_i3	851	S	ident	myosin heavy chain, muscle-like, partial	---	0.847776	4.89591e-38	155.1	VVESMQS(0.848)T(0.152)LDAEIR	2
Cellular Component	GO:0016459	10	myosin complex	0.026998	DN142398_c0_g1_i3	551	S	ident	myosin heavy chain, muscle-like, partial	---	0.998348	0.00313239	80.245	DSLIS(0.998)QLS(0.002)R	2
Cellular Component	GO:0016459	10	myosin complex	0.026998	DN142398_c0_g1_i3	554	S	ident	myosin heavy chain, muscle-like, partial	---	0.992473	0.00751266	64.121	DSLIS(0.008)QLS(0.992)R	2
Cellular Component	GO:0016459	10	myosin complex	0.026998	DN142398_c0_g1_i3	489	S	ident	myosin heavy chain, muscle-like, partial	---	0.973905	5.59286e-148	212.85	MEIDDLASNMES(0.974)VS(0.026)K	2
Cellular Component	GO:0016459	10	myosin complex	0.026998	DN142398_c0_g1_i3	749	T	ident	myosin heavy chain, muscle-like, partial	---	0.997626	0.00986001	40.432	NAY(0.001)EES(0.002)LDHLET(0.998)LKR	3
Cellular Component	GO:0016459	10	myosin complex	0.026998	DN142398_c0_g1_i3	491	S	ident	myosin heavy chain, muscle-like, partial	---	0.993648	1.20586e-169	220.03	MEIDDLASNMES(0.006)VS(0.994)K	2
Cellular Component	GO:0016459	10	myosin complex	0.026998	DN142398_c0_g1_i2	618	S	ident	myosin heavy chain, muscle-like, partial	---	1	0.0167011	71.153	ANS(1)EVAQWR	2
Cellular Component	GO:0016459	10	myosin complex	0.026998	DN152243_c17_g1_i3	1709	S	ident	myosin heavy chain, putative	---	0.947543	3.38564e-13	122.44	ASEMAAQVAS(0.948)LS(0.052)ALK	2
Cellular Component	GO:0016459	10	myosin complex	0.026998	DN152243_c17_g1_i3	1941	S	ident	myosin heavy chain, putative	---	1	0.000284499	92.265	KLMS(1)S(1)VAPEED	2
Cellular Component	GO:0016459	10	myosin complex	0.026998	DN152243_c17_g1_i3	1914	S	ident	myosin heavy chain, putative	---	0.959755	0.000700403	89.663	NRS(0.041)S(0.96)VS(1)VAR	2
Cellular Component	GO:0016459	10	myosin complex	0.026998	DN152243_c17_g1_i3	1465	S	ident	myosin heavy chain, putative	---	0.975482	0.00926166	63.184	GLS(0.975)T(0.025)DVFR	2
Cellular Component	GO:0016459	10	myosin complex	0.026998	DN152243_c17_g1_i3	1583	S	ident	myosin heavy chain, putative	---	0.999999	1.77341e-28	147.09	AIES(1)MQASLEAETK	2
Cellular Component	GO:0016459	10	myosin complex	0.026998	DN152243_c17_g1_i3	1243	S	ident	myosin heavy chain, putative	---	0.999978	9.80613e-06	115.68	ALES(1)QISEVTAK	2
Cellular Component	GO:0016459	10	myosin complex	0.026998	DN152243_c17_g1_i3	1553	S	ident	myosin heavy chain, putative	---	1	0.00275621	81.92	AALELS(1)QVR	2
Cellular Component	GO:0016459	10	myosin complex	0.026998	DN152243_c17_g1_i3	1916	S	ident	myosin heavy chain, putative	---	0.999831	0.000700403	89.663	NRS(0.046)S(0.954)VS(1)VAR	2
Cellular Component	GO:0016459	10	myosin complex	0.026998	DN152243_c17_g1_i3	1942	S	ident	myosin heavy chain, putative	---	1	0.000284499	92.265	KLMS(1)S(1)VAPEED	2
Cellular Component	GO:0016459	10	myosin complex	0.026998	DN152243_c17_g1_i3	1246	S	ident	myosin heavy chain, putative	---	0.995664	1.481e-08	124.25	ALESQIS(0.996)EVT(0.004)AK	2
Cellular Component	GO:0016459	10	myosin complex	0.026998	DN152243_c17_g1_i3	1711	S	ident	myosin heavy chain, putative	---	0.881804	1.45963e-06	90.581	ASEMAAQVAS(0.118)LS(0.882)ALK	2
Cellular Component	GO:0016459	10	myosin complex	0.026998	DN152243_c17_g1_i3	1924	T	ident	myosin heavy chain, putative	---	1	2.01899e-23	137.12	GVS(1)MT(1)PGAAMNSNASR	2
Cellular Component	GO:0016459	10	myosin complex	0.026998	DN152243_c17_g1_i3	1922	S	ident	myosin heavy chain, putative	---	1	1.52269e-31	145.88	GVS(1)MT(1)PGAAMNSNASR	2
Cellular Component	GO:0016459	10	myosin complex	0.026998	DN152569_c10_g1_i1	747	S	ident	unconventional myosin-XVIIIa isoform X2	---	0.99872	0.00545174	82.515	S(0.001)KS(0.999)VVEATMR	2
Cellular Component	GO:0016459	10	myosin complex	0.026998	DN151189_c5_g1_i2	891	S	ident	Paramyosin	---	0.999506	6.41791e-83	179.69	EGS(0.356)T(0.64)FS(0.004)LAS(1)NDTYFPSR	2
Cellular Component	GO:0016459	10	myosin complex	0.026998	DN151189_c5_g1_i2	885	S	ident	Paramyosin	---	0.935403	1.08976e-35	143.74	EGS(0.935)T(0.063)FS(0.001)LAS(0.982)NDT(0.018)YFPSR	2
Cellular Component	GO:0016459	10	myosin complex	0.026998	DN151189_c5_g1_i2	299	S	ident	Paramyosin	---	1	1.69292e-145	213.69	EMS(1)ELQAEMDELKR	2
Cellular Component	GO:0016459	10	myosin complex	0.026998	DN142398_c0_g2_i1	1151	S	ident	myosin heavy chain, striated muscle-like isoform X8	---	1	1.41652e-07	92.932	MEGDLNEMEIQLS(1)HANR	3
Cellular Component	GO:0016459	10	myosin complex	0.026998	DN149561_c5_g1_i1	476	S	ident	putative paramyosin	---	0.999908	8.16246e-05	108.66	YQSSQS(1)ALAHLK	2
Cellular Component	GO:0016459	10	myosin complex	0.026998	DN149561_c5_g1_i1	219	S	ident	putative paramyosin	---	1	0.00159191	62.658	IKS(1)ALEAQVDDLKR	3
Cellular Component	GO:0016459	10	myosin complex	0.026998	DN149561_c5_g1_i1	275	S	ident	putative paramyosin	---	1	0.00134345	75.682	NQVS(1)KFNADMAALK	2
Cellular Component	GO:0016459	10	myosin complex	0.026998	DN149561_c5_g1_i1	837	T	ident	putative paramyosin	---	0.85997	0.0123625	42.843	RT(0.14)T(0.86)IGPGLR	3
Cellular Component	GO:0016459	10	myosin complex	0.026998	DN149561_c5_g1_i1	473	S	ident	putative paramyosin	---	0.999209	4.49392e-08	120.7	YQS(0.999)S(0.001)QSALAHLK	2
Cellular Component	GO:0016459	10	myosin complex	0.026998	DN139674_c1_g1_i6	452	S	ident	myosin heavy chain, putative	---	1	0.00191484	80.69	NLNS(1)DLDALR	2
Cellular Component	GO:0016459	10	myosin complex	0.026998	DN139674_c1_g1_i6	590	S	ident	myosin heavy chain, putative	---	0.984368	0.00740093	82.645	GFS(0.984)T(0.016)DVFR	2
Cellular Component	GO:0005924	5	cell-substrate adherens junction	0.0797418	DN152189_c6_g1_i1	2284	S	ident	Talin-2	---	0.999921	9.4054e-24	111.18	AADALVEDT(0.202)RS(0.798)LVS(1)GAGDDQNR	3
Cellular Component	GO:0005924	5	cell-substrate adherens junction	0.0797418	DN152189_c6_g1_i1	518	S	ident	Talin-2	---	0.999656	6.32364e-25	120.54	HVITLES(1)PVS(1)VDGQSITSR	3
Cellular Component	GO:0005924	5	cell-substrate adherens junction	0.0797418	DN152189_c6_g1_i1	2626	S	ident	Talin-2	---	0.988166	9.80613e-06	115.68	VASHQT(0.012)S(0.988)CLQMR	2
Cellular Component	GO:0005924	5	cell-substrate adherens junction	0.0797418	DN152189_c6_g1_i1	2281	S	ident	Talin-2	---	0.797975	9.4054e-24	111.18	AADALVEDT(0.202)RS(0.798)LVS(1)GAGDDQNR	3
Cellular Component	GO:0005924	5	cell-substrate adherens junction	0.0797418	DN152189_c6_g1_i1	607	S	ident	Talin-2	---	0.997963	0.00515005	62.469	WLDES(0.002)MGAS(0.998)QVK	2
Cellular Component	GO:0005924	5	cell-substrate adherens junction	0.0797418	DN152189_c6_g1_i1	581	S	ident	Talin-2	---	0.773325	0.00280088	70.26	QMLDIGS(0.773)PS(0.227)ER	2
Cellular Component	GO:0005924	5	cell-substrate adherens junction	0.0797418	DN152189_c6_g1_i1	2625	T	ident	Talin-2	---	0.943094	0.000769025	102.1	VAS(1)HQT(0.943)S(0.057)CLQMR	2
Cellular Component	GO:0005924	5	cell-substrate adherens junction	0.0797418	DN152189_c6_g1_i1	2560	S	ident	Talin-2	---	0.852888	1.6851e-05	114.72	IAALS(0.147)S(0.853)QLLK	2
Cellular Component	GO:0005924	5	cell-substrate adherens junction	0.0797418	DN152189_c6_g1_i1	723	S	ident	Talin-2	---	0.991865	0.00096262	85.837	TVADS(0.992)FS(0.008)ELLK	2
Cellular Component	GO:0005924	5	cell-substrate adherens junction	0.0797418	DN152189_c6_g1_i1	521	S	ident	Talin-2	---	0.99999	6.32364e-25	120.54	HVIT(0.005)LES(0.995)PVS(1)VDGQS(0.959)IT(0.035)S(0.006)R	3
Cellular Component	GO:0005924	5	cell-substrate adherens junction	0.0797418	DN152189_c6_g1_i1	526	S	ident	Talin-2	---	0.958662	2.33472e-10	96.351	HVIT(0.005)LES(0.995)PVS(1)VDGQS(0.959)IT(0.035)S(0.006)R	3
Cellular Component	GO:0005924	5	cell-substrate adherens junction	0.0797418	DN152189_c6_g1_i1	2712	S	ident	Talin-2	---	0.993864	0.00824458	62.088	LGS(0.994)ET(0.006)ATLGR	2
Cellular Component	GO:0005924	5	cell-substrate adherens junction	0.0797418	DN152189_c6_g1_i1	175	S	ident	Talin-2	---	0.840664	0.000543625	91.62	SHQT(0.001)GLS(0.841)GT(0.158)LR	2
Cellular Component	GO:0005924	5	cell-substrate adherens junction	0.0797418	DN152189_c6_g1_i1	2622	S	ident	Talin-2	---	0.999996	8.77864e-06	115.91	VAS(1)HQT(0.943)S(0.057)CLQMR	2
Cellular Component	GO:0005924	5	cell-substrate adherens junction	0.0797418	DN152667_c5_g1_i1	2475	S	ident	LOW QUALITY PROTEIN: putative talin	---	0.991788	0.0003979	61.091	S(0.007)PS(0.992)PAS(0.002)PVHK	2
Cellular Component	GO:0005924	5	cell-substrate adherens junction	0.0797418	DN152667_c5_g1_i1	2478	S	ident	LOW QUALITY PROTEIN: putative talin	---	0.999906	0.00025138	69.704	SPSPAS(1)PVHK	2
Cellular Component	GO:0005924	5	cell-substrate adherens junction	0.0797418	DN152667_c5_g1_i1	2484	S	ident	LOW QUALITY PROTEIN: putative talin	---	0.767634	1.0826e-22	128.67	SPSPASPVHKLS(0.768)S(0.187)GT(0.046)VK	3
Cellular Component	GO:0031252	4	cell leading edge	0.0158533	DN152189_c6_g1_i1	2284	S	ident	Talin-2	---	0.999921	9.4054e-24	111.18	AADALVEDT(0.202)RS(0.798)LVS(1)GAGDDQNR	3
Cellular Component	GO:0031252	4	cell leading edge	0.0158533	DN152189_c6_g1_i1	518	S	ident	Talin-2	---	0.999656	6.32364e-25	120.54	HVITLES(1)PVS(1)VDGQSITSR	3
Cellular Component	GO:0031252	4	cell leading edge	0.0158533	DN152189_c6_g1_i1	2626	S	ident	Talin-2	---	0.988166	9.80613e-06	115.68	VASHQT(0.012)S(0.988)CLQMR	2
Cellular Component	GO:0031252	4	cell leading edge	0.0158533	DN152189_c6_g1_i1	2281	S	ident	Talin-2	---	0.797975	9.4054e-24	111.18	AADALVEDT(0.202)RS(0.798)LVS(1)GAGDDQNR	3
Cellular Component	GO:0031252	4	cell leading edge	0.0158533	DN152189_c6_g1_i1	607	S	ident	Talin-2	---	0.997963	0.00515005	62.469	WLDES(0.002)MGAS(0.998)QVK	2
Cellular Component	GO:0031252	4	cell leading edge	0.0158533	DN152189_c6_g1_i1	581	S	ident	Talin-2	---	0.773325	0.00280088	70.26	QMLDIGS(0.773)PS(0.227)ER	2
Cellular Component	GO:0031252	4	cell leading edge	0.0158533	DN152189_c6_g1_i1	2625	T	ident	Talin-2	---	0.943094	0.000769025	102.1	VAS(1)HQT(0.943)S(0.057)CLQMR	2
Cellular Component	GO:0031252	4	cell leading edge	0.0158533	DN152189_c6_g1_i1	2560	S	ident	Talin-2	---	0.852888	1.6851e-05	114.72	IAALS(0.147)S(0.853)QLLK	2
Cellular Component	GO:0031252	4	cell leading edge	0.0158533	DN152189_c6_g1_i1	723	S	ident	Talin-2	---	0.991865	0.00096262	85.837	TVADS(0.992)FS(0.008)ELLK	2
Cellular Component	GO:0031252	4	cell leading edge	0.0158533	DN152189_c6_g1_i1	521	S	ident	Talin-2	---	0.99999	6.32364e-25	120.54	HVIT(0.005)LES(0.995)PVS(1)VDGQS(0.959)IT(0.035)S(0.006)R	3
Cellular Component	GO:0031252	4	cell leading edge	0.0158533	DN152189_c6_g1_i1	526	S	ident	Talin-2	---	0.958662	2.33472e-10	96.351	HVIT(0.005)LES(0.995)PVS(1)VDGQS(0.959)IT(0.035)S(0.006)R	3
Cellular Component	GO:0031252	4	cell leading edge	0.0158533	DN152189_c6_g1_i1	2712	S	ident	Talin-2	---	0.993864	0.00824458	62.088	LGS(0.994)ET(0.006)ATLGR	2
Cellular Component	GO:0031252	4	cell leading edge	0.0158533	DN152189_c6_g1_i1	175	S	ident	Talin-2	---	0.840664	0.000543625	91.62	SHQT(0.001)GLS(0.841)GT(0.158)LR	2
Cellular Component	GO:0031252	4	cell leading edge	0.0158533	DN152189_c6_g1_i1	2622	S	ident	Talin-2	---	0.999996	8.77864e-06	115.91	VAS(1)HQT(0.943)S(0.057)CLQMR	2
Cellular Component	GO:0031252	4	cell leading edge	0.0158533	DN152667_c5_g1_i1	2475	S	ident	LOW QUALITY PROTEIN: putative talin	---	0.991788	0.0003979	61.091	S(0.007)PS(0.992)PAS(0.002)PVHK	2
Cellular Component	GO:0031252	4	cell leading edge	0.0158533	DN152667_c5_g1_i1	2478	S	ident	LOW QUALITY PROTEIN: putative talin	---	0.999906	0.00025138	69.704	SPSPAS(1)PVHK	2
Cellular Component	GO:0031252	4	cell leading edge	0.0158533	DN152667_c5_g1_i1	2484	S	ident	LOW QUALITY PROTEIN: putative talin	---	0.767634	1.0826e-22	128.67	SPSPASPVHKLS(0.768)S(0.187)GT(0.046)VK	3
Cellular Component	GO:0042995	4	cell projection	0.269612	DN152189_c6_g1_i1	2284	S	ident	Talin-2	---	0.999921	9.4054e-24	111.18	AADALVEDT(0.202)RS(0.798)LVS(1)GAGDDQNR	3
Cellular Component	GO:0042995	4	cell projection	0.269612	DN152189_c6_g1_i1	518	S	ident	Talin-2	---	0.999656	6.32364e-25	120.54	HVITLES(1)PVS(1)VDGQSITSR	3
Cellular Component	GO:0042995	4	cell projection	0.269612	DN152189_c6_g1_i1	2626	S	ident	Talin-2	---	0.988166	9.80613e-06	115.68	VASHQT(0.012)S(0.988)CLQMR	2
Cellular Component	GO:0042995	4	cell projection	0.269612	DN152189_c6_g1_i1	2281	S	ident	Talin-2	---	0.797975	9.4054e-24	111.18	AADALVEDT(0.202)RS(0.798)LVS(1)GAGDDQNR	3
Cellular Component	GO:0042995	4	cell projection	0.269612	DN152189_c6_g1_i1	607	S	ident	Talin-2	---	0.997963	0.00515005	62.469	WLDES(0.002)MGAS(0.998)QVK	2
Cellular Component	GO:0042995	4	cell projection	0.269612	DN152189_c6_g1_i1	581	S	ident	Talin-2	---	0.773325	0.00280088	70.26	QMLDIGS(0.773)PS(0.227)ER	2
Cellular Component	GO:0042995	4	cell projection	0.269612	DN152189_c6_g1_i1	2625	T	ident	Talin-2	---	0.943094	0.000769025	102.1	VAS(1)HQT(0.943)S(0.057)CLQMR	2
Cellular Component	GO:0042995	4	cell projection	0.269612	DN152189_c6_g1_i1	2560	S	ident	Talin-2	---	0.852888	1.6851e-05	114.72	IAALS(0.147)S(0.853)QLLK	2
Cellular Component	GO:0042995	4	cell projection	0.269612	DN152189_c6_g1_i1	723	S	ident	Talin-2	---	0.991865	0.00096262	85.837	TVADS(0.992)FS(0.008)ELLK	2
Cellular Component	GO:0042995	4	cell projection	0.269612	DN152189_c6_g1_i1	521	S	ident	Talin-2	---	0.99999	6.32364e-25	120.54	HVIT(0.005)LES(0.995)PVS(1)VDGQS(0.959)IT(0.035)S(0.006)R	3
Cellular Component	GO:0042995	4	cell projection	0.269612	DN152189_c6_g1_i1	526	S	ident	Talin-2	---	0.958662	2.33472e-10	96.351	HVIT(0.005)LES(0.995)PVS(1)VDGQS(0.959)IT(0.035)S(0.006)R	3
Cellular Component	GO:0042995	4	cell projection	0.269612	DN152189_c6_g1_i1	2712	S	ident	Talin-2	---	0.993864	0.00824458	62.088	LGS(0.994)ET(0.006)ATLGR	2
Cellular Component	GO:0042995	4	cell projection	0.269612	DN152189_c6_g1_i1	175	S	ident	Talin-2	---	0.840664	0.000543625	91.62	SHQT(0.001)GLS(0.841)GT(0.158)LR	2
Cellular Component	GO:0042995	4	cell projection	0.269612	DN152189_c6_g1_i1	2622	S	ident	Talin-2	---	0.999996	8.77864e-06	115.91	VAS(1)HQT(0.943)S(0.057)CLQMR	2
Cellular Component	GO:0042995	4	cell projection	0.269612	DN152667_c5_g1_i1	2475	S	ident	LOW QUALITY PROTEIN: putative talin	---	0.991788	0.0003979	61.091	S(0.007)PS(0.992)PAS(0.002)PVHK	2
Cellular Component	GO:0042995	4	cell projection	0.269612	DN152667_c5_g1_i1	2478	S	ident	LOW QUALITY PROTEIN: putative talin	---	0.999906	0.00025138	69.704	SPSPAS(1)PVHK	2
Cellular Component	GO:0042995	4	cell projection	0.269612	DN152667_c5_g1_i1	2484	S	ident	LOW QUALITY PROTEIN: putative talin	---	0.767634	1.0826e-22	128.67	SPSPASPVHKLS(0.768)S(0.187)GT(0.046)VK	3
Cellular Component	GO:0019773	8	proteasome core complex, alpha-subunit complex	0.229194	DN139006_c0_g1_i1	52	T	ident	Proteasome subunit alpha type-2	---	0.999601	2.14101e-61	167.92	KFT(1)SELIDESTVSR	2
Cellular Component	GO:0019773	8	proteasome core complex, alpha-subunit complex	0.229194	DN142795_c1_g1_i1	107	Y	ident	proteasome subunit alpha 6 (T01 family)	---	0.895159	0.00112518	86.911	Y(0.105)GY(0.895)EMPCDVLLK	2
Cellular Component	GO:0044430	9	cytoskeletal part	1.10747e-05	DN144487_c7_g1_i1	22	S	ident	LOW QUALITY PROTEIN: keratin, type II cytoskeletal 6A-like, partial	---	0.980136	1.38944e-06	92.098	TFGGT(0.004)AAPS(0.98)FPS(0.013)PS(0.003)FPR	2
Cellular Component	GO:0044430	9	cytoskeletal part	1.10747e-05	DN144487_c7_g1_i1	25	S	ident	LOW QUALITY PROTEIN: keratin, type II cytoskeletal 6A-like, partial	---	0.90511	4.7419e-45	152.13	TFGGTAAPS(0.002)FPS(0.905)PS(0.093)FPR	2
Cellular Component	GO:0044430	9	cytoskeletal part	1.10747e-05	DN146605_c0_g4_i2	2	S	ident	Actin-related protein 2/3 complex subunit 3	---	1	3.20824e-61	169.64	S(1)QCYHSQFTDAPR	2
Cellular Component	GO:0044430	9	cytoskeletal part	1.10747e-05	DN144912_c1_g1_i1	67	S	ident	---	---	1	0.00937898	71.279	LRES(1)VLPDPEIR	2
Cellular Component	GO:0044430	9	cytoskeletal part	1.10747e-05	DN143027_c0_g2_i1	21	Y	ident	putative tegumental protein Sm 20.8	---	1	7.23861e-23	113.93	GY(1)ITLADLEK	2
Cellular Component	GO:0044430	9	cytoskeletal part	1.10747e-05	DN142398_c0_g1_i3	728	S	ident	myosin heavy chain, muscle-like, partial	---	0.931185	0.00814638	66.19	S(0.931)LS(0.057)T(0.012)ELFK	2
Cellular Component	GO:0044430	9	cytoskeletal part	1.10747e-05	DN142398_c0_g1_i3	851	S	ident	myosin heavy chain, muscle-like, partial	---	0.847776	4.89591e-38	155.1	VVESMQS(0.848)T(0.152)LDAEIR	2
Cellular Component	GO:0044430	9	cytoskeletal part	1.10747e-05	DN142398_c0_g1_i3	551	S	ident	myosin heavy chain, muscle-like, partial	---	0.998348	0.00313239	80.245	DSLIS(0.998)QLS(0.002)R	2
Cellular Component	GO:0044430	9	cytoskeletal part	1.10747e-05	DN142398_c0_g1_i3	554	S	ident	myosin heavy chain, muscle-like, partial	---	0.992473	0.00751266	64.121	DSLIS(0.008)QLS(0.992)R	2
Cellular Component	GO:0044430	9	cytoskeletal part	1.10747e-05	DN142398_c0_g1_i3	489	S	ident	myosin heavy chain, muscle-like, partial	---	0.973905	5.59286e-148	212.85	MEIDDLASNMES(0.974)VS(0.026)K	2
Cellular Component	GO:0044430	9	cytoskeletal part	1.10747e-05	DN142398_c0_g1_i3	749	T	ident	myosin heavy chain, muscle-like, partial	---	0.997626	0.00986001	40.432	NAY(0.001)EES(0.002)LDHLET(0.998)LKR	3
Cellular Component	GO:0044430	9	cytoskeletal part	1.10747e-05	DN142398_c0_g1_i3	491	S	ident	myosin heavy chain, muscle-like, partial	---	0.993648	1.20586e-169	220.03	MEIDDLASNMES(0.006)VS(0.994)K	2
Cellular Component	GO:0044430	9	cytoskeletal part	1.10747e-05	DN152936_c10_g1_i1	1049	S	ident	dynein heavy chain 5, axonemal-like	---	0.999969	4.72903e-05	104.88	ILS(1)ANHVPSSHVK	2
Cellular Component	GO:0044430	9	cytoskeletal part	1.10747e-05	DN133355_c0_g1_i1	45	S	ident	---	---	0.998342	0.00894968	57.788	GVS(0.998)LS(0.002)ELTSTVK	2
Cellular Component	GO:0044430	9	cytoskeletal part	1.10747e-05	DN148344_c0_g1_i2	231	S	ident	putative intermediate filament proteins	---	0.997078	0.00720847	69.275	IS(0.002)S(0.997)LS(0.001)PQR	2
Cellular Component	GO:0044430	9	cytoskeletal part	1.10747e-05	DN149224_c2_g1_i6	197	T	ident	---	---	0.960528	0.0112731	72.891	MT(0.961)IPPLT(0.034)PT(0.006)LPR	2
Cellular Component	GO:0044430	9	cytoskeletal part	1.10747e-05	DN149224_c2_g1_i6	75	S	ident	---	---	0.999663	1.40744e-06	84.581	RTEEHLS(1)PPDYSYPR	3
Cellular Component	GO:0044430	9	cytoskeletal part	1.10747e-05	DN149224_c2_g1_i6	554	S	ident	---	---	0.946436	3.8158e-69	150.82	TNITQESAWSMQS(0.003)PGS(0.946)VT(0.05)HGEVTR	3
Cellular Component	GO:0044430	9	cytoskeletal part	1.10747e-05	DN149224_c2_g1_i6	7	S	ident	---	---	0.975913	2.5019e-44	130.72	TTT(0.024)S(0.976)LVGDDEWLK	2
Cellular Component	GO:0044430	9	cytoskeletal part	1.10747e-05	DN149224_c2_g1_i6	122	S	ident	---	---	0.976614	0.0128179	69.721	RS(0.022)S(0.977)VS(0.001)NVR	2
Cellular Component	GO:0044430	9	cytoskeletal part	1.10747e-05	DN149224_c2_g1_i6	146	T	ident	---	---	1	3.60688e-07	118.19	GNT(1)LIVETPTVR	2
Cellular Component	GO:0044430	9	cytoskeletal part	1.10747e-05	DN149224_c2_g1_i6	202	T	ident	---	---	0.971648	0.00116882	79.614	MTIPPLT(0.972)PT(0.028)LPR	3
Cellular Component	GO:0044430	9	cytoskeletal part	1.10747e-05	DN149224_c2_g1_i6	151	T	ident	---	---	0.906251	1.05393e-11	128.06	GNTLIVET(0.906)PT(0.094)VR	2
Cellular Component	GO:0044430	9	cytoskeletal part	1.10747e-05	DN149224_c2_g1_i6	216	S	ident	---	---	0.992575	0	280.93	S(0.007)YS(0.993)ADLMQNEVDYQYATGR	2
Cellular Component	GO:0044430	9	cytoskeletal part	1.10747e-05	DN152569_c10_g1_i1	747	S	ident	unconventional myosin-XVIIIa isoform X2	---	0.99872	0.00545174	82.515	S(0.001)KS(0.999)VVEATMR	2
Cellular Component	GO:0044430	9	cytoskeletal part	1.10747e-05	DN146037_c1_g3_i1	170	S	ident	tubulin alpha-8 chain isoform X2	---	1	1.7954e-13	131.18	S(1)IQFVDWCPTGFK	2
Cellular Component	GO:0044430	9	cytoskeletal part	1.10747e-05	DN151189_c5_g1_i2	891	S	ident	Paramyosin	---	0.999506	6.41791e-83	179.69	EGS(0.356)T(0.64)FS(0.004)LAS(1)NDTYFPSR	2
Cellular Component	GO:0044430	9	cytoskeletal part	1.10747e-05	DN151189_c5_g1_i2	885	S	ident	Paramyosin	---	0.935403	1.08976e-35	143.74	EGS(0.935)T(0.063)FS(0.001)LAS(0.982)NDT(0.018)YFPSR	2
Cellular Component	GO:0044430	9	cytoskeletal part	1.10747e-05	DN151189_c5_g1_i2	299	S	ident	Paramyosin	---	1	1.69292e-145	213.69	EMS(1)ELQAEMDELKR	2
Cellular Component	GO:0044430	9	cytoskeletal part	1.10747e-05	DN145123_c0_g1_i2	52	S	ident	lamin, putative	---	0.999991	7.11083e-05	109.14	ERS(1)AS(1)PLNITR	2
Cellular Component	GO:0044430	9	cytoskeletal part	1.10747e-05	DN145123_c0_g1_i2	50	S	ident	lamin, putative	---	1	7.11083e-05	109.14	ERS(1)AS(1)PLNITR	2
Cellular Component	GO:0044430	9	cytoskeletal part	1.10747e-05	DN145123_c0_g1_i2	266	S	ident	lamin, putative	---	1	0.00218135	84.479	LADELLS(1)FR	2
Cellular Component	GO:0044430	9	cytoskeletal part	1.10747e-05	DN145123_c0_g1_i2	31	S	ident	lamin, putative	---	0.994313	0.00507214	59.673	SHVS(0.994)VS(0.205)S(0.745)EFS(0.056)R	2
Cellular Component	GO:0044430	9	cytoskeletal part	1.10747e-05	DN145123_c0_g1_i2	410	S	ident	lamin, putative	---	1	0.00855456	79.148	LNIQS(1)PQR	2
Cellular Component	GO:0044430	9	cytoskeletal part	1.10747e-05	DN142660_c2_g1_i1	456	S	ident	lamin-B2-like isoform X1	---	0.998455	0.000357818	92.38	LRLS(1)PS(0.998)PS(0.001)SQK	2
Cellular Component	GO:0044430	9	cytoskeletal part	1.10747e-05	DN142660_c2_g1_i1	454	S	ident	lamin-B2-like isoform X1	---	0.99996	6.25936e-60	169.8	LRLS(1)PS(0.998)PS(0.001)SQK	2
Cellular Component	GO:0044430	9	cytoskeletal part	1.10747e-05	DN142215_c1_g4_i1	186	S	ident	troponin T, skeletal muscle isoform X5	---	1	8.88888e-06	103.88	RKPLS(1)IDNLGEQQLR	3
Cellular Component	GO:0044430	9	cytoskeletal part	1.10747e-05	DN147383_c0_g2_i1	5	S	ident	tubulin alpha-8 chain isoform X2	---	0.999948	0.0176067	73.435	ERLS(1)VDYGK	2
Cellular Component	GO:0044430	9	cytoskeletal part	1.10747e-05	DN152917_c20_g1_i2	4432	S	ident	cytoplasmic dynein 1 heavy chain 1-like	---	0.999992	6.69969e-147	207.82	HVS(1)VDNTDTRPSWMR	4
Cellular Component	GO:0044430	9	cytoskeletal part	1.10747e-05	DN152917_c20_g1_i2	1186	S	ident	cytoplasmic dynein 1 heavy chain 1-like	---	0.930538	5.25304e-08	82.6	SVDSESTGDAVSTIT(0.001)YT(0.069)QS(0.931)LKR	3
Cellular Component	GO:0044430	9	cytoskeletal part	1.10747e-05	DN152917_c20_g1_i2	1241	S	ident	cytoplasmic dynein 1 heavy chain 1-like	---	0.773465	0.00526796	48.053	RKES(0.773)S(0.222)IS(0.003)S(0.001)EVASLQIK	3
Cellular Component	GO:0044430	9	cytoskeletal part	1.10747e-05	DN152917_c20_g1_i2	484	T	ident	cytoplasmic dynein 1 heavy chain 1-like	---	0.960074	0.0113835	68.413	S(0.02)T(0.02)T(0.96)LPEATDAILK	2
Cellular Component	GO:0044430	9	cytoskeletal part	1.10747e-05	DN147093_c5_g3_i1	183	S	ident	troponin I	---	0.821685	0.0167625	68.044	MFDAAKS(0.822)PT(0.178)GQ	2
Cellular Component	GO:0044430	9	cytoskeletal part	1.10747e-05	DN143508_c2_g4_i2	76	S	ident	tubulin alpha chain-like	---	0.998682	6.67715e-89	176.86	TIGGGDDS(0.999)FNT(0.001)FFSETGSGK	2
Cellular Component	GO:0044430	9	cytoskeletal part	1.10747e-05	DN143508_c2_g4_i2	86	S	ident	tubulin alpha chain-like	---	0.998432	0	294.47	TIGGGDDSFNTFFSET(0.002)GS(0.998)GK	2
Cellular Component	GO:0044430	9	cytoskeletal part	1.10747e-05	DN141650_c4_g7_i2	1109	S	ident	---	---	0.994924	0.00044575	82.265	LS(0.005)KQS(0.995)PNEGGFDQYIK	2
Cellular Component	GO:0044430	9	cytoskeletal part	1.10747e-05	DN142398_c0_g1_i2	618	S	ident	myosin heavy chain, muscle-like, partial	---	1	0.0167011	71.153	ANS(1)EVAQWR	2
Cellular Component	GO:0044430	9	cytoskeletal part	1.10747e-05	DN137492_c0_g1_i1	66	Y	ident	dynein light chain 2, cytoplasmic	---	0.973791	7.27624e-56	130.56	HFGS(0.026)Y(0.974)VTHETR	3
Cellular Component	GO:0044430	9	cytoskeletal part	1.10747e-05	DN152954_c14_g1_i2	93	S	ident	dynein heavy chain 6, axonemal-like	---	0.999766	0.00017368	53.679	MRS(1)LT(1)PIEAPQTAPSLPCDLR	3
Cellular Component	GO:0044430	9	cytoskeletal part	1.10747e-05	DN152954_c14_g1_i2	95	T	ident	dynein heavy chain 6, axonemal-like	---	0.999766	0.00017368	53.679	MRS(1)LT(1)PIEAPQTAPSLPCDLR	3
Cellular Component	GO:0044430	9	cytoskeletal part	1.10747e-05	DN152243_c17_g1_i3	1709	S	ident	myosin heavy chain, putative	---	0.947543	3.38564e-13	122.44	ASEMAAQVAS(0.948)LS(0.052)ALK	2
Cellular Component	GO:0044430	9	cytoskeletal part	1.10747e-05	DN152243_c17_g1_i3	1941	S	ident	myosin heavy chain, putative	---	1	0.000284499	92.265	KLMS(1)S(1)VAPEED	2
Cellular Component	GO:0044430	9	cytoskeletal part	1.10747e-05	DN152243_c17_g1_i3	1914	S	ident	myosin heavy chain, putative	---	0.959755	0.000700403	89.663	NRS(0.041)S(0.96)VS(1)VAR	2
Cellular Component	GO:0044430	9	cytoskeletal part	1.10747e-05	DN152243_c17_g1_i3	1465	S	ident	myosin heavy chain, putative	---	0.975482	0.00926166	63.184	GLS(0.975)T(0.025)DVFR	2
Cellular Component	GO:0044430	9	cytoskeletal part	1.10747e-05	DN152243_c17_g1_i3	1583	S	ident	myosin heavy chain, putative	---	0.999999	1.77341e-28	147.09	AIES(1)MQASLEAETK	2
Cellular Component	GO:0044430	9	cytoskeletal part	1.10747e-05	DN152243_c17_g1_i3	1243	S	ident	myosin heavy chain, putative	---	0.999978	9.80613e-06	115.68	ALES(1)QISEVTAK	2
Cellular Component	GO:0044430	9	cytoskeletal part	1.10747e-05	DN152243_c17_g1_i3	1553	S	ident	myosin heavy chain, putative	---	1	0.00275621	81.92	AALELS(1)QVR	2
Cellular Component	GO:0044430	9	cytoskeletal part	1.10747e-05	DN152243_c17_g1_i3	1916	S	ident	myosin heavy chain, putative	---	0.999831	0.000700403	89.663	NRS(0.046)S(0.954)VS(1)VAR	2
Cellular Component	GO:0044430	9	cytoskeletal part	1.10747e-05	DN152243_c17_g1_i3	1942	S	ident	myosin heavy chain, putative	---	1	0.000284499	92.265	KLMS(1)S(1)VAPEED	2
Cellular Component	GO:0044430	9	cytoskeletal part	1.10747e-05	DN152243_c17_g1_i3	1246	S	ident	myosin heavy chain, putative	---	0.995664	1.481e-08	124.25	ALESQIS(0.996)EVT(0.004)AK	2
Cellular Component	GO:0044430	9	cytoskeletal part	1.10747e-05	DN152243_c17_g1_i3	1711	S	ident	myosin heavy chain, putative	---	0.881804	1.45963e-06	90.581	ASEMAAQVAS(0.118)LS(0.882)ALK	2
Cellular Component	GO:0044430	9	cytoskeletal part	1.10747e-05	DN152243_c17_g1_i3	1924	T	ident	myosin heavy chain, putative	---	1	2.01899e-23	137.12	GVS(1)MT(1)PGAAMNSNASR	2
Cellular Component	GO:0044430	9	cytoskeletal part	1.10747e-05	DN152243_c17_g1_i3	1922	S	ident	myosin heavy chain, putative	---	1	1.52269e-31	145.88	GVS(1)MT(1)PGAAMNSNASR	2
Cellular Component	GO:0044430	9	cytoskeletal part	1.10747e-05	DN142398_c0_g2_i1	1151	S	ident	myosin heavy chain, striated muscle-like isoform X8	---	1	1.41652e-07	92.932	MEGDLNEMEIQLS(1)HANR	3
Cellular Component	GO:0044430	9	cytoskeletal part	1.10747e-05	DN139674_c1_g1_i6	452	S	ident	myosin heavy chain, putative	---	1	0.00191484	80.69	NLNS(1)DLDALR	2
Cellular Component	GO:0044430	9	cytoskeletal part	1.10747e-05	DN139674_c1_g1_i6	590	S	ident	myosin heavy chain, putative	---	0.984368	0.00740093	82.645	GFS(0.984)T(0.016)DVFR	2
Cellular Component	GO:0044430	9	cytoskeletal part	1.10747e-05	DN149561_c5_g1_i1	476	S	ident	putative paramyosin	---	0.999908	8.16246e-05	108.66	YQSSQS(1)ALAHLK	2
Cellular Component	GO:0044430	9	cytoskeletal part	1.10747e-05	DN149561_c5_g1_i1	219	S	ident	putative paramyosin	---	1	0.00159191	62.658	IKS(1)ALEAQVDDLKR	3
Cellular Component	GO:0044430	9	cytoskeletal part	1.10747e-05	DN149561_c5_g1_i1	275	S	ident	putative paramyosin	---	1	0.00134345	75.682	NQVS(1)KFNADMAALK	2
Cellular Component	GO:0044430	9	cytoskeletal part	1.10747e-05	DN149561_c5_g1_i1	837	T	ident	putative paramyosin	---	0.85997	0.0123625	42.843	RT(0.14)T(0.86)IGPGLR	3
Cellular Component	GO:0044430	9	cytoskeletal part	1.10747e-05	DN149561_c5_g1_i1	473	S	ident	putative paramyosin	---	0.999209	4.49392e-08	120.7	YQS(0.999)S(0.001)QSALAHLK	2
Cellular Component	GO:0044430	9	cytoskeletal part	1.10747e-05	DN148561_c0_g2_i6	160	S	ident	Troponin I 4	---	0.991872	0.00121663	77.279	KVS(0.992)KT(0.008)ENMAR	3
Cellular Component	GO:0044430	9	cytoskeletal part	1.10747e-05	DN148561_c0_g2_i6	54	S	ident	Troponin I 4	---	1	0.00466825	77.185	KGLGGLS(1)PEK	2
Cellular Component	GO:0044430	9	cytoskeletal part	1.10747e-05	DN148103_c0_g2_i2	78	S	ident	putative cytoplasmic dynein intermediate chain 2, (dhic-2)	---	0.96416	2.31711e-68	168.64	S(0.005)AS(0.964)T(0.031)PAFSSKPETHDRPK	3
Cellular Component	GO:0044430	9	cytoskeletal part	1.10747e-05	DN148103_c0_g2_i2	195	S	ident	putative cytoplasmic dynein intermediate chain 2, (dhic-2)	---	1	0.00272156	65.374	FFRPES(1)PPRPPAR	3
Cellular Component	GO:0005833	10	hemoglobin complex	0.0158533	DN124730_c1_g1_i1	97	S	ident	---	---	0.999953	5.34446e-18	136.6	HLDS(1)VKETFAK	2
Cellular Component	GO:0005833	10	hemoglobin complex	0.0158533	DN206833_c0_g1_i1	59	S	ident	---	---	0.999984	7.84942e-125	204.07	TYFSHFNLS(1)PGSK	2
Cellular Component	GO:0070161	3	anchoring junction	0.0797418	DN152189_c6_g1_i1	2284	S	ident	Talin-2	---	0.999921	9.4054e-24	111.18	AADALVEDT(0.202)RS(0.798)LVS(1)GAGDDQNR	3
Cellular Component	GO:0070161	3	anchoring junction	0.0797418	DN152189_c6_g1_i1	518	S	ident	Talin-2	---	0.999656	6.32364e-25	120.54	HVITLES(1)PVS(1)VDGQSITSR	3
Cellular Component	GO:0070161	3	anchoring junction	0.0797418	DN152189_c6_g1_i1	2626	S	ident	Talin-2	---	0.988166	9.80613e-06	115.68	VASHQT(0.012)S(0.988)CLQMR	2
Cellular Component	GO:0070161	3	anchoring junction	0.0797418	DN152189_c6_g1_i1	2281	S	ident	Talin-2	---	0.797975	9.4054e-24	111.18	AADALVEDT(0.202)RS(0.798)LVS(1)GAGDDQNR	3
Cellular Component	GO:0070161	3	anchoring junction	0.0797418	DN152189_c6_g1_i1	607	S	ident	Talin-2	---	0.997963	0.00515005	62.469	WLDES(0.002)MGAS(0.998)QVK	2
Cellular Component	GO:0070161	3	anchoring junction	0.0797418	DN152189_c6_g1_i1	581	S	ident	Talin-2	---	0.773325	0.00280088	70.26	QMLDIGS(0.773)PS(0.227)ER	2
Cellular Component	GO:0070161	3	anchoring junction	0.0797418	DN152189_c6_g1_i1	2625	T	ident	Talin-2	---	0.943094	0.000769025	102.1	VAS(1)HQT(0.943)S(0.057)CLQMR	2
Cellular Component	GO:0070161	3	anchoring junction	0.0797418	DN152189_c6_g1_i1	2560	S	ident	Talin-2	---	0.852888	1.6851e-05	114.72	IAALS(0.147)S(0.853)QLLK	2
Cellular Component	GO:0070161	3	anchoring junction	0.0797418	DN152189_c6_g1_i1	723	S	ident	Talin-2	---	0.991865	0.00096262	85.837	TVADS(0.992)FS(0.008)ELLK	2
Cellular Component	GO:0070161	3	anchoring junction	0.0797418	DN152189_c6_g1_i1	521	S	ident	Talin-2	---	0.99999	6.32364e-25	120.54	HVIT(0.005)LES(0.995)PVS(1)VDGQS(0.959)IT(0.035)S(0.006)R	3
Cellular Component	GO:0070161	3	anchoring junction	0.0797418	DN152189_c6_g1_i1	526	S	ident	Talin-2	---	0.958662	2.33472e-10	96.351	HVIT(0.005)LES(0.995)PVS(1)VDGQS(0.959)IT(0.035)S(0.006)R	3
Cellular Component	GO:0070161	3	anchoring junction	0.0797418	DN152189_c6_g1_i1	2712	S	ident	Talin-2	---	0.993864	0.00824458	62.088	LGS(0.994)ET(0.006)ATLGR	2
Cellular Component	GO:0070161	3	anchoring junction	0.0797418	DN152189_c6_g1_i1	175	S	ident	Talin-2	---	0.840664	0.000543625	91.62	SHQT(0.001)GLS(0.841)GT(0.158)LR	2
Cellular Component	GO:0070161	3	anchoring junction	0.0797418	DN152189_c6_g1_i1	2622	S	ident	Talin-2	---	0.999996	8.77864e-06	115.91	VAS(1)HQT(0.943)S(0.057)CLQMR	2
Cellular Component	GO:0070161	3	anchoring junction	0.0797418	DN152667_c5_g1_i1	2475	S	ident	LOW QUALITY PROTEIN: putative talin	---	0.991788	0.0003979	61.091	S(0.007)PS(0.992)PAS(0.002)PVHK	2
Cellular Component	GO:0070161	3	anchoring junction	0.0797418	DN152667_c5_g1_i1	2478	S	ident	LOW QUALITY PROTEIN: putative talin	---	0.999906	0.00025138	69.704	SPSPAS(1)PVHK	2
Cellular Component	GO:0070161	3	anchoring junction	0.0797418	DN152667_c5_g1_i1	2484	S	ident	LOW QUALITY PROTEIN: putative talin	---	0.767634	1.0826e-22	128.67	SPSPASPVHKLS(0.768)S(0.187)GT(0.046)VK	3
Cellular Component	GO:0099081	3	supramolecular polymer	0.00843827	DN144487_c7_g1_i1	22	S	ident	LOW QUALITY PROTEIN: keratin, type II cytoskeletal 6A-like, partial	---	0.980136	1.38944e-06	92.098	TFGGT(0.004)AAPS(0.98)FPS(0.013)PS(0.003)FPR	2
Cellular Component	GO:0099081	3	supramolecular polymer	0.00843827	DN144487_c7_g1_i1	25	S	ident	LOW QUALITY PROTEIN: keratin, type II cytoskeletal 6A-like, partial	---	0.90511	4.7419e-45	152.13	TFGGTAAPS(0.002)FPS(0.905)PS(0.093)FPR	2
Cellular Component	GO:0099081	3	supramolecular polymer	0.00843827	DN147383_c0_g2_i1	5	S	ident	tubulin alpha-8 chain isoform X2	---	0.999948	0.0176067	73.435	ERLS(1)VDYGK	2
Cellular Component	GO:0099081	3	supramolecular polymer	0.00843827	DN148344_c0_g1_i2	231	S	ident	putative intermediate filament proteins	---	0.997078	0.00720847	69.275	IS(0.002)S(0.997)LS(0.001)PQR	2
Cellular Component	GO:0099081	3	supramolecular polymer	0.00843827	DN146037_c1_g3_i1	170	S	ident	tubulin alpha-8 chain isoform X2	---	1	1.7954e-13	131.18	S(1)IQFVDWCPTGFK	2
Cellular Component	GO:0099081	3	supramolecular polymer	0.00843827	DN147093_c5_g3_i1	183	S	ident	troponin I	---	0.821685	0.0167625	68.044	MFDAAKS(0.822)PT(0.178)GQ	2
Cellular Component	GO:0099081	3	supramolecular polymer	0.00843827	DN145123_c0_g1_i2	52	S	ident	lamin, putative	---	0.999991	7.11083e-05	109.14	ERS(1)AS(1)PLNITR	2
Cellular Component	GO:0099081	3	supramolecular polymer	0.00843827	DN145123_c0_g1_i2	50	S	ident	lamin, putative	---	1	7.11083e-05	109.14	ERS(1)AS(1)PLNITR	2
Cellular Component	GO:0099081	3	supramolecular polymer	0.00843827	DN145123_c0_g1_i2	266	S	ident	lamin, putative	---	1	0.00218135	84.479	LADELLS(1)FR	2
Cellular Component	GO:0099081	3	supramolecular polymer	0.00843827	DN145123_c0_g1_i2	31	S	ident	lamin, putative	---	0.994313	0.00507214	59.673	SHVS(0.994)VS(0.205)S(0.745)EFS(0.056)R	2
Cellular Component	GO:0099081	3	supramolecular polymer	0.00843827	DN145123_c0_g1_i2	410	S	ident	lamin, putative	---	1	0.00855456	79.148	LNIQS(1)PQR	2
Cellular Component	GO:0099081	3	supramolecular polymer	0.00843827	DN142660_c2_g1_i1	456	S	ident	lamin-B2-like isoform X1	---	0.998455	0.000357818	92.38	LRLS(1)PS(0.998)PS(0.001)SQK	2
Cellular Component	GO:0099081	3	supramolecular polymer	0.00843827	DN142660_c2_g1_i1	454	S	ident	lamin-B2-like isoform X1	---	0.99996	6.25936e-60	169.8	LRLS(1)PS(0.998)PS(0.001)SQK	2
Cellular Component	GO:0099081	3	supramolecular polymer	0.00843827	DN141650_c4_g7_i2	1109	S	ident	---	---	0.994924	0.00044575	82.265	LS(0.005)KQS(0.995)PNEGGFDQYIK	2
Cellular Component	GO:0099081	3	supramolecular polymer	0.00843827	DN143508_c2_g4_i2	76	S	ident	tubulin alpha chain-like	---	0.998682	6.67715e-89	176.86	TIGGGDDS(0.999)FNT(0.001)FFSETGSGK	2
Cellular Component	GO:0099081	3	supramolecular polymer	0.00843827	DN143508_c2_g4_i2	86	S	ident	tubulin alpha chain-like	---	0.998432	0	294.47	TIGGGDDSFNTFFSET(0.002)GS(0.998)GK	2
Cellular Component	GO:0099081	3	supramolecular polymer	0.00843827	DN142215_c1_g4_i1	186	S	ident	troponin T, skeletal muscle isoform X5	---	1	8.88888e-06	103.88	RKPLS(1)IDNLGEQQLR	3
Cellular Component	GO:0099081	3	supramolecular polymer	0.00843827	DN148561_c0_g2_i6	160	S	ident	Troponin I 4	---	0.991872	0.00121663	77.279	KVS(0.992)KT(0.008)ENMAR	3
Cellular Component	GO:0099081	3	supramolecular polymer	0.00843827	DN148561_c0_g2_i6	54	S	ident	Troponin I 4	---	1	0.00466825	77.185	KGLGGLS(1)PEK	2
Cellular Component	GO:0044449	9	contractile fiber part	0.00266301	DN147093_c5_g3_i1	183	S	ident	troponin I	---	0.821685	0.0167625	68.044	MFDAAKS(0.822)PT(0.178)GQ	2
Cellular Component	GO:0044449	9	contractile fiber part	0.00266301	DN142215_c1_g4_i1	186	S	ident	troponin T, skeletal muscle isoform X5	---	1	8.88888e-06	103.88	RKPLS(1)IDNLGEQQLR	3
Cellular Component	GO:0044449	9	contractile fiber part	0.00266301	DN148561_c0_g2_i6	160	S	ident	Troponin I 4	---	0.991872	0.00121663	77.279	KVS(0.992)KT(0.008)ENMAR	3
Cellular Component	GO:0044449	9	contractile fiber part	0.00266301	DN148561_c0_g2_i6	54	S	ident	Troponin I 4	---	1	0.00466825	77.185	KGLGGLS(1)PEK	2
Cellular Component	GO:0030117	8	membrane coat	0.0926219	DN149210_c1_g7_i2	1092	S	ident	Protein transport protein Sec24B	---	0.99997	3.75428e-17	126.07	LPPLPS(1)DDQVASLPK	2
Cellular Component	GO:0030117	8	membrane coat	0.0926219	DN149210_c1_g7_i2	314	S	ident	Protein transport protein Sec24B	---	0.983324	1.45416e-75	175.69	GQHPQPQQAGS(0.983)YT(0.017)R	2
Cellular Component	GO:0030117	8	membrane coat	0.0926219	DN149210_c1_g7_i2	1012	S	ident	Protein transport protein Sec24B	---	1	4.00026e-21	113.42	AAGIS(1)LHDEIVDSEPSDPHR	3
Cellular Component	GO:0030117	8	membrane coat	0.0926219	DN151991_c4_g1_i1	1032	S	ident	Coatomer subunit beta	---	0.99994	5.79738e-11	125.5	APVS(1)PLETAPQIEL	2
Cellular Component	GO:0030117	8	membrane coat	0.0926219	DN151991_c4_g1_i1	698	S	ident	Coatomer subunit beta	---	0.999346	0.000668716	52.227	LGRHS(0.999)LGELLDT(0.001)QDAEQK	3
Cellular Component	GO:0030117	8	membrane coat	0.0926219	DN150476_c2_g2_i2	93	S	ident	protein transport protein Sec23, putative	---	0.769359	3.86886e-05	61.111	S(0.464)S(0.516)VS(0.25)S(0.769)MPGPAADGDLPQNK	2
Cellular Component	GO:0030117	8	membrane coat	0.0926219	DN145454_c0_g1_i1	45	S	ident	AP-2 complex subunit mu	---	1	0.00760198	47.774	HQVRS(1)PIINIAR	3
Cellular Component	GO:0030117	8	membrane coat	0.0926219	DN145511_c0_g1_i1	355	S	ident	putative coatomer gamma subunit	---	0.78364	0.00617527	56.527	T(0.001)GS(0.005)ES(0.784)S(0.21)VDNLLK	2
Cellular Component	GO:0030117	8	membrane coat	0.0926219	DN152338_c7_g1_i1	894	S	ident	putative coatomer beta subunit	---	0.845074	4.13951e-15	103.03	S(0.155)QS(0.845)DHEPLHQPVIAPSPAK	3
Cellular Component	GO:0030117	8	membrane coat	0.0926219	DN152338_c7_g1_i1	1029	S	ident	putative coatomer beta subunit	---	1	0.00152533	82.505	QS(1)PGVQHLQK	2
Cellular Component	GO:0043234	3	protein complex	0.000204509	DN152418_c10_g1_i1	1329	S	ident	putative integrin alpha-ps	---	0.999576	0.00270782	87.184	AELTAS(1)YRR	2
Cellular Component	GO:0043234	3	protein complex	0.000204509	DN152936_c10_g1_i1	1049	S	ident	dynein heavy chain 5, axonemal-like	---	0.999969	4.72903e-05	104.88	ILS(1)ANHVPSSHVK	2
Cellular Component	GO:0043234	3	protein complex	0.000204509	DN147942_c0_g1_i1	188	S	ident	TGF-beta signal transducer Smad2,putative	---	0.995303	7.37978e-48	163.8	HGGLGS(0.995)T(0.005)GHLDR	2
Cellular Component	GO:0043234	3	protein complex	0.000204509	DN148164_c0_g1_i1	1954	S	ident	Mediator of RNA polymerase II transcription subunit 12	---	0.992529	0.000241809	92.747	NFLVHGS(0.993)PS(0.007)K	2
Cellular Component	GO:0043234	3	protein complex	0.000204509	DN143487_c0_g2_i2	81	S	ident	prefoldin subunit 4	---	0.801699	6.95891e-05	77.969	VGESFFHIS(0.802)T(0.195)DET(0.003)NAK	3
Cellular Component	GO:0043234	3	protein complex	0.000204509	DN141983_c1_g2_i1	50	S	ident	---	---	0.975147	0.000844387	95.822	RGS(0.975)S(0.025)AQVGEFR	2
Cellular Component	GO:0043234	3	protein complex	0.000204509	DN150476_c2_g2_i2	93	S	ident	protein transport protein Sec23, putative	---	0.769359	3.86886e-05	61.111	S(0.464)S(0.516)VS(0.25)S(0.769)MPGPAADGDLPQNK	2
Cellular Component	GO:0043234	3	protein complex	0.000204509	DN151189_c5_g1_i2	891	S	ident	Paramyosin	---	0.999506	6.41791e-83	179.69	EGS(0.356)T(0.64)FS(0.004)LAS(1)NDTYFPSR	2
Cellular Component	GO:0043234	3	protein complex	0.000204509	DN151189_c5_g1_i2	885	S	ident	Paramyosin	---	0.935403	1.08976e-35	143.74	EGS(0.935)T(0.063)FS(0.001)LAS(0.982)NDT(0.018)YFPSR	2
Cellular Component	GO:0043234	3	protein complex	0.000204509	DN151189_c5_g1_i2	299	S	ident	Paramyosin	---	1	1.69292e-145	213.69	EMS(1)ELQAEMDELKR	2
Cellular Component	GO:0043234	3	protein complex	0.000204509	DN143995_c0_g2_i1	41	S	ident	---	---	0.795416	1.21359e-08	95.5	VGDKS(0.205)S(0.795)PIFQPMLNPLK	3
Cellular Component	GO:0043234	3	protein complex	0.000204509	DN142504_c0_g1_i2	88	T	ident	Proteasome subunit beta type-5, partial	---	0.794654	1.14023e-06	114.01	ASAGSYIS(0.205)T(0.795)PDVHK	2
Cellular Component	GO:0043234	3	protein complex	0.000204509	DN147093_c5_g3_i1	183	S	ident	troponin I	---	0.821685	0.0167625	68.044	MFDAAKS(0.822)PT(0.178)GQ	2
Cellular Component	GO:0043234	3	protein complex	0.000204509	DN131688_c0_g1_i1	103	S	ident	elongation factor 1-beta-like	---	1	5.09261e-217	225.35	AAVPKDDEDDDIDFFGS(1)EDEEEAEKR	3
Cellular Component	GO:0043234	3	protein complex	0.000204509	DN137492_c0_g1_i1	66	Y	ident	dynein light chain 2, cytoplasmic	---	0.973791	7.27624e-56	130.56	HFGS(0.026)Y(0.974)VTHETR	3
Cellular Component	GO:0043234	3	protein complex	0.000204509	DN139006_c0_g1_i1	52	T	ident	Proteasome subunit alpha type-2	---	0.999601	2.14101e-61	167.92	KFT(1)SELIDESTVSR	2
Cellular Component	GO:0043234	3	protein complex	0.000204509	DN152243_c17_g1_i3	1709	S	ident	myosin heavy chain, putative	---	0.947543	3.38564e-13	122.44	ASEMAAQVAS(0.948)LS(0.052)ALK	2
Cellular Component	GO:0043234	3	protein complex	0.000204509	DN152243_c17_g1_i3	1941	S	ident	myosin heavy chain, putative	---	1	0.000284499	92.265	KLMS(1)S(1)VAPEED	2
Cellular Component	GO:0043234	3	protein complex	0.000204509	DN152243_c17_g1_i3	1914	S	ident	myosin heavy chain, putative	---	0.959755	0.000700403	89.663	NRS(0.041)S(0.96)VS(1)VAR	2
Cellular Component	GO:0043234	3	protein complex	0.000204509	DN152243_c17_g1_i3	1465	S	ident	myosin heavy chain, putative	---	0.975482	0.00926166	63.184	GLS(0.975)T(0.025)DVFR	2
Cellular Component	GO:0043234	3	protein complex	0.000204509	DN152243_c17_g1_i3	1583	S	ident	myosin heavy chain, putative	---	0.999999	1.77341e-28	147.09	AIES(1)MQASLEAETK	2
Cellular Component	GO:0043234	3	protein complex	0.000204509	DN152243_c17_g1_i3	1243	S	ident	myosin heavy chain, putative	---	0.999978	9.80613e-06	115.68	ALES(1)QISEVTAK	2
Cellular Component	GO:0043234	3	protein complex	0.000204509	DN152243_c17_g1_i3	1553	S	ident	myosin heavy chain, putative	---	1	0.00275621	81.92	AALELS(1)QVR	2
Cellular Component	GO:0043234	3	protein complex	0.000204509	DN152243_c17_g1_i3	1916	S	ident	myosin heavy chain, putative	---	0.999831	0.000700403	89.663	NRS(0.046)S(0.954)VS(1)VAR	2
Cellular Component	GO:0043234	3	protein complex	0.000204509	DN152243_c17_g1_i3	1942	S	ident	myosin heavy chain, putative	---	1	0.000284499	92.265	KLMS(1)S(1)VAPEED	2
Cellular Component	GO:0043234	3	protein complex	0.000204509	DN152243_c17_g1_i3	1246	S	ident	myosin heavy chain, putative	---	0.995664	1.481e-08	124.25	ALESQIS(0.996)EVT(0.004)AK	2
Cellular Component	GO:0043234	3	protein complex	0.000204509	DN152243_c17_g1_i3	1711	S	ident	myosin heavy chain, putative	---	0.881804	1.45963e-06	90.581	ASEMAAQVAS(0.118)LS(0.882)ALK	2
Cellular Component	GO:0043234	3	protein complex	0.000204509	DN152243_c17_g1_i3	1924	T	ident	myosin heavy chain, putative	---	1	2.01899e-23	137.12	GVS(1)MT(1)PGAAMNSNASR	2
Cellular Component	GO:0043234	3	protein complex	0.000204509	DN152243_c17_g1_i3	1922	S	ident	myosin heavy chain, putative	---	1	1.52269e-31	145.88	GVS(1)MT(1)PGAAMNSNASR	2
Cellular Component	GO:0043234	3	protein complex	0.000204509	DN145511_c0_g1_i1	355	S	ident	putative coatomer gamma subunit	---	0.78364	0.00617527	56.527	T(0.001)GS(0.005)ES(0.784)S(0.21)VDNLLK	2
Cellular Component	GO:0043234	3	protein complex	0.000204509	DN137514_c0_g1_i1	50	S	ident	---	---	1	1.2241e-09	123.55	NDPLFS(1)PVKDNPFR	2
Cellular Component	GO:0043234	3	protein complex	0.000204509	DN206833_c0_g1_i1	59	S	ident	---	---	0.999984	7.84942e-125	204.07	TYFSHFNLS(1)PGSK	2
Cellular Component	GO:0043234	3	protein complex	0.000204509	DN152338_c7_g1_i1	894	S	ident	putative coatomer beta subunit	---	0.845074	4.13951e-15	103.03	S(0.155)QS(0.845)DHEPLHQPVIAPSPAK	3
Cellular Component	GO:0043234	3	protein complex	0.000204509	DN152338_c7_g1_i1	1029	S	ident	putative coatomer beta subunit	---	1	0.00152533	82.505	QS(1)PGVQHLQK	2
Cellular Component	GO:0043234	3	protein complex	0.000204509	DN148103_c0_g2_i2	78	S	ident	putative cytoplasmic dynein intermediate chain 2, (dhic-2)	---	0.96416	2.31711e-68	168.64	S(0.005)AS(0.964)T(0.031)PAFSSKPETHDRPK	3
Cellular Component	GO:0043234	3	protein complex	0.000204509	DN148103_c0_g2_i2	195	S	ident	putative cytoplasmic dynein intermediate chain 2, (dhic-2)	---	1	0.00272156	65.374	FFRPES(1)PPRPPAR	3
Cellular Component	GO:0043234	3	protein complex	0.000204509	DN149561_c5_g1_i1	476	S	ident	putative paramyosin	---	0.999908	8.16246e-05	108.66	YQSSQS(1)ALAHLK	2
Cellular Component	GO:0043234	3	protein complex	0.000204509	DN149561_c5_g1_i1	219	S	ident	putative paramyosin	---	1	0.00159191	62.658	IKS(1)ALEAQVDDLKR	3
Cellular Component	GO:0043234	3	protein complex	0.000204509	DN149561_c5_g1_i1	275	S	ident	putative paramyosin	---	1	0.00134345	75.682	NQVS(1)KFNADMAALK	2
Cellular Component	GO:0043234	3	protein complex	0.000204509	DN149561_c5_g1_i1	837	T	ident	putative paramyosin	---	0.85997	0.0123625	42.843	RT(0.14)T(0.86)IGPGLR	3
Cellular Component	GO:0043234	3	protein complex	0.000204509	DN149561_c5_g1_i1	473	S	ident	putative paramyosin	---	0.999209	4.49392e-08	120.7	YQS(0.999)S(0.001)QSALAHLK	2
Cellular Component	GO:0043234	3	protein complex	0.000204509	DN148561_c0_g2_i6	160	S	ident	Troponin I 4	---	0.991872	0.00121663	77.279	KVS(0.992)KT(0.008)ENMAR	3
Cellular Component	GO:0043234	3	protein complex	0.000204509	DN148561_c0_g2_i6	54	S	ident	Troponin I 4	---	1	0.00466825	77.185	KGLGGLS(1)PEK	2
Cellular Component	GO:0043234	3	protein complex	0.000204509	DN144912_c1_g1_i1	67	S	ident	---	---	1	0.00937898	71.279	LRES(1)VLPDPEIR	2
Cellular Component	GO:0043234	3	protein complex	0.000204509	DN146605_c0_g4_i2	2	S	ident	Actin-related protein 2/3 complex subunit 3	---	1	3.20824e-61	169.64	S(1)QCYHSQFTDAPR	2
Cellular Component	GO:0043234	3	protein complex	0.000204509	DN151991_c4_g1_i1	1032	S	ident	Coatomer subunit beta	---	0.99994	5.79738e-11	125.5	APVS(1)PLETAPQIEL	2
Cellular Component	GO:0043234	3	protein complex	0.000204509	DN151991_c4_g1_i1	698	S	ident	Coatomer subunit beta	---	0.999346	0.000668716	52.227	LGRHS(0.999)LGELLDT(0.001)QDAEQK	3
Cellular Component	GO:0043234	3	protein complex	0.000204509	DN149630_c0_g1_i4	707	S	ident	putative vacuolar proton atpases	---	0.999996	0	322.95	TLGLSNS(1)EAILTMEDDYR	2
Cellular Component	GO:0043234	3	protein complex	0.000204509	DN149630_c0_g1_i4	705	S	ident	putative vacuolar proton atpases	---	0.858101	3.25915e-19	123.6	T(0.003)LGLS(0.858)NS(0.139)EAILTMEDDYR	3
Cellular Component	GO:0043234	3	protein complex	0.000204509	DN143027_c0_g2_i1	21	Y	ident	putative tegumental protein Sm 20.8	---	1	7.23861e-23	113.93	GY(1)ITLADLEK	2
Cellular Component	GO:0043234	3	protein complex	0.000204509	DN142398_c0_g1_i3	728	S	ident	myosin heavy chain, muscle-like, partial	---	0.931185	0.00814638	66.19	S(0.931)LS(0.057)T(0.012)ELFK	2
Cellular Component	GO:0043234	3	protein complex	0.000204509	DN142398_c0_g1_i3	851	S	ident	myosin heavy chain, muscle-like, partial	---	0.847776	4.89591e-38	155.1	VVESMQS(0.848)T(0.152)LDAEIR	2
Cellular Component	GO:0043234	3	protein complex	0.000204509	DN142398_c0_g1_i3	551	S	ident	myosin heavy chain, muscle-like, partial	---	0.998348	0.00313239	80.245	DSLIS(0.998)QLS(0.002)R	2
Cellular Component	GO:0043234	3	protein complex	0.000204509	DN142398_c0_g1_i3	554	S	ident	myosin heavy chain, muscle-like, partial	---	0.992473	0.00751266	64.121	DSLIS(0.008)QLS(0.992)R	2
Cellular Component	GO:0043234	3	protein complex	0.000204509	DN142398_c0_g1_i3	489	S	ident	myosin heavy chain, muscle-like, partial	---	0.973905	5.59286e-148	212.85	MEIDDLASNMES(0.974)VS(0.026)K	2
Cellular Component	GO:0043234	3	protein complex	0.000204509	DN142398_c0_g1_i3	749	T	ident	myosin heavy chain, muscle-like, partial	---	0.997626	0.00986001	40.432	NAY(0.001)EES(0.002)LDHLET(0.998)LKR	3
Cellular Component	GO:0043234	3	protein complex	0.000204509	DN142398_c0_g1_i3	491	S	ident	myosin heavy chain, muscle-like, partial	---	0.993648	1.20586e-169	220.03	MEIDDLASNMES(0.006)VS(0.994)K	2
Cellular Component	GO:0043234	3	protein complex	0.000204509	DN133355_c0_g1_i1	45	S	ident	---	---	0.998342	0.00894968	57.788	GVS(0.998)LS(0.002)ELTSTVK	2
Cellular Component	GO:0043234	3	protein complex	0.000204509	DN149224_c2_g1_i6	197	T	ident	---	---	0.960528	0.0112731	72.891	MT(0.961)IPPLT(0.034)PT(0.006)LPR	2
Cellular Component	GO:0043234	3	protein complex	0.000204509	DN149224_c2_g1_i6	75	S	ident	---	---	0.999663	1.40744e-06	84.581	RTEEHLS(1)PPDYSYPR	3
Cellular Component	GO:0043234	3	protein complex	0.000204509	DN149224_c2_g1_i6	554	S	ident	---	---	0.946436	3.8158e-69	150.82	TNITQESAWSMQS(0.003)PGS(0.946)VT(0.05)HGEVTR	3
Cellular Component	GO:0043234	3	protein complex	0.000204509	DN149224_c2_g1_i6	7	S	ident	---	---	0.975913	2.5019e-44	130.72	TTT(0.024)S(0.976)LVGDDEWLK	2
Cellular Component	GO:0043234	3	protein complex	0.000204509	DN149224_c2_g1_i6	122	S	ident	---	---	0.976614	0.0128179	69.721	RS(0.022)S(0.977)VS(0.001)NVR	2
Cellular Component	GO:0043234	3	protein complex	0.000204509	DN149224_c2_g1_i6	146	T	ident	---	---	1	3.60688e-07	118.19	GNT(1)LIVETPTVR	2
Cellular Component	GO:0043234	3	protein complex	0.000204509	DN149224_c2_g1_i6	202	T	ident	---	---	0.971648	0.00116882	79.614	MTIPPLT(0.972)PT(0.028)LPR	3
Cellular Component	GO:0043234	3	protein complex	0.000204509	DN149224_c2_g1_i6	151	T	ident	---	---	0.906251	1.05393e-11	128.06	GNTLIVET(0.906)PT(0.094)VR	2
Cellular Component	GO:0043234	3	protein complex	0.000204509	DN149224_c2_g1_i6	216	S	ident	---	---	0.992575	0	280.93	S(0.007)YS(0.993)ADLMQNEVDYQYATGR	2
Cellular Component	GO:0043234	3	protein complex	0.000204509	DN152569_c10_g1_i1	747	S	ident	unconventional myosin-XVIIIa isoform X2	---	0.99872	0.00545174	82.515	S(0.001)KS(0.999)VVEATMR	2
Cellular Component	GO:0043234	3	protein complex	0.000204509	DN151281_c2_g1_i5	130	S	ident	exocyst complex protein exo70, putative	---	1	9.72262e-11	114.75	VGAS(1)NRS(1)LDLVPPGR	2
Cellular Component	GO:0043234	3	protein complex	0.000204509	DN151281_c2_g1_i5	127	S	ident	exocyst complex protein exo70, putative	---	1	9.72262e-11	114.75	VGAS(1)NRS(1)LDLVPPGR	2
Cellular Component	GO:0043234	3	protein complex	0.000204509	DN149053_c0_g1_i1	816	S	ident	putative nuclear pore complex protein nup93 (nucleoporin nup93) (dead eye protein)	---	0.956047	1.18293e-34	138.49	MNLPS(0.044)S(0.956)PGDPSGEQSTSLR	2
Cellular Component	GO:0043234	3	protein complex	0.000204509	DN142215_c1_g4_i1	186	S	ident	troponin T, skeletal muscle isoform X5	---	1	8.88888e-06	103.88	RKPLS(1)IDNLGEQQLR	3
Cellular Component	GO:0043234	3	protein complex	0.000204509	DN152917_c20_g1_i2	4432	S	ident	cytoplasmic dynein 1 heavy chain 1-like	---	0.999992	6.69969e-147	207.82	HVS(1)VDNTDTRPSWMR	4
Cellular Component	GO:0043234	3	protein complex	0.000204509	DN152917_c20_g1_i2	1186	S	ident	cytoplasmic dynein 1 heavy chain 1-like	---	0.930538	5.25304e-08	82.6	SVDSESTGDAVSTIT(0.001)YT(0.069)QS(0.931)LKR	3
Cellular Component	GO:0043234	3	protein complex	0.000204509	DN152917_c20_g1_i2	1241	S	ident	cytoplasmic dynein 1 heavy chain 1-like	---	0.773465	0.00526796	48.053	RKES(0.773)S(0.222)IS(0.003)S(0.001)EVASLQIK	3
Cellular Component	GO:0043234	3	protein complex	0.000204509	DN152917_c20_g1_i2	484	T	ident	cytoplasmic dynein 1 heavy chain 1-like	---	0.960074	0.0113835	68.413	S(0.02)T(0.02)T(0.96)LPEATDAILK	2
Cellular Component	GO:0043234	3	protein complex	0.000204509	DN149108_c0_g2_i3	35	S	ident	eukaryotic translation initiation factor 3 subunit 8	---	1	3.61422e-61	167.38	FMQPHS(1)DS(1)EDEKR	2
Cellular Component	GO:0043234	3	protein complex	0.000204509	DN149108_c0_g2_i3	37	S	ident	eukaryotic translation initiation factor 3 subunit 8	---	1	3.61422e-61	167.38	FMQPHS(1)DS(1)EDEKR	2
Cellular Component	GO:0043234	3	protein complex	0.000204509	DN149210_c1_g7_i2	1092	S	ident	Protein transport protein Sec24B	---	0.99997	3.75428e-17	126.07	LPPLPS(1)DDQVASLPK	2
Cellular Component	GO:0043234	3	protein complex	0.000204509	DN149210_c1_g7_i2	314	S	ident	Protein transport protein Sec24B	---	0.983324	1.45416e-75	175.69	GQHPQPQQAGS(0.983)YT(0.017)R	2
Cellular Component	GO:0043234	3	protein complex	0.000204509	DN149210_c1_g7_i2	1012	S	ident	Protein transport protein Sec24B	---	1	4.00026e-21	113.42	AAGIS(1)LHDEIVDSEPSDPHR	3
Cellular Component	GO:0043234	3	protein complex	0.000204509	DN151286_c2_g2_i1	968	S	ident	Nuclear pore complex protein Nup205	---	0.751967	0.000228432	77.575	AS(0.095)T(0.079)S(0.074)LS(0.752)DVPEVASQTAPR	2
Cellular Component	GO:0043234	3	protein complex	0.000204509	DN142398_c0_g1_i2	618	S	ident	myosin heavy chain, muscle-like, partial	---	1	0.0167011	71.153	ANS(1)EVAQWR	2
Cellular Component	GO:0043234	3	protein complex	0.000204509	DN124730_c1_g1_i1	97	S	ident	---	---	0.999953	5.34446e-18	136.6	HLDS(1)VKETFAK	2
Cellular Component	GO:0043234	3	protein complex	0.000204509	DN152954_c14_g1_i2	93	S	ident	dynein heavy chain 6, axonemal-like	---	0.999766	0.00017368	53.679	MRS(1)LT(1)PIEAPQTAPSLPCDLR	3
Cellular Component	GO:0043234	3	protein complex	0.000204509	DN152954_c14_g1_i2	95	T	ident	dynein heavy chain 6, axonemal-like	---	0.999766	0.00017368	53.679	MRS(1)LT(1)PIEAPQTAPSLPCDLR	3
Cellular Component	GO:0043234	3	protein complex	0.000204509	DN150944_c1_g1_i3	185	S	ident	putative signal recognition particle receptor alpha subunit (sr-alpha)	---	0.999999	1.34691e-07	119.39	SELS(1)IDPPLKK	2
Cellular Component	GO:0043234	3	protein complex	0.000204509	DN145454_c0_g1_i1	45	S	ident	AP-2 complex subunit mu	---	1	0.00760198	47.774	HQVRS(1)PIINIAR	3
Cellular Component	GO:0043234	3	protein complex	0.000204509	DN152065_c5_g1_i1	535	T	ident	conserved oligomeric Golgi complex subunit 7-like	---	0.978245	1.98445e-10	122.46	AIFEWPS(0.022)T(0.978)PK	2
Cellular Component	GO:0043234	3	protein complex	0.000204509	DN142398_c0_g2_i1	1151	S	ident	myosin heavy chain, striated muscle-like isoform X8	---	1	1.41652e-07	92.932	MEGDLNEMEIQLS(1)HANR	3
Cellular Component	GO:0043234	3	protein complex	0.000204509	DN142795_c1_g1_i1	107	Y	ident	proteasome subunit alpha 6 (T01 family)	---	0.895159	0.00112518	86.911	Y(0.105)GY(0.895)EMPCDVLLK	2
Cellular Component	GO:0043234	3	protein complex	0.000204509	DN139674_c1_g1_i6	452	S	ident	myosin heavy chain, putative	---	1	0.00191484	80.69	NLNS(1)DLDALR	2
Cellular Component	GO:0043234	3	protein complex	0.000204509	DN139674_c1_g1_i6	590	S	ident	myosin heavy chain, putative	---	0.984368	0.00740093	82.645	GFS(0.984)T(0.016)DVFR	2
Cellular Component	GO:0043234	3	protein complex	0.000204509	DN152497_c7_g1_i1	1394	S	ident	conserved oligomeric Golgi complex subunit 8-like isoform X1	---	0.921468	0.00918231	61.48	VEVS(0.921)PS(0.079)HMK	2
Cellular Component	GO:0043234	3	protein complex	0.000204509	DN152497_c7_g1_i1	995	S	ident	conserved oligomeric Golgi complex subunit 8-like isoform X1	---	0.995758	0.00234151	78.441	KIT(1)PS(0.005)AS(0.996)PLVVR	2
Cellular Component	GO:0043234	3	protein complex	0.000204509	DN152497_c7_g1_i1	1232	S	ident	conserved oligomeric Golgi complex subunit 8-like isoform X1	---	0.937577	0.00214108	71.98	GLEPS(0.049)S(0.938)PQVT(0.014)FK	2
Cellular Component	GO:0043234	3	protein complex	0.000204509	DN152497_c7_g1_i1	991	T	ident	conserved oligomeric Golgi complex subunit 8-like isoform X1	---	0.999888	0.000176899	90.476	KIT(1)PSASPLVVR	2
Cellular Component	GO:0043234	3	protein complex	0.000204509	DN150180_c0_g1_i4	361	S	ident	---	---	0.935133	0.0101503	56.514	GPLCT(0.065)PHS(0.935)PLPVR	2
Cellular Component	GO:0030658	11	transport vesicle membrane	0.249377	DN149210_c1_g7_i2	1092	S	ident	Protein transport protein Sec24B	---	0.99997	3.75428e-17	126.07	LPPLPS(1)DDQVASLPK	2
Cellular Component	GO:0030658	11	transport vesicle membrane	0.249377	DN149210_c1_g7_i2	314	S	ident	Protein transport protein Sec24B	---	0.983324	1.45416e-75	175.69	GQHPQPQQAGS(0.983)YT(0.017)R	2
Cellular Component	GO:0030658	11	transport vesicle membrane	0.249377	DN149210_c1_g7_i2	1012	S	ident	Protein transport protein Sec24B	---	1	4.00026e-21	113.42	AAGIS(1)LHDEIVDSEPSDPHR	3
Cellular Component	GO:0030658	11	transport vesicle membrane	0.249377	DN150476_c2_g2_i2	93	S	ident	protein transport protein Sec23, putative	---	0.769359	3.86886e-05	61.111	S(0.464)S(0.516)VS(0.25)S(0.769)MPGPAADGDLPQNK	2
Cellular Component	GO:0030054	2	cell junction	0.0226097	DN152189_c6_g1_i1	2284	S	ident	Talin-2	---	0.999921	9.4054e-24	111.18	AADALVEDT(0.202)RS(0.798)LVS(1)GAGDDQNR	3
Cellular Component	GO:0030054	2	cell junction	0.0226097	DN152189_c6_g1_i1	518	S	ident	Talin-2	---	0.999656	6.32364e-25	120.54	HVITLES(1)PVS(1)VDGQSITSR	3
Cellular Component	GO:0030054	2	cell junction	0.0226097	DN152189_c6_g1_i1	2626	S	ident	Talin-2	---	0.988166	9.80613e-06	115.68	VASHQT(0.012)S(0.988)CLQMR	2
Cellular Component	GO:0030054	2	cell junction	0.0226097	DN152189_c6_g1_i1	2281	S	ident	Talin-2	---	0.797975	9.4054e-24	111.18	AADALVEDT(0.202)RS(0.798)LVS(1)GAGDDQNR	3
Cellular Component	GO:0030054	2	cell junction	0.0226097	DN152189_c6_g1_i1	607	S	ident	Talin-2	---	0.997963	0.00515005	62.469	WLDES(0.002)MGAS(0.998)QVK	2
Cellular Component	GO:0030054	2	cell junction	0.0226097	DN152189_c6_g1_i1	581	S	ident	Talin-2	---	0.773325	0.00280088	70.26	QMLDIGS(0.773)PS(0.227)ER	2
Cellular Component	GO:0030054	2	cell junction	0.0226097	DN152189_c6_g1_i1	2625	T	ident	Talin-2	---	0.943094	0.000769025	102.1	VAS(1)HQT(0.943)S(0.057)CLQMR	2
Cellular Component	GO:0030054	2	cell junction	0.0226097	DN152189_c6_g1_i1	2560	S	ident	Talin-2	---	0.852888	1.6851e-05	114.72	IAALS(0.147)S(0.853)QLLK	2
Cellular Component	GO:0030054	2	cell junction	0.0226097	DN152189_c6_g1_i1	723	S	ident	Talin-2	---	0.991865	0.00096262	85.837	TVADS(0.992)FS(0.008)ELLK	2
Cellular Component	GO:0030054	2	cell junction	0.0226097	DN152189_c6_g1_i1	521	S	ident	Talin-2	---	0.99999	6.32364e-25	120.54	HVIT(0.005)LES(0.995)PVS(1)VDGQS(0.959)IT(0.035)S(0.006)R	3
Cellular Component	GO:0030054	2	cell junction	0.0226097	DN152189_c6_g1_i1	526	S	ident	Talin-2	---	0.958662	2.33472e-10	96.351	HVIT(0.005)LES(0.995)PVS(1)VDGQS(0.959)IT(0.035)S(0.006)R	3
Cellular Component	GO:0030054	2	cell junction	0.0226097	DN152189_c6_g1_i1	2712	S	ident	Talin-2	---	0.993864	0.00824458	62.088	LGS(0.994)ET(0.006)ATLGR	2
Cellular Component	GO:0030054	2	cell junction	0.0226097	DN152189_c6_g1_i1	175	S	ident	Talin-2	---	0.840664	0.000543625	91.62	SHQT(0.001)GLS(0.841)GT(0.158)LR	2
Cellular Component	GO:0030054	2	cell junction	0.0226097	DN152189_c6_g1_i1	2622	S	ident	Talin-2	---	0.999996	8.77864e-06	115.91	VAS(1)HQT(0.943)S(0.057)CLQMR	2
Cellular Component	GO:0030054	2	cell junction	0.0226097	DN146822_c0_g2_i1	138	S	ident	putative innexin	---	0.997732	3.11278e-05	106.6	LGPELEPS(0.998)ES(0.998)EKELDGDT(0.004)LDPDDPR	3
Cellular Component	GO:0030054	2	cell junction	0.0226097	DN146822_c0_g2_i1	140	S	ident	putative innexin	---	0.997865	3.11278e-05	56.514	LGPELEPS(0.998)ES(0.998)EKELDGDT(0.004)LDPDDPR	3
Cellular Component	GO:0030054	2	cell junction	0.0226097	DN149217_c1_g1_i2	399	S	ident	Innexin unc-9	---	1	0.0061013	53.565	RQDVGLAKS(1)PEK	3
Cellular Component	GO:0030054	2	cell junction	0.0226097	DN152667_c5_g1_i1	2475	S	ident	LOW QUALITY PROTEIN: putative talin	---	0.991788	0.0003979	61.091	S(0.007)PS(0.992)PAS(0.002)PVHK	2
Cellular Component	GO:0030054	2	cell junction	0.0226097	DN152667_c5_g1_i1	2478	S	ident	LOW QUALITY PROTEIN: putative talin	---	0.999906	0.00025138	69.704	SPSPAS(1)PVHK	2
Cellular Component	GO:0030054	2	cell junction	0.0226097	DN152667_c5_g1_i1	2484	S	ident	LOW QUALITY PROTEIN: putative talin	---	0.767634	1.0826e-22	128.67	SPSPASPVHKLS(0.768)S(0.187)GT(0.046)VK	3
Cellular Component	GO:0030054	2	cell junction	0.0226097	DN149069_c1_g1_i1	109	S	ident	putative innexin	---	0.999949	5.49885e-32	142.43	HEHSSILEDS(1)S(1)DS(1)HKK	3
Cellular Component	GO:0030054	2	cell junction	0.0226097	DN149069_c1_g1_i1	106	S	ident	putative innexin	---	0.999929	5.49885e-32	142.43	HEHSSILEDS(1)S(1)DS(1)HKK	3
Cellular Component	GO:0030054	2	cell junction	0.0226097	DN149069_c1_g1_i1	101	S	ident	putative innexin	---	0.999996	7.32527e-110	191.43	HEHS(1)S(1)ILEDS(0.582)S(0.31)DS(0.109)HKK	3
Cellular Component	GO:0030054	2	cell junction	0.0226097	DN149069_c1_g1_i1	100	S	ident	putative innexin	---	0.999995	2.16576e-13	118.52	HEHS(1)S(1)ILEDS(0.582)S(0.31)DS(0.109)HKK	3
Cellular Component	GO:0030054	2	cell junction	0.0226097	DN149069_c1_g1_i1	107	S	ident	putative innexin	---	0.999929	7.32527e-110	191.43	HEHSSILEDS(1)S(1)DS(1)HKK	3
Cellular Component	GO:0030054	2	cell junction	0.0226097	DN146822_c0_g2_i2	59	S	ident	putative innexin	---	0.999853	7.28059e-09	106.6	LGPELEPS(1)ES(1)EKELEGDTLDPDDPR	3
Cellular Component	GO:0030054	2	cell junction	0.0226097	DN146822_c0_g2_i2	136	S	ident	putative innexin	---	0.94932	1.00163e-07	86.18	DFSYDPWWQY(0.019)S(0.949)Y(0.019)PPT(0.013)EDSPEK	3
Cellular Component	GO:0030054	2	cell junction	0.0226097	DN146822_c0_g2_i2	61	S	ident	putative innexin	---	0.999853	7.28059e-09	62.735	LGPELEPS(1)ES(1)EKELEGDTLDPDDPR	3
Cellular Component	GO:0030137	11	COPI-coated vesicle	0.0962711	DN151991_c4_g1_i1	1032	S	ident	Coatomer subunit beta	---	0.99994	5.79738e-11	125.5	APVS(1)PLETAPQIEL	2
Cellular Component	GO:0030137	11	COPI-coated vesicle	0.0962711	DN151991_c4_g1_i1	698	S	ident	Coatomer subunit beta	---	0.999346	0.000668716	52.227	LGRHS(0.999)LGELLDT(0.001)QDAEQK	3
Cellular Component	GO:0030137	11	COPI-coated vesicle	0.0962711	DN145511_c0_g1_i1	355	S	ident	putative coatomer gamma subunit	---	0.78364	0.00617527	56.527	T(0.001)GS(0.005)ES(0.784)S(0.21)VDNLLK	2
Cellular Component	GO:0030016	9	myofibril	0.00266301	DN147093_c5_g3_i1	183	S	ident	troponin I	---	0.821685	0.0167625	68.044	MFDAAKS(0.822)PT(0.178)GQ	2
Cellular Component	GO:0030016	9	myofibril	0.00266301	DN142215_c1_g4_i1	186	S	ident	troponin T, skeletal muscle isoform X5	---	1	8.88888e-06	103.88	RKPLS(1)IDNLGEQQLR	3
Cellular Component	GO:0030016	9	myofibril	0.00266301	DN148561_c0_g2_i6	160	S	ident	Troponin I 4	---	0.991872	0.00121663	77.279	KVS(0.992)KT(0.008)ENMAR	3
Cellular Component	GO:0030016	9	myofibril	0.00266301	DN148561_c0_g2_i6	54	S	ident	Troponin I 4	---	1	0.00466825	77.185	KGLGGLS(1)PEK	2
Cellular Component	GO:0030660	11	Golgi-associated vesicle membrane	0.150494	DN151991_c4_g1_i1	1032	S	ident	Coatomer subunit beta	---	0.99994	5.79738e-11	125.5	APVS(1)PLETAPQIEL	2
Cellular Component	GO:0030660	11	Golgi-associated vesicle membrane	0.150494	DN151991_c4_g1_i1	698	S	ident	Coatomer subunit beta	---	0.999346	0.000668716	52.227	LGRHS(0.999)LGELLDT(0.001)QDAEQK	3
Cellular Component	GO:0030660	11	Golgi-associated vesicle membrane	0.150494	DN145511_c0_g1_i1	355	S	ident	putative coatomer gamma subunit	---	0.78364	0.00617527	56.527	T(0.001)GS(0.005)ES(0.784)S(0.21)VDNLLK	2
Cellular Component	GO:0099512	4	supramolecular fiber	0.00843827	DN144487_c7_g1_i1	22	S	ident	LOW QUALITY PROTEIN: keratin, type II cytoskeletal 6A-like, partial	---	0.980136	1.38944e-06	92.098	TFGGT(0.004)AAPS(0.98)FPS(0.013)PS(0.003)FPR	2
Cellular Component	GO:0099512	4	supramolecular fiber	0.00843827	DN144487_c7_g1_i1	25	S	ident	LOW QUALITY PROTEIN: keratin, type II cytoskeletal 6A-like, partial	---	0.90511	4.7419e-45	152.13	TFGGTAAPS(0.002)FPS(0.905)PS(0.093)FPR	2
Cellular Component	GO:0099512	4	supramolecular fiber	0.00843827	DN147383_c0_g2_i1	5	S	ident	tubulin alpha-8 chain isoform X2	---	0.999948	0.0176067	73.435	ERLS(1)VDYGK	2
Cellular Component	GO:0099512	4	supramolecular fiber	0.00843827	DN148344_c0_g1_i2	231	S	ident	putative intermediate filament proteins	---	0.997078	0.00720847	69.275	IS(0.002)S(0.997)LS(0.001)PQR	2
Cellular Component	GO:0099512	4	supramolecular fiber	0.00843827	DN146037_c1_g3_i1	170	S	ident	tubulin alpha-8 chain isoform X2	---	1	1.7954e-13	131.18	S(1)IQFVDWCPTGFK	2
Cellular Component	GO:0099512	4	supramolecular fiber	0.00843827	DN147093_c5_g3_i1	183	S	ident	troponin I	---	0.821685	0.0167625	68.044	MFDAAKS(0.822)PT(0.178)GQ	2
Cellular Component	GO:0099512	4	supramolecular fiber	0.00843827	DN145123_c0_g1_i2	52	S	ident	lamin, putative	---	0.999991	7.11083e-05	109.14	ERS(1)AS(1)PLNITR	2
Cellular Component	GO:0099512	4	supramolecular fiber	0.00843827	DN145123_c0_g1_i2	50	S	ident	lamin, putative	---	1	7.11083e-05	109.14	ERS(1)AS(1)PLNITR	2
Cellular Component	GO:0099512	4	supramolecular fiber	0.00843827	DN145123_c0_g1_i2	266	S	ident	lamin, putative	---	1	0.00218135	84.479	LADELLS(1)FR	2
Cellular Component	GO:0099512	4	supramolecular fiber	0.00843827	DN145123_c0_g1_i2	31	S	ident	lamin, putative	---	0.994313	0.00507214	59.673	SHVS(0.994)VS(0.205)S(0.745)EFS(0.056)R	2
Cellular Component	GO:0099512	4	supramolecular fiber	0.00843827	DN145123_c0_g1_i2	410	S	ident	lamin, putative	---	1	0.00855456	79.148	LNIQS(1)PQR	2
Cellular Component	GO:0099512	4	supramolecular fiber	0.00843827	DN142660_c2_g1_i1	456	S	ident	lamin-B2-like isoform X1	---	0.998455	0.000357818	92.38	LRLS(1)PS(0.998)PS(0.001)SQK	2
Cellular Component	GO:0099512	4	supramolecular fiber	0.00843827	DN142660_c2_g1_i1	454	S	ident	lamin-B2-like isoform X1	---	0.99996	6.25936e-60	169.8	LRLS(1)PS(0.998)PS(0.001)SQK	2
Cellular Component	GO:0099512	4	supramolecular fiber	0.00843827	DN141650_c4_g7_i2	1109	S	ident	---	---	0.994924	0.00044575	82.265	LS(0.005)KQS(0.995)PNEGGFDQYIK	2
Cellular Component	GO:0099512	4	supramolecular fiber	0.00843827	DN143508_c2_g4_i2	76	S	ident	tubulin alpha chain-like	---	0.998682	6.67715e-89	176.86	TIGGGDDS(0.999)FNT(0.001)FFSETGSGK	2
Cellular Component	GO:0099512	4	supramolecular fiber	0.00843827	DN143508_c2_g4_i2	86	S	ident	tubulin alpha chain-like	---	0.998432	0	294.47	TIGGGDDSFNTFFSET(0.002)GS(0.998)GK	2
Cellular Component	GO:0099512	4	supramolecular fiber	0.00843827	DN142215_c1_g4_i1	186	S	ident	troponin T, skeletal muscle isoform X5	---	1	8.88888e-06	103.88	RKPLS(1)IDNLGEQQLR	3
Cellular Component	GO:0099512	4	supramolecular fiber	0.00843827	DN148561_c0_g2_i6	160	S	ident	Troponin I 4	---	0.991872	0.00121663	77.279	KVS(0.992)KT(0.008)ENMAR	3
Cellular Component	GO:0099512	4	supramolecular fiber	0.00843827	DN148561_c0_g2_i6	54	S	ident	Troponin I 4	---	1	0.00466825	77.185	KGLGGLS(1)PEK	2
Cellular Component	GO:0030120	12	vesicle coat	0.0591707	DN149210_c1_g7_i2	1092	S	ident	Protein transport protein Sec24B	---	0.99997	3.75428e-17	126.07	LPPLPS(1)DDQVASLPK	2
Cellular Component	GO:0030120	12	vesicle coat	0.0591707	DN149210_c1_g7_i2	314	S	ident	Protein transport protein Sec24B	---	0.983324	1.45416e-75	175.69	GQHPQPQQAGS(0.983)YT(0.017)R	2
Cellular Component	GO:0030120	12	vesicle coat	0.0591707	DN149210_c1_g7_i2	1012	S	ident	Protein transport protein Sec24B	---	1	4.00026e-21	113.42	AAGIS(1)LHDEIVDSEPSDPHR	3
Cellular Component	GO:0030120	12	vesicle coat	0.0591707	DN151991_c4_g1_i1	1032	S	ident	Coatomer subunit beta	---	0.99994	5.79738e-11	125.5	APVS(1)PLETAPQIEL	2
Cellular Component	GO:0030120	12	vesicle coat	0.0591707	DN151991_c4_g1_i1	698	S	ident	Coatomer subunit beta	---	0.999346	0.000668716	52.227	LGRHS(0.999)LGELLDT(0.001)QDAEQK	3
Cellular Component	GO:0030120	12	vesicle coat	0.0591707	DN150476_c2_g2_i2	93	S	ident	protein transport protein Sec23, putative	---	0.769359	3.86886e-05	61.111	S(0.464)S(0.516)VS(0.25)S(0.769)MPGPAADGDLPQNK	2
Cellular Component	GO:0030120	12	vesicle coat	0.0591707	DN145511_c0_g1_i1	355	S	ident	putative coatomer gamma subunit	---	0.78364	0.00617527	56.527	T(0.001)GS(0.005)ES(0.784)S(0.21)VDNLLK	2
Cellular Component	GO:0005911	3	cell-cell junction	0.0882761	DN146822_c0_g2_i1	138	S	ident	putative innexin	---	0.997732	3.11278e-05	106.6	LGPELEPS(0.998)ES(0.998)EKELDGDT(0.004)LDPDDPR	3
Cellular Component	GO:0005911	3	cell-cell junction	0.0882761	DN146822_c0_g2_i1	140	S	ident	putative innexin	---	0.997865	3.11278e-05	56.514	LGPELEPS(0.998)ES(0.998)EKELDGDT(0.004)LDPDDPR	3
Cellular Component	GO:0005911	3	cell-cell junction	0.0882761	DN149217_c1_g1_i2	399	S	ident	Innexin unc-9	---	1	0.0061013	53.565	RQDVGLAKS(1)PEK	3
Cellular Component	GO:0005911	3	cell-cell junction	0.0882761	DN149069_c1_g1_i1	109	S	ident	putative innexin	---	0.999949	5.49885e-32	142.43	HEHSSILEDS(1)S(1)DS(1)HKK	3
Cellular Component	GO:0005911	3	cell-cell junction	0.0882761	DN149069_c1_g1_i1	106	S	ident	putative innexin	---	0.999929	5.49885e-32	142.43	HEHSSILEDS(1)S(1)DS(1)HKK	3
Cellular Component	GO:0005911	3	cell-cell junction	0.0882761	DN149069_c1_g1_i1	101	S	ident	putative innexin	---	0.999996	7.32527e-110	191.43	HEHS(1)S(1)ILEDS(0.582)S(0.31)DS(0.109)HKK	3
Cellular Component	GO:0005911	3	cell-cell junction	0.0882761	DN149069_c1_g1_i1	100	S	ident	putative innexin	---	0.999995	2.16576e-13	118.52	HEHS(1)S(1)ILEDS(0.582)S(0.31)DS(0.109)HKK	3
Cellular Component	GO:0005911	3	cell-cell junction	0.0882761	DN149069_c1_g1_i1	107	S	ident	putative innexin	---	0.999929	7.32527e-110	191.43	HEHSSILEDS(1)S(1)DS(1)HKK	3
Cellular Component	GO:0005911	3	cell-cell junction	0.0882761	DN146822_c0_g2_i2	59	S	ident	putative innexin	---	0.999853	7.28059e-09	106.6	LGPELEPS(1)ES(1)EKELEGDTLDPDDPR	3
Cellular Component	GO:0005911	3	cell-cell junction	0.0882761	DN146822_c0_g2_i2	136	S	ident	putative innexin	---	0.94932	1.00163e-07	86.18	DFSYDPWWQY(0.019)S(0.949)Y(0.019)PPT(0.013)EDSPEK	3
Cellular Component	GO:0005911	3	cell-cell junction	0.0882761	DN146822_c0_g2_i2	61	S	ident	putative innexin	---	0.999853	7.28059e-09	62.735	LGPELEPS(1)ES(1)EKELEGDTLDPDDPR	3
Cellular Component	GO:1903293	4	phosphatase complex	0.131779	DN151267_c4_g2_i2	56	S	ident	serine/threonine-protein phosphatase 2A 56 kDa regulatory subunit gamma isoform-like isoform X2[Aplysia californica]	---	0.970594	1.94775e-19	135.29	RHS(1)S(0.971)S(0.03)IYNVSQDR	2
Cellular Component	GO:1903293	4	phosphatase complex	0.131779	DN151267_c4_g2_i2	57	S	ident	serine/threonine-protein phosphatase 2A 56 kDa regulatory subunit gamma isoform-like isoform X2[Aplysia californica]	---	0.850924	1.88e-27	145.17	RHS(0.998)S(0.151)S(0.851)IYNVSQDR	2
Cellular Component	GO:1903293	4	phosphatase complex	0.131779	DN151267_c4_g2_i2	55	S	ident	serine/threonine-protein phosphatase 2A 56 kDa regulatory subunit gamma isoform-like isoform X2[Aplysia californica]	---	0.999884	1.88e-27	145.17	RHS(1)S(0.947)S(0.053)IYNVSQDR	2
Cellular Component	GO:1903293	4	phosphatase complex	0.131779	DN137428_c0_g1_i3	152	S	ident	putative protein phosphatase pp2a regulatory subunit B	---	0.877805	2.50449e-125	202.96	EMTNMNFPT(0.03)ES(0.878)GS(0.092)R	2
Cellular Component	GO:0030662	11	coated vesicle membrane	0.0591707	DN149210_c1_g7_i2	1092	S	ident	Protein transport protein Sec24B	---	0.99997	3.75428e-17	126.07	LPPLPS(1)DDQVASLPK	2
Cellular Component	GO:0030662	11	coated vesicle membrane	0.0591707	DN149210_c1_g7_i2	314	S	ident	Protein transport protein Sec24B	---	0.983324	1.45416e-75	175.69	GQHPQPQQAGS(0.983)YT(0.017)R	2
Cellular Component	GO:0030662	11	coated vesicle membrane	0.0591707	DN149210_c1_g7_i2	1012	S	ident	Protein transport protein Sec24B	---	1	4.00026e-21	113.42	AAGIS(1)LHDEIVDSEPSDPHR	3
Cellular Component	GO:0030662	11	coated vesicle membrane	0.0591707	DN151991_c4_g1_i1	1032	S	ident	Coatomer subunit beta	---	0.99994	5.79738e-11	125.5	APVS(1)PLETAPQIEL	2
Cellular Component	GO:0030662	11	coated vesicle membrane	0.0591707	DN151991_c4_g1_i1	698	S	ident	Coatomer subunit beta	---	0.999346	0.000668716	52.227	LGRHS(0.999)LGELLDT(0.001)QDAEQK	3
Cellular Component	GO:0030662	11	coated vesicle membrane	0.0591707	DN150476_c2_g2_i2	93	S	ident	protein transport protein Sec23, putative	---	0.769359	3.86886e-05	61.111	S(0.464)S(0.516)VS(0.25)S(0.769)MPGPAADGDLPQNK	2
Cellular Component	GO:0030662	11	coated vesicle membrane	0.0591707	DN145511_c0_g1_i1	355	S	ident	putative coatomer gamma subunit	---	0.78364	0.00617527	56.527	T(0.001)GS(0.005)ES(0.784)S(0.21)VDNLLK	2
Cellular Component	GO:0005861	12	troponin complex	0.00266301	DN147093_c5_g3_i1	183	S	ident	troponin I	---	0.821685	0.0167625	68.044	MFDAAKS(0.822)PT(0.178)GQ	2
Cellular Component	GO:0005861	12	troponin complex	0.00266301	DN142215_c1_g4_i1	186	S	ident	troponin T, skeletal muscle isoform X5	---	1	8.88888e-06	103.88	RKPLS(1)IDNLGEQQLR	3
Cellular Component	GO:0005861	12	troponin complex	0.00266301	DN148561_c0_g2_i6	160	S	ident	Troponin I 4	---	0.991872	0.00121663	77.279	KVS(0.992)KT(0.008)ENMAR	3
Cellular Component	GO:0005861	12	troponin complex	0.00266301	DN148561_c0_g2_i6	54	S	ident	Troponin I 4	---	1	0.00466825	77.185	KGLGGLS(1)PEK	2
Cellular Component	GO:0005856	8	cytoskeleton	3.28755e-11	DN151416_c5_g2_i2	448	S	ident	Band 4.1-like protein 3	---	0.999999	0.00191675	84.753	KPS(1)VLPEFSGR	2
Cellular Component	GO:0005856	8	cytoskeleton	3.28755e-11	DN152936_c10_g1_i1	1049	S	ident	dynein heavy chain 5, axonemal-like	---	0.999969	4.72903e-05	104.88	ILS(1)ANHVPSSHVK	2
Cellular Component	GO:0005856	8	cytoskeleton	3.28755e-11	DN147856_c0_g1_i3	183	S	ident	FERM domain-containing protein 5	---	0.811752	0.00112181	101.04	RT(0.188)S(0.812)LMVPNFDK	2
Cellular Component	GO:0005856	8	cytoskeleton	3.28755e-11	DN151189_c5_g1_i2	891	S	ident	Paramyosin	---	0.999506	6.41791e-83	179.69	EGS(0.356)T(0.64)FS(0.004)LAS(1)NDTYFPSR	2
Cellular Component	GO:0005856	8	cytoskeleton	3.28755e-11	DN151189_c5_g1_i2	885	S	ident	Paramyosin	---	0.935403	1.08976e-35	143.74	EGS(0.935)T(0.063)FS(0.001)LAS(0.982)NDT(0.018)YFPSR	2
Cellular Component	GO:0005856	8	cytoskeleton	3.28755e-11	DN151189_c5_g1_i2	299	S	ident	Paramyosin	---	1	1.69292e-145	213.69	EMS(1)ELQAEMDELKR	2
Cellular Component	GO:0005856	8	cytoskeleton	3.28755e-11	DN147981_c0_g1_i3	164	S	ident	putative vinculin	---	0.996239	0.002172	79.492	S(0.004)FS(0.996)ELAEFVK	2
Cellular Component	GO:0005856	8	cytoskeleton	3.28755e-11	DN145123_c0_g1_i2	52	S	ident	lamin, putative	---	0.999991	7.11083e-05	109.14	ERS(1)AS(1)PLNITR	2
Cellular Component	GO:0005856	8	cytoskeleton	3.28755e-11	DN145123_c0_g1_i2	50	S	ident	lamin, putative	---	1	7.11083e-05	109.14	ERS(1)AS(1)PLNITR	2
Cellular Component	GO:0005856	8	cytoskeleton	3.28755e-11	DN145123_c0_g1_i2	266	S	ident	lamin, putative	---	1	0.00218135	84.479	LADELLS(1)FR	2
Cellular Component	GO:0005856	8	cytoskeleton	3.28755e-11	DN145123_c0_g1_i2	31	S	ident	lamin, putative	---	0.994313	0.00507214	59.673	SHVS(0.994)VS(0.205)S(0.745)EFS(0.056)R	2
Cellular Component	GO:0005856	8	cytoskeleton	3.28755e-11	DN145123_c0_g1_i2	410	S	ident	lamin, putative	---	1	0.00855456	79.148	LNIQS(1)PQR	2
Cellular Component	GO:0005856	8	cytoskeleton	3.28755e-11	DN142660_c2_g1_i1	456	S	ident	lamin-B2-like isoform X1	---	0.998455	0.000357818	92.38	LRLS(1)PS(0.998)PS(0.001)SQK	2
Cellular Component	GO:0005856	8	cytoskeleton	3.28755e-11	DN142660_c2_g1_i1	454	S	ident	lamin-B2-like isoform X1	---	0.99996	6.25936e-60	169.8	LRLS(1)PS(0.998)PS(0.001)SQK	2
Cellular Component	GO:0005856	8	cytoskeleton	3.28755e-11	DN150649_c3_g1_i1	449	S	ident	putative inhibitor of apoptosis 1, diap1	---	1	9.36102e-118	159.5	HLS(1)LDMTAEK	2
Cellular Component	GO:0005856	8	cytoskeleton	3.28755e-11	DN151019_c0_g2_i1	98	S	ident	LOW QUALITY PROTEIN: unconventional myosin-XV-like	---	0.927256	0.000391515	60.133	WGT(0.073)S(0.927)MPEDDYVADGTWSR	2
Cellular Component	GO:0005856	8	cytoskeleton	3.28755e-11	DN138392_c0_g1_i1	88	S	ident	band 4.1-like protein 5 isoform X2	---	1	4.0873e-06	93.851	GKS(1)DQAANLPNTYTR	2
Cellular Component	GO:0005856	8	cytoskeleton	3.28755e-11	DN147093_c5_g3_i1	183	S	ident	troponin I	---	0.821685	0.0167625	68.044	MFDAAKS(0.822)PT(0.178)GQ	2
Cellular Component	GO:0005856	8	cytoskeleton	3.28755e-11	DN141650_c4_g7_i2	1109	S	ident	---	---	0.994924	0.00044575	82.265	LS(0.005)KQS(0.995)PNEGGFDQYIK	2
Cellular Component	GO:0005856	8	cytoskeleton	3.28755e-11	DN137492_c0_g1_i1	66	Y	ident	dynein light chain 2, cytoplasmic	---	0.973791	7.27624e-56	130.56	HFGS(0.026)Y(0.974)VTHETR	3
Cellular Component	GO:0005856	8	cytoskeleton	3.28755e-11	DN152243_c17_g1_i3	1709	S	ident	myosin heavy chain, putative	---	0.947543	3.38564e-13	122.44	ASEMAAQVAS(0.948)LS(0.052)ALK	2
Cellular Component	GO:0005856	8	cytoskeleton	3.28755e-11	DN152243_c17_g1_i3	1941	S	ident	myosin heavy chain, putative	---	1	0.000284499	92.265	KLMS(1)S(1)VAPEED	2
Cellular Component	GO:0005856	8	cytoskeleton	3.28755e-11	DN152243_c17_g1_i3	1914	S	ident	myosin heavy chain, putative	---	0.959755	0.000700403	89.663	NRS(0.041)S(0.96)VS(1)VAR	2
Cellular Component	GO:0005856	8	cytoskeleton	3.28755e-11	DN152243_c17_g1_i3	1465	S	ident	myosin heavy chain, putative	---	0.975482	0.00926166	63.184	GLS(0.975)T(0.025)DVFR	2
Cellular Component	GO:0005856	8	cytoskeleton	3.28755e-11	DN152243_c17_g1_i3	1583	S	ident	myosin heavy chain, putative	---	0.999999	1.77341e-28	147.09	AIES(1)MQASLEAETK	2
Cellular Component	GO:0005856	8	cytoskeleton	3.28755e-11	DN152243_c17_g1_i3	1243	S	ident	myosin heavy chain, putative	---	0.999978	9.80613e-06	115.68	ALES(1)QISEVTAK	2
Cellular Component	GO:0005856	8	cytoskeleton	3.28755e-11	DN152243_c17_g1_i3	1553	S	ident	myosin heavy chain, putative	---	1	0.00275621	81.92	AALELS(1)QVR	2
Cellular Component	GO:0005856	8	cytoskeleton	3.28755e-11	DN152243_c17_g1_i3	1916	S	ident	myosin heavy chain, putative	---	0.999831	0.000700403	89.663	NRS(0.046)S(0.954)VS(1)VAR	2
Cellular Component	GO:0005856	8	cytoskeleton	3.28755e-11	DN152243_c17_g1_i3	1942	S	ident	myosin heavy chain, putative	---	1	0.000284499	92.265	KLMS(1)S(1)VAPEED	2
Cellular Component	GO:0005856	8	cytoskeleton	3.28755e-11	DN152243_c17_g1_i3	1246	S	ident	myosin heavy chain, putative	---	0.995664	1.481e-08	124.25	ALESQIS(0.996)EVT(0.004)AK	2
Cellular Component	GO:0005856	8	cytoskeleton	3.28755e-11	DN152243_c17_g1_i3	1711	S	ident	myosin heavy chain, putative	---	0.881804	1.45963e-06	90.581	ASEMAAQVAS(0.118)LS(0.882)ALK	2
Cellular Component	GO:0005856	8	cytoskeleton	3.28755e-11	DN152243_c17_g1_i3	1924	T	ident	myosin heavy chain, putative	---	1	2.01899e-23	137.12	GVS(1)MT(1)PGAAMNSNASR	2
Cellular Component	GO:0005856	8	cytoskeleton	3.28755e-11	DN152243_c17_g1_i3	1922	S	ident	myosin heavy chain, putative	---	1	1.52269e-31	145.88	GVS(1)MT(1)PGAAMNSNASR	2
Cellular Component	GO:0005856	8	cytoskeleton	3.28755e-11	DN148103_c0_g2_i2	78	S	ident	putative cytoplasmic dynein intermediate chain 2, (dhic-2)	---	0.96416	2.31711e-68	168.64	S(0.005)AS(0.964)T(0.031)PAFSSKPETHDRPK	3
Cellular Component	GO:0005856	8	cytoskeleton	3.28755e-11	DN148103_c0_g2_i2	195	S	ident	putative cytoplasmic dynein intermediate chain 2, (dhic-2)	---	1	0.00272156	65.374	FFRPES(1)PPRPPAR	3
Cellular Component	GO:0005856	8	cytoskeleton	3.28755e-11	DN148561_c0_g2_i6	160	S	ident	Troponin I 4	---	0.991872	0.00121663	77.279	KVS(0.992)KT(0.008)ENMAR	3
Cellular Component	GO:0005856	8	cytoskeleton	3.28755e-11	DN148561_c0_g2_i6	54	S	ident	Troponin I 4	---	1	0.00466825	77.185	KGLGGLS(1)PEK	2
Cellular Component	GO:0005856	8	cytoskeleton	3.28755e-11	DN149561_c5_g1_i1	476	S	ident	putative paramyosin	---	0.999908	8.16246e-05	108.66	YQSSQS(1)ALAHLK	2
Cellular Component	GO:0005856	8	cytoskeleton	3.28755e-11	DN149561_c5_g1_i1	219	S	ident	putative paramyosin	---	1	0.00159191	62.658	IKS(1)ALEAQVDDLKR	3
Cellular Component	GO:0005856	8	cytoskeleton	3.28755e-11	DN149561_c5_g1_i1	275	S	ident	putative paramyosin	---	1	0.00134345	75.682	NQVS(1)KFNADMAALK	2
Cellular Component	GO:0005856	8	cytoskeleton	3.28755e-11	DN149561_c5_g1_i1	837	T	ident	putative paramyosin	---	0.85997	0.0123625	42.843	RT(0.14)T(0.86)IGPGLR	3
Cellular Component	GO:0005856	8	cytoskeleton	3.28755e-11	DN149561_c5_g1_i1	473	S	ident	putative paramyosin	---	0.999209	4.49392e-08	120.7	YQS(0.999)S(0.001)QSALAHLK	2
Cellular Component	GO:0005856	8	cytoskeleton	3.28755e-11	DN144912_c1_g1_i1	67	S	ident	---	---	1	0.00937898	71.279	LRES(1)VLPDPEIR	2
Cellular Component	GO:0005856	8	cytoskeleton	3.28755e-11	DN146605_c0_g4_i2	2	S	ident	Actin-related protein 2/3 complex subunit 3	---	1	3.20824e-61	169.64	S(1)QCYHSQFTDAPR	2
Cellular Component	GO:0005856	8	cytoskeleton	3.28755e-11	DN144487_c7_g1_i1	22	S	ident	LOW QUALITY PROTEIN: keratin, type II cytoskeletal 6A-like, partial	---	0.980136	1.38944e-06	92.098	TFGGT(0.004)AAPS(0.98)FPS(0.013)PS(0.003)FPR	2
Cellular Component	GO:0005856	8	cytoskeleton	3.28755e-11	DN144487_c7_g1_i1	25	S	ident	LOW QUALITY PROTEIN: keratin, type II cytoskeletal 6A-like, partial	---	0.90511	4.7419e-45	152.13	TFGGTAAPS(0.002)FPS(0.905)PS(0.093)FPR	2
Cellular Component	GO:0005856	8	cytoskeleton	3.28755e-11	DN143027_c0_g2_i1	21	Y	ident	putative tegumental protein Sm 20.8	---	1	7.23861e-23	113.93	GY(1)ITLADLEK	2
Cellular Component	GO:0005856	8	cytoskeleton	3.28755e-11	DN152922_c4_g1_i3	2955	T	ident	calponin homolog, putative	---	0.997683	0.0161132	58.079	EVPT(0.998)PPS(0.002)S(0.001)SATSLLR	2
Cellular Component	GO:0005856	8	cytoskeleton	3.28755e-11	DN152922_c4_g1_i3	2569	S	ident	calponin homolog, putative	---	1	0.0135961	42.059	ADLRAS(1)AEIHDIK	3
Cellular Component	GO:0005856	8	cytoskeleton	3.28755e-11	DN152922_c4_g1_i3	3759	S	ident	calponin homolog, putative	---	0.974577	6.05715e-05	77.795	LS(0.025)GS(0.975)PVTEGATSPVR	2
Cellular Component	GO:0005856	8	cytoskeleton	3.28755e-11	DN152667_c5_g1_i1	2475	S	ident	LOW QUALITY PROTEIN: putative talin	---	0.991788	0.0003979	61.091	S(0.007)PS(0.992)PAS(0.002)PVHK	2
Cellular Component	GO:0005856	8	cytoskeleton	3.28755e-11	DN152667_c5_g1_i1	2478	S	ident	LOW QUALITY PROTEIN: putative talin	---	0.999906	0.00025138	69.704	SPSPAS(1)PVHK	2
Cellular Component	GO:0005856	8	cytoskeleton	3.28755e-11	DN152667_c5_g1_i1	2484	S	ident	LOW QUALITY PROTEIN: putative talin	---	0.767634	1.0826e-22	128.67	SPSPASPVHKLS(0.768)S(0.187)GT(0.046)VK	3
Cellular Component	GO:0005856	8	cytoskeleton	3.28755e-11	DN146583_c0_g1_i1	382	S	ident	microtubule-actin cross-linking factor 1-like isoform X7	---	0.987202	9.11746e-57	162.44	S(0.006)S(0.006)S(0.987)VGSSSSYSVSPAHAR	2
Cellular Component	GO:0005856	8	cytoskeleton	3.28755e-11	DN146583_c0_g1_i1	26	T	ident	microtubule-actin cross-linking factor 1-like isoform X7	---	1	2.7077e-05	116.51	KQIT(1)VEELVR	2
Cellular Component	GO:0005856	8	cytoskeleton	3.28755e-11	DN142508_c1_g1_i3	29	S	ident	moesin/ezrin/radixin homolog 1, partial	---	1	0.000189642	95.751	S(1)APGQQLFDQVVR	2
Cellular Component	GO:0005856	8	cytoskeleton	3.28755e-11	DN142398_c0_g1_i3	728	S	ident	myosin heavy chain, muscle-like, partial	---	0.931185	0.00814638	66.19	S(0.931)LS(0.057)T(0.012)ELFK	2
Cellular Component	GO:0005856	8	cytoskeleton	3.28755e-11	DN142398_c0_g1_i3	851	S	ident	myosin heavy chain, muscle-like, partial	---	0.847776	4.89591e-38	155.1	VVESMQS(0.848)T(0.152)LDAEIR	2
Cellular Component	GO:0005856	8	cytoskeleton	3.28755e-11	DN142398_c0_g1_i3	551	S	ident	myosin heavy chain, muscle-like, partial	---	0.998348	0.00313239	80.245	DSLIS(0.998)QLS(0.002)R	2
Cellular Component	GO:0005856	8	cytoskeleton	3.28755e-11	DN142398_c0_g1_i3	554	S	ident	myosin heavy chain, muscle-like, partial	---	0.992473	0.00751266	64.121	DSLIS(0.008)QLS(0.992)R	2
Cellular Component	GO:0005856	8	cytoskeleton	3.28755e-11	DN142398_c0_g1_i3	489	S	ident	myosin heavy chain, muscle-like, partial	---	0.973905	5.59286e-148	212.85	MEIDDLASNMES(0.974)VS(0.026)K	2
Cellular Component	GO:0005856	8	cytoskeleton	3.28755e-11	DN142398_c0_g1_i3	749	T	ident	myosin heavy chain, muscle-like, partial	---	0.997626	0.00986001	40.432	NAY(0.001)EES(0.002)LDHLET(0.998)LKR	3
Cellular Component	GO:0005856	8	cytoskeleton	3.28755e-11	DN142398_c0_g1_i3	491	S	ident	myosin heavy chain, muscle-like, partial	---	0.993648	1.20586e-169	220.03	MEIDDLASNMES(0.006)VS(0.994)K	2
Cellular Component	GO:0005856	8	cytoskeleton	3.28755e-11	DN150747_c0_g3_i1	592	S	ident	Band 4.1-like protein 2	---	0.999718	0.000400767	80.585	AGLQY(0.004)S(0.046)S(0.95)MHS(1)LNR	2
Cellular Component	GO:0005856	8	cytoskeleton	3.28755e-11	DN150747_c0_g3_i1	182	T	ident	Band 4.1-like protein 2	---	0.962142	8.60465e-13	87.704	FWTPDVGVGQDDES(0.013)QRPPT(0.962)PS(0.023)GDQT(0.002)K	3
Cellular Component	GO:0005856	8	cytoskeleton	3.28755e-11	DN150747_c0_g3_i1	589	S	ident	Band 4.1-like protein 2	---	0.949898	0.000400767	80.585	AGLQY(0.004)S(0.046)S(0.95)MHS(1)LNR	2
Cellular Component	GO:0005856	8	cytoskeleton	3.28755e-11	DN146459_c0_g3_i1	577	S	ident	---	---	0.825409	0.00824458	62.088	LIS(0.171)S(0.825)VNES(0.002)T(0.002)R	2
Cellular Component	GO:0005856	8	cytoskeleton	3.28755e-11	DN133355_c0_g1_i1	45	S	ident	---	---	0.998342	0.00894968	57.788	GVS(0.998)LS(0.002)ELTSTVK	2
Cellular Component	GO:0005856	8	cytoskeleton	3.28755e-11	DN152538_c9_g1_i1	1561	S	ident	putative 4.1 G protein	---	0.995448	3.01209e-24	114.54	LAGS(0.995)S(0.008)S(0.163)S(0.834)LIGFK	2
Cellular Component	GO:0005856	8	cytoskeleton	3.28755e-11	DN152538_c9_g1_i1	777	S	ident	putative 4.1 G protein	---	0.960951	1.30005e-51	161.55	RS(0.039)S(0.961)LSTAADLANACR	2
Cellular Component	GO:0005856	8	cytoskeleton	3.28755e-11	DN152538_c9_g1_i1	1564	S	ident	putative 4.1 G protein	---	0.969848	3.01209e-24	114.54	LAGS(0.969)S(0.03)S(0.031)S(0.97)LIGFK	2
Cellular Component	GO:0005856	8	cytoskeleton	3.28755e-11	DN148344_c0_g1_i2	231	S	ident	putative intermediate filament proteins	---	0.997078	0.00720847	69.275	IS(0.002)S(0.997)LS(0.001)PQR	2
Cellular Component	GO:0005856	8	cytoskeleton	3.28755e-11	DN149224_c2_g1_i6	197	T	ident	---	---	0.960528	0.0112731	72.891	MT(0.961)IPPLT(0.034)PT(0.006)LPR	2
Cellular Component	GO:0005856	8	cytoskeleton	3.28755e-11	DN149224_c2_g1_i6	75	S	ident	---	---	0.999663	1.40744e-06	84.581	RTEEHLS(1)PPDYSYPR	3
Cellular Component	GO:0005856	8	cytoskeleton	3.28755e-11	DN149224_c2_g1_i6	554	S	ident	---	---	0.946436	3.8158e-69	150.82	TNITQESAWSMQS(0.003)PGS(0.946)VT(0.05)HGEVTR	3
Cellular Component	GO:0005856	8	cytoskeleton	3.28755e-11	DN149224_c2_g1_i6	7	S	ident	---	---	0.975913	2.5019e-44	130.72	TTT(0.024)S(0.976)LVGDDEWLK	2
Cellular Component	GO:0005856	8	cytoskeleton	3.28755e-11	DN149224_c2_g1_i6	122	S	ident	---	---	0.976614	0.0128179	69.721	RS(0.022)S(0.977)VS(0.001)NVR	2
Cellular Component	GO:0005856	8	cytoskeleton	3.28755e-11	DN149224_c2_g1_i6	146	T	ident	---	---	1	3.60688e-07	118.19	GNT(1)LIVETPTVR	2
Cellular Component	GO:0005856	8	cytoskeleton	3.28755e-11	DN149224_c2_g1_i6	202	T	ident	---	---	0.971648	0.00116882	79.614	MTIPPLT(0.972)PT(0.028)LPR	3
Cellular Component	GO:0005856	8	cytoskeleton	3.28755e-11	DN149224_c2_g1_i6	151	T	ident	---	---	0.906251	1.05393e-11	128.06	GNTLIVET(0.906)PT(0.094)VR	2
Cellular Component	GO:0005856	8	cytoskeleton	3.28755e-11	DN149224_c2_g1_i6	216	S	ident	---	---	0.992575	0	280.93	S(0.007)YS(0.993)ADLMQNEVDYQYATGR	2
Cellular Component	GO:0005856	8	cytoskeleton	3.28755e-11	DN152569_c10_g1_i1	747	S	ident	unconventional myosin-XVIIIa isoform X2	---	0.99872	0.00545174	82.515	S(0.001)KS(0.999)VVEATMR	2
Cellular Component	GO:0005856	8	cytoskeleton	3.28755e-11	DN146037_c1_g3_i1	170	S	ident	tubulin alpha-8 chain isoform X2	---	1	1.7954e-13	131.18	S(1)IQFVDWCPTGFK	2
Cellular Component	GO:0005856	8	cytoskeleton	3.28755e-11	DN152271_c9_g1_i2	1095	S	ident	Band 4.1-like protein 3	---	0.999999	0.000163454	71.376	KQS(0.473)HS(0.527)LPQEAEIS(1)R	3
Cellular Component	GO:0005856	8	cytoskeleton	3.28755e-11	DN152271_c9_g1_i2	578	T	ident	Band 4.1-like protein 3	---	0.844139	1.0997e-05	64.502	RES(0.156)RPIET(0.844)PIIWNPS(0.997)Y(0.003)EEK	4
Cellular Component	GO:0005856	8	cytoskeleton	3.28755e-11	DN152271_c9_g1_i2	118	T	ident	Band 4.1-like protein 3	---	0.999883	0.000225162	92.611	SPT(1)FKPSGK	2
Cellular Component	GO:0005856	8	cytoskeleton	3.28755e-11	DN152271_c9_g1_i2	1085	S	ident	Band 4.1-like protein 3	---	0.999994	2.39199e-38	157.62	KQS(1)HSLPQEAEISR	2
Cellular Component	GO:0005856	8	cytoskeleton	3.28755e-11	DN152271_c9_g1_i2	585	S	ident	Band 4.1-like protein 3	---	1	3.53298e-245	244.1	RES(0.915)RPIET(0.085)PIIWNPS(1)YEEK	2
Cellular Component	GO:0005856	8	cytoskeleton	3.28755e-11	DN152271_c9_g1_i2	1099	S	ident	Band 4.1-like protein 3	---	0.861995	3.48665e-05	97.621	S(0.346)NS(0.862)S(0.792)VDKDEDTVIR	2
Cellular Component	GO:0005856	8	cytoskeleton	3.28755e-11	DN152271_c9_g1_i2	454	S	ident	Band 4.1-like protein 3	---	1	0.00223623	83.751	S(1)NLLPGFDIR	2
Cellular Component	GO:0005856	8	cytoskeleton	3.28755e-11	DN152271_c9_g1_i2	112	S	ident	Band 4.1-like protein 3	---	0.982728	0.000628053	83.758	S(0.983)MS(0.606)RS(0.411)PT(0.001)FKPSGK	3
Cellular Component	GO:0005856	8	cytoskeleton	3.28755e-11	DN152271_c9_g1_i2	535	S	ident	Band 4.1-like protein 3	---	0.991335	4.81404e-11	68.835	KDY(0.006)AQPAPFAS(0.991)LEDAEDLS(0.003)GVQTATR	3
Cellular Component	GO:0005856	8	cytoskeleton	3.28755e-11	DN152271_c9_g1_i2	116	S	ident	Band 4.1-like protein 3	---	0.888644	0.000548212	86.488	S(0.549)MS(0.561)RS(0.889)PT(0.002)FKPSGK	3
Cellular Component	GO:0005856	8	cytoskeleton	3.28755e-11	DN152271_c9_g1_i2	1087	S	ident	Band 4.1-like protein 3	---	0.999903	0.000126872	72.433	KQS(1)HS(1)LPQEAEISR	3
Cellular Component	GO:0005856	8	cytoskeleton	3.28755e-11	DN152271_c9_g1_i2	573	S	ident	Band 4.1-like protein 3	---	0.99932	1.26946e-138	207.12	RES(0.999)RPIET(0.001)PIIWNPSYEEK	3
Cellular Component	GO:0005856	8	cytoskeleton	3.28755e-11	DN152271_c9_g1_i2	1100	S	ident	Band 4.1-like protein 3	---	0.997066	3.48665e-05	97.621	S(0.501)NS(0.501)S(0.997)VDKDEDTVIR	2
Cellular Component	GO:0005856	8	cytoskeleton	3.28755e-11	DN142215_c1_g4_i1	186	S	ident	troponin T, skeletal muscle isoform X5	---	1	8.88888e-06	103.88	RKPLS(1)IDNLGEQQLR	3
Cellular Component	GO:0005856	8	cytoskeleton	3.28755e-11	DN151469_c7_g1_i5	225	T	ident	---	---	0.999749	1.4821e-09	97.271	EHT(1)FSRPCLEDEMWVPR	3
Cellular Component	GO:0005856	8	cytoskeleton	3.28755e-11	DN151469_c7_g1_i5	554	S	ident	---	---	0.999996	1.65571e-13	129.77	YRS(1)IDLATR	2
Cellular Component	GO:0005856	8	cytoskeleton	3.28755e-11	DN151469_c7_g1_i5	227	S	ident	---	---	0.961431	2.09413e-12	102.98	EHT(0.039)FS(0.961)RPCLEDEMWVPR	3
Cellular Component	GO:0005856	8	cytoskeleton	3.28755e-11	DN151469_c7_g1_i5	346	T	ident	---	---	0.999992	3.28671e-169	221.05	RT(1)PTPDFGGQSQYEK	2
Cellular Component	GO:0005856	8	cytoskeleton	3.28755e-11	DN151469_c7_g1_i5	695	S	ident	---	---	0.989098	4.55604e-13	126.63	MDILSIDS(0.989)CS(0.011)NEK	2
Cellular Component	GO:0005856	8	cytoskeleton	3.28755e-11	DN151469_c7_g1_i5	420	S	ident	---	---	1	0.00233024	97.797	MKS(1)VPVFDEPR	2
Cellular Component	GO:0005856	8	cytoskeleton	3.28755e-11	DN151469_c7_g1_i5	200	S	ident	---	---	0.996879	6.06383e-05	94.767	ITGT(0.003)ES(0.997)LHR	2
Cellular Component	GO:0005856	8	cytoskeleton	3.28755e-11	DN151469_c7_g1_i5	692	S	ident	---	---	0.980299	0.000383126	83.37	MDILS(0.98)IDS(0.01)CS(0.01)NEK	2
Cellular Component	GO:0005856	8	cytoskeleton	3.28755e-11	DN151469_c7_g1_i5	481	S	ident	---	---	1	1.18332e-26	123	QGS(1)KLEGLPPPTPR	2
Cellular Component	GO:0005856	8	cytoskeleton	3.28755e-11	DN151469_c7_g1_i5	639	S	ident	---	---	1	1.63801e-05	103.97	QLS(1)IRS(1)AIK	2
Cellular Component	GO:0005856	8	cytoskeleton	3.28755e-11	DN151469_c7_g1_i5	653	S	ident	---	---	0.999795	1.43321e-93	186.56	RGIAGFEGICS(1)ESEEVR	2
Cellular Component	GO:0005856	8	cytoskeleton	3.28755e-11	DN151469_c7_g1_i5	437	T	ident	---	---	0.999944	4.00019e-15	100.95	T(1)PT(0.999)PT(0.001)QLPPIDYPRPTSAAGR	3
Cellular Component	GO:0005856	8	cytoskeleton	3.28755e-11	DN151469_c7_g1_i5	636	S	ident	---	---	1	1.63801e-05	103.97	QLS(1)IRS(1)AIK	2
Cellular Component	GO:0005856	8	cytoskeleton	3.28755e-11	DN151469_c7_g1_i5	64	S	ident	---	---	1	6.42732e-36	152.25	KLETFGECLS(1)QK	2
Cellular Component	GO:0005856	8	cytoskeleton	3.28755e-11	DN151469_c7_g1_i5	348	T	ident	---	---	0.998861	2.15749e-217	232.29	RT(0.001)PT(0.999)PDFGGQSQYEK	2
Cellular Component	GO:0005856	8	cytoskeleton	3.28755e-11	DN151469_c7_g1_i5	439	T	ident	---	---	0.999354	4.50731e-75	178.85	T(1)PT(0.999)PT(0.001)QLPPIDYPRPTSAAGR	3
Cellular Component	GO:0005856	8	cytoskeleton	3.28755e-11	DN151469_c7_g1_i5	432	S	ident	---	---	0.999999	1.78589e-07	88.495	GKQS(1)PYVR	2
Cellular Component	GO:0005856	8	cytoskeleton	3.28755e-11	DN151469_c7_g1_i5	539	S	ident	---	---	0.999984	1.53862e-120	193.09	RPNEPWGS(1)GDLTIAHQYASR	3
Cellular Component	GO:0005856	8	cytoskeleton	3.28755e-11	DN152189_c6_g1_i1	2284	S	ident	Talin-2	---	0.999921	9.4054e-24	111.18	AADALVEDT(0.202)RS(0.798)LVS(1)GAGDDQNR	3
Cellular Component	GO:0005856	8	cytoskeleton	3.28755e-11	DN152189_c6_g1_i1	518	S	ident	Talin-2	---	0.999656	6.32364e-25	120.54	HVITLES(1)PVS(1)VDGQSITSR	3
Cellular Component	GO:0005856	8	cytoskeleton	3.28755e-11	DN152189_c6_g1_i1	2626	S	ident	Talin-2	---	0.988166	9.80613e-06	115.68	VASHQT(0.012)S(0.988)CLQMR	2
Cellular Component	GO:0005856	8	cytoskeleton	3.28755e-11	DN152189_c6_g1_i1	2281	S	ident	Talin-2	---	0.797975	9.4054e-24	111.18	AADALVEDT(0.202)RS(0.798)LVS(1)GAGDDQNR	3
Cellular Component	GO:0005856	8	cytoskeleton	3.28755e-11	DN152189_c6_g1_i1	607	S	ident	Talin-2	---	0.997963	0.00515005	62.469	WLDES(0.002)MGAS(0.998)QVK	2
Cellular Component	GO:0005856	8	cytoskeleton	3.28755e-11	DN152189_c6_g1_i1	581	S	ident	Talin-2	---	0.773325	0.00280088	70.26	QMLDIGS(0.773)PS(0.227)ER	2
Cellular Component	GO:0005856	8	cytoskeleton	3.28755e-11	DN152189_c6_g1_i1	2625	T	ident	Talin-2	---	0.943094	0.000769025	102.1	VAS(1)HQT(0.943)S(0.057)CLQMR	2
Cellular Component	GO:0005856	8	cytoskeleton	3.28755e-11	DN152189_c6_g1_i1	2560	S	ident	Talin-2	---	0.852888	1.6851e-05	114.72	IAALS(0.147)S(0.853)QLLK	2
Cellular Component	GO:0005856	8	cytoskeleton	3.28755e-11	DN152189_c6_g1_i1	723	S	ident	Talin-2	---	0.991865	0.00096262	85.837	TVADS(0.992)FS(0.008)ELLK	2
Cellular Component	GO:0005856	8	cytoskeleton	3.28755e-11	DN152189_c6_g1_i1	521	S	ident	Talin-2	---	0.99999	6.32364e-25	120.54	HVIT(0.005)LES(0.995)PVS(1)VDGQS(0.959)IT(0.035)S(0.006)R	3
Cellular Component	GO:0005856	8	cytoskeleton	3.28755e-11	DN152189_c6_g1_i1	526	S	ident	Talin-2	---	0.958662	2.33472e-10	96.351	HVIT(0.005)LES(0.995)PVS(1)VDGQS(0.959)IT(0.035)S(0.006)R	3
Cellular Component	GO:0005856	8	cytoskeleton	3.28755e-11	DN152189_c6_g1_i1	2712	S	ident	Talin-2	---	0.993864	0.00824458	62.088	LGS(0.994)ET(0.006)ATLGR	2
Cellular Component	GO:0005856	8	cytoskeleton	3.28755e-11	DN152189_c6_g1_i1	175	S	ident	Talin-2	---	0.840664	0.000543625	91.62	SHQT(0.001)GLS(0.841)GT(0.158)LR	2
Cellular Component	GO:0005856	8	cytoskeleton	3.28755e-11	DN152189_c6_g1_i1	2622	S	ident	Talin-2	---	0.999996	8.77864e-06	115.91	VAS(1)HQT(0.943)S(0.057)CLQMR	2
Cellular Component	GO:0005856	8	cytoskeleton	3.28755e-11	DN147383_c0_g2_i1	5	S	ident	tubulin alpha-8 chain isoform X2	---	0.999948	0.0176067	73.435	ERLS(1)VDYGK	2
Cellular Component	GO:0005856	8	cytoskeleton	3.28755e-11	DN152917_c20_g1_i2	4432	S	ident	cytoplasmic dynein 1 heavy chain 1-like	---	0.999992	6.69969e-147	207.82	HVS(1)VDNTDTRPSWMR	4
Cellular Component	GO:0005856	8	cytoskeleton	3.28755e-11	DN152917_c20_g1_i2	1186	S	ident	cytoplasmic dynein 1 heavy chain 1-like	---	0.930538	5.25304e-08	82.6	SVDSESTGDAVSTIT(0.001)YT(0.069)QS(0.931)LKR	3
Cellular Component	GO:0005856	8	cytoskeleton	3.28755e-11	DN152917_c20_g1_i2	1241	S	ident	cytoplasmic dynein 1 heavy chain 1-like	---	0.773465	0.00526796	48.053	RKES(0.773)S(0.222)IS(0.003)S(0.001)EVASLQIK	3
Cellular Component	GO:0005856	8	cytoskeleton	3.28755e-11	DN152917_c20_g1_i2	484	T	ident	cytoplasmic dynein 1 heavy chain 1-like	---	0.960074	0.0113835	68.413	S(0.02)T(0.02)T(0.96)LPEATDAILK	2
Cellular Component	GO:0005856	8	cytoskeleton	3.28755e-11	DN146583_c0_g2_i1	897	S	ident	---	---	0.983311	0.00750357	67.519	RMS(0.983)VS(0.017)EAVK	2
Cellular Component	GO:0005856	8	cytoskeleton	3.28755e-11	DN143508_c2_g4_i2	76	S	ident	tubulin alpha chain-like	---	0.998682	6.67715e-89	176.86	TIGGGDDS(0.999)FNT(0.001)FFSETGSGK	2
Cellular Component	GO:0005856	8	cytoskeleton	3.28755e-11	DN143508_c2_g4_i2	86	S	ident	tubulin alpha chain-like	---	0.998432	0	294.47	TIGGGDDSFNTFFSET(0.002)GS(0.998)GK	2
Cellular Component	GO:0005856	8	cytoskeleton	3.28755e-11	DN142398_c0_g1_i2	618	S	ident	myosin heavy chain, muscle-like, partial	---	1	0.0167011	71.153	ANS(1)EVAQWR	2
Cellular Component	GO:0005856	8	cytoskeleton	3.28755e-11	DN152954_c14_g1_i2	93	S	ident	dynein heavy chain 6, axonemal-like	---	0.999766	0.00017368	53.679	MRS(1)LT(1)PIEAPQTAPSLPCDLR	3
Cellular Component	GO:0005856	8	cytoskeleton	3.28755e-11	DN152954_c14_g1_i2	95	T	ident	dynein heavy chain 6, axonemal-like	---	0.999766	0.00017368	53.679	MRS(1)LT(1)PIEAPQTAPSLPCDLR	3
Cellular Component	GO:0005856	8	cytoskeleton	3.28755e-11	DN142398_c0_g2_i1	1151	S	ident	myosin heavy chain, striated muscle-like isoform X8	---	1	1.41652e-07	92.932	MEGDLNEMEIQLS(1)HANR	3
Cellular Component	GO:0005856	8	cytoskeleton	3.28755e-11	DN139674_c1_g1_i6	452	S	ident	myosin heavy chain, putative	---	1	0.00191484	80.69	NLNS(1)DLDALR	2
Cellular Component	GO:0005856	8	cytoskeleton	3.28755e-11	DN139674_c1_g1_i6	590	S	ident	myosin heavy chain, putative	---	0.984368	0.00740093	82.645	GFS(0.984)T(0.016)DVFR	2
Cellular Component	GO:0043292	8	contractile fiber	0.00266301	DN147093_c5_g3_i1	183	S	ident	troponin I	---	0.821685	0.0167625	68.044	MFDAAKS(0.822)PT(0.178)GQ	2
Cellular Component	GO:0043292	8	contractile fiber	0.00266301	DN142215_c1_g4_i1	186	S	ident	troponin T, skeletal muscle isoform X5	---	1	8.88888e-06	103.88	RKPLS(1)IDNLGEQQLR	3
Cellular Component	GO:0043292	8	contractile fiber	0.00266301	DN148561_c0_g2_i6	160	S	ident	Troponin I 4	---	0.991872	0.00121663	77.279	KVS(0.992)KT(0.008)ENMAR	3
Cellular Component	GO:0043292	8	contractile fiber	0.00266301	DN148561_c0_g2_i6	54	S	ident	Troponin I 4	---	1	0.00466825	77.185	KGLGGLS(1)PEK	2
Cellular Component	GO:0044431	9	Golgi apparatus part	0.0962912	DN144974_c0_g1_i4	155	S	ident	protein SYS1 homolog	---	1	0.00790803	58.98	AIPLGGGGAGS(1)HR	2
Cellular Component	GO:0044431	9	Golgi apparatus part	0.0962912	DN151991_c4_g1_i1	1032	S	ident	Coatomer subunit beta	---	0.99994	5.79738e-11	125.5	APVS(1)PLETAPQIEL	2
Cellular Component	GO:0044431	9	Golgi apparatus part	0.0962912	DN151991_c4_g1_i1	698	S	ident	Coatomer subunit beta	---	0.999346	0.000668716	52.227	LGRHS(0.999)LGELLDT(0.001)QDAEQK	3
Cellular Component	GO:0044431	9	Golgi apparatus part	0.0962912	DN152065_c5_g1_i1	535	T	ident	conserved oligomeric Golgi complex subunit 7-like	---	0.978245	1.98445e-10	122.46	AIFEWPS(0.022)T(0.978)PK	2
Cellular Component	GO:0044431	9	Golgi apparatus part	0.0962912	DN145511_c0_g1_i1	355	S	ident	putative coatomer gamma subunit	---	0.78364	0.00617527	56.527	T(0.001)GS(0.005)ES(0.784)S(0.21)VDNLLK	2
Cellular Component	GO:0044431	9	Golgi apparatus part	0.0962912	DN152497_c7_g1_i1	1394	S	ident	conserved oligomeric Golgi complex subunit 8-like isoform X1	---	0.921468	0.00918231	61.48	VEVS(0.921)PS(0.079)HMK	2
Cellular Component	GO:0044431	9	Golgi apparatus part	0.0962912	DN152497_c7_g1_i1	995	S	ident	conserved oligomeric Golgi complex subunit 8-like isoform X1	---	0.995758	0.00234151	78.441	KIT(1)PS(0.005)AS(0.996)PLVVR	2
Cellular Component	GO:0044431	9	Golgi apparatus part	0.0962912	DN152497_c7_g1_i1	1232	S	ident	conserved oligomeric Golgi complex subunit 8-like isoform X1	---	0.937577	0.00214108	71.98	GLEPS(0.049)S(0.938)PQVT(0.014)FK	2
Cellular Component	GO:0044431	9	Golgi apparatus part	0.0962912	DN152497_c7_g1_i1	991	T	ident	conserved oligomeric Golgi complex subunit 8-like isoform X1	---	0.999888	0.000176899	90.476	KIT(1)PSASPLVVR	2
Cellular Component	GO:0012507	12	ER to Golgi transport vesicle membrane	0.18927	DN149210_c1_g7_i2	1092	S	ident	Protein transport protein Sec24B	---	0.99997	3.75428e-17	126.07	LPPLPS(1)DDQVASLPK	2
Cellular Component	GO:0012507	12	ER to Golgi transport vesicle membrane	0.18927	DN149210_c1_g7_i2	314	S	ident	Protein transport protein Sec24B	---	0.983324	1.45416e-75	175.69	GQHPQPQQAGS(0.983)YT(0.017)R	2
Cellular Component	GO:0012507	12	ER to Golgi transport vesicle membrane	0.18927	DN149210_c1_g7_i2	1012	S	ident	Protein transport protein Sec24B	---	1	4.00026e-21	113.42	AAGIS(1)LHDEIVDSEPSDPHR	3
Cellular Component	GO:0012507	12	ER to Golgi transport vesicle membrane	0.18927	DN150476_c2_g2_i2	93	S	ident	protein transport protein Sec23, putative	---	0.769359	3.86886e-05	61.111	S(0.464)S(0.516)VS(0.25)S(0.769)MPGPAADGDLPQNK	2
Cellular Component	GO:0098588	5	bounding membrane of organelle	0.061674	DN149210_c1_g7_i2	1092	S	ident	Protein transport protein Sec24B	---	0.99997	3.75428e-17	126.07	LPPLPS(1)DDQVASLPK	2
Cellular Component	GO:0098588	5	bounding membrane of organelle	0.061674	DN149210_c1_g7_i2	314	S	ident	Protein transport protein Sec24B	---	0.983324	1.45416e-75	175.69	GQHPQPQQAGS(0.983)YT(0.017)R	2
Cellular Component	GO:0098588	5	bounding membrane of organelle	0.061674	DN149210_c1_g7_i2	1012	S	ident	Protein transport protein Sec24B	---	1	4.00026e-21	113.42	AAGIS(1)LHDEIVDSEPSDPHR	3
Cellular Component	GO:0098588	5	bounding membrane of organelle	0.061674	DN143995_c0_g2_i1	41	S	ident	---	---	0.795416	1.21359e-08	95.5	VGDKS(0.205)S(0.795)PIFQPMLNPLK	3
Cellular Component	GO:0098588	5	bounding membrane of organelle	0.061674	DN144974_c0_g1_i4	155	S	ident	protein SYS1 homolog	---	1	0.00790803	58.98	AIPLGGGGAGS(1)HR	2
Cellular Component	GO:0098588	5	bounding membrane of organelle	0.061674	DN149630_c0_g1_i4	707	S	ident	putative vacuolar proton atpases	---	0.999996	0	322.95	TLGLSNS(1)EAILTMEDDYR	2
Cellular Component	GO:0098588	5	bounding membrane of organelle	0.061674	DN149630_c0_g1_i4	705	S	ident	putative vacuolar proton atpases	---	0.858101	3.25915e-19	123.6	T(0.003)LGLS(0.858)NS(0.139)EAILTMEDDYR	3
Cellular Component	GO:0098588	5	bounding membrane of organelle	0.061674	DN151991_c4_g1_i1	1032	S	ident	Coatomer subunit beta	---	0.99994	5.79738e-11	125.5	APVS(1)PLETAPQIEL	2
Cellular Component	GO:0098588	5	bounding membrane of organelle	0.061674	DN151991_c4_g1_i1	698	S	ident	Coatomer subunit beta	---	0.999346	0.000668716	52.227	LGRHS(0.999)LGELLDT(0.001)QDAEQK	3
Cellular Component	GO:0098588	5	bounding membrane of organelle	0.061674	DN150476_c2_g2_i2	93	S	ident	protein transport protein Sec23, putative	---	0.769359	3.86886e-05	61.111	S(0.464)S(0.516)VS(0.25)S(0.769)MPGPAADGDLPQNK	2
Cellular Component	GO:0098588	5	bounding membrane of organelle	0.061674	DN150944_c1_g1_i3	185	S	ident	putative signal recognition particle receptor alpha subunit (sr-alpha)	---	0.999999	1.34691e-07	119.39	SELS(1)IDPPLKK	2
Cellular Component	GO:0098588	5	bounding membrane of organelle	0.061674	DN145511_c0_g1_i1	355	S	ident	putative coatomer gamma subunit	---	0.78364	0.00617527	56.527	T(0.001)GS(0.005)ES(0.784)S(0.21)VDNLLK	2
Cellular Component	GO:0043232	7	intracellular non-membrane-bounded organelle	2.67516e-08	DN147019_c1_g1_i1	246	S	ident	40S ribosomal protein S3A, putative	---	1	5.91347e-120	191.62	LMELHGEGKEEEAGES(1)VER	3
Cellular Component	GO:0043232	7	intracellular non-membrane-bounded organelle	2.67516e-08	DN147019_c1_g1_i1	73	S	ident	40S ribosomal protein S3A, putative	---	1	7.02506e-33	109.83	VIQLS(1)LGDLNDK	2
Cellular Component	GO:0043232	7	intracellular non-membrane-bounded organelle	2.67516e-08	DN151416_c5_g2_i2	448	S	ident	Band 4.1-like protein 3	---	0.999999	0.00191675	84.753	KPS(1)VLPEFSGR	2
Cellular Component	GO:0043232	7	intracellular non-membrane-bounded organelle	2.67516e-08	DN152936_c10_g1_i1	1049	S	ident	dynein heavy chain 5, axonemal-like	---	0.999969	4.72903e-05	104.88	ILS(1)ANHVPSSHVK	2
Cellular Component	GO:0043232	7	intracellular non-membrane-bounded organelle	2.67516e-08	DN147856_c0_g1_i3	183	S	ident	FERM domain-containing protein 5	---	0.811752	0.00112181	101.04	RT(0.188)S(0.812)LMVPNFDK	2
Cellular Component	GO:0043232	7	intracellular non-membrane-bounded organelle	2.67516e-08	DN151189_c5_g1_i2	891	S	ident	Paramyosin	---	0.999506	6.41791e-83	179.69	EGS(0.356)T(0.64)FS(0.004)LAS(1)NDTYFPSR	2
Cellular Component	GO:0043232	7	intracellular non-membrane-bounded organelle	2.67516e-08	DN151189_c5_g1_i2	885	S	ident	Paramyosin	---	0.935403	1.08976e-35	143.74	EGS(0.935)T(0.063)FS(0.001)LAS(0.982)NDT(0.018)YFPSR	2
Cellular Component	GO:0043232	7	intracellular non-membrane-bounded organelle	2.67516e-08	DN151189_c5_g1_i2	299	S	ident	Paramyosin	---	1	1.69292e-145	213.69	EMS(1)ELQAEMDELKR	2
Cellular Component	GO:0043232	7	intracellular non-membrane-bounded organelle	2.67516e-08	DN115452_c0_g2_i1	62	S	ident	60S ribosomal protein L13	---	1	0.00855456	79.148	GFS(1)LEELR	2
Cellular Component	GO:0043232	7	intracellular non-membrane-bounded organelle	2.67516e-08	DN147981_c0_g1_i3	164	S	ident	putative vinculin	---	0.996239	0.002172	79.492	S(0.004)FS(0.996)ELAEFVK	2
Cellular Component	GO:0043232	7	intracellular non-membrane-bounded organelle	2.67516e-08	DN145123_c0_g1_i2	52	S	ident	lamin, putative	---	0.999991	7.11083e-05	109.14	ERS(1)AS(1)PLNITR	2
Cellular Component	GO:0043232	7	intracellular non-membrane-bounded organelle	2.67516e-08	DN145123_c0_g1_i2	50	S	ident	lamin, putative	---	1	7.11083e-05	109.14	ERS(1)AS(1)PLNITR	2
Cellular Component	GO:0043232	7	intracellular non-membrane-bounded organelle	2.67516e-08	DN145123_c0_g1_i2	266	S	ident	lamin, putative	---	1	0.00218135	84.479	LADELLS(1)FR	2
Cellular Component	GO:0043232	7	intracellular non-membrane-bounded organelle	2.67516e-08	DN145123_c0_g1_i2	31	S	ident	lamin, putative	---	0.994313	0.00507214	59.673	SHVS(0.994)VS(0.205)S(0.745)EFS(0.056)R	2
Cellular Component	GO:0043232	7	intracellular non-membrane-bounded organelle	2.67516e-08	DN145123_c0_g1_i2	410	S	ident	lamin, putative	---	1	0.00855456	79.148	LNIQS(1)PQR	2
Cellular Component	GO:0043232	7	intracellular non-membrane-bounded organelle	2.67516e-08	DN142660_c2_g1_i1	456	S	ident	lamin-B2-like isoform X1	---	0.998455	0.000357818	92.38	LRLS(1)PS(0.998)PS(0.001)SQK	2
Cellular Component	GO:0043232	7	intracellular non-membrane-bounded organelle	2.67516e-08	DN142660_c2_g1_i1	454	S	ident	lamin-B2-like isoform X1	---	0.99996	6.25936e-60	169.8	LRLS(1)PS(0.998)PS(0.001)SQK	2
Cellular Component	GO:0043232	7	intracellular non-membrane-bounded organelle	2.67516e-08	DN150649_c3_g1_i1	449	S	ident	putative inhibitor of apoptosis 1, diap1	---	1	9.36102e-118	159.5	HLS(1)LDMTAEK	2
Cellular Component	GO:0043232	7	intracellular non-membrane-bounded organelle	2.67516e-08	DN151019_c0_g2_i1	98	S	ident	LOW QUALITY PROTEIN: unconventional myosin-XV-like	---	0.927256	0.000391515	60.133	WGT(0.073)S(0.927)MPEDDYVADGTWSR	2
Cellular Component	GO:0043232	7	intracellular non-membrane-bounded organelle	2.67516e-08	DN138392_c0_g1_i1	88	S	ident	band 4.1-like protein 5 isoform X2	---	1	4.0873e-06	93.851	GKS(1)DQAANLPNTYTR	2
Cellular Component	GO:0043232	7	intracellular non-membrane-bounded organelle	2.67516e-08	DN136067_c0_g1_i1	160	S	ident	40S ribosomal protein S9	---	0.959628	3.78697e-19	140.27	HIDLT(0.04)S(0.96)PGTSGK	2
Cellular Component	GO:0043232	7	intracellular non-membrane-bounded organelle	2.67516e-08	DN147093_c5_g3_i1	183	S	ident	troponin I	---	0.821685	0.0167625	68.044	MFDAAKS(0.822)PT(0.178)GQ	2
Cellular Component	GO:0043232	7	intracellular non-membrane-bounded organelle	2.67516e-08	DN141650_c4_g7_i2	1109	S	ident	---	---	0.994924	0.00044575	82.265	LS(0.005)KQS(0.995)PNEGGFDQYIK	2
Cellular Component	GO:0043232	7	intracellular non-membrane-bounded organelle	2.67516e-08	DN146391_c1_g1_i3	32	S	ident	Linker histone H1	---	1	0.00922642	57.53	VPAS(1)HPPVFEMIK	2
Cellular Component	GO:0043232	7	intracellular non-membrane-bounded organelle	2.67516e-08	DN137492_c0_g1_i1	66	Y	ident	dynein light chain 2, cytoplasmic	---	0.973791	7.27624e-56	130.56	HFGS(0.026)Y(0.974)VTHETR	3
Cellular Component	GO:0043232	7	intracellular non-membrane-bounded organelle	2.67516e-08	DN152243_c17_g1_i3	1709	S	ident	myosin heavy chain, putative	---	0.947543	3.38564e-13	122.44	ASEMAAQVAS(0.948)LS(0.052)ALK	2
Cellular Component	GO:0043232	7	intracellular non-membrane-bounded organelle	2.67516e-08	DN152243_c17_g1_i3	1941	S	ident	myosin heavy chain, putative	---	1	0.000284499	92.265	KLMS(1)S(1)VAPEED	2
Cellular Component	GO:0043232	7	intracellular non-membrane-bounded organelle	2.67516e-08	DN152243_c17_g1_i3	1914	S	ident	myosin heavy chain, putative	---	0.959755	0.000700403	89.663	NRS(0.041)S(0.96)VS(1)VAR	2
Cellular Component	GO:0043232	7	intracellular non-membrane-bounded organelle	2.67516e-08	DN152243_c17_g1_i3	1465	S	ident	myosin heavy chain, putative	---	0.975482	0.00926166	63.184	GLS(0.975)T(0.025)DVFR	2
Cellular Component	GO:0043232	7	intracellular non-membrane-bounded organelle	2.67516e-08	DN152243_c17_g1_i3	1583	S	ident	myosin heavy chain, putative	---	0.999999	1.77341e-28	147.09	AIES(1)MQASLEAETK	2
Cellular Component	GO:0043232	7	intracellular non-membrane-bounded organelle	2.67516e-08	DN152243_c17_g1_i3	1243	S	ident	myosin heavy chain, putative	---	0.999978	9.80613e-06	115.68	ALES(1)QISEVTAK	2
Cellular Component	GO:0043232	7	intracellular non-membrane-bounded organelle	2.67516e-08	DN152243_c17_g1_i3	1553	S	ident	myosin heavy chain, putative	---	1	0.00275621	81.92	AALELS(1)QVR	2
Cellular Component	GO:0043232	7	intracellular non-membrane-bounded organelle	2.67516e-08	DN152243_c17_g1_i3	1916	S	ident	myosin heavy chain, putative	---	0.999831	0.000700403	89.663	NRS(0.046)S(0.954)VS(1)VAR	2
Cellular Component	GO:0043232	7	intracellular non-membrane-bounded organelle	2.67516e-08	DN152243_c17_g1_i3	1942	S	ident	myosin heavy chain, putative	---	1	0.000284499	92.265	KLMS(1)S(1)VAPEED	2
Cellular Component	GO:0043232	7	intracellular non-membrane-bounded organelle	2.67516e-08	DN152243_c17_g1_i3	1246	S	ident	myosin heavy chain, putative	---	0.995664	1.481e-08	124.25	ALESQIS(0.996)EVT(0.004)AK	2
Cellular Component	GO:0043232	7	intracellular non-membrane-bounded organelle	2.67516e-08	DN152243_c17_g1_i3	1711	S	ident	myosin heavy chain, putative	---	0.881804	1.45963e-06	90.581	ASEMAAQVAS(0.118)LS(0.882)ALK	2
Cellular Component	GO:0043232	7	intracellular non-membrane-bounded organelle	2.67516e-08	DN152243_c17_g1_i3	1924	T	ident	myosin heavy chain, putative	---	1	2.01899e-23	137.12	GVS(1)MT(1)PGAAMNSNASR	2
Cellular Component	GO:0043232	7	intracellular non-membrane-bounded organelle	2.67516e-08	DN152243_c17_g1_i3	1922	S	ident	myosin heavy chain, putative	---	1	1.52269e-31	145.88	GVS(1)MT(1)PGAAMNSNASR	2
Cellular Component	GO:0043232	7	intracellular non-membrane-bounded organelle	2.67516e-08	DN148103_c0_g2_i2	78	S	ident	putative cytoplasmic dynein intermediate chain 2, (dhic-2)	---	0.96416	2.31711e-68	168.64	S(0.005)AS(0.964)T(0.031)PAFSSKPETHDRPK	3
Cellular Component	GO:0043232	7	intracellular non-membrane-bounded organelle	2.67516e-08	DN148103_c0_g2_i2	195	S	ident	putative cytoplasmic dynein intermediate chain 2, (dhic-2)	---	1	0.00272156	65.374	FFRPES(1)PPRPPAR	3
Cellular Component	GO:0043232	7	intracellular non-membrane-bounded organelle	2.67516e-08	DN148561_c0_g2_i6	160	S	ident	Troponin I 4	---	0.991872	0.00121663	77.279	KVS(0.992)KT(0.008)ENMAR	3
Cellular Component	GO:0043232	7	intracellular non-membrane-bounded organelle	2.67516e-08	DN148561_c0_g2_i6	54	S	ident	Troponin I 4	---	1	0.00466825	77.185	KGLGGLS(1)PEK	2
Cellular Component	GO:0043232	7	intracellular non-membrane-bounded organelle	2.67516e-08	DN149561_c5_g1_i1	476	S	ident	putative paramyosin	---	0.999908	8.16246e-05	108.66	YQSSQS(1)ALAHLK	2
Cellular Component	GO:0043232	7	intracellular non-membrane-bounded organelle	2.67516e-08	DN149561_c5_g1_i1	219	S	ident	putative paramyosin	---	1	0.00159191	62.658	IKS(1)ALEAQVDDLKR	3
Cellular Component	GO:0043232	7	intracellular non-membrane-bounded organelle	2.67516e-08	DN149561_c5_g1_i1	275	S	ident	putative paramyosin	---	1	0.00134345	75.682	NQVS(1)KFNADMAALK	2
Cellular Component	GO:0043232	7	intracellular non-membrane-bounded organelle	2.67516e-08	DN149561_c5_g1_i1	837	T	ident	putative paramyosin	---	0.85997	0.0123625	42.843	RT(0.14)T(0.86)IGPGLR	3
Cellular Component	GO:0043232	7	intracellular non-membrane-bounded organelle	2.67516e-08	DN149561_c5_g1_i1	473	S	ident	putative paramyosin	---	0.999209	4.49392e-08	120.7	YQS(0.999)S(0.001)QSALAHLK	2
Cellular Component	GO:0043232	7	intracellular non-membrane-bounded organelle	2.67516e-08	DN125087_c0_g2_i1	148	S	ident	40S ribosomal protein S6-like	---	1	0.00195369	92.039	LFNLS(1)KEDDVR	2
Cellular Component	GO:0043232	7	intracellular non-membrane-bounded organelle	2.67516e-08	DN144487_c7_g1_i1	22	S	ident	LOW QUALITY PROTEIN: keratin, type II cytoskeletal 6A-like, partial	---	0.980136	1.38944e-06	92.098	TFGGT(0.004)AAPS(0.98)FPS(0.013)PS(0.003)FPR	2
Cellular Component	GO:0043232	7	intracellular non-membrane-bounded organelle	2.67516e-08	DN144487_c7_g1_i1	25	S	ident	LOW QUALITY PROTEIN: keratin, type II cytoskeletal 6A-like, partial	---	0.90511	4.7419e-45	152.13	TFGGTAAPS(0.002)FPS(0.905)PS(0.093)FPR	2
Cellular Component	GO:0043232	7	intracellular non-membrane-bounded organelle	2.67516e-08	DN144912_c1_g1_i1	67	S	ident	---	---	1	0.00937898	71.279	LRES(1)VLPDPEIR	2
Cellular Component	GO:0043232	7	intracellular non-membrane-bounded organelle	2.67516e-08	DN146605_c0_g4_i2	2	S	ident	Actin-related protein 2/3 complex subunit 3	---	1	3.20824e-61	169.64	S(1)QCYHSQFTDAPR	2
Cellular Component	GO:0043232	7	intracellular non-membrane-bounded organelle	2.67516e-08	DN143027_c0_g2_i1	21	Y	ident	putative tegumental protein Sm 20.8	---	1	7.23861e-23	113.93	GY(1)ITLADLEK	2
Cellular Component	GO:0043232	7	intracellular non-membrane-bounded organelle	2.67516e-08	DN152922_c4_g1_i3	2955	T	ident	calponin homolog, putative	---	0.997683	0.0161132	58.079	EVPT(0.998)PPS(0.002)S(0.001)SATSLLR	2
Cellular Component	GO:0043232	7	intracellular non-membrane-bounded organelle	2.67516e-08	DN152922_c4_g1_i3	2569	S	ident	calponin homolog, putative	---	1	0.0135961	42.059	ADLRAS(1)AEIHDIK	3
Cellular Component	GO:0043232	7	intracellular non-membrane-bounded organelle	2.67516e-08	DN152922_c4_g1_i3	3759	S	ident	calponin homolog, putative	---	0.974577	6.05715e-05	77.795	LS(0.025)GS(0.975)PVTEGATSPVR	2
Cellular Component	GO:0043232	7	intracellular non-membrane-bounded organelle	2.67516e-08	DN152667_c5_g1_i1	2475	S	ident	LOW QUALITY PROTEIN: putative talin	---	0.991788	0.0003979	61.091	S(0.007)PS(0.992)PAS(0.002)PVHK	2
Cellular Component	GO:0043232	7	intracellular non-membrane-bounded organelle	2.67516e-08	DN152667_c5_g1_i1	2478	S	ident	LOW QUALITY PROTEIN: putative talin	---	0.999906	0.00025138	69.704	SPSPAS(1)PVHK	2
Cellular Component	GO:0043232	7	intracellular non-membrane-bounded organelle	2.67516e-08	DN152667_c5_g1_i1	2484	S	ident	LOW QUALITY PROTEIN: putative talin	---	0.767634	1.0826e-22	128.67	SPSPASPVHKLS(0.768)S(0.187)GT(0.046)VK	3
Cellular Component	GO:0043232	7	intracellular non-membrane-bounded organelle	2.67516e-08	DN146583_c0_g1_i1	382	S	ident	microtubule-actin cross-linking factor 1-like isoform X7	---	0.987202	9.11746e-57	162.44	S(0.006)S(0.006)S(0.987)VGSSSSYSVSPAHAR	2
Cellular Component	GO:0043232	7	intracellular non-membrane-bounded organelle	2.67516e-08	DN146583_c0_g1_i1	26	T	ident	microtubule-actin cross-linking factor 1-like isoform X7	---	1	2.7077e-05	116.51	KQIT(1)VEELVR	2
Cellular Component	GO:0043232	7	intracellular non-membrane-bounded organelle	2.67516e-08	DN142508_c1_g1_i3	29	S	ident	moesin/ezrin/radixin homolog 1, partial	---	1	0.000189642	95.751	S(1)APGQQLFDQVVR	2
Cellular Component	GO:0043232	7	intracellular non-membrane-bounded organelle	2.67516e-08	DN142398_c0_g1_i3	728	S	ident	myosin heavy chain, muscle-like, partial	---	0.931185	0.00814638	66.19	S(0.931)LS(0.057)T(0.012)ELFK	2
Cellular Component	GO:0043232	7	intracellular non-membrane-bounded organelle	2.67516e-08	DN142398_c0_g1_i3	851	S	ident	myosin heavy chain, muscle-like, partial	---	0.847776	4.89591e-38	155.1	VVESMQS(0.848)T(0.152)LDAEIR	2
Cellular Component	GO:0043232	7	intracellular non-membrane-bounded organelle	2.67516e-08	DN142398_c0_g1_i3	551	S	ident	myosin heavy chain, muscle-like, partial	---	0.998348	0.00313239	80.245	DSLIS(0.998)QLS(0.002)R	2
Cellular Component	GO:0043232	7	intracellular non-membrane-bounded organelle	2.67516e-08	DN142398_c0_g1_i3	554	S	ident	myosin heavy chain, muscle-like, partial	---	0.992473	0.00751266	64.121	DSLIS(0.008)QLS(0.992)R	2
Cellular Component	GO:0043232	7	intracellular non-membrane-bounded organelle	2.67516e-08	DN142398_c0_g1_i3	489	S	ident	myosin heavy chain, muscle-like, partial	---	0.973905	5.59286e-148	212.85	MEIDDLASNMES(0.974)VS(0.026)K	2
Cellular Component	GO:0043232	7	intracellular non-membrane-bounded organelle	2.67516e-08	DN142398_c0_g1_i3	749	T	ident	myosin heavy chain, muscle-like, partial	---	0.997626	0.00986001	40.432	NAY(0.001)EES(0.002)LDHLET(0.998)LKR	3
Cellular Component	GO:0043232	7	intracellular non-membrane-bounded organelle	2.67516e-08	DN142398_c0_g1_i3	491	S	ident	myosin heavy chain, muscle-like, partial	---	0.993648	1.20586e-169	220.03	MEIDDLASNMES(0.006)VS(0.994)K	2
Cellular Component	GO:0043232	7	intracellular non-membrane-bounded organelle	2.67516e-08	DN150747_c0_g3_i1	592	S	ident	Band 4.1-like protein 2	---	0.999718	0.000400767	80.585	AGLQY(0.004)S(0.046)S(0.95)MHS(1)LNR	2
Cellular Component	GO:0043232	7	intracellular non-membrane-bounded organelle	2.67516e-08	DN150747_c0_g3_i1	182	T	ident	Band 4.1-like protein 2	---	0.962142	8.60465e-13	87.704	FWTPDVGVGQDDES(0.013)QRPPT(0.962)PS(0.023)GDQT(0.002)K	3
Cellular Component	GO:0043232	7	intracellular non-membrane-bounded organelle	2.67516e-08	DN150747_c0_g3_i1	589	S	ident	Band 4.1-like protein 2	---	0.949898	0.000400767	80.585	AGLQY(0.004)S(0.046)S(0.95)MHS(1)LNR	2
Cellular Component	GO:0043232	7	intracellular non-membrane-bounded organelle	2.67516e-08	DN146459_c0_g3_i1	577	S	ident	---	---	0.825409	0.00824458	62.088	LIS(0.171)S(0.825)VNES(0.002)T(0.002)R	2
Cellular Component	GO:0043232	7	intracellular non-membrane-bounded organelle	2.67516e-08	DN133355_c0_g1_i1	45	S	ident	---	---	0.998342	0.00894968	57.788	GVS(0.998)LS(0.002)ELTSTVK	2
Cellular Component	GO:0043232	7	intracellular non-membrane-bounded organelle	2.67516e-08	DN152538_c9_g1_i1	1561	S	ident	putative 4.1 G protein	---	0.995448	3.01209e-24	114.54	LAGS(0.995)S(0.008)S(0.163)S(0.834)LIGFK	2
Cellular Component	GO:0043232	7	intracellular non-membrane-bounded organelle	2.67516e-08	DN152538_c9_g1_i1	777	S	ident	putative 4.1 G protein	---	0.960951	1.30005e-51	161.55	RS(0.039)S(0.961)LSTAADLANACR	2
Cellular Component	GO:0043232	7	intracellular non-membrane-bounded organelle	2.67516e-08	DN152538_c9_g1_i1	1564	S	ident	putative 4.1 G protein	---	0.969848	3.01209e-24	114.54	LAGS(0.969)S(0.03)S(0.031)S(0.97)LIGFK	2
Cellular Component	GO:0043232	7	intracellular non-membrane-bounded organelle	2.67516e-08	DN148344_c0_g1_i2	231	S	ident	putative intermediate filament proteins	---	0.997078	0.00720847	69.275	IS(0.002)S(0.997)LS(0.001)PQR	2
Cellular Component	GO:0043232	7	intracellular non-membrane-bounded organelle	2.67516e-08	DN149224_c2_g1_i6	197	T	ident	---	---	0.960528	0.0112731	72.891	MT(0.961)IPPLT(0.034)PT(0.006)LPR	2
Cellular Component	GO:0043232	7	intracellular non-membrane-bounded organelle	2.67516e-08	DN149224_c2_g1_i6	75	S	ident	---	---	0.999663	1.40744e-06	84.581	RTEEHLS(1)PPDYSYPR	3
Cellular Component	GO:0043232	7	intracellular non-membrane-bounded organelle	2.67516e-08	DN149224_c2_g1_i6	554	S	ident	---	---	0.946436	3.8158e-69	150.82	TNITQESAWSMQS(0.003)PGS(0.946)VT(0.05)HGEVTR	3
Cellular Component	GO:0043232	7	intracellular non-membrane-bounded organelle	2.67516e-08	DN149224_c2_g1_i6	7	S	ident	---	---	0.975913	2.5019e-44	130.72	TTT(0.024)S(0.976)LVGDDEWLK	2
Cellular Component	GO:0043232	7	intracellular non-membrane-bounded organelle	2.67516e-08	DN149224_c2_g1_i6	122	S	ident	---	---	0.976614	0.0128179	69.721	RS(0.022)S(0.977)VS(0.001)NVR	2
Cellular Component	GO:0043232	7	intracellular non-membrane-bounded organelle	2.67516e-08	DN149224_c2_g1_i6	146	T	ident	---	---	1	3.60688e-07	118.19	GNT(1)LIVETPTVR	2
Cellular Component	GO:0043232	7	intracellular non-membrane-bounded organelle	2.67516e-08	DN149224_c2_g1_i6	202	T	ident	---	---	0.971648	0.00116882	79.614	MTIPPLT(0.972)PT(0.028)LPR	3
Cellular Component	GO:0043232	7	intracellular non-membrane-bounded organelle	2.67516e-08	DN149224_c2_g1_i6	151	T	ident	---	---	0.906251	1.05393e-11	128.06	GNTLIVET(0.906)PT(0.094)VR	2
Cellular Component	GO:0043232	7	intracellular non-membrane-bounded organelle	2.67516e-08	DN149224_c2_g1_i6	216	S	ident	---	---	0.992575	0	280.93	S(0.007)YS(0.993)ADLMQNEVDYQYATGR	2
Cellular Component	GO:0043232	7	intracellular non-membrane-bounded organelle	2.67516e-08	DN152569_c10_g1_i1	747	S	ident	unconventional myosin-XVIIIa isoform X2	---	0.99872	0.00545174	82.515	S(0.001)KS(0.999)VVEATMR	2
Cellular Component	GO:0043232	7	intracellular non-membrane-bounded organelle	2.67516e-08	DN146037_c1_g3_i1	170	S	ident	tubulin alpha-8 chain isoform X2	---	1	1.7954e-13	131.18	S(1)IQFVDWCPTGFK	2
Cellular Component	GO:0043232	7	intracellular non-membrane-bounded organelle	2.67516e-08	DN152271_c9_g1_i2	1095	S	ident	Band 4.1-like protein 3	---	0.999999	0.000163454	71.376	KQS(0.473)HS(0.527)LPQEAEIS(1)R	3
Cellular Component	GO:0043232	7	intracellular non-membrane-bounded organelle	2.67516e-08	DN152271_c9_g1_i2	578	T	ident	Band 4.1-like protein 3	---	0.844139	1.0997e-05	64.502	RES(0.156)RPIET(0.844)PIIWNPS(0.997)Y(0.003)EEK	4
Cellular Component	GO:0043232	7	intracellular non-membrane-bounded organelle	2.67516e-08	DN152271_c9_g1_i2	118	T	ident	Band 4.1-like protein 3	---	0.999883	0.000225162	92.611	SPT(1)FKPSGK	2
Cellular Component	GO:0043232	7	intracellular non-membrane-bounded organelle	2.67516e-08	DN152271_c9_g1_i2	1085	S	ident	Band 4.1-like protein 3	---	0.999994	2.39199e-38	157.62	KQS(1)HSLPQEAEISR	2
Cellular Component	GO:0043232	7	intracellular non-membrane-bounded organelle	2.67516e-08	DN152271_c9_g1_i2	585	S	ident	Band 4.1-like protein 3	---	1	3.53298e-245	244.1	RES(0.915)RPIET(0.085)PIIWNPS(1)YEEK	2
Cellular Component	GO:0043232	7	intracellular non-membrane-bounded organelle	2.67516e-08	DN152271_c9_g1_i2	1099	S	ident	Band 4.1-like protein 3	---	0.861995	3.48665e-05	97.621	S(0.346)NS(0.862)S(0.792)VDKDEDTVIR	2
Cellular Component	GO:0043232	7	intracellular non-membrane-bounded organelle	2.67516e-08	DN152271_c9_g1_i2	454	S	ident	Band 4.1-like protein 3	---	1	0.00223623	83.751	S(1)NLLPGFDIR	2
Cellular Component	GO:0043232	7	intracellular non-membrane-bounded organelle	2.67516e-08	DN152271_c9_g1_i2	112	S	ident	Band 4.1-like protein 3	---	0.982728	0.000628053	83.758	S(0.983)MS(0.606)RS(0.411)PT(0.001)FKPSGK	3
Cellular Component	GO:0043232	7	intracellular non-membrane-bounded organelle	2.67516e-08	DN152271_c9_g1_i2	535	S	ident	Band 4.1-like protein 3	---	0.991335	4.81404e-11	68.835	KDY(0.006)AQPAPFAS(0.991)LEDAEDLS(0.003)GVQTATR	3
Cellular Component	GO:0043232	7	intracellular non-membrane-bounded organelle	2.67516e-08	DN152271_c9_g1_i2	116	S	ident	Band 4.1-like protein 3	---	0.888644	0.000548212	86.488	S(0.549)MS(0.561)RS(0.889)PT(0.002)FKPSGK	3
Cellular Component	GO:0043232	7	intracellular non-membrane-bounded organelle	2.67516e-08	DN152271_c9_g1_i2	1087	S	ident	Band 4.1-like protein 3	---	0.999903	0.000126872	72.433	KQS(1)HS(1)LPQEAEISR	3
Cellular Component	GO:0043232	7	intracellular non-membrane-bounded organelle	2.67516e-08	DN152271_c9_g1_i2	573	S	ident	Band 4.1-like protein 3	---	0.99932	1.26946e-138	207.12	RES(0.999)RPIET(0.001)PIIWNPSYEEK	3
Cellular Component	GO:0043232	7	intracellular non-membrane-bounded organelle	2.67516e-08	DN152271_c9_g1_i2	1100	S	ident	Band 4.1-like protein 3	---	0.997066	3.48665e-05	97.621	S(0.501)NS(0.501)S(0.997)VDKDEDTVIR	2
Cellular Component	GO:0043232	7	intracellular non-membrane-bounded organelle	2.67516e-08	DN136041_c0_g1_i2	108	T	ident	putative 40s ribosomal protein S14	---	0.814491	0.00801526	55.724	ART(0.814)PS(0.185)PAAQSALR	3
Cellular Component	GO:0043232	7	intracellular non-membrane-bounded organelle	2.67516e-08	DN151469_c7_g1_i5	225	T	ident	---	---	0.999749	1.4821e-09	97.271	EHT(1)FSRPCLEDEMWVPR	3
Cellular Component	GO:0043232	7	intracellular non-membrane-bounded organelle	2.67516e-08	DN151469_c7_g1_i5	554	S	ident	---	---	0.999996	1.65571e-13	129.77	YRS(1)IDLATR	2
Cellular Component	GO:0043232	7	intracellular non-membrane-bounded organelle	2.67516e-08	DN151469_c7_g1_i5	227	S	ident	---	---	0.961431	2.09413e-12	102.98	EHT(0.039)FS(0.961)RPCLEDEMWVPR	3
Cellular Component	GO:0043232	7	intracellular non-membrane-bounded organelle	2.67516e-08	DN151469_c7_g1_i5	346	T	ident	---	---	0.999992	3.28671e-169	221.05	RT(1)PTPDFGGQSQYEK	2
Cellular Component	GO:0043232	7	intracellular non-membrane-bounded organelle	2.67516e-08	DN151469_c7_g1_i5	695	S	ident	---	---	0.989098	4.55604e-13	126.63	MDILSIDS(0.989)CS(0.011)NEK	2
Cellular Component	GO:0043232	7	intracellular non-membrane-bounded organelle	2.67516e-08	DN151469_c7_g1_i5	420	S	ident	---	---	1	0.00233024	97.797	MKS(1)VPVFDEPR	2
Cellular Component	GO:0043232	7	intracellular non-membrane-bounded organelle	2.67516e-08	DN151469_c7_g1_i5	200	S	ident	---	---	0.996879	6.06383e-05	94.767	ITGT(0.003)ES(0.997)LHR	2
Cellular Component	GO:0043232	7	intracellular non-membrane-bounded organelle	2.67516e-08	DN151469_c7_g1_i5	692	S	ident	---	---	0.980299	0.000383126	83.37	MDILS(0.98)IDS(0.01)CS(0.01)NEK	2
Cellular Component	GO:0043232	7	intracellular non-membrane-bounded organelle	2.67516e-08	DN151469_c7_g1_i5	481	S	ident	---	---	1	1.18332e-26	123	QGS(1)KLEGLPPPTPR	2
Cellular Component	GO:0043232	7	intracellular non-membrane-bounded organelle	2.67516e-08	DN151469_c7_g1_i5	639	S	ident	---	---	1	1.63801e-05	103.97	QLS(1)IRS(1)AIK	2
Cellular Component	GO:0043232	7	intracellular non-membrane-bounded organelle	2.67516e-08	DN151469_c7_g1_i5	653	S	ident	---	---	0.999795	1.43321e-93	186.56	RGIAGFEGICS(1)ESEEVR	2
Cellular Component	GO:0043232	7	intracellular non-membrane-bounded organelle	2.67516e-08	DN151469_c7_g1_i5	437	T	ident	---	---	0.999944	4.00019e-15	100.95	T(1)PT(0.999)PT(0.001)QLPPIDYPRPTSAAGR	3
Cellular Component	GO:0043232	7	intracellular non-membrane-bounded organelle	2.67516e-08	DN151469_c7_g1_i5	636	S	ident	---	---	1	1.63801e-05	103.97	QLS(1)IRS(1)AIK	2
Cellular Component	GO:0043232	7	intracellular non-membrane-bounded organelle	2.67516e-08	DN151469_c7_g1_i5	64	S	ident	---	---	1	6.42732e-36	152.25	KLETFGECLS(1)QK	2
Cellular Component	GO:0043232	7	intracellular non-membrane-bounded organelle	2.67516e-08	DN151469_c7_g1_i5	348	T	ident	---	---	0.998861	2.15749e-217	232.29	RT(0.001)PT(0.999)PDFGGQSQYEK	2
Cellular Component	GO:0043232	7	intracellular non-membrane-bounded organelle	2.67516e-08	DN151469_c7_g1_i5	439	T	ident	---	---	0.999354	4.50731e-75	178.85	T(1)PT(0.999)PT(0.001)QLPPIDYPRPTSAAGR	3
Cellular Component	GO:0043232	7	intracellular non-membrane-bounded organelle	2.67516e-08	DN151469_c7_g1_i5	432	S	ident	---	---	0.999999	1.78589e-07	88.495	GKQS(1)PYVR	2
Cellular Component	GO:0043232	7	intracellular non-membrane-bounded organelle	2.67516e-08	DN151469_c7_g1_i5	539	S	ident	---	---	0.999984	1.53862e-120	193.09	RPNEPWGS(1)GDLTIAHQYASR	3
Cellular Component	GO:0043232	7	intracellular non-membrane-bounded organelle	2.67516e-08	DN142215_c1_g4_i1	186	S	ident	troponin T, skeletal muscle isoform X5	---	1	8.88888e-06	103.88	RKPLS(1)IDNLGEQQLR	3
Cellular Component	GO:0043232	7	intracellular non-membrane-bounded organelle	2.67516e-08	DN152189_c6_g1_i1	2284	S	ident	Talin-2	---	0.999921	9.4054e-24	111.18	AADALVEDT(0.202)RS(0.798)LVS(1)GAGDDQNR	3
Cellular Component	GO:0043232	7	intracellular non-membrane-bounded organelle	2.67516e-08	DN152189_c6_g1_i1	518	S	ident	Talin-2	---	0.999656	6.32364e-25	120.54	HVITLES(1)PVS(1)VDGQSITSR	3
Cellular Component	GO:0043232	7	intracellular non-membrane-bounded organelle	2.67516e-08	DN152189_c6_g1_i1	2626	S	ident	Talin-2	---	0.988166	9.80613e-06	115.68	VASHQT(0.012)S(0.988)CLQMR	2
Cellular Component	GO:0043232	7	intracellular non-membrane-bounded organelle	2.67516e-08	DN152189_c6_g1_i1	2281	S	ident	Talin-2	---	0.797975	9.4054e-24	111.18	AADALVEDT(0.202)RS(0.798)LVS(1)GAGDDQNR	3
Cellular Component	GO:0043232	7	intracellular non-membrane-bounded organelle	2.67516e-08	DN152189_c6_g1_i1	607	S	ident	Talin-2	---	0.997963	0.00515005	62.469	WLDES(0.002)MGAS(0.998)QVK	2
Cellular Component	GO:0043232	7	intracellular non-membrane-bounded organelle	2.67516e-08	DN152189_c6_g1_i1	581	S	ident	Talin-2	---	0.773325	0.00280088	70.26	QMLDIGS(0.773)PS(0.227)ER	2
Cellular Component	GO:0043232	7	intracellular non-membrane-bounded organelle	2.67516e-08	DN152189_c6_g1_i1	2625	T	ident	Talin-2	---	0.943094	0.000769025	102.1	VAS(1)HQT(0.943)S(0.057)CLQMR	2
Cellular Component	GO:0043232	7	intracellular non-membrane-bounded organelle	2.67516e-08	DN152189_c6_g1_i1	2560	S	ident	Talin-2	---	0.852888	1.6851e-05	114.72	IAALS(0.147)S(0.853)QLLK	2
Cellular Component	GO:0043232	7	intracellular non-membrane-bounded organelle	2.67516e-08	DN152189_c6_g1_i1	723	S	ident	Talin-2	---	0.991865	0.00096262	85.837	TVADS(0.992)FS(0.008)ELLK	2
Cellular Component	GO:0043232	7	intracellular non-membrane-bounded organelle	2.67516e-08	DN152189_c6_g1_i1	521	S	ident	Talin-2	---	0.99999	6.32364e-25	120.54	HVIT(0.005)LES(0.995)PVS(1)VDGQS(0.959)IT(0.035)S(0.006)R	3
Cellular Component	GO:0043232	7	intracellular non-membrane-bounded organelle	2.67516e-08	DN152189_c6_g1_i1	526	S	ident	Talin-2	---	0.958662	2.33472e-10	96.351	HVIT(0.005)LES(0.995)PVS(1)VDGQS(0.959)IT(0.035)S(0.006)R	3
Cellular Component	GO:0043232	7	intracellular non-membrane-bounded organelle	2.67516e-08	DN152189_c6_g1_i1	2712	S	ident	Talin-2	---	0.993864	0.00824458	62.088	LGS(0.994)ET(0.006)ATLGR	2
Cellular Component	GO:0043232	7	intracellular non-membrane-bounded organelle	2.67516e-08	DN152189_c6_g1_i1	175	S	ident	Talin-2	---	0.840664	0.000543625	91.62	SHQT(0.001)GLS(0.841)GT(0.158)LR	2
Cellular Component	GO:0043232	7	intracellular non-membrane-bounded organelle	2.67516e-08	DN152189_c6_g1_i1	2622	S	ident	Talin-2	---	0.999996	8.77864e-06	115.91	VAS(1)HQT(0.943)S(0.057)CLQMR	2
Cellular Component	GO:0043232	7	intracellular non-membrane-bounded organelle	2.67516e-08	DN147383_c0_g2_i1	5	S	ident	tubulin alpha-8 chain isoform X2	---	0.999948	0.0176067	73.435	ERLS(1)VDYGK	2
Cellular Component	GO:0043232	7	intracellular non-membrane-bounded organelle	2.67516e-08	DN152917_c20_g1_i2	4432	S	ident	cytoplasmic dynein 1 heavy chain 1-like	---	0.999992	6.69969e-147	207.82	HVS(1)VDNTDTRPSWMR	4
Cellular Component	GO:0043232	7	intracellular non-membrane-bounded organelle	2.67516e-08	DN152917_c20_g1_i2	1186	S	ident	cytoplasmic dynein 1 heavy chain 1-like	---	0.930538	5.25304e-08	82.6	SVDSESTGDAVSTIT(0.001)YT(0.069)QS(0.931)LKR	3
Cellular Component	GO:0043232	7	intracellular non-membrane-bounded organelle	2.67516e-08	DN152917_c20_g1_i2	1241	S	ident	cytoplasmic dynein 1 heavy chain 1-like	---	0.773465	0.00526796	48.053	RKES(0.773)S(0.222)IS(0.003)S(0.001)EVASLQIK	3
Cellular Component	GO:0043232	7	intracellular non-membrane-bounded organelle	2.67516e-08	DN152917_c20_g1_i2	484	T	ident	cytoplasmic dynein 1 heavy chain 1-like	---	0.960074	0.0113835	68.413	S(0.02)T(0.02)T(0.96)LPEATDAILK	2
Cellular Component	GO:0043232	7	intracellular non-membrane-bounded organelle	2.67516e-08	DN146583_c0_g2_i1	897	S	ident	---	---	0.983311	0.00750357	67.519	RMS(0.983)VS(0.017)EAVK	2
Cellular Component	GO:0043232	7	intracellular non-membrane-bounded organelle	2.67516e-08	DN148474_c0_g1_i1	889	T	ident	putative structural maintenance of chromosome 3 (Chondroitin sulfate proteoglycan 6) (Chromosome segregation protein SmcD) (Bamacan) (Basement membrane-associated chondroitin proteoglycan) (Mad member-interacting protein 1)	---	1	0.000932866	96.673	ADLEAQLT(1)EFQQK	2
Cellular Component	GO:0043232	7	intracellular non-membrane-bounded organelle	2.67516e-08	DN143508_c2_g4_i2	76	S	ident	tubulin alpha chain-like	---	0.998682	6.67715e-89	176.86	TIGGGDDS(0.999)FNT(0.001)FFSETGSGK	2
Cellular Component	GO:0043232	7	intracellular non-membrane-bounded organelle	2.67516e-08	DN143508_c2_g4_i2	86	S	ident	tubulin alpha chain-like	---	0.998432	0	294.47	TIGGGDDSFNTFFSET(0.002)GS(0.998)GK	2
Cellular Component	GO:0043232	7	intracellular non-membrane-bounded organelle	2.67516e-08	DN142398_c0_g1_i2	618	S	ident	myosin heavy chain, muscle-like, partial	---	1	0.0167011	71.153	ANS(1)EVAQWR	2
Cellular Component	GO:0043232	7	intracellular non-membrane-bounded organelle	2.67516e-08	DN134540_c0_g1_i2	101	S	ident	Hypothetical protein CBG08266	---	0.925807	7.26448e-17	77.386	AKLS(0.511)T(0.563)VS(0.926)VAAPAAHAAGGAAAPSAPAAAK	3
Cellular Component	GO:0043232	7	intracellular non-membrane-bounded organelle	2.67516e-08	DN134540_c0_g1_i2	143	S	ident	Hypothetical protein CBG08266	---	1	5.26846e-70	174.01	KPEPEEES(1)DDDMGFSLFD	2
Cellular Component	GO:0043232	7	intracellular non-membrane-bounded organelle	2.67516e-08	DN152954_c14_g1_i2	93	S	ident	dynein heavy chain 6, axonemal-like	---	0.999766	0.00017368	53.679	MRS(1)LT(1)PIEAPQTAPSLPCDLR	3
Cellular Component	GO:0043232	7	intracellular non-membrane-bounded organelle	2.67516e-08	DN152954_c14_g1_i2	95	T	ident	dynein heavy chain 6, axonemal-like	---	0.999766	0.00017368	53.679	MRS(1)LT(1)PIEAPQTAPSLPCDLR	3
Cellular Component	GO:0043232	7	intracellular non-membrane-bounded organelle	2.67516e-08	DN142398_c0_g2_i1	1151	S	ident	myosin heavy chain, striated muscle-like isoform X8	---	1	1.41652e-07	92.932	MEGDLNEMEIQLS(1)HANR	3
Cellular Component	GO:0043232	7	intracellular non-membrane-bounded organelle	2.67516e-08	DN135482_c0_g1_i2	229	S	ident	40S ribosomal protein S3, putative	---	0.999962	2.86269e-12	118.96	DEVLPTGPLSIEKS(1)Q	2
Cellular Component	GO:0043232	7	intracellular non-membrane-bounded organelle	2.67516e-08	DN126231_c0_g1_i1	12	S	ident	60S ribosomal protein L34-like	---	0.839613	1.56941e-05	116.19	RLS(0.84)YNT(0.16)ASNK	2
Cellular Component	GO:0043232	7	intracellular non-membrane-bounded organelle	2.67516e-08	DN139674_c1_g1_i6	452	S	ident	myosin heavy chain, putative	---	1	0.00191484	80.69	NLNS(1)DLDALR	2
Cellular Component	GO:0043232	7	intracellular non-membrane-bounded organelle	2.67516e-08	DN139674_c1_g1_i6	590	S	ident	myosin heavy chain, putative	---	0.984368	0.00740093	82.645	GFS(0.984)T(0.016)DVFR	2
Cellular Component	GO:0030134	10	ER to Golgi transport vesicle	0.18927	DN149210_c1_g7_i2	1092	S	ident	Protein transport protein Sec24B	---	0.99997	3.75428e-17	126.07	LPPLPS(1)DDQVASLPK	2
Cellular Component	GO:0030134	10	ER to Golgi transport vesicle	0.18927	DN149210_c1_g7_i2	314	S	ident	Protein transport protein Sec24B	---	0.983324	1.45416e-75	175.69	GQHPQPQQAGS(0.983)YT(0.017)R	2
Cellular Component	GO:0030134	10	ER to Golgi transport vesicle	0.18927	DN149210_c1_g7_i2	1012	S	ident	Protein transport protein Sec24B	---	1	4.00026e-21	113.42	AAGIS(1)LHDEIVDSEPSDPHR	3
Cellular Component	GO:0030134	10	ER to Golgi transport vesicle	0.18927	DN150476_c2_g2_i2	93	S	ident	protein transport protein Sec23, putative	---	0.769359	3.86886e-05	61.111	S(0.464)S(0.516)VS(0.25)S(0.769)MPGPAADGDLPQNK	2
Cellular Component	GO:0030286	11	dynein complex	0.000314925	DN143027_c0_g2_i1	21	Y	ident	putative tegumental protein Sm 20.8	---	1	7.23861e-23	113.93	GY(1)ITLADLEK	2
Cellular Component	GO:0030286	11	dynein complex	0.000314925	DN152917_c20_g1_i2	4432	S	ident	cytoplasmic dynein 1 heavy chain 1-like	---	0.999992	6.69969e-147	207.82	HVS(1)VDNTDTRPSWMR	4
Cellular Component	GO:0030286	11	dynein complex	0.000314925	DN152917_c20_g1_i2	1186	S	ident	cytoplasmic dynein 1 heavy chain 1-like	---	0.930538	5.25304e-08	82.6	SVDSESTGDAVSTIT(0.001)YT(0.069)QS(0.931)LKR	3
Cellular Component	GO:0030286	11	dynein complex	0.000314925	DN152917_c20_g1_i2	1241	S	ident	cytoplasmic dynein 1 heavy chain 1-like	---	0.773465	0.00526796	48.053	RKES(0.773)S(0.222)IS(0.003)S(0.001)EVASLQIK	3
Cellular Component	GO:0030286	11	dynein complex	0.000314925	DN152917_c20_g1_i2	484	T	ident	cytoplasmic dynein 1 heavy chain 1-like	---	0.960074	0.0113835	68.413	S(0.02)T(0.02)T(0.96)LPEATDAILK	2
Cellular Component	GO:0030286	11	dynein complex	0.000314925	DN152936_c10_g1_i1	1049	S	ident	dynein heavy chain 5, axonemal-like	---	0.999969	4.72903e-05	104.88	ILS(1)ANHVPSSHVK	2
Cellular Component	GO:0030286	11	dynein complex	0.000314925	DN133355_c0_g1_i1	45	S	ident	---	---	0.998342	0.00894968	57.788	GVS(0.998)LS(0.002)ELTSTVK	2
Cellular Component	GO:0030286	11	dynein complex	0.000314925	DN137492_c0_g1_i1	66	Y	ident	dynein light chain 2, cytoplasmic	---	0.973791	7.27624e-56	130.56	HFGS(0.026)Y(0.974)VTHETR	3
Cellular Component	GO:0030286	11	dynein complex	0.000314925	DN149224_c2_g1_i6	197	T	ident	---	---	0.960528	0.0112731	72.891	MT(0.961)IPPLT(0.034)PT(0.006)LPR	2
Cellular Component	GO:0030286	11	dynein complex	0.000314925	DN149224_c2_g1_i6	75	S	ident	---	---	0.999663	1.40744e-06	84.581	RTEEHLS(1)PPDYSYPR	3
Cellular Component	GO:0030286	11	dynein complex	0.000314925	DN149224_c2_g1_i6	554	S	ident	---	---	0.946436	3.8158e-69	150.82	TNITQESAWSMQS(0.003)PGS(0.946)VT(0.05)HGEVTR	3
Cellular Component	GO:0030286	11	dynein complex	0.000314925	DN149224_c2_g1_i6	7	S	ident	---	---	0.975913	2.5019e-44	130.72	TTT(0.024)S(0.976)LVGDDEWLK	2
Cellular Component	GO:0030286	11	dynein complex	0.000314925	DN149224_c2_g1_i6	122	S	ident	---	---	0.976614	0.0128179	69.721	RS(0.022)S(0.977)VS(0.001)NVR	2
Cellular Component	GO:0030286	11	dynein complex	0.000314925	DN149224_c2_g1_i6	146	T	ident	---	---	1	3.60688e-07	118.19	GNT(1)LIVETPTVR	2
Cellular Component	GO:0030286	11	dynein complex	0.000314925	DN149224_c2_g1_i6	202	T	ident	---	---	0.971648	0.00116882	79.614	MTIPPLT(0.972)PT(0.028)LPR	3
Cellular Component	GO:0030286	11	dynein complex	0.000314925	DN149224_c2_g1_i6	151	T	ident	---	---	0.906251	1.05393e-11	128.06	GNTLIVET(0.906)PT(0.094)VR	2
Cellular Component	GO:0030286	11	dynein complex	0.000314925	DN149224_c2_g1_i6	216	S	ident	---	---	0.992575	0	280.93	S(0.007)YS(0.993)ADLMQNEVDYQYATGR	2
Cellular Component	GO:0030286	11	dynein complex	0.000314925	DN152954_c14_g1_i2	93	S	ident	dynein heavy chain 6, axonemal-like	---	0.999766	0.00017368	53.679	MRS(1)LT(1)PIEAPQTAPSLPCDLR	3
Cellular Component	GO:0030286	11	dynein complex	0.000314925	DN152954_c14_g1_i2	95	T	ident	dynein heavy chain 6, axonemal-like	---	0.999766	0.00017368	53.679	MRS(1)LT(1)PIEAPQTAPSLPCDLR	3
Cellular Component	GO:0030286	11	dynein complex	0.000314925	DN148103_c0_g2_i2	78	S	ident	putative cytoplasmic dynein intermediate chain 2, (dhic-2)	---	0.96416	2.31711e-68	168.64	S(0.005)AS(0.964)T(0.031)PAFSSKPETHDRPK	3
Cellular Component	GO:0030286	11	dynein complex	0.000314925	DN148103_c0_g2_i2	195	S	ident	putative cytoplasmic dynein intermediate chain 2, (dhic-2)	---	1	0.00272156	65.374	FFRPES(1)PPRPPAR	3
Cellular Component	GO:0005829	8	cytosol	0.0804462	DN124730_c1_g1_i1	97	S	ident	---	---	0.999953	5.34446e-18	136.6	HLDS(1)VKETFAK	2
Cellular Component	GO:0005829	8	cytosol	0.0804462	DN144783_c0_g2_i2	64	S	ident	Enolase	---	0.867951	3.50544e-15	112.85	AAVPSGAS(0.868)T(0.132)GVHEAVELR	2
Cellular Component	GO:0005829	8	cytosol	0.0804462	DN144783_c0_g2_i2	218	S	ident	Enolase	---	0.999834	0.00244037	55.546	MGSEVYHNLKS(1)VIK	3
Cellular Component	GO:0005829	8	cytosol	0.0804462	DN144783_c0_g2_i2	65	T	ident	Enolase	---	0.78695	5.71041e-06	92.034	AAVPSGAS(0.213)T(0.787)GVHEAVELR	2
Cellular Component	GO:0005829	8	cytosol	0.0804462	DN206833_c0_g1_i1	59	S	ident	---	---	0.999984	7.84942e-125	204.07	TYFSHFNLS(1)PGSK	2
Cellular Component	GO:0005829	8	cytosol	0.0804462	DN140914_c0_g1_i1	282	S	ident	alpha-enolase-like	---	1	1.73633e-12	126.83	LGELYQS(1)FIK	2
Cellular Component	GO:0036379	10	myofilament	0.00266301	DN147093_c5_g3_i1	183	S	ident	troponin I	---	0.821685	0.0167625	68.044	MFDAAKS(0.822)PT(0.178)GQ	2
Cellular Component	GO:0036379	10	myofilament	0.00266301	DN142215_c1_g4_i1	186	S	ident	troponin T, skeletal muscle isoform X5	---	1	8.88888e-06	103.88	RKPLS(1)IDNLGEQQLR	3
Cellular Component	GO:0036379	10	myofilament	0.00266301	DN148561_c0_g2_i6	160	S	ident	Troponin I 4	---	0.991872	0.00121663	77.279	KVS(0.992)KT(0.008)ENMAR	3
Cellular Component	GO:0036379	10	myofilament	0.00266301	DN148561_c0_g2_i6	54	S	ident	Troponin I 4	---	1	0.00466825	77.185	KGLGGLS(1)PEK	2
Cellular Component	GO:0030017	10	sarcomere	0.00266301	DN147093_c5_g3_i1	183	S	ident	troponin I	---	0.821685	0.0167625	68.044	MFDAAKS(0.822)PT(0.178)GQ	2
Cellular Component	GO:0030017	10	sarcomere	0.00266301	DN142215_c1_g4_i1	186	S	ident	troponin T, skeletal muscle isoform X5	---	1	8.88888e-06	103.88	RKPLS(1)IDNLGEQQLR	3
Cellular Component	GO:0030017	10	sarcomere	0.00266301	DN148561_c0_g2_i6	160	S	ident	Troponin I 4	---	0.991872	0.00121663	77.279	KVS(0.992)KT(0.008)ENMAR	3
Cellular Component	GO:0030017	10	sarcomere	0.00266301	DN148561_c0_g2_i6	54	S	ident	Troponin I 4	---	1	0.00466825	77.185	KGLGGLS(1)PEK	2
Cellular Component	GO:0001726	5	ruffle	0.0158533	DN152189_c6_g1_i1	2284	S	ident	Talin-2	---	0.999921	9.4054e-24	111.18	AADALVEDT(0.202)RS(0.798)LVS(1)GAGDDQNR	3
Cellular Component	GO:0001726	5	ruffle	0.0158533	DN152189_c6_g1_i1	518	S	ident	Talin-2	---	0.999656	6.32364e-25	120.54	HVITLES(1)PVS(1)VDGQSITSR	3
Cellular Component	GO:0001726	5	ruffle	0.0158533	DN152189_c6_g1_i1	2626	S	ident	Talin-2	---	0.988166	9.80613e-06	115.68	VASHQT(0.012)S(0.988)CLQMR	2
Cellular Component	GO:0001726	5	ruffle	0.0158533	DN152189_c6_g1_i1	2281	S	ident	Talin-2	---	0.797975	9.4054e-24	111.18	AADALVEDT(0.202)RS(0.798)LVS(1)GAGDDQNR	3
Cellular Component	GO:0001726	5	ruffle	0.0158533	DN152189_c6_g1_i1	607	S	ident	Talin-2	---	0.997963	0.00515005	62.469	WLDES(0.002)MGAS(0.998)QVK	2
Cellular Component	GO:0001726	5	ruffle	0.0158533	DN152189_c6_g1_i1	581	S	ident	Talin-2	---	0.773325	0.00280088	70.26	QMLDIGS(0.773)PS(0.227)ER	2
Cellular Component	GO:0001726	5	ruffle	0.0158533	DN152189_c6_g1_i1	2625	T	ident	Talin-2	---	0.943094	0.000769025	102.1	VAS(1)HQT(0.943)S(0.057)CLQMR	2
Cellular Component	GO:0001726	5	ruffle	0.0158533	DN152189_c6_g1_i1	2560	S	ident	Talin-2	---	0.852888	1.6851e-05	114.72	IAALS(0.147)S(0.853)QLLK	2
Cellular Component	GO:0001726	5	ruffle	0.0158533	DN152189_c6_g1_i1	723	S	ident	Talin-2	---	0.991865	0.00096262	85.837	TVADS(0.992)FS(0.008)ELLK	2
Cellular Component	GO:0001726	5	ruffle	0.0158533	DN152189_c6_g1_i1	521	S	ident	Talin-2	---	0.99999	6.32364e-25	120.54	HVIT(0.005)LES(0.995)PVS(1)VDGQS(0.959)IT(0.035)S(0.006)R	3
Cellular Component	GO:0001726	5	ruffle	0.0158533	DN152189_c6_g1_i1	526	S	ident	Talin-2	---	0.958662	2.33472e-10	96.351	HVIT(0.005)LES(0.995)PVS(1)VDGQS(0.959)IT(0.035)S(0.006)R	3
Cellular Component	GO:0001726	5	ruffle	0.0158533	DN152189_c6_g1_i1	2712	S	ident	Talin-2	---	0.993864	0.00824458	62.088	LGS(0.994)ET(0.006)ATLGR	2
Cellular Component	GO:0001726	5	ruffle	0.0158533	DN152189_c6_g1_i1	175	S	ident	Talin-2	---	0.840664	0.000543625	91.62	SHQT(0.001)GLS(0.841)GT(0.158)LR	2
Cellular Component	GO:0001726	5	ruffle	0.0158533	DN152189_c6_g1_i1	2622	S	ident	Talin-2	---	0.999996	8.77864e-06	115.91	VAS(1)HQT(0.943)S(0.057)CLQMR	2
Cellular Component	GO:0001726	5	ruffle	0.0158533	DN152667_c5_g1_i1	2475	S	ident	LOW QUALITY PROTEIN: putative talin	---	0.991788	0.0003979	61.091	S(0.007)PS(0.992)PAS(0.002)PVHK	2
Cellular Component	GO:0001726	5	ruffle	0.0158533	DN152667_c5_g1_i1	2478	S	ident	LOW QUALITY PROTEIN: putative talin	---	0.999906	0.00025138	69.704	SPSPAS(1)PVHK	2
Cellular Component	GO:0001726	5	ruffle	0.0158533	DN152667_c5_g1_i1	2484	S	ident	LOW QUALITY PROTEIN: putative talin	---	0.767634	1.0826e-22	128.67	SPSPASPVHKLS(0.768)S(0.187)GT(0.046)VK	3
Cellular Component	GO:0030127	13	COPII vesicle coat	0.18927	DN149210_c1_g7_i2	1092	S	ident	Protein transport protein Sec24B	---	0.99997	3.75428e-17	126.07	LPPLPS(1)DDQVASLPK	2
Cellular Component	GO:0030127	13	COPII vesicle coat	0.18927	DN149210_c1_g7_i2	314	S	ident	Protein transport protein Sec24B	---	0.983324	1.45416e-75	175.69	GQHPQPQQAGS(0.983)YT(0.017)R	2
Cellular Component	GO:0030127	13	COPII vesicle coat	0.18927	DN149210_c1_g7_i2	1012	S	ident	Protein transport protein Sec24B	---	1	4.00026e-21	113.42	AAGIS(1)LHDEIVDSEPSDPHR	3
Cellular Component	GO:0030127	13	COPII vesicle coat	0.18927	DN150476_c2_g2_i2	93	S	ident	protein transport protein Sec23, putative	---	0.769359	3.86886e-05	61.111	S(0.464)S(0.516)VS(0.25)S(0.769)MPGPAADGDLPQNK	2
Cellular Component	GO:0019898	4	extrinsic component of membrane	0.0362028	DN152538_c9_g1_i1	1561	S	ident	putative 4.1 G protein	---	0.995448	3.01209e-24	114.54	LAGS(0.995)S(0.008)S(0.163)S(0.834)LIGFK	2
Cellular Component	GO:0019898	4	extrinsic component of membrane	0.0362028	DN152538_c9_g1_i1	777	S	ident	putative 4.1 G protein	---	0.960951	1.30005e-51	161.55	RS(0.039)S(0.961)LSTAADLANACR	2
Cellular Component	GO:0019898	4	extrinsic component of membrane	0.0362028	DN152538_c9_g1_i1	1564	S	ident	putative 4.1 G protein	---	0.969848	3.01209e-24	114.54	LAGS(0.969)S(0.03)S(0.031)S(0.97)LIGFK	2
Cellular Component	GO:0019898	4	extrinsic component of membrane	0.0362028	DN142508_c1_g1_i3	29	S	ident	moesin/ezrin/radixin homolog 1, partial	---	1	0.000189642	95.751	S(1)APGQQLFDQVVR	2
Cellular Component	GO:0019898	4	extrinsic component of membrane	0.0362028	DN137514_c0_g1_i1	50	S	ident	---	---	1	1.2241e-09	123.55	NDPLFS(1)PVKDNPFR	2
Cellular Component	GO:0019898	4	extrinsic component of membrane	0.0362028	DN152271_c9_g1_i2	1095	S	ident	Band 4.1-like protein 3	---	0.999999	0.000163454	71.376	KQS(0.473)HS(0.527)LPQEAEIS(1)R	3
Cellular Component	GO:0019898	4	extrinsic component of membrane	0.0362028	DN152271_c9_g1_i2	578	T	ident	Band 4.1-like protein 3	---	0.844139	1.0997e-05	64.502	RES(0.156)RPIET(0.844)PIIWNPS(0.997)Y(0.003)EEK	4
Cellular Component	GO:0019898	4	extrinsic component of membrane	0.0362028	DN152271_c9_g1_i2	118	T	ident	Band 4.1-like protein 3	---	0.999883	0.000225162	92.611	SPT(1)FKPSGK	2
Cellular Component	GO:0019898	4	extrinsic component of membrane	0.0362028	DN152271_c9_g1_i2	1085	S	ident	Band 4.1-like protein 3	---	0.999994	2.39199e-38	157.62	KQS(1)HSLPQEAEISR	2
Cellular Component	GO:0019898	4	extrinsic component of membrane	0.0362028	DN152271_c9_g1_i2	585	S	ident	Band 4.1-like protein 3	---	1	3.53298e-245	244.1	RES(0.915)RPIET(0.085)PIIWNPS(1)YEEK	2
Cellular Component	GO:0019898	4	extrinsic component of membrane	0.0362028	DN152271_c9_g1_i2	1099	S	ident	Band 4.1-like protein 3	---	0.861995	3.48665e-05	97.621	S(0.346)NS(0.862)S(0.792)VDKDEDTVIR	2
Cellular Component	GO:0019898	4	extrinsic component of membrane	0.0362028	DN152271_c9_g1_i2	454	S	ident	Band 4.1-like protein 3	---	1	0.00223623	83.751	S(1)NLLPGFDIR	2
Cellular Component	GO:0019898	4	extrinsic component of membrane	0.0362028	DN152271_c9_g1_i2	112	S	ident	Band 4.1-like protein 3	---	0.982728	0.000628053	83.758	S(0.983)MS(0.606)RS(0.411)PT(0.001)FKPSGK	3
Cellular Component	GO:0019898	4	extrinsic component of membrane	0.0362028	DN152271_c9_g1_i2	535	S	ident	Band 4.1-like protein 3	---	0.991335	4.81404e-11	68.835	KDY(0.006)AQPAPFAS(0.991)LEDAEDLS(0.003)GVQTATR	3
Cellular Component	GO:0019898	4	extrinsic component of membrane	0.0362028	DN152271_c9_g1_i2	116	S	ident	Band 4.1-like protein 3	---	0.888644	0.000548212	86.488	S(0.549)MS(0.561)RS(0.889)PT(0.002)FKPSGK	3
Cellular Component	GO:0019898	4	extrinsic component of membrane	0.0362028	DN152271_c9_g1_i2	1087	S	ident	Band 4.1-like protein 3	---	0.999903	0.000126872	72.433	KQS(1)HS(1)LPQEAEISR	3
Cellular Component	GO:0019898	4	extrinsic component of membrane	0.0362028	DN152271_c9_g1_i2	573	S	ident	Band 4.1-like protein 3	---	0.99932	1.26946e-138	207.12	RES(0.999)RPIET(0.001)PIIWNPSYEEK	3
Cellular Component	GO:0019898	4	extrinsic component of membrane	0.0362028	DN152271_c9_g1_i2	1100	S	ident	Band 4.1-like protein 3	---	0.997066	3.48665e-05	97.621	S(0.501)NS(0.501)S(0.997)VDKDEDTVIR	2
Cellular Component	GO:0015935	10	small ribosomal subunit	0.369581	DN136067_c0_g1_i1	160	S	ident	40S ribosomal protein S9	---	0.959628	3.78697e-19	140.27	HIDLT(0.04)S(0.96)PGTSGK	2
Cellular Component	GO:0015935	10	small ribosomal subunit	0.369581	DN135482_c0_g1_i2	229	S	ident	40S ribosomal protein S3, putative	---	0.999962	2.86269e-12	118.96	DEVLPTGPLSIEKS(1)Q	2
Cellular Component	GO:0099080	2	supramolecular complex	0.00843827	DN144487_c7_g1_i1	22	S	ident	LOW QUALITY PROTEIN: keratin, type II cytoskeletal 6A-like, partial	---	0.980136	1.38944e-06	92.098	TFGGT(0.004)AAPS(0.98)FPS(0.013)PS(0.003)FPR	2
Cellular Component	GO:0099080	2	supramolecular complex	0.00843827	DN144487_c7_g1_i1	25	S	ident	LOW QUALITY PROTEIN: keratin, type II cytoskeletal 6A-like, partial	---	0.90511	4.7419e-45	152.13	TFGGTAAPS(0.002)FPS(0.905)PS(0.093)FPR	2
Cellular Component	GO:0099080	2	supramolecular complex	0.00843827	DN147383_c0_g2_i1	5	S	ident	tubulin alpha-8 chain isoform X2	---	0.999948	0.0176067	73.435	ERLS(1)VDYGK	2
Cellular Component	GO:0099080	2	supramolecular complex	0.00843827	DN148344_c0_g1_i2	231	S	ident	putative intermediate filament proteins	---	0.997078	0.00720847	69.275	IS(0.002)S(0.997)LS(0.001)PQR	2
Cellular Component	GO:0099080	2	supramolecular complex	0.00843827	DN146037_c1_g3_i1	170	S	ident	tubulin alpha-8 chain isoform X2	---	1	1.7954e-13	131.18	S(1)IQFVDWCPTGFK	2
Cellular Component	GO:0099080	2	supramolecular complex	0.00843827	DN147093_c5_g3_i1	183	S	ident	troponin I	---	0.821685	0.0167625	68.044	MFDAAKS(0.822)PT(0.178)GQ	2
Cellular Component	GO:0099080	2	supramolecular complex	0.00843827	DN145123_c0_g1_i2	52	S	ident	lamin, putative	---	0.999991	7.11083e-05	109.14	ERS(1)AS(1)PLNITR	2
Cellular Component	GO:0099080	2	supramolecular complex	0.00843827	DN145123_c0_g1_i2	50	S	ident	lamin, putative	---	1	7.11083e-05	109.14	ERS(1)AS(1)PLNITR	2
Cellular Component	GO:0099080	2	supramolecular complex	0.00843827	DN145123_c0_g1_i2	266	S	ident	lamin, putative	---	1	0.00218135	84.479	LADELLS(1)FR	2
Cellular Component	GO:0099080	2	supramolecular complex	0.00843827	DN145123_c0_g1_i2	31	S	ident	lamin, putative	---	0.994313	0.00507214	59.673	SHVS(0.994)VS(0.205)S(0.745)EFS(0.056)R	2
Cellular Component	GO:0099080	2	supramolecular complex	0.00843827	DN145123_c0_g1_i2	410	S	ident	lamin, putative	---	1	0.00855456	79.148	LNIQS(1)PQR	2
Cellular Component	GO:0099080	2	supramolecular complex	0.00843827	DN142660_c2_g1_i1	456	S	ident	lamin-B2-like isoform X1	---	0.998455	0.000357818	92.38	LRLS(1)PS(0.998)PS(0.001)SQK	2
Cellular Component	GO:0099080	2	supramolecular complex	0.00843827	DN142660_c2_g1_i1	454	S	ident	lamin-B2-like isoform X1	---	0.99996	6.25936e-60	169.8	LRLS(1)PS(0.998)PS(0.001)SQK	2
Cellular Component	GO:0099080	2	supramolecular complex	0.00843827	DN141650_c4_g7_i2	1109	S	ident	---	---	0.994924	0.00044575	82.265	LS(0.005)KQS(0.995)PNEGGFDQYIK	2
Cellular Component	GO:0099080	2	supramolecular complex	0.00843827	DN143508_c2_g4_i2	76	S	ident	tubulin alpha chain-like	---	0.998682	6.67715e-89	176.86	TIGGGDDS(0.999)FNT(0.001)FFSETGSGK	2
Cellular Component	GO:0099080	2	supramolecular complex	0.00843827	DN143508_c2_g4_i2	86	S	ident	tubulin alpha chain-like	---	0.998432	0	294.47	TIGGGDDSFNTFFSET(0.002)GS(0.998)GK	2
Cellular Component	GO:0099080	2	supramolecular complex	0.00843827	DN142215_c1_g4_i1	186	S	ident	troponin T, skeletal muscle isoform X5	---	1	8.88888e-06	103.88	RKPLS(1)IDNLGEQQLR	3
Cellular Component	GO:0099080	2	supramolecular complex	0.00843827	DN148561_c0_g2_i6	160	S	ident	Troponin I 4	---	0.991872	0.00121663	77.279	KVS(0.992)KT(0.008)ENMAR	3
Cellular Component	GO:0099080	2	supramolecular complex	0.00843827	DN148561_c0_g2_i6	54	S	ident	Troponin I 4	---	1	0.00466825	77.185	KGLGGLS(1)PEK	2
Cellular Component	GO:0005925	6	focal adhesion	0.0797418	DN152189_c6_g1_i1	2284	S	ident	Talin-2	---	0.999921	9.4054e-24	111.18	AADALVEDT(0.202)RS(0.798)LVS(1)GAGDDQNR	3
Cellular Component	GO:0005925	6	focal adhesion	0.0797418	DN152189_c6_g1_i1	518	S	ident	Talin-2	---	0.999656	6.32364e-25	120.54	HVITLES(1)PVS(1)VDGQSITSR	3
Cellular Component	GO:0005925	6	focal adhesion	0.0797418	DN152189_c6_g1_i1	2626	S	ident	Talin-2	---	0.988166	9.80613e-06	115.68	VASHQT(0.012)S(0.988)CLQMR	2
Cellular Component	GO:0005925	6	focal adhesion	0.0797418	DN152189_c6_g1_i1	2281	S	ident	Talin-2	---	0.797975	9.4054e-24	111.18	AADALVEDT(0.202)RS(0.798)LVS(1)GAGDDQNR	3
Cellular Component	GO:0005925	6	focal adhesion	0.0797418	DN152189_c6_g1_i1	607	S	ident	Talin-2	---	0.997963	0.00515005	62.469	WLDES(0.002)MGAS(0.998)QVK	2
Cellular Component	GO:0005925	6	focal adhesion	0.0797418	DN152189_c6_g1_i1	581	S	ident	Talin-2	---	0.773325	0.00280088	70.26	QMLDIGS(0.773)PS(0.227)ER	2
Cellular Component	GO:0005925	6	focal adhesion	0.0797418	DN152189_c6_g1_i1	2625	T	ident	Talin-2	---	0.943094	0.000769025	102.1	VAS(1)HQT(0.943)S(0.057)CLQMR	2
Cellular Component	GO:0005925	6	focal adhesion	0.0797418	DN152189_c6_g1_i1	2560	S	ident	Talin-2	---	0.852888	1.6851e-05	114.72	IAALS(0.147)S(0.853)QLLK	2
Cellular Component	GO:0005925	6	focal adhesion	0.0797418	DN152189_c6_g1_i1	723	S	ident	Talin-2	---	0.991865	0.00096262	85.837	TVADS(0.992)FS(0.008)ELLK	2
Cellular Component	GO:0005925	6	focal adhesion	0.0797418	DN152189_c6_g1_i1	521	S	ident	Talin-2	---	0.99999	6.32364e-25	120.54	HVIT(0.005)LES(0.995)PVS(1)VDGQS(0.959)IT(0.035)S(0.006)R	3
Cellular Component	GO:0005925	6	focal adhesion	0.0797418	DN152189_c6_g1_i1	526	S	ident	Talin-2	---	0.958662	2.33472e-10	96.351	HVIT(0.005)LES(0.995)PVS(1)VDGQS(0.959)IT(0.035)S(0.006)R	3
Cellular Component	GO:0005925	6	focal adhesion	0.0797418	DN152189_c6_g1_i1	2712	S	ident	Talin-2	---	0.993864	0.00824458	62.088	LGS(0.994)ET(0.006)ATLGR	2
Cellular Component	GO:0005925	6	focal adhesion	0.0797418	DN152189_c6_g1_i1	175	S	ident	Talin-2	---	0.840664	0.000543625	91.62	SHQT(0.001)GLS(0.841)GT(0.158)LR	2
Cellular Component	GO:0005925	6	focal adhesion	0.0797418	DN152189_c6_g1_i1	2622	S	ident	Talin-2	---	0.999996	8.77864e-06	115.91	VAS(1)HQT(0.943)S(0.057)CLQMR	2
Cellular Component	GO:0005925	6	focal adhesion	0.0797418	DN152667_c5_g1_i1	2475	S	ident	LOW QUALITY PROTEIN: putative talin	---	0.991788	0.0003979	61.091	S(0.007)PS(0.992)PAS(0.002)PVHK	2
Cellular Component	GO:0005925	6	focal adhesion	0.0797418	DN152667_c5_g1_i1	2478	S	ident	LOW QUALITY PROTEIN: putative talin	---	0.999906	0.00025138	69.704	SPSPAS(1)PVHK	2
Cellular Component	GO:0005925	6	focal adhesion	0.0797418	DN152667_c5_g1_i1	2484	S	ident	LOW QUALITY PROTEIN: putative talin	---	0.767634	1.0826e-22	128.67	SPSPASPVHKLS(0.768)S(0.187)GT(0.046)VK	3
Cellular Component	GO:0017119	10	Golgi transport complex	0.0962711	DN152065_c5_g1_i1	535	T	ident	conserved oligomeric Golgi complex subunit 7-like	---	0.978245	1.98445e-10	122.46	AIFEWPS(0.022)T(0.978)PK	2
Cellular Component	GO:0017119	10	Golgi transport complex	0.0962711	DN152497_c7_g1_i1	1394	S	ident	conserved oligomeric Golgi complex subunit 8-like isoform X1	---	0.921468	0.00918231	61.48	VEVS(0.921)PS(0.079)HMK	2
Cellular Component	GO:0017119	10	Golgi transport complex	0.0962711	DN152497_c7_g1_i1	995	S	ident	conserved oligomeric Golgi complex subunit 8-like isoform X1	---	0.995758	0.00234151	78.441	KIT(1)PS(0.005)AS(0.996)PLVVR	2
Cellular Component	GO:0017119	10	Golgi transport complex	0.0962711	DN152497_c7_g1_i1	1232	S	ident	conserved oligomeric Golgi complex subunit 8-like isoform X1	---	0.937577	0.00214108	71.98	GLEPS(0.049)S(0.938)PQVT(0.014)FK	2
Cellular Component	GO:0017119	10	Golgi transport complex	0.0962711	DN152497_c7_g1_i1	991	T	ident	conserved oligomeric Golgi complex subunit 8-like isoform X1	---	0.999888	0.000176899	90.476	KIT(1)PSASPLVVR	2
Cellular Component	GO:0099023	3	tethering complex	0.109605	DN152065_c5_g1_i1	535	T	ident	conserved oligomeric Golgi complex subunit 7-like	---	0.978245	1.98445e-10	122.46	AIFEWPS(0.022)T(0.978)PK	2
Cellular Component	GO:0099023	3	tethering complex	0.109605	DN151281_c2_g1_i5	130	S	ident	exocyst complex protein exo70, putative	---	1	9.72262e-11	114.75	VGAS(1)NRS(1)LDLVPPGR	2
Cellular Component	GO:0099023	3	tethering complex	0.109605	DN151281_c2_g1_i5	127	S	ident	exocyst complex protein exo70, putative	---	1	9.72262e-11	114.75	VGAS(1)NRS(1)LDLVPPGR	2
Cellular Component	GO:0099023	3	tethering complex	0.109605	DN152497_c7_g1_i1	1394	S	ident	conserved oligomeric Golgi complex subunit 8-like isoform X1	---	0.921468	0.00918231	61.48	VEVS(0.921)PS(0.079)HMK	2
Cellular Component	GO:0099023	3	tethering complex	0.109605	DN152497_c7_g1_i1	995	S	ident	conserved oligomeric Golgi complex subunit 8-like isoform X1	---	0.995758	0.00234151	78.441	KIT(1)PS(0.005)AS(0.996)PLVVR	2
Cellular Component	GO:0099023	3	tethering complex	0.109605	DN152497_c7_g1_i1	1232	S	ident	conserved oligomeric Golgi complex subunit 8-like isoform X1	---	0.937577	0.00214108	71.98	GLEPS(0.049)S(0.938)PQVT(0.014)FK	2
Cellular Component	GO:0099023	3	tethering complex	0.109605	DN152497_c7_g1_i1	991	T	ident	conserved oligomeric Golgi complex subunit 8-like isoform X1	---	0.999888	0.000176899	90.476	KIT(1)PSASPLVVR	2
Cellular Component	GO:0099513	10	polymeric cytoskeletal fiber	0.0818914	DN144487_c7_g1_i1	22	S	ident	LOW QUALITY PROTEIN: keratin, type II cytoskeletal 6A-like, partial	---	0.980136	1.38944e-06	92.098	TFGGT(0.004)AAPS(0.98)FPS(0.013)PS(0.003)FPR	2
Cellular Component	GO:0099513	10	polymeric cytoskeletal fiber	0.0818914	DN144487_c7_g1_i1	25	S	ident	LOW QUALITY PROTEIN: keratin, type II cytoskeletal 6A-like, partial	---	0.90511	4.7419e-45	152.13	TFGGTAAPS(0.002)FPS(0.905)PS(0.093)FPR	2
Cellular Component	GO:0099513	10	polymeric cytoskeletal fiber	0.0818914	DN147383_c0_g2_i1	5	S	ident	tubulin alpha-8 chain isoform X2	---	0.999948	0.0176067	73.435	ERLS(1)VDYGK	2
Cellular Component	GO:0099513	10	polymeric cytoskeletal fiber	0.0818914	DN148344_c0_g1_i2	231	S	ident	putative intermediate filament proteins	---	0.997078	0.00720847	69.275	IS(0.002)S(0.997)LS(0.001)PQR	2
Cellular Component	GO:0099513	10	polymeric cytoskeletal fiber	0.0818914	DN146037_c1_g3_i1	170	S	ident	tubulin alpha-8 chain isoform X2	---	1	1.7954e-13	131.18	S(1)IQFVDWCPTGFK	2
Cellular Component	GO:0099513	10	polymeric cytoskeletal fiber	0.0818914	DN145123_c0_g1_i2	52	S	ident	lamin, putative	---	0.999991	7.11083e-05	109.14	ERS(1)AS(1)PLNITR	2
Cellular Component	GO:0099513	10	polymeric cytoskeletal fiber	0.0818914	DN145123_c0_g1_i2	50	S	ident	lamin, putative	---	1	7.11083e-05	109.14	ERS(1)AS(1)PLNITR	2
Cellular Component	GO:0099513	10	polymeric cytoskeletal fiber	0.0818914	DN145123_c0_g1_i2	266	S	ident	lamin, putative	---	1	0.00218135	84.479	LADELLS(1)FR	2
Cellular Component	GO:0099513	10	polymeric cytoskeletal fiber	0.0818914	DN145123_c0_g1_i2	31	S	ident	lamin, putative	---	0.994313	0.00507214	59.673	SHVS(0.994)VS(0.205)S(0.745)EFS(0.056)R	2
Cellular Component	GO:0099513	10	polymeric cytoskeletal fiber	0.0818914	DN145123_c0_g1_i2	410	S	ident	lamin, putative	---	1	0.00855456	79.148	LNIQS(1)PQR	2
Cellular Component	GO:0099513	10	polymeric cytoskeletal fiber	0.0818914	DN142660_c2_g1_i1	456	S	ident	lamin-B2-like isoform X1	---	0.998455	0.000357818	92.38	LRLS(1)PS(0.998)PS(0.001)SQK	2
Cellular Component	GO:0099513	10	polymeric cytoskeletal fiber	0.0818914	DN142660_c2_g1_i1	454	S	ident	lamin-B2-like isoform X1	---	0.99996	6.25936e-60	169.8	LRLS(1)PS(0.998)PS(0.001)SQK	2
Cellular Component	GO:0099513	10	polymeric cytoskeletal fiber	0.0818914	DN141650_c4_g7_i2	1109	S	ident	---	---	0.994924	0.00044575	82.265	LS(0.005)KQS(0.995)PNEGGFDQYIK	2
Cellular Component	GO:0099513	10	polymeric cytoskeletal fiber	0.0818914	DN143508_c2_g4_i2	76	S	ident	tubulin alpha chain-like	---	0.998682	6.67715e-89	176.86	TIGGGDDS(0.999)FNT(0.001)FFSETGSGK	2
Cellular Component	GO:0099513	10	polymeric cytoskeletal fiber	0.0818914	DN143508_c2_g4_i2	86	S	ident	tubulin alpha chain-like	---	0.998432	0	294.47	TIGGGDDSFNTFFSET(0.002)GS(0.998)GK	2
Cellular Component	GO:0005643	11	nuclear pore	0.169693	DN151286_c2_g2_i1	968	S	ident	Nuclear pore complex protein Nup205	---	0.751967	0.000228432	77.575	AS(0.095)T(0.079)S(0.074)LS(0.752)DVPEVASQTAPR	2
Cellular Component	GO:0005643	11	nuclear pore	0.169693	DN149053_c0_g1_i1	816	S	ident	putative nuclear pore complex protein nup93 (nucleoporin nup93) (dead eye protein)	---	0.956047	1.18293e-34	138.49	MNLPS(0.044)S(0.956)PGDPSGEQSTSLR	2
Cellular Component	GO:0048475	3	coated membrane	0.0926219	DN149210_c1_g7_i2	1092	S	ident	Protein transport protein Sec24B	---	0.99997	3.75428e-17	126.07	LPPLPS(1)DDQVASLPK	2
Cellular Component	GO:0048475	3	coated membrane	0.0926219	DN149210_c1_g7_i2	314	S	ident	Protein transport protein Sec24B	---	0.983324	1.45416e-75	175.69	GQHPQPQQAGS(0.983)YT(0.017)R	2
Cellular Component	GO:0048475	3	coated membrane	0.0926219	DN149210_c1_g7_i2	1012	S	ident	Protein transport protein Sec24B	---	1	4.00026e-21	113.42	AAGIS(1)LHDEIVDSEPSDPHR	3
Cellular Component	GO:0048475	3	coated membrane	0.0926219	DN151991_c4_g1_i1	1032	S	ident	Coatomer subunit beta	---	0.99994	5.79738e-11	125.5	APVS(1)PLETAPQIEL	2
Cellular Component	GO:0048475	3	coated membrane	0.0926219	DN151991_c4_g1_i1	698	S	ident	Coatomer subunit beta	---	0.999346	0.000668716	52.227	LGRHS(0.999)LGELLDT(0.001)QDAEQK	3
Cellular Component	GO:0048475	3	coated membrane	0.0926219	DN150476_c2_g2_i2	93	S	ident	protein transport protein Sec23, putative	---	0.769359	3.86886e-05	61.111	S(0.464)S(0.516)VS(0.25)S(0.769)MPGPAADGDLPQNK	2
Cellular Component	GO:0048475	3	coated membrane	0.0926219	DN145454_c0_g1_i1	45	S	ident	AP-2 complex subunit mu	---	1	0.00760198	47.774	HQVRS(1)PIINIAR	3
Cellular Component	GO:0048475	3	coated membrane	0.0926219	DN145511_c0_g1_i1	355	S	ident	putative coatomer gamma subunit	---	0.78364	0.00617527	56.527	T(0.001)GS(0.005)ES(0.784)S(0.21)VDNLLK	2
Cellular Component	GO:0048475	3	coated membrane	0.0926219	DN152338_c7_g1_i1	894	S	ident	putative coatomer beta subunit	---	0.845074	4.13951e-15	103.03	S(0.155)QS(0.845)DHEPLHQPVIAPSPAK	3
Cellular Component	GO:0048475	3	coated membrane	0.0926219	DN152338_c7_g1_i1	1029	S	ident	putative coatomer beta subunit	---	1	0.00152533	82.505	QS(1)PGVQHLQK	2
Cellular Component	GO:0012506	5	vesicle membrane	0.0591707	DN149210_c1_g7_i2	1092	S	ident	Protein transport protein Sec24B	---	0.99997	3.75428e-17	126.07	LPPLPS(1)DDQVASLPK	2
Cellular Component	GO:0012506	5	vesicle membrane	0.0591707	DN149210_c1_g7_i2	314	S	ident	Protein transport protein Sec24B	---	0.983324	1.45416e-75	175.69	GQHPQPQQAGS(0.983)YT(0.017)R	2
Cellular Component	GO:0012506	5	vesicle membrane	0.0591707	DN149210_c1_g7_i2	1012	S	ident	Protein transport protein Sec24B	---	1	4.00026e-21	113.42	AAGIS(1)LHDEIVDSEPSDPHR	3
Cellular Component	GO:0012506	5	vesicle membrane	0.0591707	DN151991_c4_g1_i1	1032	S	ident	Coatomer subunit beta	---	0.99994	5.79738e-11	125.5	APVS(1)PLETAPQIEL	2
Cellular Component	GO:0012506	5	vesicle membrane	0.0591707	DN151991_c4_g1_i1	698	S	ident	Coatomer subunit beta	---	0.999346	0.000668716	52.227	LGRHS(0.999)LGELLDT(0.001)QDAEQK	3
Cellular Component	GO:0012506	5	vesicle membrane	0.0591707	DN150476_c2_g2_i2	93	S	ident	protein transport protein Sec23, putative	---	0.769359	3.86886e-05	61.111	S(0.464)S(0.516)VS(0.25)S(0.769)MPGPAADGDLPQNK	2
Cellular Component	GO:0012506	5	vesicle membrane	0.0591707	DN145511_c0_g1_i1	355	S	ident	putative coatomer gamma subunit	---	0.78364	0.00617527	56.527	T(0.001)GS(0.005)ES(0.784)S(0.21)VDNLLK	2
Cellular Component	GO:0005875	10	microtubule associated complex	0.00101078	DN143027_c0_g2_i1	21	Y	ident	putative tegumental protein Sm 20.8	---	1	7.23861e-23	113.93	GY(1)ITLADLEK	2
Cellular Component	GO:0005875	10	microtubule associated complex	0.00101078	DN152917_c20_g1_i2	4432	S	ident	cytoplasmic dynein 1 heavy chain 1-like	---	0.999992	6.69969e-147	207.82	HVS(1)VDNTDTRPSWMR	4
Cellular Component	GO:0005875	10	microtubule associated complex	0.00101078	DN152917_c20_g1_i2	1186	S	ident	cytoplasmic dynein 1 heavy chain 1-like	---	0.930538	5.25304e-08	82.6	SVDSESTGDAVSTIT(0.001)YT(0.069)QS(0.931)LKR	3
Cellular Component	GO:0005875	10	microtubule associated complex	0.00101078	DN152917_c20_g1_i2	1241	S	ident	cytoplasmic dynein 1 heavy chain 1-like	---	0.773465	0.00526796	48.053	RKES(0.773)S(0.222)IS(0.003)S(0.001)EVASLQIK	3
Cellular Component	GO:0005875	10	microtubule associated complex	0.00101078	DN152917_c20_g1_i2	484	T	ident	cytoplasmic dynein 1 heavy chain 1-like	---	0.960074	0.0113835	68.413	S(0.02)T(0.02)T(0.96)LPEATDAILK	2
Cellular Component	GO:0005875	10	microtubule associated complex	0.00101078	DN152936_c10_g1_i1	1049	S	ident	dynein heavy chain 5, axonemal-like	---	0.999969	4.72903e-05	104.88	ILS(1)ANHVPSSHVK	2
Cellular Component	GO:0005875	10	microtubule associated complex	0.00101078	DN133355_c0_g1_i1	45	S	ident	---	---	0.998342	0.00894968	57.788	GVS(0.998)LS(0.002)ELTSTVK	2
Cellular Component	GO:0005875	10	microtubule associated complex	0.00101078	DN137492_c0_g1_i1	66	Y	ident	dynein light chain 2, cytoplasmic	---	0.973791	7.27624e-56	130.56	HFGS(0.026)Y(0.974)VTHETR	3
Cellular Component	GO:0005875	10	microtubule associated complex	0.00101078	DN149224_c2_g1_i6	197	T	ident	---	---	0.960528	0.0112731	72.891	MT(0.961)IPPLT(0.034)PT(0.006)LPR	2
Cellular Component	GO:0005875	10	microtubule associated complex	0.00101078	DN149224_c2_g1_i6	75	S	ident	---	---	0.999663	1.40744e-06	84.581	RTEEHLS(1)PPDYSYPR	3
Cellular Component	GO:0005875	10	microtubule associated complex	0.00101078	DN149224_c2_g1_i6	554	S	ident	---	---	0.946436	3.8158e-69	150.82	TNITQESAWSMQS(0.003)PGS(0.946)VT(0.05)HGEVTR	3
Cellular Component	GO:0005875	10	microtubule associated complex	0.00101078	DN149224_c2_g1_i6	7	S	ident	---	---	0.975913	2.5019e-44	130.72	TTT(0.024)S(0.976)LVGDDEWLK	2
Cellular Component	GO:0005875	10	microtubule associated complex	0.00101078	DN149224_c2_g1_i6	122	S	ident	---	---	0.976614	0.0128179	69.721	RS(0.022)S(0.977)VS(0.001)NVR	2
Cellular Component	GO:0005875	10	microtubule associated complex	0.00101078	DN149224_c2_g1_i6	146	T	ident	---	---	1	3.60688e-07	118.19	GNT(1)LIVETPTVR	2
Cellular Component	GO:0005875	10	microtubule associated complex	0.00101078	DN149224_c2_g1_i6	202	T	ident	---	---	0.971648	0.00116882	79.614	MTIPPLT(0.972)PT(0.028)LPR	3
Cellular Component	GO:0005875	10	microtubule associated complex	0.00101078	DN149224_c2_g1_i6	151	T	ident	---	---	0.906251	1.05393e-11	128.06	GNTLIVET(0.906)PT(0.094)VR	2
Cellular Component	GO:0005875	10	microtubule associated complex	0.00101078	DN149224_c2_g1_i6	216	S	ident	---	---	0.992575	0	280.93	S(0.007)YS(0.993)ADLMQNEVDYQYATGR	2
Cellular Component	GO:0005875	10	microtubule associated complex	0.00101078	DN152954_c14_g1_i2	93	S	ident	dynein heavy chain 6, axonemal-like	---	0.999766	0.00017368	53.679	MRS(1)LT(1)PIEAPQTAPSLPCDLR	3
Cellular Component	GO:0005875	10	microtubule associated complex	0.00101078	DN152954_c14_g1_i2	95	T	ident	dynein heavy chain 6, axonemal-like	---	0.999766	0.00017368	53.679	MRS(1)LT(1)PIEAPQTAPSLPCDLR	3
Cellular Component	GO:0005875	10	microtubule associated complex	0.00101078	DN148103_c0_g2_i2	78	S	ident	putative cytoplasmic dynein intermediate chain 2, (dhic-2)	---	0.96416	2.31711e-68	168.64	S(0.005)AS(0.964)T(0.031)PAFSSKPETHDRPK	3
Cellular Component	GO:0005875	10	microtubule associated complex	0.00101078	DN148103_c0_g2_i2	195	S	ident	putative cytoplasmic dynein intermediate chain 2, (dhic-2)	---	1	0.00272156	65.374	FFRPES(1)PPRPPAR	3
Cellular Component	GO:0005681	10	spliceosomal complex	0.0642265	DN150979_c0_g1_i1	51	S	ident	putative small nuclear ribonucleoprotein G (snrnp-G)	---	0.999999	0.00339962	66.022	S(1)GQQVGIDTVVVR	2
Cellular Component	GO:0005681	10	spliceosomal complex	0.0642265	DN145319_c0_g1_i1	234	S	ident	putative nuclear protein SkiP	---	0.852011	0.00189213	52.451	GPPS(1)PPPPLMHS(0.852)PS(0.148)R	3
Cellular Component	GO:0005681	10	spliceosomal complex	0.0642265	DN145319_c0_g1_i1	226	S	ident	putative nuclear protein SkiP	---	0.999988	0.00189213	52.451	GPPS(1)PPPPLMHS(0.852)PS(0.148)R	3
Cellular Component	GO:0030135	9	coated vesicle	0.0325123	DN149210_c1_g7_i2	1092	S	ident	Protein transport protein Sec24B	---	0.99997	3.75428e-17	126.07	LPPLPS(1)DDQVASLPK	2
Cellular Component	GO:0030135	9	coated vesicle	0.0325123	DN149210_c1_g7_i2	314	S	ident	Protein transport protein Sec24B	---	0.983324	1.45416e-75	175.69	GQHPQPQQAGS(0.983)YT(0.017)R	2
Cellular Component	GO:0030135	9	coated vesicle	0.0325123	DN149210_c1_g7_i2	1012	S	ident	Protein transport protein Sec24B	---	1	4.00026e-21	113.42	AAGIS(1)LHDEIVDSEPSDPHR	3
Cellular Component	GO:0030135	9	coated vesicle	0.0325123	DN151991_c4_g1_i1	1032	S	ident	Coatomer subunit beta	---	0.99994	5.79738e-11	125.5	APVS(1)PLETAPQIEL	2
Cellular Component	GO:0030135	9	coated vesicle	0.0325123	DN151991_c4_g1_i1	698	S	ident	Coatomer subunit beta	---	0.999346	0.000668716	52.227	LGRHS(0.999)LGELLDT(0.001)QDAEQK	3
Cellular Component	GO:0030135	9	coated vesicle	0.0325123	DN140977_c0_g1_i1	363	S	ident	putative phosphatidylinositol-binding clathrin assembly protein	---	1	1.42801e-12	122.49	TPSPARPPPPAS(1)PAK	2
Cellular Component	GO:0030135	9	coated vesicle	0.0325123	DN140977_c0_g1_i1	354	S	ident	putative phosphatidylinositol-binding clathrin assembly protein	---	0.997742	8.82392e-06	86.8	T(0.002)PS(0.998)PARPPPPASPAK	2
Cellular Component	GO:0030135	9	coated vesicle	0.0325123	DN150476_c2_g2_i2	93	S	ident	protein transport protein Sec23, putative	---	0.769359	3.86886e-05	61.111	S(0.464)S(0.516)VS(0.25)S(0.769)MPGPAADGDLPQNK	2
Cellular Component	GO:0030135	9	coated vesicle	0.0325123	DN145511_c0_g1_i1	355	S	ident	putative coatomer gamma subunit	---	0.78364	0.00617527	56.527	T(0.001)GS(0.005)ES(0.784)S(0.21)VDNLLK	2
Cellular Component	GO:0005798	10	Golgi-associated vesicle	0.150494	DN151991_c4_g1_i1	1032	S	ident	Coatomer subunit beta	---	0.99994	5.79738e-11	125.5	APVS(1)PLETAPQIEL	2
Cellular Component	GO:0005798	10	Golgi-associated vesicle	0.150494	DN151991_c4_g1_i1	698	S	ident	Coatomer subunit beta	---	0.999346	0.000668716	52.227	LGRHS(0.999)LGELLDT(0.001)QDAEQK	3
Cellular Component	GO:0005798	10	Golgi-associated vesicle	0.150494	DN145511_c0_g1_i1	355	S	ident	putative coatomer gamma subunit	---	0.78364	0.00617527	56.527	T(0.001)GS(0.005)ES(0.784)S(0.21)VDNLLK	2
Cellular Component	GO:0045111	9	intermediate filament cytoskeleton	0.0108493	DN144487_c7_g1_i1	22	S	ident	LOW QUALITY PROTEIN: keratin, type II cytoskeletal 6A-like, partial	---	0.980136	1.38944e-06	92.098	TFGGT(0.004)AAPS(0.98)FPS(0.013)PS(0.003)FPR	2
Cellular Component	GO:0045111	9	intermediate filament cytoskeleton	0.0108493	DN144487_c7_g1_i1	25	S	ident	LOW QUALITY PROTEIN: keratin, type II cytoskeletal 6A-like, partial	---	0.90511	4.7419e-45	152.13	TFGGTAAPS(0.002)FPS(0.905)PS(0.093)FPR	2
Cellular Component	GO:0045111	9	intermediate filament cytoskeleton	0.0108493	DN148344_c0_g1_i2	231	S	ident	putative intermediate filament proteins	---	0.997078	0.00720847	69.275	IS(0.002)S(0.997)LS(0.001)PQR	2
Cellular Component	GO:0045111	9	intermediate filament cytoskeleton	0.0108493	DN145123_c0_g1_i2	52	S	ident	lamin, putative	---	0.999991	7.11083e-05	109.14	ERS(1)AS(1)PLNITR	2
Cellular Component	GO:0045111	9	intermediate filament cytoskeleton	0.0108493	DN145123_c0_g1_i2	50	S	ident	lamin, putative	---	1	7.11083e-05	109.14	ERS(1)AS(1)PLNITR	2
Cellular Component	GO:0045111	9	intermediate filament cytoskeleton	0.0108493	DN145123_c0_g1_i2	266	S	ident	lamin, putative	---	1	0.00218135	84.479	LADELLS(1)FR	2
Cellular Component	GO:0045111	9	intermediate filament cytoskeleton	0.0108493	DN145123_c0_g1_i2	31	S	ident	lamin, putative	---	0.994313	0.00507214	59.673	SHVS(0.994)VS(0.205)S(0.745)EFS(0.056)R	2
Cellular Component	GO:0045111	9	intermediate filament cytoskeleton	0.0108493	DN145123_c0_g1_i2	410	S	ident	lamin, putative	---	1	0.00855456	79.148	LNIQS(1)PQR	2
Cellular Component	GO:0045111	9	intermediate filament cytoskeleton	0.0108493	DN142660_c2_g1_i1	456	S	ident	lamin-B2-like isoform X1	---	0.998455	0.000357818	92.38	LRLS(1)PS(0.998)PS(0.001)SQK	2
Cellular Component	GO:0045111	9	intermediate filament cytoskeleton	0.0108493	DN142660_c2_g1_i1	454	S	ident	lamin-B2-like isoform X1	---	0.99996	6.25936e-60	169.8	LRLS(1)PS(0.998)PS(0.001)SQK	2
Cellular Component	GO:0045111	9	intermediate filament cytoskeleton	0.0108493	DN141650_c4_g7_i2	1109	S	ident	---	---	0.994924	0.00044575	82.265	LS(0.005)KQS(0.995)PNEGGFDQYIK	2
Cellular Component	GO:0005882	11	intermediate filament	0.0108493	DN144487_c7_g1_i1	22	S	ident	LOW QUALITY PROTEIN: keratin, type II cytoskeletal 6A-like, partial	---	0.980136	1.38944e-06	92.098	TFGGT(0.004)AAPS(0.98)FPS(0.013)PS(0.003)FPR	2
Cellular Component	GO:0005882	11	intermediate filament	0.0108493	DN144487_c7_g1_i1	25	S	ident	LOW QUALITY PROTEIN: keratin, type II cytoskeletal 6A-like, partial	---	0.90511	4.7419e-45	152.13	TFGGTAAPS(0.002)FPS(0.905)PS(0.093)FPR	2
Cellular Component	GO:0005882	11	intermediate filament	0.0108493	DN148344_c0_g1_i2	231	S	ident	putative intermediate filament proteins	---	0.997078	0.00720847	69.275	IS(0.002)S(0.997)LS(0.001)PQR	2
Cellular Component	GO:0005882	11	intermediate filament	0.0108493	DN145123_c0_g1_i2	52	S	ident	lamin, putative	---	0.999991	7.11083e-05	109.14	ERS(1)AS(1)PLNITR	2
Cellular Component	GO:0005882	11	intermediate filament	0.0108493	DN145123_c0_g1_i2	50	S	ident	lamin, putative	---	1	7.11083e-05	109.14	ERS(1)AS(1)PLNITR	2
Cellular Component	GO:0005882	11	intermediate filament	0.0108493	DN145123_c0_g1_i2	266	S	ident	lamin, putative	---	1	0.00218135	84.479	LADELLS(1)FR	2
Cellular Component	GO:0005882	11	intermediate filament	0.0108493	DN145123_c0_g1_i2	31	S	ident	lamin, putative	---	0.994313	0.00507214	59.673	SHVS(0.994)VS(0.205)S(0.745)EFS(0.056)R	2
Cellular Component	GO:0005882	11	intermediate filament	0.0108493	DN145123_c0_g1_i2	410	S	ident	lamin, putative	---	1	0.00855456	79.148	LNIQS(1)PQR	2
Cellular Component	GO:0005882	11	intermediate filament	0.0108493	DN142660_c2_g1_i1	456	S	ident	lamin-B2-like isoform X1	---	0.998455	0.000357818	92.38	LRLS(1)PS(0.998)PS(0.001)SQK	2
Cellular Component	GO:0005882	11	intermediate filament	0.0108493	DN142660_c2_g1_i1	454	S	ident	lamin-B2-like isoform X1	---	0.99996	6.25936e-60	169.8	LRLS(1)PS(0.998)PS(0.001)SQK	2
Cellular Component	GO:0005882	11	intermediate filament	0.0108493	DN141650_c4_g7_i2	1109	S	ident	---	---	0.994924	0.00044575	82.265	LS(0.005)KQS(0.995)PNEGGFDQYIK	2
Cellular Component	GO:0030133	9	transport vesicle	0.0875992	DN149210_c1_g7_i2	1092	S	ident	Protein transport protein Sec24B	---	0.99997	3.75428e-17	126.07	LPPLPS(1)DDQVASLPK	2
Cellular Component	GO:0030133	9	transport vesicle	0.0875992	DN149210_c1_g7_i2	314	S	ident	Protein transport protein Sec24B	---	0.983324	1.45416e-75	175.69	GQHPQPQQAGS(0.983)YT(0.017)R	2
Cellular Component	GO:0030133	9	transport vesicle	0.0875992	DN149210_c1_g7_i2	1012	S	ident	Protein transport protein Sec24B	---	1	4.00026e-21	113.42	AAGIS(1)LHDEIVDSEPSDPHR	3
Cellular Component	GO:0030133	9	transport vesicle	0.0875992	DN150476_c2_g2_i2	93	S	ident	protein transport protein Sec23, putative	---	0.769359	3.86886e-05	61.111	S(0.464)S(0.516)VS(0.25)S(0.769)MPGPAADGDLPQNK	2
Cellular Component	GO:0030133	9	transport vesicle	0.0875992	DN151563_c5_g1_i1	11	S	ident	putative synapsin	---	0.980773	6.67708e-54	131.3	RFS(1)S(0.981)T(0.02)DLQDDSPETR	2
Cellular Component	GO:0030133	9	transport vesicle	0.0875992	DN151563_c5_g1_i1	88	S	ident	putative synapsin	---	0.985447	7.10266e-05	76.817	SGGVS(0.004)FPS(0.985)APS(0.437)S(0.437)PT(0.137)R	2
Cellular Component	GO:0030133	9	transport vesicle	0.0875992	DN151563_c5_g1_i1	10	S	ident	putative synapsin	---	0.999554	6.67708e-54	131.3	RFS(1)S(0.981)T(0.02)DLQDDSPETR	2
Cellular Component	GO:0030133	9	transport vesicle	0.0875992	DN151563_c5_g1_i1	500	S	ident	putative synapsin	---	0.750513	7.89605e-13	81.357	TSPIPPLGT(0.249)S(0.751)FDLHDR	2
Cellular Component	GO:0000015	10	phosphopyruvate hydratase complex	0.229194	DN144783_c0_g2_i2	64	S	ident	Enolase	---	0.867951	3.50544e-15	112.85	AAVPSGAS(0.868)T(0.132)GVHEAVELR	2
Cellular Component	GO:0000015	10	phosphopyruvate hydratase complex	0.229194	DN144783_c0_g2_i2	218	S	ident	Enolase	---	0.999834	0.00244037	55.546	MGSEVYHNLKS(1)VIK	3
Cellular Component	GO:0000015	10	phosphopyruvate hydratase complex	0.229194	DN144783_c0_g2_i2	65	T	ident	Enolase	---	0.78695	5.71041e-06	92.034	AAVPSGAS(0.213)T(0.787)GVHEAVELR	2
Cellular Component	GO:0000015	10	phosphopyruvate hydratase complex	0.229194	DN140914_c0_g1_i1	282	S	ident	alpha-enolase-like	---	1	1.73633e-12	126.83	LGELYQS(1)FIK	2
Cellular Component	GO:0031410	8	cytoplasmic vesicle	0.00342625	DN149210_c1_g7_i2	1092	S	ident	Protein transport protein Sec24B	---	0.99997	3.75428e-17	126.07	LPPLPS(1)DDQVASLPK	2
Cellular Component	GO:0031410	8	cytoplasmic vesicle	0.00342625	DN149210_c1_g7_i2	314	S	ident	Protein transport protein Sec24B	---	0.983324	1.45416e-75	175.69	GQHPQPQQAGS(0.983)YT(0.017)R	2
Cellular Component	GO:0031410	8	cytoplasmic vesicle	0.00342625	DN149210_c1_g7_i2	1012	S	ident	Protein transport protein Sec24B	---	1	4.00026e-21	113.42	AAGIS(1)LHDEIVDSEPSDPHR	3
Cellular Component	GO:0031410	8	cytoplasmic vesicle	0.00342625	DN143995_c0_g2_i1	41	S	ident	---	---	0.795416	1.21359e-08	95.5	VGDKS(0.205)S(0.795)PIFQPMLNPLK	3
Cellular Component	GO:0031410	8	cytoplasmic vesicle	0.00342625	DN151991_c4_g1_i1	1032	S	ident	Coatomer subunit beta	---	0.99994	5.79738e-11	125.5	APVS(1)PLETAPQIEL	2
Cellular Component	GO:0031410	8	cytoplasmic vesicle	0.00342625	DN151991_c4_g1_i1	698	S	ident	Coatomer subunit beta	---	0.999346	0.000668716	52.227	LGRHS(0.999)LGELLDT(0.001)QDAEQK	3
Cellular Component	GO:0031410	8	cytoplasmic vesicle	0.00342625	DN140977_c0_g1_i1	363	S	ident	putative phosphatidylinositol-binding clathrin assembly protein	---	1	1.42801e-12	122.49	TPSPARPPPPAS(1)PAK	2
Cellular Component	GO:0031410	8	cytoplasmic vesicle	0.00342625	DN140977_c0_g1_i1	354	S	ident	putative phosphatidylinositol-binding clathrin assembly protein	---	0.997742	8.82392e-06	86.8	T(0.002)PS(0.998)PARPPPPASPAK	2
Cellular Component	GO:0031410	8	cytoplasmic vesicle	0.00342625	DN150476_c2_g2_i2	93	S	ident	protein transport protein Sec23, putative	---	0.769359	3.86886e-05	61.111	S(0.464)S(0.516)VS(0.25)S(0.769)MPGPAADGDLPQNK	2
Cellular Component	GO:0031410	8	cytoplasmic vesicle	0.00342625	DN145511_c0_g1_i1	355	S	ident	putative coatomer gamma subunit	---	0.78364	0.00617527	56.527	T(0.001)GS(0.005)ES(0.784)S(0.21)VDNLLK	2
Cellular Component	GO:0031410	8	cytoplasmic vesicle	0.00342625	DN151563_c5_g1_i1	11	S	ident	putative synapsin	---	0.980773	6.67708e-54	131.3	RFS(1)S(0.981)T(0.02)DLQDDSPETR	2
Cellular Component	GO:0031410	8	cytoplasmic vesicle	0.00342625	DN151563_c5_g1_i1	88	S	ident	putative synapsin	---	0.985447	7.10266e-05	76.817	SGGVS(0.004)FPS(0.985)APS(0.437)S(0.437)PT(0.137)R	2
Cellular Component	GO:0031410	8	cytoplasmic vesicle	0.00342625	DN151563_c5_g1_i1	10	S	ident	putative synapsin	---	0.999554	6.67708e-54	131.3	RFS(1)S(0.981)T(0.02)DLQDDSPETR	2
Cellular Component	GO:0031410	8	cytoplasmic vesicle	0.00342625	DN151563_c5_g1_i1	500	S	ident	putative synapsin	---	0.750513	7.89605e-13	81.357	TSPIPPLGT(0.249)S(0.751)FDLHDR	2
Cellular Component	GO:0031982	4	vesicle	0.00342625	DN149210_c1_g7_i2	1092	S	ident	Protein transport protein Sec24B	---	0.99997	3.75428e-17	126.07	LPPLPS(1)DDQVASLPK	2
Cellular Component	GO:0031982	4	vesicle	0.00342625	DN149210_c1_g7_i2	314	S	ident	Protein transport protein Sec24B	---	0.983324	1.45416e-75	175.69	GQHPQPQQAGS(0.983)YT(0.017)R	2
Cellular Component	GO:0031982	4	vesicle	0.00342625	DN149210_c1_g7_i2	1012	S	ident	Protein transport protein Sec24B	---	1	4.00026e-21	113.42	AAGIS(1)LHDEIVDSEPSDPHR	3
Cellular Component	GO:0031982	4	vesicle	0.00342625	DN143995_c0_g2_i1	41	S	ident	---	---	0.795416	1.21359e-08	95.5	VGDKS(0.205)S(0.795)PIFQPMLNPLK	3
Cellular Component	GO:0031982	4	vesicle	0.00342625	DN151991_c4_g1_i1	1032	S	ident	Coatomer subunit beta	---	0.99994	5.79738e-11	125.5	APVS(1)PLETAPQIEL	2
Cellular Component	GO:0031982	4	vesicle	0.00342625	DN151991_c4_g1_i1	698	S	ident	Coatomer subunit beta	---	0.999346	0.000668716	52.227	LGRHS(0.999)LGELLDT(0.001)QDAEQK	3
Cellular Component	GO:0031982	4	vesicle	0.00342625	DN140977_c0_g1_i1	363	S	ident	putative phosphatidylinositol-binding clathrin assembly protein	---	1	1.42801e-12	122.49	TPSPARPPPPAS(1)PAK	2
Cellular Component	GO:0031982	4	vesicle	0.00342625	DN140977_c0_g1_i1	354	S	ident	putative phosphatidylinositol-binding clathrin assembly protein	---	0.997742	8.82392e-06	86.8	T(0.002)PS(0.998)PARPPPPASPAK	2
Cellular Component	GO:0031982	4	vesicle	0.00342625	DN150476_c2_g2_i2	93	S	ident	protein transport protein Sec23, putative	---	0.769359	3.86886e-05	61.111	S(0.464)S(0.516)VS(0.25)S(0.769)MPGPAADGDLPQNK	2
Cellular Component	GO:0031982	4	vesicle	0.00342625	DN145511_c0_g1_i1	355	S	ident	putative coatomer gamma subunit	---	0.78364	0.00617527	56.527	T(0.001)GS(0.005)ES(0.784)S(0.21)VDNLLK	2
Cellular Component	GO:0031982	4	vesicle	0.00342625	DN151563_c5_g1_i1	11	S	ident	putative synapsin	---	0.980773	6.67708e-54	131.3	RFS(1)S(0.981)T(0.02)DLQDDSPETR	2
Cellular Component	GO:0031982	4	vesicle	0.00342625	DN151563_c5_g1_i1	88	S	ident	putative synapsin	---	0.985447	7.10266e-05	76.817	SGGVS(0.004)FPS(0.985)APS(0.437)S(0.437)PT(0.137)R	2
Cellular Component	GO:0031982	4	vesicle	0.00342625	DN151563_c5_g1_i1	10	S	ident	putative synapsin	---	0.999554	6.67708e-54	131.3	RFS(1)S(0.981)T(0.02)DLQDDSPETR	2
Cellular Component	GO:0031982	4	vesicle	0.00342625	DN151563_c5_g1_i1	500	S	ident	putative synapsin	---	0.750513	7.89605e-13	81.357	TSPIPPLGT(0.249)S(0.751)FDLHDR	2
Cellular Component	GO:0030663	12	COPI-coated vesicle membrane	0.0962711	DN151991_c4_g1_i1	1032	S	ident	Coatomer subunit beta	---	0.99994	5.79738e-11	125.5	APVS(1)PLETAPQIEL	2
Cellular Component	GO:0030663	12	COPI-coated vesicle membrane	0.0962711	DN151991_c4_g1_i1	698	S	ident	Coatomer subunit beta	---	0.999346	0.000668716	52.227	LGRHS(0.999)LGELLDT(0.001)QDAEQK	3
Cellular Component	GO:0030663	12	COPI-coated vesicle membrane	0.0962711	DN145511_c0_g1_i1	355	S	ident	putative coatomer gamma subunit	---	0.78364	0.00617527	56.527	T(0.001)GS(0.005)ES(0.784)S(0.21)VDNLLK	2
Cellular Component	GO:0000159	6	protein phosphatase type 2A complex	0.113663	DN151267_c4_g2_i2	56	S	ident	serine/threonine-protein phosphatase 2A 56 kDa regulatory subunit gamma isoform-like isoform X2[Aplysia californica]	---	0.970594	1.94775e-19	135.29	RHS(1)S(0.971)S(0.03)IYNVSQDR	2
Cellular Component	GO:0000159	6	protein phosphatase type 2A complex	0.113663	DN151267_c4_g2_i2	57	S	ident	serine/threonine-protein phosphatase 2A 56 kDa regulatory subunit gamma isoform-like isoform X2[Aplysia californica]	---	0.850924	1.88e-27	145.17	RHS(0.998)S(0.151)S(0.851)IYNVSQDR	2
Cellular Component	GO:0000159	6	protein phosphatase type 2A complex	0.113663	DN151267_c4_g2_i2	55	S	ident	serine/threonine-protein phosphatase 2A 56 kDa regulatory subunit gamma isoform-like isoform X2[Aplysia californica]	---	0.999884	1.88e-27	145.17	RHS(1)S(0.947)S(0.053)IYNVSQDR	2
Cellular Component	GO:0000159	6	protein phosphatase type 2A complex	0.113663	DN137428_c0_g1_i3	152	S	ident	putative protein phosphatase pp2a regulatory subunit B	---	0.877805	2.50449e-125	202.96	EMTNMNFPT(0.03)ES(0.878)GS(0.092)R	2
Cellular Component	GO:1902494	3	catalytic complex	0.0342587	DN148493_c0_g1_i6	154	S	ident	---	---	0.999886	8.79841e-07	87.652	AAS(1)PPTDSVRPVQVDDSPR	3
Cellular Component	GO:1902494	3	catalytic complex	0.0342587	DN148493_c0_g1_i6	168	S	ident	---	---	0.986686	9.38433e-05	57.802	AASPPT(0.001)DS(0.012)VRPVQVDDS(0.987)PR	3
Cellular Component	GO:1902494	3	catalytic complex	0.0342587	DN141031_c0_g1_i1	68	S	ident	glycerol-3-phosphate dehydrogenase, putative	---	0.984168	6.58744e-15	127.3	KLTEIINT(0.016)S(0.984)HENIK	3
Cellular Component	GO:1902494	3	catalytic complex	0.0342587	DN143027_c0_g2_i1	21	Y	ident	putative tegumental protein Sm 20.8	---	1	7.23861e-23	113.93	GY(1)ITLADLEK	2
Cellular Component	GO:1902494	3	catalytic complex	0.0342587	DN145965_c0_g1_i1	187	T	ident	serine/threonine kinase	---	0.999991	0.00511113	84.759	GT(1)PGYLAPEVLR	2
Cellular Component	GO:1902494	3	catalytic complex	0.0342587	DN152936_c10_g1_i1	1049	S	ident	dynein heavy chain 5, axonemal-like	---	0.999969	4.72903e-05	104.88	ILS(1)ANHVPSSHVK	2
Cellular Component	GO:1902494	3	catalytic complex	0.0342587	DN133355_c0_g1_i1	45	S	ident	---	---	0.998342	0.00894968	57.788	GVS(0.998)LS(0.002)ELTSTVK	2
Cellular Component	GO:1902494	3	catalytic complex	0.0342587	DN149224_c2_g1_i6	197	T	ident	---	---	0.960528	0.0112731	72.891	MT(0.961)IPPLT(0.034)PT(0.006)LPR	2
Cellular Component	GO:1902494	3	catalytic complex	0.0342587	DN149224_c2_g1_i6	75	S	ident	---	---	0.999663	1.40744e-06	84.581	RTEEHLS(1)PPDYSYPR	3
Cellular Component	GO:1902494	3	catalytic complex	0.0342587	DN149224_c2_g1_i6	554	S	ident	---	---	0.946436	3.8158e-69	150.82	TNITQESAWSMQS(0.003)PGS(0.946)VT(0.05)HGEVTR	3
Cellular Component	GO:1902494	3	catalytic complex	0.0342587	DN149224_c2_g1_i6	7	S	ident	---	---	0.975913	2.5019e-44	130.72	TTT(0.024)S(0.976)LVGDDEWLK	2
Cellular Component	GO:1902494	3	catalytic complex	0.0342587	DN149224_c2_g1_i6	122	S	ident	---	---	0.976614	0.0128179	69.721	RS(0.022)S(0.977)VS(0.001)NVR	2
Cellular Component	GO:1902494	3	catalytic complex	0.0342587	DN149224_c2_g1_i6	146	T	ident	---	---	1	3.60688e-07	118.19	GNT(1)LIVETPTVR	2
Cellular Component	GO:1902494	3	catalytic complex	0.0342587	DN149224_c2_g1_i6	202	T	ident	---	---	0.971648	0.00116882	79.614	MTIPPLT(0.972)PT(0.028)LPR	3
Cellular Component	GO:1902494	3	catalytic complex	0.0342587	DN149224_c2_g1_i6	151	T	ident	---	---	0.906251	1.05393e-11	128.06	GNTLIVET(0.906)PT(0.094)VR	2
Cellular Component	GO:1902494	3	catalytic complex	0.0342587	DN149224_c2_g1_i6	216	S	ident	---	---	0.992575	0	280.93	S(0.007)YS(0.993)ADLMQNEVDYQYATGR	2
Cellular Component	GO:1902494	3	catalytic complex	0.0342587	DN141983_c1_g2_i1	50	S	ident	---	---	0.975147	0.000844387	95.822	RGS(0.975)S(0.025)AQVGEFR	2
Cellular Component	GO:1902494	3	catalytic complex	0.0342587	DN140914_c0_g1_i1	282	S	ident	alpha-enolase-like	---	1	1.73633e-12	126.83	LGELYQS(1)FIK	2
Cellular Component	GO:1902494	3	catalytic complex	0.0342587	DN142504_c0_g1_i2	88	T	ident	Proteasome subunit beta type-5, partial	---	0.794654	1.14023e-06	114.01	ASAGSYIS(0.205)T(0.795)PDVHK	2
Cellular Component	GO:1902494	3	catalytic complex	0.0342587	DN152917_c20_g1_i2	4432	S	ident	cytoplasmic dynein 1 heavy chain 1-like	---	0.999992	6.69969e-147	207.82	HVS(1)VDNTDTRPSWMR	4
Cellular Component	GO:1902494	3	catalytic complex	0.0342587	DN152917_c20_g1_i2	1186	S	ident	cytoplasmic dynein 1 heavy chain 1-like	---	0.930538	5.25304e-08	82.6	SVDSESTGDAVSTIT(0.001)YT(0.069)QS(0.931)LKR	3
Cellular Component	GO:1902494	3	catalytic complex	0.0342587	DN152917_c20_g1_i2	1241	S	ident	cytoplasmic dynein 1 heavy chain 1-like	---	0.773465	0.00526796	48.053	RKES(0.773)S(0.222)IS(0.003)S(0.001)EVASLQIK	3
Cellular Component	GO:1902494	3	catalytic complex	0.0342587	DN152917_c20_g1_i2	484	T	ident	cytoplasmic dynein 1 heavy chain 1-like	---	0.960074	0.0113835	68.413	S(0.02)T(0.02)T(0.96)LPEATDAILK	2
Cellular Component	GO:1902494	3	catalytic complex	0.0342587	DN137428_c0_g1_i3	152	S	ident	putative protein phosphatase pp2a regulatory subunit B	---	0.877805	2.50449e-125	202.96	EMTNMNFPT(0.03)ES(0.878)GS(0.092)R	2
Cellular Component	GO:1902494	3	catalytic complex	0.0342587	DN139006_c0_g1_i1	52	T	ident	Proteasome subunit alpha type-2	---	0.999601	2.14101e-61	167.92	KFT(1)SELIDESTVSR	2
Cellular Component	GO:1902494	3	catalytic complex	0.0342587	DN137492_c0_g1_i1	66	Y	ident	dynein light chain 2, cytoplasmic	---	0.973791	7.27624e-56	130.56	HFGS(0.026)Y(0.974)VTHETR	3
Cellular Component	GO:1902494	3	catalytic complex	0.0342587	DN152954_c14_g1_i2	93	S	ident	dynein heavy chain 6, axonemal-like	---	0.999766	0.00017368	53.679	MRS(1)LT(1)PIEAPQTAPSLPCDLR	3
Cellular Component	GO:1902494	3	catalytic complex	0.0342587	DN152954_c14_g1_i2	95	T	ident	dynein heavy chain 6, axonemal-like	---	0.999766	0.00017368	53.679	MRS(1)LT(1)PIEAPQTAPSLPCDLR	3
Cellular Component	GO:1902494	3	catalytic complex	0.0342587	DN144783_c0_g2_i2	64	S	ident	Enolase	---	0.867951	3.50544e-15	112.85	AAVPSGAS(0.868)T(0.132)GVHEAVELR	2
Cellular Component	GO:1902494	3	catalytic complex	0.0342587	DN144783_c0_g2_i2	218	S	ident	Enolase	---	0.999834	0.00244037	55.546	MGSEVYHNLKS(1)VIK	3
Cellular Component	GO:1902494	3	catalytic complex	0.0342587	DN144783_c0_g2_i2	65	T	ident	Enolase	---	0.78695	5.71041e-06	92.034	AAVPSGAS(0.213)T(0.787)GVHEAVELR	2
Cellular Component	GO:1902494	3	catalytic complex	0.0342587	DN151267_c4_g2_i2	56	S	ident	serine/threonine-protein phosphatase 2A 56 kDa regulatory subunit gamma isoform-like isoform X2[Aplysia californica]	---	0.970594	1.94775e-19	135.29	RHS(1)S(0.971)S(0.03)IYNVSQDR	2
Cellular Component	GO:1902494	3	catalytic complex	0.0342587	DN151267_c4_g2_i2	57	S	ident	serine/threonine-protein phosphatase 2A 56 kDa regulatory subunit gamma isoform-like isoform X2[Aplysia californica]	---	0.850924	1.88e-27	145.17	RHS(0.998)S(0.151)S(0.851)IYNVSQDR	2
Cellular Component	GO:1902494	3	catalytic complex	0.0342587	DN151267_c4_g2_i2	55	S	ident	serine/threonine-protein phosphatase 2A 56 kDa regulatory subunit gamma isoform-like isoform X2[Aplysia californica]	---	0.999884	1.88e-27	145.17	RHS(1)S(0.947)S(0.053)IYNVSQDR	2
Cellular Component	GO:1902494	3	catalytic complex	0.0342587	DN137514_c0_g1_i1	50	S	ident	---	---	1	1.2241e-09	123.55	NDPLFS(1)PVKDNPFR	2
Cellular Component	GO:1902494	3	catalytic complex	0.0342587	DN142795_c1_g1_i1	107	Y	ident	proteasome subunit alpha 6 (T01 family)	---	0.895159	0.00112518	86.911	Y(0.105)GY(0.895)EMPCDVLLK	2
Cellular Component	GO:1902494	3	catalytic complex	0.0342587	DN148103_c0_g2_i2	78	S	ident	putative cytoplasmic dynein intermediate chain 2, (dhic-2)	---	0.96416	2.31711e-68	168.64	S(0.005)AS(0.964)T(0.031)PAFSSKPETHDRPK	3
Cellular Component	GO:1902494	3	catalytic complex	0.0342587	DN148103_c0_g2_i2	195	S	ident	putative cytoplasmic dynein intermediate chain 2, (dhic-2)	---	1	0.00272156	65.374	FFRPES(1)PPRPPAR	3
Cellular Component	GO:0030126	13	COPI vesicle coat	0.0962711	DN151991_c4_g1_i1	1032	S	ident	Coatomer subunit beta	---	0.99994	5.79738e-11	125.5	APVS(1)PLETAPQIEL	2
Cellular Component	GO:0030126	13	COPI vesicle coat	0.0962711	DN151991_c4_g1_i1	698	S	ident	Coatomer subunit beta	---	0.999346	0.000668716	52.227	LGRHS(0.999)LGELLDT(0.001)QDAEQK	3
Cellular Component	GO:0030126	13	COPI vesicle coat	0.0962711	DN145511_c0_g1_i1	355	S	ident	putative coatomer gamma subunit	---	0.78364	0.00617527	56.527	T(0.001)GS(0.005)ES(0.784)S(0.21)VDNLLK	2
Cellular Component	GO:0015630	9	microtubule cytoskeleton	0.0223577	DN144912_c1_g1_i1	67	S	ident	---	---	1	0.00937898	71.279	LRES(1)VLPDPEIR	2
Cellular Component	GO:0015630	9	microtubule cytoskeleton	0.0223577	DN147383_c0_g2_i1	5	S	ident	tubulin alpha-8 chain isoform X2	---	0.999948	0.0176067	73.435	ERLS(1)VDYGK	2
Cellular Component	GO:0015630	9	microtubule cytoskeleton	0.0223577	DN143027_c0_g2_i1	21	Y	ident	putative tegumental protein Sm 20.8	---	1	7.23861e-23	113.93	GY(1)ITLADLEK	2
Cellular Component	GO:0015630	9	microtubule cytoskeleton	0.0223577	DN152917_c20_g1_i2	4432	S	ident	cytoplasmic dynein 1 heavy chain 1-like	---	0.999992	6.69969e-147	207.82	HVS(1)VDNTDTRPSWMR	4
Cellular Component	GO:0015630	9	microtubule cytoskeleton	0.0223577	DN152917_c20_g1_i2	1186	S	ident	cytoplasmic dynein 1 heavy chain 1-like	---	0.930538	5.25304e-08	82.6	SVDSESTGDAVSTIT(0.001)YT(0.069)QS(0.931)LKR	3
Cellular Component	GO:0015630	9	microtubule cytoskeleton	0.0223577	DN152917_c20_g1_i2	1241	S	ident	cytoplasmic dynein 1 heavy chain 1-like	---	0.773465	0.00526796	48.053	RKES(0.773)S(0.222)IS(0.003)S(0.001)EVASLQIK	3
Cellular Component	GO:0015630	9	microtubule cytoskeleton	0.0223577	DN152917_c20_g1_i2	484	T	ident	cytoplasmic dynein 1 heavy chain 1-like	---	0.960074	0.0113835	68.413	S(0.02)T(0.02)T(0.96)LPEATDAILK	2
Cellular Component	GO:0015630	9	microtubule cytoskeleton	0.0223577	DN152936_c10_g1_i1	1049	S	ident	dynein heavy chain 5, axonemal-like	---	0.999969	4.72903e-05	104.88	ILS(1)ANHVPSSHVK	2
Cellular Component	GO:0015630	9	microtubule cytoskeleton	0.0223577	DN143508_c2_g4_i2	76	S	ident	tubulin alpha chain-like	---	0.998682	6.67715e-89	176.86	TIGGGDDS(0.999)FNT(0.001)FFSETGSGK	2
Cellular Component	GO:0015630	9	microtubule cytoskeleton	0.0223577	DN143508_c2_g4_i2	86	S	ident	tubulin alpha chain-like	---	0.998432	0	294.47	TIGGGDDSFNTFFSET(0.002)GS(0.998)GK	2
Cellular Component	GO:0015630	9	microtubule cytoskeleton	0.0223577	DN133355_c0_g1_i1	45	S	ident	---	---	0.998342	0.00894968	57.788	GVS(0.998)LS(0.002)ELTSTVK	2
Cellular Component	GO:0015630	9	microtubule cytoskeleton	0.0223577	DN137492_c0_g1_i1	66	Y	ident	dynein light chain 2, cytoplasmic	---	0.973791	7.27624e-56	130.56	HFGS(0.026)Y(0.974)VTHETR	3
Cellular Component	GO:0015630	9	microtubule cytoskeleton	0.0223577	DN152954_c14_g1_i2	93	S	ident	dynein heavy chain 6, axonemal-like	---	0.999766	0.00017368	53.679	MRS(1)LT(1)PIEAPQTAPSLPCDLR	3
Cellular Component	GO:0015630	9	microtubule cytoskeleton	0.0223577	DN152954_c14_g1_i2	95	T	ident	dynein heavy chain 6, axonemal-like	---	0.999766	0.00017368	53.679	MRS(1)LT(1)PIEAPQTAPSLPCDLR	3
Cellular Component	GO:0015630	9	microtubule cytoskeleton	0.0223577	DN149224_c2_g1_i6	197	T	ident	---	---	0.960528	0.0112731	72.891	MT(0.961)IPPLT(0.034)PT(0.006)LPR	2
Cellular Component	GO:0015630	9	microtubule cytoskeleton	0.0223577	DN149224_c2_g1_i6	75	S	ident	---	---	0.999663	1.40744e-06	84.581	RTEEHLS(1)PPDYSYPR	3
Cellular Component	GO:0015630	9	microtubule cytoskeleton	0.0223577	DN149224_c2_g1_i6	554	S	ident	---	---	0.946436	3.8158e-69	150.82	TNITQESAWSMQS(0.003)PGS(0.946)VT(0.05)HGEVTR	3
Cellular Component	GO:0015630	9	microtubule cytoskeleton	0.0223577	DN149224_c2_g1_i6	7	S	ident	---	---	0.975913	2.5019e-44	130.72	TTT(0.024)S(0.976)LVGDDEWLK	2
Cellular Component	GO:0015630	9	microtubule cytoskeleton	0.0223577	DN149224_c2_g1_i6	122	S	ident	---	---	0.976614	0.0128179	69.721	RS(0.022)S(0.977)VS(0.001)NVR	2
Cellular Component	GO:0015630	9	microtubule cytoskeleton	0.0223577	DN149224_c2_g1_i6	146	T	ident	---	---	1	3.60688e-07	118.19	GNT(1)LIVETPTVR	2
Cellular Component	GO:0015630	9	microtubule cytoskeleton	0.0223577	DN149224_c2_g1_i6	202	T	ident	---	---	0.971648	0.00116882	79.614	MTIPPLT(0.972)PT(0.028)LPR	3
Cellular Component	GO:0015630	9	microtubule cytoskeleton	0.0223577	DN149224_c2_g1_i6	151	T	ident	---	---	0.906251	1.05393e-11	128.06	GNTLIVET(0.906)PT(0.094)VR	2
Cellular Component	GO:0015630	9	microtubule cytoskeleton	0.0223577	DN149224_c2_g1_i6	216	S	ident	---	---	0.992575	0	280.93	S(0.007)YS(0.993)ADLMQNEVDYQYATGR	2
Cellular Component	GO:0015630	9	microtubule cytoskeleton	0.0223577	DN146037_c1_g3_i1	170	S	ident	tubulin alpha-8 chain isoform X2	---	1	1.7954e-13	131.18	S(1)IQFVDWCPTGFK	2
Cellular Component	GO:0015630	9	microtubule cytoskeleton	0.0223577	DN148103_c0_g2_i2	78	S	ident	putative cytoplasmic dynein intermediate chain 2, (dhic-2)	---	0.96416	2.31711e-68	168.64	S(0.005)AS(0.964)T(0.031)PAFSSKPETHDRPK	3
Cellular Component	GO:0015630	9	microtubule cytoskeleton	0.0223577	DN148103_c0_g2_i2	195	S	ident	putative cytoplasmic dynein intermediate chain 2, (dhic-2)	---	1	0.00272156	65.374	FFRPES(1)PPRPPAR	3
Cellular Component	GO:0098805	3	whole membrane	0.0868651	DN149210_c1_g7_i2	1092	S	ident	Protein transport protein Sec24B	---	0.99997	3.75428e-17	126.07	LPPLPS(1)DDQVASLPK	2
Cellular Component	GO:0098805	3	whole membrane	0.0868651	DN149210_c1_g7_i2	314	S	ident	Protein transport protein Sec24B	---	0.983324	1.45416e-75	175.69	GQHPQPQQAGS(0.983)YT(0.017)R	2
Cellular Component	GO:0098805	3	whole membrane	0.0868651	DN149210_c1_g7_i2	1012	S	ident	Protein transport protein Sec24B	---	1	4.00026e-21	113.42	AAGIS(1)LHDEIVDSEPSDPHR	3
Cellular Component	GO:0098805	3	whole membrane	0.0868651	DN143995_c0_g2_i1	41	S	ident	---	---	0.795416	1.21359e-08	95.5	VGDKS(0.205)S(0.795)PIFQPMLNPLK	3
Cellular Component	GO:0098805	3	whole membrane	0.0868651	DN149630_c0_g1_i4	707	S	ident	putative vacuolar proton atpases	---	0.999996	0	322.95	TLGLSNS(1)EAILTMEDDYR	2
Cellular Component	GO:0098805	3	whole membrane	0.0868651	DN149630_c0_g1_i4	705	S	ident	putative vacuolar proton atpases	---	0.858101	3.25915e-19	123.6	T(0.003)LGLS(0.858)NS(0.139)EAILTMEDDYR	3
Cellular Component	GO:0098805	3	whole membrane	0.0868651	DN151991_c4_g1_i1	1032	S	ident	Coatomer subunit beta	---	0.99994	5.79738e-11	125.5	APVS(1)PLETAPQIEL	2
Cellular Component	GO:0098805	3	whole membrane	0.0868651	DN151991_c4_g1_i1	698	S	ident	Coatomer subunit beta	---	0.999346	0.000668716	52.227	LGRHS(0.999)LGELLDT(0.001)QDAEQK	3
Cellular Component	GO:0098805	3	whole membrane	0.0868651	DN150476_c2_g2_i2	93	S	ident	protein transport protein Sec23, putative	---	0.769359	3.86886e-05	61.111	S(0.464)S(0.516)VS(0.25)S(0.769)MPGPAADGDLPQNK	2
Cellular Component	GO:0098805	3	whole membrane	0.0868651	DN145511_c0_g1_i1	355	S	ident	putative coatomer gamma subunit	---	0.78364	0.00617527	56.527	T(0.001)GS(0.005)ES(0.784)S(0.21)VDNLLK	2
Cellular Component	GO:0005912	4	adherens junction	0.0797418	DN152189_c6_g1_i1	2284	S	ident	Talin-2	---	0.999921	9.4054e-24	111.18	AADALVEDT(0.202)RS(0.798)LVS(1)GAGDDQNR	3
Cellular Component	GO:0005912	4	adherens junction	0.0797418	DN152189_c6_g1_i1	518	S	ident	Talin-2	---	0.999656	6.32364e-25	120.54	HVITLES(1)PVS(1)VDGQSITSR	3
Cellular Component	GO:0005912	4	adherens junction	0.0797418	DN152189_c6_g1_i1	2626	S	ident	Talin-2	---	0.988166	9.80613e-06	115.68	VASHQT(0.012)S(0.988)CLQMR	2
Cellular Component	GO:0005912	4	adherens junction	0.0797418	DN152189_c6_g1_i1	2281	S	ident	Talin-2	---	0.797975	9.4054e-24	111.18	AADALVEDT(0.202)RS(0.798)LVS(1)GAGDDQNR	3
Cellular Component	GO:0005912	4	adherens junction	0.0797418	DN152189_c6_g1_i1	607	S	ident	Talin-2	---	0.997963	0.00515005	62.469	WLDES(0.002)MGAS(0.998)QVK	2
Cellular Component	GO:0005912	4	adherens junction	0.0797418	DN152189_c6_g1_i1	581	S	ident	Talin-2	---	0.773325	0.00280088	70.26	QMLDIGS(0.773)PS(0.227)ER	2
Cellular Component	GO:0005912	4	adherens junction	0.0797418	DN152189_c6_g1_i1	2625	T	ident	Talin-2	---	0.943094	0.000769025	102.1	VAS(1)HQT(0.943)S(0.057)CLQMR	2
Cellular Component	GO:0005912	4	adherens junction	0.0797418	DN152189_c6_g1_i1	2560	S	ident	Talin-2	---	0.852888	1.6851e-05	114.72	IAALS(0.147)S(0.853)QLLK	2
Cellular Component	GO:0005912	4	adherens junction	0.0797418	DN152189_c6_g1_i1	723	S	ident	Talin-2	---	0.991865	0.00096262	85.837	TVADS(0.992)FS(0.008)ELLK	2
Cellular Component	GO:0005912	4	adherens junction	0.0797418	DN152189_c6_g1_i1	521	S	ident	Talin-2	---	0.99999	6.32364e-25	120.54	HVIT(0.005)LES(0.995)PVS(1)VDGQS(0.959)IT(0.035)S(0.006)R	3
Cellular Component	GO:0005912	4	adherens junction	0.0797418	DN152189_c6_g1_i1	526	S	ident	Talin-2	---	0.958662	2.33472e-10	96.351	HVIT(0.005)LES(0.995)PVS(1)VDGQS(0.959)IT(0.035)S(0.006)R	3
Cellular Component	GO:0005912	4	adherens junction	0.0797418	DN152189_c6_g1_i1	2712	S	ident	Talin-2	---	0.993864	0.00824458	62.088	LGS(0.994)ET(0.006)ATLGR	2
Cellular Component	GO:0005912	4	adherens junction	0.0797418	DN152189_c6_g1_i1	175	S	ident	Talin-2	---	0.840664	0.000543625	91.62	SHQT(0.001)GLS(0.841)GT(0.158)LR	2
Cellular Component	GO:0005912	4	adherens junction	0.0797418	DN152189_c6_g1_i1	2622	S	ident	Talin-2	---	0.999996	8.77864e-06	115.91	VAS(1)HQT(0.943)S(0.057)CLQMR	2
Cellular Component	GO:0005912	4	adherens junction	0.0797418	DN152667_c5_g1_i1	2475	S	ident	LOW QUALITY PROTEIN: putative talin	---	0.991788	0.0003979	61.091	S(0.007)PS(0.992)PAS(0.002)PVHK	2
Cellular Component	GO:0005912	4	adherens junction	0.0797418	DN152667_c5_g1_i1	2478	S	ident	LOW QUALITY PROTEIN: putative talin	---	0.999906	0.00025138	69.704	SPSPAS(1)PVHK	2
Cellular Component	GO:0005912	4	adherens junction	0.0797418	DN152667_c5_g1_i1	2484	S	ident	LOW QUALITY PROTEIN: putative talin	---	0.767634	1.0826e-22	128.67	SPSPASPVHKLS(0.768)S(0.187)GT(0.046)VK	3
Cellular Component	GO:0005865	11	striated muscle thin filament	0.00266301	DN147093_c5_g3_i1	183	S	ident	troponin I	---	0.821685	0.0167625	68.044	MFDAAKS(0.822)PT(0.178)GQ	2
Cellular Component	GO:0005865	11	striated muscle thin filament	0.00266301	DN142215_c1_g4_i1	186	S	ident	troponin T, skeletal muscle isoform X5	---	1	8.88888e-06	103.88	RKPLS(1)IDNLGEQQLR	3
Cellular Component	GO:0005865	11	striated muscle thin filament	0.00266301	DN148561_c0_g2_i6	160	S	ident	Troponin I 4	---	0.991872	0.00121663	77.279	KVS(0.992)KT(0.008)ENMAR	3
Cellular Component	GO:0005865	11	striated muscle thin filament	0.00266301	DN148561_c0_g2_i6	54	S	ident	Troponin I 4	---	1	0.00466825	77.185	KGLGGLS(1)PEK	2
Cellular Component	GO:0044445	9	cytosolic part	0.0362028	DN124730_c1_g1_i1	97	S	ident	---	---	0.999953	5.34446e-18	136.6	HLDS(1)VKETFAK	2
Cellular Component	GO:0044445	9	cytosolic part	0.0362028	DN144783_c0_g2_i2	64	S	ident	Enolase	---	0.867951	3.50544e-15	112.85	AAVPSGAS(0.868)T(0.132)GVHEAVELR	2
Cellular Component	GO:0044445	9	cytosolic part	0.0362028	DN144783_c0_g2_i2	218	S	ident	Enolase	---	0.999834	0.00244037	55.546	MGSEVYHNLKS(1)VIK	3
Cellular Component	GO:0044445	9	cytosolic part	0.0362028	DN144783_c0_g2_i2	65	T	ident	Enolase	---	0.78695	5.71041e-06	92.034	AAVPSGAS(0.213)T(0.787)GVHEAVELR	2
Cellular Component	GO:0044445	9	cytosolic part	0.0362028	DN206833_c0_g1_i1	59	S	ident	---	---	0.999984	7.84942e-125	204.07	TYFSHFNLS(1)PGSK	2
Cellular Component	GO:0044445	9	cytosolic part	0.0362028	DN140914_c0_g1_i1	282	S	ident	alpha-enolase-like	---	1	1.73633e-12	126.83	LGELYQS(1)FIK	2
Cellular Component	GO:0097708	7	intracellular vesicle	0.00342625	DN149210_c1_g7_i2	1092	S	ident	Protein transport protein Sec24B	---	0.99997	3.75428e-17	126.07	LPPLPS(1)DDQVASLPK	2
Cellular Component	GO:0097708	7	intracellular vesicle	0.00342625	DN149210_c1_g7_i2	314	S	ident	Protein transport protein Sec24B	---	0.983324	1.45416e-75	175.69	GQHPQPQQAGS(0.983)YT(0.017)R	2
Cellular Component	GO:0097708	7	intracellular vesicle	0.00342625	DN149210_c1_g7_i2	1012	S	ident	Protein transport protein Sec24B	---	1	4.00026e-21	113.42	AAGIS(1)LHDEIVDSEPSDPHR	3
Cellular Component	GO:0097708	7	intracellular vesicle	0.00342625	DN143995_c0_g2_i1	41	S	ident	---	---	0.795416	1.21359e-08	95.5	VGDKS(0.205)S(0.795)PIFQPMLNPLK	3
Cellular Component	GO:0097708	7	intracellular vesicle	0.00342625	DN151991_c4_g1_i1	1032	S	ident	Coatomer subunit beta	---	0.99994	5.79738e-11	125.5	APVS(1)PLETAPQIEL	2
Cellular Component	GO:0097708	7	intracellular vesicle	0.00342625	DN151991_c4_g1_i1	698	S	ident	Coatomer subunit beta	---	0.999346	0.000668716	52.227	LGRHS(0.999)LGELLDT(0.001)QDAEQK	3
Cellular Component	GO:0097708	7	intracellular vesicle	0.00342625	DN140977_c0_g1_i1	363	S	ident	putative phosphatidylinositol-binding clathrin assembly protein	---	1	1.42801e-12	122.49	TPSPARPPPPAS(1)PAK	2
Cellular Component	GO:0097708	7	intracellular vesicle	0.00342625	DN140977_c0_g1_i1	354	S	ident	putative phosphatidylinositol-binding clathrin assembly protein	---	0.997742	8.82392e-06	86.8	T(0.002)PS(0.998)PARPPPPASPAK	2
Cellular Component	GO:0097708	7	intracellular vesicle	0.00342625	DN150476_c2_g2_i2	93	S	ident	protein transport protein Sec23, putative	---	0.769359	3.86886e-05	61.111	S(0.464)S(0.516)VS(0.25)S(0.769)MPGPAADGDLPQNK	2
Cellular Component	GO:0097708	7	intracellular vesicle	0.00342625	DN145511_c0_g1_i1	355	S	ident	putative coatomer gamma subunit	---	0.78364	0.00617527	56.527	T(0.001)GS(0.005)ES(0.784)S(0.21)VDNLLK	2
Cellular Component	GO:0097708	7	intracellular vesicle	0.00342625	DN151563_c5_g1_i1	11	S	ident	putative synapsin	---	0.980773	6.67708e-54	131.3	RFS(1)S(0.981)T(0.02)DLQDDSPETR	2
Cellular Component	GO:0097708	7	intracellular vesicle	0.00342625	DN151563_c5_g1_i1	88	S	ident	putative synapsin	---	0.985447	7.10266e-05	76.817	SGGVS(0.004)FPS(0.985)APS(0.437)S(0.437)PT(0.137)R	2
Cellular Component	GO:0097708	7	intracellular vesicle	0.00342625	DN151563_c5_g1_i1	10	S	ident	putative synapsin	---	0.999554	6.67708e-54	131.3	RFS(1)S(0.981)T(0.02)DLQDDSPETR	2
Cellular Component	GO:0097708	7	intracellular vesicle	0.00342625	DN151563_c5_g1_i1	500	S	ident	putative synapsin	---	0.750513	7.89605e-13	81.357	TSPIPPLGT(0.249)S(0.751)FDLHDR	2
Cellular Component	GO:0005921	4	gap junction	0.0413554	DN146822_c0_g2_i1	138	S	ident	putative innexin	---	0.997732	3.11278e-05	106.6	LGPELEPS(0.998)ES(0.998)EKELDGDT(0.004)LDPDDPR	3
Cellular Component	GO:0005921	4	gap junction	0.0413554	DN146822_c0_g2_i1	140	S	ident	putative innexin	---	0.997865	3.11278e-05	56.514	LGPELEPS(0.998)ES(0.998)EKELDGDT(0.004)LDPDDPR	3
Cellular Component	GO:0005921	4	gap junction	0.0413554	DN149217_c1_g1_i2	399	S	ident	Innexin unc-9	---	1	0.0061013	53.565	RQDVGLAKS(1)PEK	3
Cellular Component	GO:0005921	4	gap junction	0.0413554	DN149069_c1_g1_i1	109	S	ident	putative innexin	---	0.999949	5.49885e-32	142.43	HEHSSILEDS(1)S(1)DS(1)HKK	3
Cellular Component	GO:0005921	4	gap junction	0.0413554	DN149069_c1_g1_i1	106	S	ident	putative innexin	---	0.999929	5.49885e-32	142.43	HEHSSILEDS(1)S(1)DS(1)HKK	3
Cellular Component	GO:0005921	4	gap junction	0.0413554	DN149069_c1_g1_i1	101	S	ident	putative innexin	---	0.999996	7.32527e-110	191.43	HEHS(1)S(1)ILEDS(0.582)S(0.31)DS(0.109)HKK	3
Cellular Component	GO:0005921	4	gap junction	0.0413554	DN149069_c1_g1_i1	100	S	ident	putative innexin	---	0.999995	2.16576e-13	118.52	HEHS(1)S(1)ILEDS(0.582)S(0.31)DS(0.109)HKK	3
Cellular Component	GO:0005921	4	gap junction	0.0413554	DN149069_c1_g1_i1	107	S	ident	putative innexin	---	0.999929	7.32527e-110	191.43	HEHSSILEDS(1)S(1)DS(1)HKK	3
Cellular Component	GO:0005921	4	gap junction	0.0413554	DN146822_c0_g2_i2	59	S	ident	putative innexin	---	0.999853	7.28059e-09	106.6	LGPELEPS(1)ES(1)EKELEGDTLDPDDPR	3
Cellular Component	GO:0005921	4	gap junction	0.0413554	DN146822_c0_g2_i2	136	S	ident	putative innexin	---	0.94932	1.00163e-07	86.18	DFSYDPWWQY(0.019)S(0.949)Y(0.019)PPT(0.013)EDSPEK	3
Cellular Component	GO:0005921	4	gap junction	0.0413554	DN146822_c0_g2_i2	61	S	ident	putative innexin	---	0.999853	7.28059e-09	62.735	LGPELEPS(1)ES(1)EKELEGDTLDPDDPR	3
Cellular Component	GO:0005635	10	nuclear envelope	0.209133	DN151286_c2_g2_i1	968	S	ident	Nuclear pore complex protein Nup205	---	0.751967	0.000228432	77.575	AS(0.095)T(0.079)S(0.074)LS(0.752)DVPEVASQTAPR	2
Cellular Component	GO:0005635	10	nuclear envelope	0.209133	DN149053_c0_g1_i1	816	S	ident	putative nuclear pore complex protein nup93 (nucleoporin nup93) (dead eye protein)	---	0.956047	1.18293e-34	138.49	MNLPS(0.044)S(0.956)PGDPSGEQSTSLR	2
Cellular Component	GO:0015629	9	actin cytoskeleton	0.00115037	DN146605_c0_g4_i2	2	S	ident	Actin-related protein 2/3 complex subunit 3	---	1	3.20824e-61	169.64	S(1)QCYHSQFTDAPR	2
Cellular Component	GO:0015629	9	actin cytoskeleton	0.00115037	DN142398_c0_g1_i3	728	S	ident	myosin heavy chain, muscle-like, partial	---	0.931185	0.00814638	66.19	S(0.931)LS(0.057)T(0.012)ELFK	2
Cellular Component	GO:0015629	9	actin cytoskeleton	0.00115037	DN142398_c0_g1_i3	851	S	ident	myosin heavy chain, muscle-like, partial	---	0.847776	4.89591e-38	155.1	VVESMQS(0.848)T(0.152)LDAEIR	2
Cellular Component	GO:0015629	9	actin cytoskeleton	0.00115037	DN142398_c0_g1_i3	551	S	ident	myosin heavy chain, muscle-like, partial	---	0.998348	0.00313239	80.245	DSLIS(0.998)QLS(0.002)R	2
Cellular Component	GO:0015629	9	actin cytoskeleton	0.00115037	DN142398_c0_g1_i3	554	S	ident	myosin heavy chain, muscle-like, partial	---	0.992473	0.00751266	64.121	DSLIS(0.008)QLS(0.992)R	2
Cellular Component	GO:0015629	9	actin cytoskeleton	0.00115037	DN142398_c0_g1_i3	489	S	ident	myosin heavy chain, muscle-like, partial	---	0.973905	5.59286e-148	212.85	MEIDDLASNMES(0.974)VS(0.026)K	2
Cellular Component	GO:0015629	9	actin cytoskeleton	0.00115037	DN142398_c0_g1_i3	749	T	ident	myosin heavy chain, muscle-like, partial	---	0.997626	0.00986001	40.432	NAY(0.001)EES(0.002)LDHLET(0.998)LKR	3
Cellular Component	GO:0015629	9	actin cytoskeleton	0.00115037	DN142398_c0_g1_i3	491	S	ident	myosin heavy chain, muscle-like, partial	---	0.993648	1.20586e-169	220.03	MEIDDLASNMES(0.006)VS(0.994)K	2
Cellular Component	GO:0015629	9	actin cytoskeleton	0.00115037	DN147093_c5_g3_i1	183	S	ident	troponin I	---	0.821685	0.0167625	68.044	MFDAAKS(0.822)PT(0.178)GQ	2
Cellular Component	GO:0015629	9	actin cytoskeleton	0.00115037	DN142398_c0_g1_i2	618	S	ident	myosin heavy chain, muscle-like, partial	---	1	0.0167011	71.153	ANS(1)EVAQWR	2
Cellular Component	GO:0015629	9	actin cytoskeleton	0.00115037	DN152569_c10_g1_i1	747	S	ident	unconventional myosin-XVIIIa isoform X2	---	0.99872	0.00545174	82.515	S(0.001)KS(0.999)VVEATMR	2
Cellular Component	GO:0015629	9	actin cytoskeleton	0.00115037	DN152243_c17_g1_i3	1709	S	ident	myosin heavy chain, putative	---	0.947543	3.38564e-13	122.44	ASEMAAQVAS(0.948)LS(0.052)ALK	2
Cellular Component	GO:0015629	9	actin cytoskeleton	0.00115037	DN152243_c17_g1_i3	1941	S	ident	myosin heavy chain, putative	---	1	0.000284499	92.265	KLMS(1)S(1)VAPEED	2
Cellular Component	GO:0015629	9	actin cytoskeleton	0.00115037	DN152243_c17_g1_i3	1914	S	ident	myosin heavy chain, putative	---	0.959755	0.000700403	89.663	NRS(0.041)S(0.96)VS(1)VAR	2
Cellular Component	GO:0015629	9	actin cytoskeleton	0.00115037	DN152243_c17_g1_i3	1465	S	ident	myosin heavy chain, putative	---	0.975482	0.00926166	63.184	GLS(0.975)T(0.025)DVFR	2
Cellular Component	GO:0015629	9	actin cytoskeleton	0.00115037	DN152243_c17_g1_i3	1583	S	ident	myosin heavy chain, putative	---	0.999999	1.77341e-28	147.09	AIES(1)MQASLEAETK	2
Cellular Component	GO:0015629	9	actin cytoskeleton	0.00115037	DN152243_c17_g1_i3	1243	S	ident	myosin heavy chain, putative	---	0.999978	9.80613e-06	115.68	ALES(1)QISEVTAK	2
Cellular Component	GO:0015629	9	actin cytoskeleton	0.00115037	DN152243_c17_g1_i3	1553	S	ident	myosin heavy chain, putative	---	1	0.00275621	81.92	AALELS(1)QVR	2
Cellular Component	GO:0015629	9	actin cytoskeleton	0.00115037	DN152243_c17_g1_i3	1916	S	ident	myosin heavy chain, putative	---	0.999831	0.000700403	89.663	NRS(0.046)S(0.954)VS(1)VAR	2
Cellular Component	GO:0015629	9	actin cytoskeleton	0.00115037	DN152243_c17_g1_i3	1942	S	ident	myosin heavy chain, putative	---	1	0.000284499	92.265	KLMS(1)S(1)VAPEED	2
Cellular Component	GO:0015629	9	actin cytoskeleton	0.00115037	DN152243_c17_g1_i3	1246	S	ident	myosin heavy chain, putative	---	0.995664	1.481e-08	124.25	ALESQIS(0.996)EVT(0.004)AK	2
Cellular Component	GO:0015629	9	actin cytoskeleton	0.00115037	DN152243_c17_g1_i3	1711	S	ident	myosin heavy chain, putative	---	0.881804	1.45963e-06	90.581	ASEMAAQVAS(0.118)LS(0.882)ALK	2
Cellular Component	GO:0015629	9	actin cytoskeleton	0.00115037	DN152243_c17_g1_i3	1924	T	ident	myosin heavy chain, putative	---	1	2.01899e-23	137.12	GVS(1)MT(1)PGAAMNSNASR	2
Cellular Component	GO:0015629	9	actin cytoskeleton	0.00115037	DN152243_c17_g1_i3	1922	S	ident	myosin heavy chain, putative	---	1	1.52269e-31	145.88	GVS(1)MT(1)PGAAMNSNASR	2
Cellular Component	GO:0015629	9	actin cytoskeleton	0.00115037	DN151189_c5_g1_i2	891	S	ident	Paramyosin	---	0.999506	6.41791e-83	179.69	EGS(0.356)T(0.64)FS(0.004)LAS(1)NDTYFPSR	2
Cellular Component	GO:0015629	9	actin cytoskeleton	0.00115037	DN151189_c5_g1_i2	885	S	ident	Paramyosin	---	0.935403	1.08976e-35	143.74	EGS(0.935)T(0.063)FS(0.001)LAS(0.982)NDT(0.018)YFPSR	2
Cellular Component	GO:0015629	9	actin cytoskeleton	0.00115037	DN151189_c5_g1_i2	299	S	ident	Paramyosin	---	1	1.69292e-145	213.69	EMS(1)ELQAEMDELKR	2
Cellular Component	GO:0015629	9	actin cytoskeleton	0.00115037	DN142398_c0_g2_i1	1151	S	ident	myosin heavy chain, striated muscle-like isoform X8	---	1	1.41652e-07	92.932	MEGDLNEMEIQLS(1)HANR	3
Cellular Component	GO:0015629	9	actin cytoskeleton	0.00115037	DN147981_c0_g1_i3	164	S	ident	putative vinculin	---	0.996239	0.002172	79.492	S(0.004)FS(0.996)ELAEFVK	2
Cellular Component	GO:0015629	9	actin cytoskeleton	0.00115037	DN139674_c1_g1_i6	452	S	ident	myosin heavy chain, putative	---	1	0.00191484	80.69	NLNS(1)DLDALR	2
Cellular Component	GO:0015629	9	actin cytoskeleton	0.00115037	DN139674_c1_g1_i6	590	S	ident	myosin heavy chain, putative	---	0.984368	0.00740093	82.645	GFS(0.984)T(0.016)DVFR	2
Cellular Component	GO:0015629	9	actin cytoskeleton	0.00115037	DN148561_c0_g2_i6	160	S	ident	Troponin I 4	---	0.991872	0.00121663	77.279	KVS(0.992)KT(0.008)ENMAR	3
Cellular Component	GO:0015629	9	actin cytoskeleton	0.00115037	DN148561_c0_g2_i6	54	S	ident	Troponin I 4	---	1	0.00466825	77.185	KGLGGLS(1)PEK	2
Cellular Component	GO:0015629	9	actin cytoskeleton	0.00115037	DN142215_c1_g4_i1	186	S	ident	troponin T, skeletal muscle isoform X5	---	1	8.88888e-06	103.88	RKPLS(1)IDNLGEQQLR	3
Cellular Component	GO:0015629	9	actin cytoskeleton	0.00115037	DN149561_c5_g1_i1	476	S	ident	putative paramyosin	---	0.999908	8.16246e-05	108.66	YQSSQS(1)ALAHLK	2
Cellular Component	GO:0015629	9	actin cytoskeleton	0.00115037	DN149561_c5_g1_i1	219	S	ident	putative paramyosin	---	1	0.00159191	62.658	IKS(1)ALEAQVDDLKR	3
Cellular Component	GO:0015629	9	actin cytoskeleton	0.00115037	DN149561_c5_g1_i1	275	S	ident	putative paramyosin	---	1	0.00134345	75.682	NQVS(1)KFNADMAALK	2
Cellular Component	GO:0015629	9	actin cytoskeleton	0.00115037	DN149561_c5_g1_i1	837	T	ident	putative paramyosin	---	0.85997	0.0123625	42.843	RT(0.14)T(0.86)IGPGLR	3
Cellular Component	GO:0015629	9	actin cytoskeleton	0.00115037	DN149561_c5_g1_i1	473	S	ident	putative paramyosin	---	0.999209	4.49392e-08	120.7	YQS(0.999)S(0.001)QSALAHLK	2
Cellular Component	GO:0030659	10	cytoplasmic vesicle membrane	0.0591707	DN149210_c1_g7_i2	1092	S	ident	Protein transport protein Sec24B	---	0.99997	3.75428e-17	126.07	LPPLPS(1)DDQVASLPK	2
Cellular Component	GO:0030659	10	cytoplasmic vesicle membrane	0.0591707	DN149210_c1_g7_i2	314	S	ident	Protein transport protein Sec24B	---	0.983324	1.45416e-75	175.69	GQHPQPQQAGS(0.983)YT(0.017)R	2
Cellular Component	GO:0030659	10	cytoplasmic vesicle membrane	0.0591707	DN149210_c1_g7_i2	1012	S	ident	Protein transport protein Sec24B	---	1	4.00026e-21	113.42	AAGIS(1)LHDEIVDSEPSDPHR	3
Cellular Component	GO:0030659	10	cytoplasmic vesicle membrane	0.0591707	DN151991_c4_g1_i1	1032	S	ident	Coatomer subunit beta	---	0.99994	5.79738e-11	125.5	APVS(1)PLETAPQIEL	2
Cellular Component	GO:0030659	10	cytoplasmic vesicle membrane	0.0591707	DN151991_c4_g1_i1	698	S	ident	Coatomer subunit beta	---	0.999346	0.000668716	52.227	LGRHS(0.999)LGELLDT(0.001)QDAEQK	3
Cellular Component	GO:0030659	10	cytoplasmic vesicle membrane	0.0591707	DN150476_c2_g2_i2	93	S	ident	protein transport protein Sec23, putative	---	0.769359	3.86886e-05	61.111	S(0.464)S(0.516)VS(0.25)S(0.769)MPGPAADGDLPQNK	2
Cellular Component	GO:0030659	10	cytoplasmic vesicle membrane	0.0591707	DN145511_c0_g1_i1	355	S	ident	putative coatomer gamma subunit	---	0.78364	0.00617527	56.527	T(0.001)GS(0.005)ES(0.784)S(0.21)VDNLLK	2
Cellular Component	GO:0005839	7	proteasome core complex	0.257079	DN139006_c0_g1_i1	52	T	ident	Proteasome subunit alpha type-2	---	0.999601	2.14101e-61	167.92	KFT(1)SELIDESTVSR	2
Cellular Component	GO:0005839	7	proteasome core complex	0.257079	DN142504_c0_g1_i2	88	T	ident	Proteasome subunit beta type-5, partial	---	0.794654	1.14023e-06	114.01	ASAGSYIS(0.205)T(0.795)PDVHK	2
Cellular Component	GO:0005839	7	proteasome core complex	0.257079	DN142795_c1_g1_i1	107	Y	ident	proteasome subunit alpha 6 (T01 family)	---	0.895159	0.00112518	86.911	Y(0.105)GY(0.895)EMPCDVLLK	2
Cellular Component	GO:0005794	8	Golgi apparatus	0.0759649	DN144974_c0_g1_i4	155	S	ident	protein SYS1 homolog	---	1	0.00790803	58.98	AIPLGGGGAGS(1)HR	2
Cellular Component	GO:0005794	8	Golgi apparatus	0.0759649	DN151991_c4_g1_i1	1032	S	ident	Coatomer subunit beta	---	0.99994	5.79738e-11	125.5	APVS(1)PLETAPQIEL	2
Cellular Component	GO:0005794	8	Golgi apparatus	0.0759649	DN151991_c4_g1_i1	698	S	ident	Coatomer subunit beta	---	0.999346	0.000668716	52.227	LGRHS(0.999)LGELLDT(0.001)QDAEQK	3
Cellular Component	GO:0005794	8	Golgi apparatus	0.0759649	DN152065_c5_g1_i1	535	T	ident	conserved oligomeric Golgi complex subunit 7-like	---	0.978245	1.98445e-10	122.46	AIFEWPS(0.022)T(0.978)PK	2
Cellular Component	GO:0005794	8	Golgi apparatus	0.0759649	DN144344_c0_g1_i2	923	S	ident	bicaudal D-like protein	---	0.997744	1.86389e-05	86.262	IT(0.002)S(0.998)VDPSTRPK	2
Cellular Component	GO:0005794	8	Golgi apparatus	0.0759649	DN145511_c0_g1_i1	355	S	ident	putative coatomer gamma subunit	---	0.78364	0.00617527	56.527	T(0.001)GS(0.005)ES(0.784)S(0.21)VDNLLK	2
Cellular Component	GO:0005794	8	Golgi apparatus	0.0759649	DN152497_c7_g1_i1	1394	S	ident	conserved oligomeric Golgi complex subunit 8-like isoform X1	---	0.921468	0.00918231	61.48	VEVS(0.921)PS(0.079)HMK	2
Cellular Component	GO:0005794	8	Golgi apparatus	0.0759649	DN152497_c7_g1_i1	995	S	ident	conserved oligomeric Golgi complex subunit 8-like isoform X1	---	0.995758	0.00234151	78.441	KIT(1)PS(0.005)AS(0.996)PLVVR	2
Cellular Component	GO:0005794	8	Golgi apparatus	0.0759649	DN152497_c7_g1_i1	1232	S	ident	conserved oligomeric Golgi complex subunit 8-like isoform X1	---	0.937577	0.00214108	71.98	GLEPS(0.049)S(0.938)PQVT(0.014)FK	2
Cellular Component	GO:0005794	8	Golgi apparatus	0.0759649	DN152497_c7_g1_i1	991	T	ident	conserved oligomeric Golgi complex subunit 8-like isoform X1	---	0.999888	0.000176899	90.476	KIT(1)PSASPLVVR	2
Molecular Function	GO:0004114	8	3',5'-cyclic-nucleotide phosphodiesterase activity	0.0395031	DN151745_c4_g1_i2	87	S	ident	dual 3',5'-cyclic-AMP and -GMP phosphodiesterase, putative	---	0.973175	9.16537e-05	102.08	KIS(0.973)S(0.027)HEFEPVAFR	2
Molecular Function	GO:0004114	8	3',5'-cyclic-nucleotide phosphodiesterase activity	0.0395031	DN151203_c4_g1_i1	105	S	ident	cAMP-specific 3',5'-cyclic phosphodiesterase	---	0.999716	0	273.22	RSS(1)WLPYHGINTENDEK	2
Molecular Function	GO:0004114	8	3',5'-cyclic-nucleotide phosphodiesterase activity	0.0395031	DN150389_c0_g1_i1	232	S	ident	cAMP-specific 3',5'-cyclic phosphodiesterase 4C-like isoform X10	---	0.823157	7.44957e-05	97.235	AS(0.823)T(0.177)GMAPLGLPDR	2
Molecular Function	GO:0005085	3	guanyl-nucleotide exchange factor activity	4.17305e-07	DN151301_c1_g3_i1	240	S	ident	pleckstrin homology domain-containing family G member 5-like	---	0.998742	3.26682e-23	135.08	ALS(0.999)VS(0.001)TLGESTDFSR	2
Molecular Function	GO:0005085	3	guanyl-nucleotide exchange factor activity	4.17305e-07	DN151301_c1_g3_i1	449	S	ident	pleckstrin homology domain-containing family G member 5-like	---	1	2.67301e-05	98.04	RRDS(1)LFEK	3
Molecular Function	GO:0005085	3	guanyl-nucleotide exchange factor activity	4.17305e-07	DN151994_c8_g1_i1	173	S	ident	Rho guanine nucleotide exchange factor 12, partial	---	1	5.05444e-26	120.85	NFNDDS(1)EDEAITEEIFDVASR	3
Molecular Function	GO:0005085	3	guanyl-nucleotide exchange factor activity	4.17305e-07	DN151994_c8_g1_i1	775	S	ident	Rho guanine nucleotide exchange factor 12, partial	---	0.999981	3.46622e-25	108.77	SDGLKS(1)PEFTAQK	2
Molecular Function	GO:0005085	3	guanyl-nucleotide exchange factor activity	4.17305e-07	DN151994_c8_g1_i1	854	S	ident	Rho guanine nucleotide exchange factor 12, partial	---	0.997553	3.96231e-207	193.06	S(0.998)FT(0.002)SSVAENMQK	2
Molecular Function	GO:0005085	3	guanyl-nucleotide exchange factor activity	4.17305e-07	DN151994_c8_g1_i1	1356	S	ident	Rho guanine nucleotide exchange factor 12, partial	---	0.999999	2.47554e-16	130.15	SSASEVLHS(1)R	2
Molecular Function	GO:0005085	3	guanyl-nucleotide exchange factor activity	4.17305e-07	DN151994_c8_g1_i1	700	S	ident	Rho guanine nucleotide exchange factor 12, partial	---	0.997867	1.37527e-271	250.08	SLLAAS(0.998)T(0.002)EDIHHCR	2
Molecular Function	GO:0005085	3	guanyl-nucleotide exchange factor activity	4.17305e-07	DN151994_c8_g1_i1	1351	S	ident	Rho guanine nucleotide exchange factor 12, partial	---	0.963977	0.0162933	58.268	S(0.007)S(0.029)AS(0.964)EVLHSR	2
Molecular Function	GO:0005085	3	guanyl-nucleotide exchange factor activity	4.17305e-07	DN152643_c4_g1_i1	530	S	ident	Protein son of sevenless	---	0.939641	1.28467e-157	212.06	S(0.94)PT(0.06)GSSDWNLINDQNPGQR	2
Molecular Function	GO:0005085	3	guanyl-nucleotide exchange factor activity	4.17305e-07	DN152643_c4_g1_i1	1908	S	ident	Protein son of sevenless	---	0.997516	6.01965e-07	107.82	T(0.001)NS(0.998)PS(0.002)QRPPPLPPR	3
Molecular Function	GO:0005085	3	guanyl-nucleotide exchange factor activity	4.17305e-07	DN152643_c4_g1_i1	232	S	ident	Protein son of sevenless	---	1	2.82353e-26	143.67	RIS(1)QFFPQDYDR	2
Molecular Function	GO:0005085	3	guanyl-nucleotide exchange factor activity	4.17305e-07	DN148670_c0_g1_i2	256	S	ident	---	---	0.981539	1.26291e-19	138.91	SNFNNS(0.982)IS(0.018)DLVSK	2
Molecular Function	GO:0005085	3	guanyl-nucleotide exchange factor activity	4.17305e-07	DN150554_c1_g2_i1	85	S	ident	FYVE, RhoGEF and PH domain-containing protein 4	---	1	3.82511e-13	133.86	VKS(1)EDLEGSFIK	2
Molecular Function	GO:0005085	3	guanyl-nucleotide exchange factor activity	4.17305e-07	DN152795_c11_g1_i5	1115	S	ident	Golgi-specific brefeldin A-resistance guanine nucleotide exchange factor 1	---	0.846906	2.94386e-38	156.49	SPLSTS(0.002)S(0.151)S(0.847)AANLLR	2
Molecular Function	GO:0005085	3	guanyl-nucleotide exchange factor activity	4.17305e-07	DN152795_c11_g1_i5	1391	S	ident	Golgi-specific brefeldin A-resistance guanine nucleotide exchange factor 1	---	0.994511	0.00175692	58.688	HRPLS(0.995)PVS(0.005)AADFGR	3
Molecular Function	GO:0005085	3	guanyl-nucleotide exchange factor activity	4.17305e-07	DN152776_c11_g1_i2	309	S	ident	ral guanine nucleotide exchange factor with pH domain and sh3 binding motif, ralgps, putative	---	1	0.0136541	49.988	VAS(1)LS(1)PVVAQK	2
Molecular Function	GO:0005085	3	guanyl-nucleotide exchange factor activity	4.17305e-07	DN152776_c11_g1_i2	311	S	ident	ral guanine nucleotide exchange factor with pH domain and sh3 binding motif, ralgps, putative	---	1	0.00300475	72.891	VAS(1)LS(1)PVVAQK	2
Molecular Function	GO:0005085	3	guanyl-nucleotide exchange factor activity	4.17305e-07	DN152341_c3_g1_i1	1666	S	ident	Brefeldin A-inhibited guanine nucleotide-exchange protein 1	---	1	3.17891e-93	186.97	LFS(1)NCELELPAISHR	3
Molecular Function	GO:0005085	3	guanyl-nucleotide exchange factor activity	4.17305e-07	DN152341_c3_g1_i1	1262	S	ident	Brefeldin A-inhibited guanine nucleotide-exchange protein 1	---	0.994088	0.01778	48.907	VAPGS(0.994)LAAAT(0.006)VDSR	2
Molecular Function	GO:0005085	3	guanyl-nucleotide exchange factor activity	4.17305e-07	DN152518_c7_g1_i1	966	S	ident	Guanine nucleotide-releasing factor 2	---	0.790607	0.00787862	42.947	RS(0.209)HS(0.791)IGAVAER	3
Molecular Function	GO:0005085	3	guanyl-nucleotide exchange factor activity	4.17305e-07	DN149668_c0_g1_i2	1139	S	ident	putative guanine-nucleotide-exchange-factor	---	0.999577	0.000383126	83.37	SADFNS(1)MDWSAFK	2
Molecular Function	GO:0005085	3	guanyl-nucleotide exchange factor activity	4.17305e-07	DN149668_c0_g1_i2	1081	S	ident	putative guanine-nucleotide-exchange-factor	---	1	0.00319782	67.019	S(1)MPVGGGGHINR	2
Molecular Function	GO:0005085	3	guanyl-nucleotide exchange factor activity	4.17305e-07	DN152657_c12_g1_i3	90	S	ident	putative kalirin	---	1	0.0117423	57.106	PFS(1)QNLQPNNR	2
Molecular Function	GO:0005085	3	guanyl-nucleotide exchange factor activity	4.17305e-07	DN147164_c1_g1_i1	33	S	ident	guanine-nucleotide-exchange-factor, putative	---	0.976889	0.000621086	73.435	RPVS(0.977)PT(0.023)CIHR	3
Molecular Function	GO:0005085	3	guanyl-nucleotide exchange factor activity	4.17305e-07	DN151553_c2_g1_i1	403	S	ident	Triple functional domain protein	---	0.999473	0.000259591	91.616	AAS(0.999)PQS(0.001)PPTWPSK	2
Molecular Function	GO:0005085	3	guanyl-nucleotide exchange factor activity	4.17305e-07	DN151544_c1_g2_i2	260	S	ident	---	---	1	3.17518e-07	119.62	NPNRLS(1)LDCLR	3
Molecular Function	GO:0005085	3	guanyl-nucleotide exchange factor activity	4.17305e-07	DN152960_c38_g1_i1	2955	S	ident	LOW QUALITY PROTEIN: serine/threonine kinase	---	1	0.000573933	91.202	EAS(1)PVDVAFPR	2
Molecular Function	GO:0005085	3	guanyl-nucleotide exchange factor activity	4.17305e-07	DN152960_c38_g1_i1	3864	S	ident	LOW QUALITY PROTEIN: serine/threonine kinase	---	1	3.05692e-05	97.095	RLS(1)ELQGCVEDLR	3
Molecular Function	GO:0005085	3	guanyl-nucleotide exchange factor activity	4.17305e-07	DN152960_c38_g1_i1	4233	S	ident	LOW QUALITY PROTEIN: serine/threonine kinase	---	0.998635	4.52257e-10	122.14	S(0.001)LS(0.999)MAASGYASDQK	2
Molecular Function	GO:0005085	3	guanyl-nucleotide exchange factor activity	4.17305e-07	DN152960_c38_g1_i1	3199	S	ident	LOW QUALITY PROTEIN: serine/threonine kinase	---	1	1.36074e-97	187.73	AS(1)PFEEEEDFEGDAIPR	2
Molecular Function	GO:0005085	3	guanyl-nucleotide exchange factor activity	4.17305e-07	DN152960_c38_g1_i1	4952	S	ident	LOW QUALITY PROTEIN: serine/threonine kinase	---	0.999442	2.22586e-196	224.83	DT(0.001)LS(0.999)PSQIFSSEDSSR	2
Molecular Function	GO:0005085	3	guanyl-nucleotide exchange factor activity	4.17305e-07	DN152960_c38_g1_i1	4921	S	ident	LOW QUALITY PROTEIN: serine/threonine kinase	---	1	1.7341e-40	152.11	QLS(1)PPPATDPWLHFR	2
Molecular Function	GO:0005085	3	guanyl-nucleotide exchange factor activity	4.17305e-07	DN147602_c0_g3_i1	316	S	ident	intersectin-1-like	---	1	2.82048e-08	125.22	DTIALPLRPS(1)PK	2
Molecular Function	GO:0005085	3	guanyl-nucleotide exchange factor activity	4.17305e-07	DN152949_c17_g2_i3	296	S	ident	---	---	0.999385	0.000452001	77.899	PAPPS(0.999)LPS(0.084)LS(0.774)PT(0.143)R	2
Molecular Function	GO:0005085	3	guanyl-nucleotide exchange factor activity	4.17305e-07	DN152949_c17_g2_i3	301	S	ident	---	---	0.773666	0.000452001	77.899	PAPPS(0.999)LPS(0.084)LS(0.774)PT(0.143)R	2
Molecular Function	GO:0005085	3	guanyl-nucleotide exchange factor activity	4.17305e-07	DN152031_c5_g1_i1	240	S	ident	putative guanine-nucleotide-exchange-factor	---	0.99975	2.18982e-07	69.045	GLGS(1)PHT(0.633)S(0.367)FGK	2
Molecular Function	GO:0005085	3	guanyl-nucleotide exchange factor activity	4.17305e-07	DN152031_c5_g1_i1	562	S	ident	putative guanine-nucleotide-exchange-factor	---	1	0.0118793	50.452	RKFS(1)DVVK	3
Molecular Function	GO:0005085	3	guanyl-nucleotide exchange factor activity	4.17305e-07	DN152031_c5_g1_i1	244	S	ident	putative guanine-nucleotide-exchange-factor	---	0.819315	9.63145e-09	89.297	GLGSPHT(0.181)S(0.819)FGK	2
Molecular Function	GO:0005085	3	guanyl-nucleotide exchange factor activity	4.17305e-07	DN149569_c0_g2_i1	215	S	ident	guanyl-nucleotide exchange factor, putative	---	1	0.0086959	61.344	RGAS(1)VPCFPNR	2
Molecular Function	GO:0004672	6	protein kinase activity	5.96074e-06	DN150134_c1_g1_i3	190	T	ident	cGMP-dependent protein kinase, isozyme 1	---	0.999845	1.14365e-21	129.62	LRT(1)PGGS(0.5)S(0.5)LSLRPAGDNK	3
Molecular Function	GO:0004672	6	protein kinase activity	5.96074e-06	DN150134_c1_g1_i3	605	Y	ident	cGMP-dependent protein kinase, isozyme 1	---	1	0.00920891	62.338	EY(1)VDLEHLEAR	2
Molecular Function	GO:0004672	6	protein kinase activity	5.96074e-06	DN150134_c1_g1_i3	194	S	ident	cGMP-dependent protein kinase, isozyme 1	---	0.999595	4.26584e-194	231.77	TPGGS(1)SLSLRPAGDNK	2
Molecular Function	GO:0004672	6	protein kinase activity	5.96074e-06	DN150134_c1_g1_i3	71	S	ident	cGMP-dependent protein kinase, isozyme 1	---	0.999262	1.59324e-33	112.74	RAETEHTSDVTPLDNS(0.999)EEEVNHT(0.001)LDTYSGK	4
Molecular Function	GO:0004672	6	protein kinase activity	5.96074e-06	DN150134_c1_g1_i3	207	S	ident	cGMP-dependent protein kinase, isozyme 1	---	0.909061	0.000255611	42.884	T(0.001)PGGS(0.012)S(0.027)LS(0.06)LRPAGDNKDS(0.909)PAAS(0.683)PT(0.308)GR	3
Molecular Function	GO:0004672	6	protein kinase activity	5.96074e-06	DN150134_c1_g1_i3	839	T	ident	cGMP-dependent protein kinase, isozyme 1	---	0.955721	4.59494e-42	143.4	T(0.044)WT(0.956)FCGTPEYVAPEVILNK	2
Molecular Function	GO:0004672	6	protein kinase activity	5.96074e-06	DN150134_c1_g1_i3	195	S	ident	cGMP-dependent protein kinase, isozyme 1	---	0.996953	1.63361e-169	220.89	TPGGS(0.003)S(0.997)LSLRPAGDNK	2
Molecular Function	GO:0004672	6	protein kinase activity	5.96074e-06	DN147457_c0_g2_i1	228	S	ident	dual specificity mitogen-activated protein kinase kinase 6	---	0.999022	6.01088e-32	148.64	VCDFGISGELT(0.001)NS(0.999)LAK	2
Molecular Function	GO:0004672	6	protein kinase activity	5.96074e-06	DN147457_c0_g2_i1	232	S	ident	dual specificity mitogen-activated protein kinase kinase 6	---	1	3.29792e-37	155.79	S(1)NIGTHNYLAPER	2
Molecular Function	GO:0004672	6	protein kinase activity	5.96074e-06	DN149990_c0_g2_i1	552	S	ident	tyrosine kinase	---	0.998013	0.00335596	62.94	AFT(0.002)PIS(0.998)PLDACPTR	2
Molecular Function	GO:0004672	6	protein kinase activity	5.96074e-06	DN149990_c0_g2_i1	451	S	ident	tyrosine kinase	---	1	5.66951e-19	138.24	TDICS(1)LDLNR	2
Molecular Function	GO:0004672	6	protein kinase activity	5.96074e-06	DN142194_c3_g1_i1	220	S	ident	Phosphoinositide 3-kinase regulatory subunit 4	---	0.889007	0.00137536	83.204	FIDAS(0.889)PS(0.021)S(0.034)T(0.056)R	2
Molecular Function	GO:0004672	6	protein kinase activity	5.96074e-06	DN148501_c0_g1_i2	662	T	ident	protein kinase	---	0.86216	0.00281392	68.41	PSVLPVS(0.051)IT(0.862)PPPT(0.043)S(0.043)R	2
Molecular Function	GO:0004672	6	protein kinase activity	5.96074e-06	DN151955_c5_g3_i1	134	S	ident	Cyclin-dependent kinase 16	---	0.990566	0.000943073	103.14	RS(0.009)S(0.991)LYEMGFGR	2
Molecular Function	GO:0004672	6	protein kinase activity	5.96074e-06	DN146048_c0_g1_i5	41	S	ident	Dual specificity mitogen-activated protein kinase kinase 2, partial	---	0.999666	0.00429153	71.176	LIDS(1)IAQTR	2
Molecular Function	GO:0004672	6	protein kinase activity	5.96074e-06	DN150821_c2_g3_i1	340	S	ident	protein kinase	---	0.972242	0.0124399	61.409	RPS(0.972)LT(0.012)S(0.012)QS(0.003)S(0.001)AK	2
Molecular Function	GO:0004672	6	protein kinase activity	5.96074e-06	DN149120_c0_g1_i3	650	S	ident	Receptor-type guanylate cyclase gcy-28	---	0.807913	1.05092e-35	138.57	S(0.808)Y(0.001)T(0.191)CAPDDPGALEEASGGWPK	2
Molecular Function	GO:0004672	6	protein kinase activity	5.96074e-06	DN149120_c0_g1_i3	636	S	ident	Receptor-type guanylate cyclase gcy-28	---	0.999991	3.75428e-17	126.07	LAS(1)IGSQSDVPQGNR	2
Molecular Function	GO:0004672	6	protein kinase activity	5.96074e-06	DN152001_c1_g1_i2	1399	S	ident	MAP/microtubule affinity-regulating kinase 3-like isoform X4	---	0.92135	0.000414358	100.11	S(0.001)T(0.001)VS(0.921)GS(0.076)FHIPSR	2
Molecular Function	GO:0004672	6	protein kinase activity	5.96074e-06	DN152001_c1_g1_i2	742	S	ident	MAP/microtubule affinity-regulating kinase 3-like isoform X4	---	0.999857	5.751e-05	108.77	RVS(1)VGS(1)MDSFNK	2
Molecular Function	GO:0004672	6	protein kinase activity	5.96074e-06	DN152001_c1_g1_i2	1401	S	ident	MAP/microtubule affinity-regulating kinase 3-like isoform X4	---	0.976714	0.0014342	80.102	STVS(0.023)GS(0.977)FHIPS(0.001)R	2
Molecular Function	GO:0004672	6	protein kinase activity	5.96074e-06	DN152001_c1_g1_i2	739	S	ident	MAP/microtubule affinity-regulating kinase 3-like isoform X4	---	0.999998	3.82326e-12	127.29	RVS(1)VGS(1)MDSFNK	2
Molecular Function	GO:0004672	6	protein kinase activity	5.96074e-06	DN152001_c1_g1_i2	1473	S	ident	MAP/microtubule affinity-regulating kinase 3-like isoform X4	---	1	0.000122824	99.442	DVS(1)PIGAEPRPPIR	2
Molecular Function	GO:0004672	6	protein kinase activity	5.96074e-06	DN152001_c1_g1_i2	1431	S	ident	MAP/microtubule affinity-regulating kinase 3-like isoform X4	---	0.892121	1.04307e-06	89.011	S(0.892)Y(0.108)AAAANETSHHAPSR	3
Molecular Function	GO:0004672	6	protein kinase activity	5.96074e-06	DN150165_c0_g1_i1	1002	S	ident	serine/threonine kinase	---	1	0.00440262	69.721	IPS(1)FDDPWR	2
Molecular Function	GO:0004672	6	protein kinase activity	5.96074e-06	DN150165_c0_g1_i1	1152	S	ident	serine/threonine kinase	---	0.827354	7.88148e-16	116.09	AASAHGPAS(0.827)T(0.173)GQSPFHK	3
Molecular Function	GO:0004672	6	protein kinase activity	5.96074e-06	DN150165_c0_g1_i1	1156	S	ident	serine/threonine kinase	---	0.989087	6.90943e-05	80.142	AAS(0.003)AHGPAS(0.758)T(0.25)GQS(0.989)PFHK	3
Molecular Function	GO:0004672	6	protein kinase activity	5.96074e-06	DN152505_c9_g1_i1	6	S	ident	serine/threonine kinase	---	0.991828	1.52907e-06	91.889	ASAT(0.004)S(0.992)DS(0.004)DLVSPGHVIK	2
Molecular Function	GO:0004672	6	protein kinase activity	5.96074e-06	DN152505_c9_g1_i1	870	S	ident	serine/threonine kinase	---	0.86408	0.000535271	97.463	S(0.864)AS(0.136)PSQPFGFR	2
Molecular Function	GO:0004672	6	protein kinase activity	5.96074e-06	DN152505_c9_g1_i1	1003	S	ident	serine/threonine kinase	---	0.999994	0.00666168	66.004	RPS(1)GGLDPPYR	2
Molecular Function	GO:0004672	6	protein kinase activity	5.96074e-06	DN152505_c9_g1_i1	872	S	ident	serine/threonine kinase	---	0.904727	0.00581388	64.104	S(0.094)AS(0.905)PS(0.001)QPFGFR	2
Molecular Function	GO:0004672	6	protein kinase activity	5.96074e-06	DN150172_c2_g1_i4	52	S	ident	Rho-associated protein kinase 2, partial	---	0.885751	0.0187584	60.489	S(0.055)T(0.055)S(0.886)ES(0.004)SQIRPFSDR	2
Molecular Function	GO:0004672	6	protein kinase activity	5.96074e-06	DN149871_c3_g4_i1	164	T	ident	cAMP-dependent protein kinase catalytic subunit isoform X10	---	0.949106	0.00036107	65.207	T(0.049)WT(0.949)LCGT(0.002)PEYLAPEIILSK	2
Molecular Function	GO:0004672	6	protein kinase activity	5.96074e-06	DN151937_c8_g1_i1	619	S	ident	fibroblast growth factor receptor 2-like isoform X6	---	0.983326	0.00383038	71.354	RYS(0.983)VDS(0.016)DFSPLR	2
Molecular Function	GO:0004672	6	protein kinase activity	5.96074e-06	DN152067_c3_g1_i1	214	S	ident	---	---	0.999517	2.04834e-07	97.767	ELQPS(1)PPVTPSCSPLR	2
Molecular Function	GO:0004672	6	protein kinase activity	5.96074e-06	DN152067_c3_g1_i1	113	S	ident	---	---	1	0.00322193	56.414	LPS(1)PPKLPLDIR	3
Molecular Function	GO:0004672	6	protein kinase activity	5.96074e-06	DN149153_c0_g1_i2	83	T	ident	calcium-dependent protein kinase C-like isoform X2	---	0.964225	0	259.44	DISNFDPAFTEMSTEFT(0.964)PT(0.036)DK	3
Molecular Function	GO:0004672	6	protein kinase activity	5.96074e-06	DN151204_c3_g1_i2	80	T	ident	Calcium-dependent protein kinase C	---	0.996287	1.15008e-254	243.17	EPVRLT(0.996)PT(0.004)DK	2
Molecular Function	GO:0004672	6	protein kinase activity	5.96074e-06	DN152329_c5_g1_i1	640	S	ident	MAP/microtubule affinity-regulating kinase 3-like isoform X3	---	0.999989	5.35276e-05	89.642	KEHS(1)PPSATLGVR	3
Molecular Function	GO:0004672	6	protein kinase activity	5.96074e-06	DN152329_c5_g1_i1	551	S	ident	MAP/microtubule affinity-regulating kinase 3-like isoform X3	---	0.989865	2.39757e-109	191.47	TAAVTPSTHPS(0.01)S(0.99)PLK	2
Molecular Function	GO:0004672	6	protein kinase activity	5.96074e-06	DN152329_c5_g1_i1	555	S	ident	MAP/microtubule affinity-regulating kinase 3-like isoform X3	---	0.942945	0.00259219	45.363	TAAVT(0.001)PS(0.004)T(0.004)HPS(0.024)S(0.024)PLKS(0.943)PK	3
Molecular Function	GO:0004672	6	protein kinase activity	5.96074e-06	DN152329_c5_g1_i1	653	T	ident	MAP/microtubule affinity-regulating kinase 3-like isoform X3	---	0.93785	0.00231328	58.246	RT(0.044)HT(0.938)FT(0.016)S(0.001)S(0.001)AAADR	3
Molecular Function	GO:0004672	6	protein kinase activity	5.96074e-06	DN152199_c5_g2_i1	166	S	ident	SNF-related serine/threonine-protein kinase	---	0.999991	1.59229e-06	108.25	LTDFGFS(1)NQFVPGK	2
Molecular Function	GO:0004672	6	protein kinase activity	5.96074e-06	DN152199_c5_g2_i1	993	S	ident	SNF-related serine/threonine-protein kinase	---	0.999999	1.01368e-07	97.384	RS(1)LQPGPATTEPFLR	3
Molecular Function	GO:0004672	6	protein kinase activity	5.96074e-06	DN152199_c5_g2_i1	1319	S	ident	SNF-related serine/threonine-protein kinase	---	0.999749	0.00023293	57.802	SVLDNSDSHQHLIGS(1)PGR	3
Molecular Function	GO:0004672	6	protein kinase activity	5.96074e-06	DN152199_c5_g2_i1	1253	S	ident	SNF-related serine/threonine-protein kinase	---	0.993146	0.00088242	86.944	HQPS(0.002)VYS(0.993)LPS(0.005)R	2
Molecular Function	GO:0004672	6	protein kinase activity	5.96074e-06	DN143431_c0_g2_i2	699	S	ident	SCY1-like protein 2, partial	---	0.997776	0.000679848	88.021	T(0.002)HS(0.998)NPNFGQR	2
Molecular Function	GO:0004672	6	protein kinase activity	5.96074e-06	DN151614_c6_g2_i1	373	S	ident	ribosomal protein S6 kinase 2 beta-like isoform X2	---	0.999998	1.02882e-10	95.209	T(1)PKDS(1)PVPPPSDSANELFR	3
Molecular Function	GO:0004672	6	protein kinase activity	5.96074e-06	DN151614_c6_g2_i1	369	T	ident	ribosomal protein S6 kinase 2 beta-like isoform X2	---	0.999998	1.02882e-10	88.278	T(1)PKDS(1)PVPPPSDSANELFR	3
Molecular Function	GO:0004672	6	protein kinase activity	5.96074e-06	DN148059_c2_g2_i6	479	S	ident	calcium/calmodulin-dependent protein kinase type II alpha chain isoform X7	---	0.873781	0.00495069	67.519	FYFEQES(0.126)IS(0.874)R	2
Molecular Function	GO:0004672	6	protein kinase activity	5.96074e-06	DN148059_c2_g2_i6	392	S	ident	calcium/calmodulin-dependent protein kinase type II alpha chain isoform X7	---	0.774754	0.00723958	56.339	SMLS(0.912)S(0.094)AAS(0.775)T(0.219)KK	2
Molecular Function	GO:0004672	6	protein kinase activity	5.96074e-06	DN148059_c2_g2_i6	320	S	ident	calcium/calmodulin-dependent protein kinase type II alpha chain isoform X7	---	0.989849	2.00127e-35	123.04	NFSSGLS(0.01)DS(0.99)VKEDDRPPAGPSNSR	3
Molecular Function	GO:0004672	6	protein kinase activity	5.96074e-06	DN148059_c2_g2_i6	318	S	ident	calcium/calmodulin-dependent protein kinase type II alpha chain isoform X7	---	0.921332	0.00199644	79.804	NFSS(0.002)GLS(0.921)DS(0.077)VK	2
Molecular Function	GO:0004672	6	protein kinase activity	5.96074e-06	DN148059_c2_g2_i6	477	S	ident	calcium/calmodulin-dependent protein kinase type II alpha chain isoform X7	---	0.966868	0.000283697	92.295	FYFEQES(0.967)IS(0.033)R	2
Molecular Function	GO:0004672	6	protein kinase activity	5.96074e-06	DN148059_c2_g2_i6	314	S	ident	calcium/calmodulin-dependent protein kinase type II alpha chain isoform X7	---	0.988756	0.00392151	68.044	NFS(0.989)S(0.011)GLSDSVK	2
Molecular Function	GO:0004672	6	protein kinase activity	5.96074e-06	DN148059_c2_g2_i6	388	S	ident	calcium/calmodulin-dependent protein kinase type II alpha chain isoform X7	---	0.949943	0.00723958	56.514	SMLS(0.95)S(0.056)AAS(0.413)T(0.582)KK	2
Molecular Function	GO:0004672	6	protein kinase activity	5.96074e-06	DN150231_c0_g1_i1	287	S	ident	protein kinase	---	0.999995	0.00116338	82.651	APFYANS(1)PEALK	2
Molecular Function	GO:0004672	6	protein kinase activity	5.96074e-06	DN150806_c0_g1_i1	490	S	ident	serine/threonine kinase	---	1	4.12404e-75	182.57	DVLDIEQFS(1)T(1)VR	2
Molecular Function	GO:0004672	6	protein kinase activity	5.96074e-06	DN150806_c0_g1_i1	491	T	ident	serine/threonine kinase	---	1	5.91247e-36	153.72	DVLDIEQFS(1)T(1)VR	2
Molecular Function	GO:0004672	6	protein kinase activity	5.96074e-06	DN146774_c0_g2_i1	20	S	ident	peripheral plasma membrane protein CASK-like isoform X9	---	0.997216	0.00156941	70.41	FT(0.002)GS(0.997)PGLSTTDLK	2
Molecular Function	GO:0004672	6	protein kinase activity	5.96074e-06	DN152250_c7_g1_i1	147	S	ident	tyrosine kinase	---	0.957959	6.8518e-05	102.36	PAST(0.026)GS(0.958)PT(0.012)S(0.004)PFSR	2
Molecular Function	GO:0004672	6	protein kinase activity	5.96074e-06	DN152250_c7_g1_i1	160	S	ident	tyrosine kinase	---	0.986748	1.71064e-30	145.52	NS(0.987)PT(0.013)KPSPPPLPTNK	2
Molecular Function	GO:0004672	6	protein kinase activity	5.96074e-06	DN145965_c0_g1_i1	187	T	ident	serine/threonine kinase	---	0.999991	0.00511113	84.759	GT(1)PGYLAPEVLR	2
Molecular Function	GO:0004672	6	protein kinase activity	5.96074e-06	DN151056_c1_g1_i1	764	S	ident	protein kinase	---	1	9.29819e-05	53.39	APGFFADAPAHGDDGLPQS(1)AR	3
Molecular Function	GO:0004672	6	protein kinase activity	5.96074e-06	DN145288_c0_g1_i1	207	T	ident	tyrosine kinase 5	---	0.88191	2.5515e-14	133.23	AS(0.118)T(0.882)GASIDAYHGQR	2
Molecular Function	GO:0004672	6	protein kinase activity	5.96074e-06	DN145288_c0_g1_i1	66	T	ident	tyrosine kinase 5	---	0.941381	0.0131809	78.324	FLFS(0.059)NT(0.941)PPMK	2
Molecular Function	GO:0004672	6	protein kinase activity	5.96074e-06	DN145288_c0_g1_i1	76	S	ident	tyrosine kinase 5	---	0.999108	0.0127732	58.699	IFS(0.999)APCT(0.001)R	2
Molecular Function	GO:0004672	6	protein kinase activity	5.96074e-06	DN147971_c1_g2_i1	184	Y	ident	Mitogen-activated protein kinase 3	---	0.957553	1.13619e-06	88	MNDPEHDHNGILT(0.018)EY(0.958)VAT(0.025)R	3
Molecular Function	GO:0004672	6	protein kinase activity	5.96074e-06	DN151646_c4_g1_i1	464	S	ident	serine/threonine kinase	---	0.997428	0.00244385	61.48	HS(0.997)LPHT(0.003)LAPR	3
Molecular Function	GO:0004672	6	protein kinase activity	5.96074e-06	DN151347_c5_g1_i5	48	S	ident	Serine/threonine-protein kinase N2, partial	---	0.992566	2.08343e-23	137.69	TDLLTEGS(0.007)AS(0.993)MGDLR	2
Molecular Function	GO:0004672	6	protein kinase activity	5.96074e-06	DN151968_c5_g1_i1	493	T	ident	Serine/threonine-protein kinase LATS1	---	0.994443	1.19455e-06	88	RLT(0.994)PDLDT(0.006)PSPQTHPR	3
Molecular Function	GO:0004672	6	protein kinase activity	5.96074e-06	DN149344_c0_g1_i2	313	Y	ident	Glycogen synthase kinase-3 alpha	---	0.975834	1.17241e-16	128.06	EMVPGSANVS(0.007)Y(0.976)IS(0.013)S(0.004)R	3
Molecular Function	GO:0004672	6	protein kinase activity	5.96074e-06	DN152602_c9_g2_i1	389	S	ident	serine/threonine kinase	---	1	2.79083e-05	111.66	IHEGPPMGS(1)VFR	3
Molecular Function	GO:0004672	6	protein kinase activity	5.96074e-06	DN151799_c6_g3_i1	70	S	ident	Serine/threonine-protein kinase PAK 3	---	0.799919	2.44035e-07	59.352	NT(0.001)S(0.002)GFS(0.07)T(0.07)DKS(0.8)FDLS(0.056)KPLPPTPATDDR	3
Molecular Function	GO:0004672	6	protein kinase activity	5.96074e-06	DN147917_c1_g1_i4	396	S	ident	tau-tubulin kinase 2-like, partial	---	0.943408	0.000134548	75.533	AGDPTTLAYS(0.943)LPT(0.056)DR	2
Molecular Function	GO:0004672	6	protein kinase activity	5.96074e-06	DN152631_c10_g1_i2	1069	S	ident	Mitogen-activated protein kinase kinase kinase 15	---	0.955933	0.000203577	59.857	GLDS(1)PGAES(0.044)CYS(0.956)PDR	2
Molecular Function	GO:0004672	6	protein kinase activity	5.96074e-06	DN152631_c10_g1_i2	1405	S	ident	Mitogen-activated protein kinase kinase kinase 15	---	1	0.00200278	84.365	IDLS(1)PS(1)PVR	2
Molecular Function	GO:0004672	6	protein kinase activity	5.96074e-06	DN152631_c10_g1_i2	1252	S	ident	Mitogen-activated protein kinase kinase kinase 15	---	0.984438	5.16715e-28	140.67	LRPS(0.016)LS(0.984)FDVGSSSDENR	2
Molecular Function	GO:0004672	6	protein kinase activity	5.96074e-06	DN152631_c10_g1_i2	1533	T	ident	Mitogen-activated protein kinase kinase kinase 15	---	1	4.58888e-05	109.04	RPT(1)PPVGISDLAK	2
Molecular Function	GO:0004672	6	protein kinase activity	5.96074e-06	DN152631_c10_g1_i2	555	S	ident	Mitogen-activated protein kinase kinase kinase 15	---	0.850903	0.0106698	44.511	T(0.149)GRLS(0.851)ADPNYR	3
Molecular Function	GO:0004672	6	protein kinase activity	5.96074e-06	DN152631_c10_g1_i2	875	Y	ident	Mitogen-activated protein kinase kinase kinase 15	---	1	0.00469099	69.721	ELADPY(1)AAVFR	2
Molecular Function	GO:0004672	6	protein kinase activity	5.96074e-06	DN152631_c10_g1_i2	1108	S	ident	Mitogen-activated protein kinase kinase kinase 15	---	0.999996	4.56411e-08	93.21	NPS(1)PLS(0.035)S(0.244)S(0.721)IGGGADNFNMIK	2
Molecular Function	GO:0004672	6	protein kinase activity	5.96074e-06	DN152631_c10_g1_i2	1403	S	ident	Mitogen-activated protein kinase kinase kinase 15	---	1	2.79258e-09	118.9	IDLS(1)PS(1)PVR	2
Molecular Function	GO:0004672	6	protein kinase activity	5.96074e-06	DN152631_c10_g1_i2	1250	S	ident	Mitogen-activated protein kinase kinase kinase 15	---	0.763147	0.000117555	77.221	LRPS(0.763)LS(0.237)FDVGSSSDENR	3
Molecular Function	GO:0004672	6	protein kinase activity	5.96074e-06	DN152631_c10_g1_i2	1061	S	ident	Mitogen-activated protein kinase kinase kinase 15	---	0.999941	0.000203577	59.857	GLDS(1)PGAES(0.044)CYS(0.956)PDR	2
Molecular Function	GO:0004672	6	protein kinase activity	5.96074e-06	DN152631_c10_g1_i2	1029	S	ident	Mitogen-activated protein kinase kinase kinase 15	---	1	6.1859e-37	150.36	LDVPGRLS(1)ANDLNEPAR	3
Molecular Function	GO:0004672	6	protein kinase activity	5.96074e-06	DN152631_c10_g1_i2	1113	S	ident	Mitogen-activated protein kinase kinase kinase 15	---	0.987303	5.8335e-120	194.9	NPSPLSS(0.013)S(0.987)IGGGADNFNMIK	2
Molecular Function	GO:0004672	6	protein kinase activity	5.96074e-06	DN152631_c10_g1_i2	1179	S	ident	Mitogen-activated protein kinase kinase kinase 15	---	0.756544	0.011978	65.179	S(0.243)NS(0.757)HDPLRR	2
Molecular Function	GO:0004672	6	protein kinase activity	5.96074e-06	DN146269_c0_g1_i1	359	S	ident	serine/threonine kinase	---	0.999992	1.43907e-28	98.521	KAS(1)PGDENQQAAVPQLSQEPTSGLFDAAFDR	3
Molecular Function	GO:0004672	6	protein kinase activity	5.96074e-06	DN146269_c0_g1_i1	207	T	ident	serine/threonine kinase	---	1	1.51258e-26	149.3	PSNSQHPMT(1)PK	2
Molecular Function	GO:0004672	6	protein kinase activity	5.96074e-06	DN138287_c1_g3_i1	214	Y	ident	mitogen-activated protein kinase 1	---	0.986455	4.70789e-35	138.75	IADPDHDHTGFLT(0.004)EY(0.986)VAT(0.01)R	3
Molecular Function	GO:0004672	6	protein kinase activity	5.96074e-06	DN151653_c6_g1_i2	1262	S	ident	Cyclin-dependent kinase 14, partial	---	0.798345	0.00520371	45.618	FHY(0.013)S(0.188)CS(0.798)PPPPPS(0.001)QFR	3
Molecular Function	GO:0004672	6	protein kinase activity	5.96074e-06	DN151653_c6_g1_i2	1207	S	ident	Cyclin-dependent kinase 14, partial	---	0.999993	0.0033273	70.26	MFLS(1)NHYGPDR	2
Molecular Function	GO:0004672	6	protein kinase activity	5.96074e-06	DN146429_c1_g3_i1	40	S	ident	serine/threonine kinase	---	0.755265	0.000274574	79.467	IGDYIIGET(0.062)LGS(0.755)GT(0.182)FGK	2
Molecular Function	GO:0004672	6	protein kinase activity	5.96074e-06	DN146429_c1_g3_i1	444	S	ident	serine/threonine kinase	---	0.786559	4.55284e-62	134.21	TLDPVGS(0.787)PT(0.185)AS(0.014)S(0.014)GPVGIAGAGGQQQQGQK	3
Molecular Function	GO:0004672	6	protein kinase activity	5.96074e-06	DN150495_c0_g1_i3	512	S	ident	Tau-tubulin kinase 1	---	1	0.00218135	84.479	LGNS(1)CQWNR	2
Molecular Function	GO:0004672	6	protein kinase activity	5.96074e-06	DN150495_c0_g1_i3	620	S	ident	Tau-tubulin kinase 1	---	1	3.16131e-05	101.38	LHS(1)ANNAFR	2
Molecular Function	GO:0004672	6	protein kinase activity	5.96074e-06	DN151087_c5_g2_i1	78	S	ident	cGMP-dependent protein kinase 1	---	0.98367	0.0101933	45.28	S(0.016)MDHHNS(0.984)LPR	3
Molecular Function	GO:0004672	6	protein kinase activity	5.96074e-06	DN151608_c1_g1_i3	133	Y	ident	tyrosine kinase	---	0.999367	0.000125148	93.478	FLLDNVY(0.999)EPSAGTK	2
Molecular Function	GO:0004672	6	protein kinase activity	5.96074e-06	DN148317_c0_g4_i2	187	Y	ident	putative glycogen synthase kinase 3-related (gsk3)	---	0.795377	0.00283831	79.492	GEPNVS(0.197)Y(0.795)ICS(0.007)R	2
Molecular Function	GO:0004672	6	protein kinase activity	5.96074e-06	DN148317_c0_g4_i2	404	S	ident	putative glycogen synthase kinase 3-related (gsk3)	---	1	0.000285648	106.58	AVS(1)LEGAQSVR	2
Molecular Function	GO:0004672	6	protein kinase activity	5.96074e-06	DN151728_c2_g2_i4	529	S	ident	serine/threonine kinase	---	1	0.00679912	52.372	KHDAGKS(1)PVGGR	3
Molecular Function	GO:0004672	6	protein kinase activity	5.96074e-06	DN151728_c2_g2_i4	223	T	ident	serine/threonine kinase	---	1	3.89415e-119	196.43	LDT(1)FCGSPPYAAPELFEGR	2
Molecular Function	GO:0004672	6	protein kinase activity	5.96074e-06	DN148059_c2_g2_i7	55	T	ident	protein kinase	---	0.751368	0.000865977	43.823	AAHRDDT(0.247)VLAT(0.751)LQNDDMS(0.002)EHNK	4
Molecular Function	GO:0004672	6	protein kinase activity	5.96074e-06	DN151347_c5_g1_i1	675	S	ident	serine/threonine kinase	---	1	8.7485e-18	138.01	RPS(1)RDEVDVVPK	3
Molecular Function	GO:0004672	6	protein kinase activity	5.96074e-06	DN151347_c5_g1_i1	579	Y	ident	serine/threonine kinase	---	0.999993	4.01777e-09	110.41	EHY(1)GIYTK	2
Molecular Function	GO:0004672	6	protein kinase activity	5.96074e-06	DN151347_c5_g1_i1	714	S	ident	serine/threonine kinase	---	1	0.001694	101.2	LAPAVEKS(1)VEVK	2
Molecular Function	GO:0004672	6	protein kinase activity	5.96074e-06	DN151347_c5_g1_i1	734	S	ident	serine/threonine kinase	---	0.995491	0.0013911	80.507	LPS(0.995)PT(0.004)PT(0.001)LPPSK	2
Molecular Function	GO:0004672	6	protein kinase activity	5.96074e-06	DN152960_c38_g1_i1	2955	S	ident	LOW QUALITY PROTEIN: serine/threonine kinase	---	1	0.000573933	91.202	EAS(1)PVDVAFPR	2
Molecular Function	GO:0004672	6	protein kinase activity	5.96074e-06	DN152960_c38_g1_i1	3864	S	ident	LOW QUALITY PROTEIN: serine/threonine kinase	---	1	3.05692e-05	97.095	RLS(1)ELQGCVEDLR	3
Molecular Function	GO:0004672	6	protein kinase activity	5.96074e-06	DN152960_c38_g1_i1	4233	S	ident	LOW QUALITY PROTEIN: serine/threonine kinase	---	0.998635	4.52257e-10	122.14	S(0.001)LS(0.999)MAASGYASDQK	2
Molecular Function	GO:0004672	6	protein kinase activity	5.96074e-06	DN152960_c38_g1_i1	3199	S	ident	LOW QUALITY PROTEIN: serine/threonine kinase	---	1	1.36074e-97	187.73	AS(1)PFEEEEDFEGDAIPR	2
Molecular Function	GO:0004672	6	protein kinase activity	5.96074e-06	DN152960_c38_g1_i1	4952	S	ident	LOW QUALITY PROTEIN: serine/threonine kinase	---	0.999442	2.22586e-196	224.83	DT(0.001)LS(0.999)PSQIFSSEDSSR	2
Molecular Function	GO:0004672	6	protein kinase activity	5.96074e-06	DN152960_c38_g1_i1	4921	S	ident	LOW QUALITY PROTEIN: serine/threonine kinase	---	1	1.7341e-40	152.11	QLS(1)PPPATDPWLHFR	2
Molecular Function	GO:0004672	6	protein kinase activity	5.96074e-06	DN152462_c1_g1_i1	28	S	ident	serine/threonine kinase	---	0.988169	0.00172699	81.565	S(0.011)RS(0.988)VT(0.001)AVTESWR	2
Molecular Function	GO:0004672	6	protein kinase activity	5.96074e-06	DN147807_c0_g4_i1	37	S	ident	serine/threonine kinase	---	1	5.84198e-42	143.4	DVALHDS(1)PPAAVPVAPAAR	2
Molecular Function	GO:0004672	6	protein kinase activity	5.96074e-06	DN150974_c1_g3_i4	112	T	ident	serine/threonine kinase	---	1	0.00719198	50.127	HLET(1)PVKR	3
Molecular Function	GO:0004672	6	protein kinase activity	5.96074e-06	DN150974_c1_g3_i4	98	S	ident	serine/threonine kinase	---	1	0.00338677	52.372	RLS(1)S(1)HDVS(1)PR	2
Molecular Function	GO:0004672	6	protein kinase activity	5.96074e-06	DN150974_c1_g3_i4	99	S	ident	serine/threonine kinase	---	1	0.00338677	52.372	RLS(1)S(1)HDVS(1)PR	2
Molecular Function	GO:0004672	6	protein kinase activity	5.96074e-06	DN150974_c1_g3_i4	103	S	ident	serine/threonine kinase	---	1	0.00338677	52.372	RLS(1)S(1)HDVS(1)PR	2
Molecular Function	GO:0004672	6	protein kinase activity	5.96074e-06	DN149022_c1_g1_i2	223	S	ident	serine/threonine kinase	---	1	1.12419e-06	92.679	S(1)LLLEPVFVEPDASK	2
Molecular Function	GO:0004672	6	protein kinase activity	5.96074e-06	DN151444_c4_g2_i2	629	S	ident	serine/threonine kinase	---	0.89502	0.000872371	87.083	TDPCCLAS(0.895)FS(0.105)K	2
Molecular Function	GO:0004672	6	protein kinase activity	5.96074e-06	DN151444_c4_g2_i2	280	S	ident	serine/threonine kinase	---	0.917874	0.00105976	40.43	LAS(0.918)DPY(0.184)S(0.754)PT(0.125)LGPS(0.018)KPPPFASSEK	3
Molecular Function	GO:0004672	6	protein kinase activity	5.96074e-06	DN151444_c4_g2_i2	284	S	ident	serine/threonine kinase	---	0.754077	0.00105976	40.723	LAS(0.918)DPY(0.184)S(0.754)PT(0.125)LGPS(0.018)KPPPFASSEK	3
Molecular Function	GO:0004672	6	protein kinase activity	5.96074e-06	DN137549_c0_g1_i1	334	S	ident	casein kinase 1, alpha 1	---	1	2.56303e-05	106.38	FVRPNT(1)ES(1)RDHEK	3
Molecular Function	GO:0004672	6	protein kinase activity	5.96074e-06	DN137549_c0_g1_i1	60	S	ident	casein kinase 1, alpha 1	---	0.999872	1.73175e-05	114.01	YAS(1)HPQLPYESK	2
Molecular Function	GO:0004672	6	protein kinase activity	5.96074e-06	DN137549_c0_g1_i1	332	T	ident	casein kinase 1, alpha 1	---	1	0.000933174	80.738	FVRPNT(1)ES(1)RDHEK	3
Molecular Function	GO:0004672	6	protein kinase activity	5.96074e-06	DN145495_c0_g3_i1	323	S	ident	MAP kinase-activated protein kinase 2-like isoform X2	---	1	0.00751107	71.176	RES(1)QAPVLK	2
Molecular Function	GO:0008092	4	cytoskeletal protein binding	0.0081904	DN152667_c5_g1_i1	2475	S	ident	LOW QUALITY PROTEIN: putative talin	---	0.991788	0.0003979	61.091	S(0.007)PS(0.992)PAS(0.002)PVHK	2
Molecular Function	GO:0008092	4	cytoskeletal protein binding	0.0081904	DN152667_c5_g1_i1	2478	S	ident	LOW QUALITY PROTEIN: putative talin	---	0.999906	0.00025138	69.704	SPSPAS(1)PVHK	2
Molecular Function	GO:0008092	4	cytoskeletal protein binding	0.0081904	DN152667_c5_g1_i1	2484	S	ident	LOW QUALITY PROTEIN: putative talin	---	0.767634	1.0826e-22	128.67	SPSPASPVHKLS(0.768)S(0.187)GT(0.046)VK	3
Molecular Function	GO:0008092	4	cytoskeletal protein binding	0.0081904	DN142508_c1_g1_i3	29	S	ident	moesin/ezrin/radixin homolog 1, partial	---	1	0.000189642	95.751	S(1)APGQQLFDQVVR	2
Molecular Function	GO:0008092	4	cytoskeletal protein binding	0.0081904	DN150618_c3_g1_i4	867	S	ident	GAS2-like protein pickled eggs	---	0.999963	0	276.96	AQS(1)TSDIAQVRPTGATSK	2
Molecular Function	GO:0008092	4	cytoskeletal protein binding	0.0081904	DN150618_c3_g1_i4	245	S	ident	GAS2-like protein pickled eggs	---	0.937441	1.82714e-06	88.283	GVS(0.937)S(0.063)QNLAGGSFWAR	2
Molecular Function	GO:0008092	4	cytoskeletal protein binding	0.0081904	DN145985_c5_g1_i1	81	S	ident	adenylyl cyclase-associated protein, putative	---	1	0.00139857	86.497	S(1)GPPPVPLRPDQR	2
Molecular Function	GO:0008092	4	cytoskeletal protein binding	0.0081904	DN145985_c5_g1_i1	95	S	ident	adenylyl cyclase-associated protein, putative	---	1	2.19493e-26	144.72	KS(1)KS(0.998)PT(0.002)AAPPR	2
Molecular Function	GO:0008092	4	cytoskeletal protein binding	0.0081904	DN145985_c5_g1_i1	97	S	ident	adenylyl cyclase-associated protein, putative	---	0.999872	2.19493e-26	144.72	KS(1)KS(1)PTAAPPR	2
Molecular Function	GO:0008092	4	cytoskeletal protein binding	0.0081904	DN152538_c9_g1_i1	1561	S	ident	putative 4.1 G protein	---	0.995448	3.01209e-24	114.54	LAGS(0.995)S(0.008)S(0.163)S(0.834)LIGFK	2
Molecular Function	GO:0008092	4	cytoskeletal protein binding	0.0081904	DN152538_c9_g1_i1	777	S	ident	putative 4.1 G protein	---	0.960951	1.30005e-51	161.55	RS(0.039)S(0.961)LSTAADLANACR	2
Molecular Function	GO:0008092	4	cytoskeletal protein binding	0.0081904	DN152538_c9_g1_i1	1564	S	ident	putative 4.1 G protein	---	0.969848	3.01209e-24	114.54	LAGS(0.969)S(0.03)S(0.031)S(0.97)LIGFK	2
Molecular Function	GO:0008092	4	cytoskeletal protein binding	0.0081904	DN143736_c1_g1_i1	191	S	ident	Microtubule-associated protein RP/EB family member 1	---	1	1.20588e-197	230.29	S(1)PAGSQSAGDSSQINALR	2
Molecular Function	GO:0008092	4	cytoskeletal protein binding	0.0081904	DN143736_c1_g1_i1	202	S	ident	Microtubule-associated protein RP/EB family member 1	---	0.954394	0	263.02	SPAGSQSAGDS(0.046)S(0.954)QINALR	2
Molecular Function	GO:0008092	4	cytoskeletal protein binding	0.0081904	DN143736_c1_g1_i1	195	S	ident	Microtubule-associated protein RP/EB family member 1	---	0.999959	6.70429e-249	241.6	SPAGS(1)QSAGDSSQINALR	2
Molecular Function	GO:0008092	4	cytoskeletal protein binding	0.0081904	DN146207_c0_g2_i1	229	S	ident	kinesin-like protein KIF16B	---	0.952265	0.00314777	67.136	GLQT(0.047)S(0.952)LGDIS(0.001)QR	2
Molecular Function	GO:0008092	4	cytoskeletal protein binding	0.0081904	DN152498_c11_g1_i1	763	S	ident	kinesin-like protein unc-104	---	1	0.00010376	75.43	KPGS(1)AEACPNS(1)PLIR	2
Molecular Function	GO:0008092	4	cytoskeletal protein binding	0.0081904	DN152498_c11_g1_i1	756	S	ident	kinesin-like protein unc-104	---	1	0.00010376	75.43	KPGS(1)AEACPNS(1)PLIR	2
Molecular Function	GO:0008092	4	cytoskeletal protein binding	0.0081904	DN152498_c11_g1_i1	846	S	ident	kinesin-like protein unc-104	---	0.831401	0.00139857	83.087	LLTVS(0.168)S(0.831)VPEMR	2
Molecular Function	GO:0008092	4	cytoskeletal protein binding	0.0081904	DN152271_c9_g1_i2	1095	S	ident	Band 4.1-like protein 3	---	0.999999	0.000163454	71.376	KQS(0.473)HS(0.527)LPQEAEIS(1)R	3
Molecular Function	GO:0008092	4	cytoskeletal protein binding	0.0081904	DN152271_c9_g1_i2	578	T	ident	Band 4.1-like protein 3	---	0.844139	1.0997e-05	64.502	RES(0.156)RPIET(0.844)PIIWNPS(0.997)Y(0.003)EEK	4
Molecular Function	GO:0008092	4	cytoskeletal protein binding	0.0081904	DN152271_c9_g1_i2	118	T	ident	Band 4.1-like protein 3	---	0.999883	0.000225162	92.611	SPT(1)FKPSGK	2
Molecular Function	GO:0008092	4	cytoskeletal protein binding	0.0081904	DN152271_c9_g1_i2	1085	S	ident	Band 4.1-like protein 3	---	0.999994	2.39199e-38	157.62	KQS(1)HSLPQEAEISR	2
Molecular Function	GO:0008092	4	cytoskeletal protein binding	0.0081904	DN152271_c9_g1_i2	585	S	ident	Band 4.1-like protein 3	---	1	3.53298e-245	244.1	RES(0.915)RPIET(0.085)PIIWNPS(1)YEEK	2
Molecular Function	GO:0008092	4	cytoskeletal protein binding	0.0081904	DN152271_c9_g1_i2	1099	S	ident	Band 4.1-like protein 3	---	0.861995	3.48665e-05	97.621	S(0.346)NS(0.862)S(0.792)VDKDEDTVIR	2
Molecular Function	GO:0008092	4	cytoskeletal protein binding	0.0081904	DN152271_c9_g1_i2	454	S	ident	Band 4.1-like protein 3	---	1	0.00223623	83.751	S(1)NLLPGFDIR	2
Molecular Function	GO:0008092	4	cytoskeletal protein binding	0.0081904	DN152271_c9_g1_i2	112	S	ident	Band 4.1-like protein 3	---	0.982728	0.000628053	83.758	S(0.983)MS(0.606)RS(0.411)PT(0.001)FKPSGK	3
Molecular Function	GO:0008092	4	cytoskeletal protein binding	0.0081904	DN152271_c9_g1_i2	535	S	ident	Band 4.1-like protein 3	---	0.991335	4.81404e-11	68.835	KDY(0.006)AQPAPFAS(0.991)LEDAEDLS(0.003)GVQTATR	3
Molecular Function	GO:0008092	4	cytoskeletal protein binding	0.0081904	DN152271_c9_g1_i2	116	S	ident	Band 4.1-like protein 3	---	0.888644	0.000548212	86.488	S(0.549)MS(0.561)RS(0.889)PT(0.002)FKPSGK	3
Molecular Function	GO:0008092	4	cytoskeletal protein binding	0.0081904	DN152271_c9_g1_i2	1087	S	ident	Band 4.1-like protein 3	---	0.999903	0.000126872	72.433	KQS(1)HS(1)LPQEAEISR	3
Molecular Function	GO:0008092	4	cytoskeletal protein binding	0.0081904	DN152271_c9_g1_i2	573	S	ident	Band 4.1-like protein 3	---	0.99932	1.26946e-138	207.12	RES(0.999)RPIET(0.001)PIIWNPSYEEK	3
Molecular Function	GO:0008092	4	cytoskeletal protein binding	0.0081904	DN152271_c9_g1_i2	1100	S	ident	Band 4.1-like protein 3	---	0.997066	3.48665e-05	97.621	S(0.501)NS(0.501)S(0.997)VDKDEDTVIR	2
Molecular Function	GO:0008092	4	cytoskeletal protein binding	0.0081904	DN147981_c0_g1_i3	164	S	ident	putative vinculin	---	0.996239	0.002172	79.492	S(0.004)FS(0.996)ELAEFVK	2
Molecular Function	GO:0008092	4	cytoskeletal protein binding	0.0081904	DN152189_c6_g1_i1	2284	S	ident	Talin-2	---	0.999921	9.4054e-24	111.18	AADALVEDT(0.202)RS(0.798)LVS(1)GAGDDQNR	3
Molecular Function	GO:0008092	4	cytoskeletal protein binding	0.0081904	DN152189_c6_g1_i1	518	S	ident	Talin-2	---	0.999656	6.32364e-25	120.54	HVITLES(1)PVS(1)VDGQSITSR	3
Molecular Function	GO:0008092	4	cytoskeletal protein binding	0.0081904	DN152189_c6_g1_i1	2626	S	ident	Talin-2	---	0.988166	9.80613e-06	115.68	VASHQT(0.012)S(0.988)CLQMR	2
Molecular Function	GO:0008092	4	cytoskeletal protein binding	0.0081904	DN152189_c6_g1_i1	2281	S	ident	Talin-2	---	0.797975	9.4054e-24	111.18	AADALVEDT(0.202)RS(0.798)LVS(1)GAGDDQNR	3
Molecular Function	GO:0008092	4	cytoskeletal protein binding	0.0081904	DN152189_c6_g1_i1	607	S	ident	Talin-2	---	0.997963	0.00515005	62.469	WLDES(0.002)MGAS(0.998)QVK	2
Molecular Function	GO:0008092	4	cytoskeletal protein binding	0.0081904	DN152189_c6_g1_i1	581	S	ident	Talin-2	---	0.773325	0.00280088	70.26	QMLDIGS(0.773)PS(0.227)ER	2
Molecular Function	GO:0008092	4	cytoskeletal protein binding	0.0081904	DN152189_c6_g1_i1	2625	T	ident	Talin-2	---	0.943094	0.000769025	102.1	VAS(1)HQT(0.943)S(0.057)CLQMR	2
Molecular Function	GO:0008092	4	cytoskeletal protein binding	0.0081904	DN152189_c6_g1_i1	2560	S	ident	Talin-2	---	0.852888	1.6851e-05	114.72	IAALS(0.147)S(0.853)QLLK	2
Molecular Function	GO:0008092	4	cytoskeletal protein binding	0.0081904	DN152189_c6_g1_i1	723	S	ident	Talin-2	---	0.991865	0.00096262	85.837	TVADS(0.992)FS(0.008)ELLK	2
Molecular Function	GO:0008092	4	cytoskeletal protein binding	0.0081904	DN152189_c6_g1_i1	521	S	ident	Talin-2	---	0.99999	6.32364e-25	120.54	HVIT(0.005)LES(0.995)PVS(1)VDGQS(0.959)IT(0.035)S(0.006)R	3
Molecular Function	GO:0008092	4	cytoskeletal protein binding	0.0081904	DN152189_c6_g1_i1	526	S	ident	Talin-2	---	0.958662	2.33472e-10	96.351	HVIT(0.005)LES(0.995)PVS(1)VDGQS(0.959)IT(0.035)S(0.006)R	3
Molecular Function	GO:0008092	4	cytoskeletal protein binding	0.0081904	DN152189_c6_g1_i1	2712	S	ident	Talin-2	---	0.993864	0.00824458	62.088	LGS(0.994)ET(0.006)ATLGR	2
Molecular Function	GO:0008092	4	cytoskeletal protein binding	0.0081904	DN152189_c6_g1_i1	175	S	ident	Talin-2	---	0.840664	0.000543625	91.62	SHQT(0.001)GLS(0.841)GT(0.158)LR	2
Molecular Function	GO:0008092	4	cytoskeletal protein binding	0.0081904	DN152189_c6_g1_i1	2622	S	ident	Talin-2	---	0.999996	8.77864e-06	115.91	VAS(1)HQT(0.943)S(0.057)CLQMR	2
Molecular Function	GO:0008092	4	cytoskeletal protein binding	0.0081904	DN148997_c0_g1_i1	459	T	ident	formin-like	---	1	0.0162556	60.364	IVELEKT(1)LER	2
Molecular Function	GO:0008092	4	cytoskeletal protein binding	0.0081904	DN148997_c0_g1_i1	86	S	ident	formin-like	---	0.999834	0.000908424	85.554	VLS(1)ATEISLR	2
Molecular Function	GO:0008092	4	cytoskeletal protein binding	0.0081904	DN131782_c0_g1_i1	47	S	ident	thymosin beta-like isoform X7	---	0.999394	2.85037e-36	152.94	T(0.001)EVS(0.999)LRQEIEQGK	2
Molecular Function	GO:0008092	4	cytoskeletal protein binding	0.0081904	DN152841_c8_g2_i5	1825	S	ident	microtubule-actin cross-linking factor 1, isoforms 1/2/3/5 isoform X4	---	0.99901	0.00393697	75.819	T(0.001)IS(0.999)QLEQIR	2
Molecular Function	GO:0008092	4	cytoskeletal protein binding	0.0081904	DN152841_c8_g2_i5	35	S	ident	microtubule-actin cross-linking factor 1, isoforms 1/2/3/5 isoform X4	---	0.95217	0.00393176	48.833	TMEEIRDVS(0.952)GPS(0.021)S(0.026)WR	3
Molecular Function	GO:0008092	4	cytoskeletal protein binding	0.0081904	DN152841_c8_g2_i5	2240	S	ident	microtubule-actin cross-linking factor 1, isoforms 1/2/3/5 isoform X4	---	1	1.24051e-41	122.3	QAS(1)LEQLSDLAATTATDDSASLQNHDTTQR	3
Molecular Function	GO:0008092	4	cytoskeletal protein binding	0.0081904	DN152841_c8_g2_i5	3808	S	ident	microtubule-actin cross-linking factor 1, isoforms 1/2/3/5 isoform X4	---	1	2.28297e-52	151.84	VAAAGS(1)LGPEDGLAQACQSLK	2
Molecular Function	GO:0008092	4	cytoskeletal protein binding	0.0081904	DN152841_c8_g2_i5	3995	S	ident	microtubule-actin cross-linking factor 1, isoforms 1/2/3/5 isoform X4	---	0.999986	0.00873127	73.279	S(1)VGATSKPQSLR	2
Molecular Function	GO:0008092	4	cytoskeletal protein binding	0.0081904	DN145567_c1_g1_i1	88	S	ident	putative gelsolin	---	0.850127	7.91792e-27	147.12	AASFVQDLES(0.15)S(0.85)R	2
Molecular Function	GO:0008092	4	cytoskeletal protein binding	0.0081904	DN145567_c1_g1_i1	80	S	ident	putative gelsolin	---	1	2.14562e-13	133.47	AAS(1)FVQDLESSR	2
Molecular Function	GO:0008092	4	cytoskeletal protein binding	0.0081904	DN147817_c1_g2_i1	15	S	ident	putative gelsolin	---	1	8.58582e-197	229.2	DYDWKDS(1)NLALFGSDEEK	2
Molecular Function	GO:0008092	4	cytoskeletal protein binding	0.0081904	DN149544_c0_g1_i2	84	S	ident	adenylyl cyclase-associated protein, putative	---	1	1.20439e-37	157.47	S(1)LS(1)FAQDEIETSR	2
Molecular Function	GO:0008092	4	cytoskeletal protein binding	0.0081904	DN149544_c0_g1_i2	86	S	ident	adenylyl cyclase-associated protein, putative	---	1	1.20439e-37	157.47	S(1)LS(1)FAQDEIETSR	2
Molecular Function	GO:0008092	4	cytoskeletal protein binding	0.0081904	DN149544_c0_g1_i2	121	S	ident	adenylyl cyclase-associated protein, putative	---	0.786468	0.00225177	78.401	LYSS(0.003)ES(0.786)S(0.211)EILK	2
Molecular Function	GO:0008092	4	cytoskeletal protein binding	0.0081904	DN135615_c0_g1_i4	365	S	ident	actin-binding LIM protein 3 isoform X3	---	1	0.0166992	52.891	GVS(1)MPNMLEPK	2
Molecular Function	GO:0008092	4	cytoskeletal protein binding	0.0081904	DN151698_c5_g2_i5	19	S	ident	kinesin-like protein KIF6	---	0.978869	0.0128811	55.097	PS(0.005)T(0.015)KPS(0.979)S(0.743)IAAKIS(0.258)R	2
Molecular Function	GO:0008092	4	cytoskeletal protein binding	0.0081904	DN131646_c1_g1_i2	284	S	ident	Protein flightless-1, partial	---	1	0.00120432	76.073	GS(1)DLNVIFER	2
Molecular Function	GO:0008092	4	cytoskeletal protein binding	0.0081904	DN145321_c1_g1_i1	1377	S	ident	nebulin-related-anchoring protein-like	---	1	0.00116338	82.651	LIGALS(1)IEDDPK	2
Molecular Function	GO:0004692	9	cGMP-dependent protein kinase activity	0.0320448	DN150134_c1_g1_i3	190	T	ident	cGMP-dependent protein kinase, isozyme 1	---	0.999845	1.14365e-21	129.62	LRT(1)PGGS(0.5)S(0.5)LSLRPAGDNK	3
Molecular Function	GO:0004692	9	cGMP-dependent protein kinase activity	0.0320448	DN150134_c1_g1_i3	605	Y	ident	cGMP-dependent protein kinase, isozyme 1	---	1	0.00920891	62.338	EY(1)VDLEHLEAR	2
Molecular Function	GO:0004692	9	cGMP-dependent protein kinase activity	0.0320448	DN150134_c1_g1_i3	194	S	ident	cGMP-dependent protein kinase, isozyme 1	---	0.999595	4.26584e-194	231.77	TPGGS(1)SLSLRPAGDNK	2
Molecular Function	GO:0004692	9	cGMP-dependent protein kinase activity	0.0320448	DN150134_c1_g1_i3	71	S	ident	cGMP-dependent protein kinase, isozyme 1	---	0.999262	1.59324e-33	112.74	RAETEHTSDVTPLDNS(0.999)EEEVNHT(0.001)LDTYSGK	4
Molecular Function	GO:0004692	9	cGMP-dependent protein kinase activity	0.0320448	DN150134_c1_g1_i3	207	S	ident	cGMP-dependent protein kinase, isozyme 1	---	0.909061	0.000255611	42.884	T(0.001)PGGS(0.012)S(0.027)LS(0.06)LRPAGDNKDS(0.909)PAAS(0.683)PT(0.308)GR	3
Molecular Function	GO:0004692	9	cGMP-dependent protein kinase activity	0.0320448	DN150134_c1_g1_i3	839	T	ident	cGMP-dependent protein kinase, isozyme 1	---	0.955721	4.59494e-42	143.4	T(0.044)WT(0.956)FCGTPEYVAPEVILNK	2
Molecular Function	GO:0004692	9	cGMP-dependent protein kinase activity	0.0320448	DN150134_c1_g1_i3	195	S	ident	cGMP-dependent protein kinase, isozyme 1	---	0.996953	1.63361e-169	220.89	TPGGS(0.003)S(0.997)LSLRPAGDNK	2
Molecular Function	GO:0004692	9	cGMP-dependent protein kinase activity	0.0320448	DN151087_c5_g2_i1	78	S	ident	cGMP-dependent protein kinase 1	---	0.98367	0.0101933	45.28	S(0.016)MDHHNS(0.984)LPR	3
Molecular Function	GO:0051020	5	GTPase binding	0.31858	DN148997_c0_g1_i1	459	T	ident	formin-like	---	1	0.0162556	60.364	IVELEKT(1)LER	2
Molecular Function	GO:0051020	5	GTPase binding	0.31858	DN148997_c0_g1_i1	86	S	ident	formin-like	---	0.999834	0.000908424	85.554	VLS(1)ATEISLR	2
Molecular Function	GO:0051020	5	GTPase binding	0.31858	DN148264_c1_g4_i1	30	S	ident	Synaptotagmin-like protein 4	---	0.999999	4.71534e-07	112.91	ANVS(1)PPSSVASQK	2
Molecular Function	GO:0051020	5	GTPase binding	0.31858	DN148264_c1_g4_i1	17	S	ident	Synaptotagmin-like protein 4	---	0.791662	0.00741992	56.819	KPPS(1)VVS(0.792)AIS(0.087)S(0.122)R	2
Molecular Function	GO:0051020	5	GTPase binding	0.31858	DN148264_c1_g4_i1	14	S	ident	Synaptotagmin-like protein 4	---	0.999979	0.000808602	83.404	KPPS(1)VVS(0.012)AIS(0.786)S(0.202)R	2
Molecular Function	GO:0051020	5	GTPase binding	0.31858	DN148264_c1_g4_i1	20	S	ident	Synaptotagmin-like protein 4	---	0.78594	0.000808602	83.404	KPPS(1)VVS(0.012)AIS(0.786)S(0.202)R	2
Molecular Function	GO:0004198	8	calcium-dependent cysteine-type endopeptidase activity	0.0395031	DN149971_c2_g2_i1	168	S	ident	Calpain	---	1	7.44344e-14	109.12	LEVCHLGHES(1)LDADQEVK	3
Molecular Function	GO:0004198	8	calcium-dependent cysteine-type endopeptidase activity	0.0395031	DN150404_c1_g1_i2	174	S	ident	calpain-7 (C02 family)	---	0.999062	5.51267e-23	139.44	S(0.001)RS(0.999)PQPQPSGSGYSK	2
Molecular Function	GO:0004198	8	calcium-dependent cysteine-type endopeptidase activity	0.0395031	DN150404_c1_g1_i2	164	S	ident	calpain-7 (C02 family)	---	0.974305	1.6544e-05	83.666	TTLHPS(0.001)S(0.013)AS(0.974)FS(0.011)NHTGR	3
Molecular Function	GO:0004198	8	calcium-dependent cysteine-type endopeptidase activity	0.0395031	DN149950_c1_g2_i2	419	S	ident	family C2 unassigned peptidase (C02 family)	---	0.999611	7.22031e-63	158.65	LEICHLGPQSLDS(1)GPGSDR	3
Molecular Function	GO:0004198	8	calcium-dependent cysteine-type endopeptidase activity	0.0395031	DN149950_c1_g2_i2	151	S	ident	family C2 unassigned peptidase (C02 family)	---	0.99666	0.0192012	59.116	RPTELS(0.003)AS(0.997)PK	2
Molecular Function	GO:0051087	4	chaperone binding	0.204709	DN143384_c0_g2_i1	153	S	ident	activator of 90 kDa heat shock protein ATPase homolog 1-like	---	0.808418	0.0168899	58.885	RQLS(0.808)T(0.187)Y(0.001)IS(0.003)DLK	2
Molecular Function	GO:0051087	4	chaperone binding	0.204709	DN138663_c0_g1_i1	285	S	ident	BAG domain-containing protein Samui-like, partial	---	0.993387	0.00892069	64.103	IQS(0.993)PT(0.007)PIR	2
Molecular Function	GO:0004867	7	serine-type endopeptidase inhibitor activity	0.0343644	DN140984_c0_g2_i3	38	Y	ident	hemolymph trypsin inhibitor B-like isoform X1	---	0.998402	4.27247e-05	101.54	IPMY(0.998)AY(0.002)NHR	3
Molecular Function	GO:0004867	7	serine-type endopeptidase inhibitor activity	0.0343644	DN131661_c0_g1_i2	43	Y	ident	hemolymph trypsin inhibitor B-like isoform X1	---	0.833969	0.034283	49.715	IPMY(0.042)AY(0.124)HY(0.834)R	2
Molecular Function	GO:0004867	7	serine-type endopeptidase inhibitor activity	0.0343644	DN140984_c0_g2_i5	40	Y	ident	hemolymph trypsin inhibitor B-like isoform X1	---	0.99999	4.27247e-05	101.54	IPMY(1)AFNYR	2
Molecular Function	GO:0004867	7	serine-type endopeptidase inhibitor activity	0.0343644	DN140984_c0_g2_i5	30	T	ident	hemolymph trypsin inhibitor B-like isoform X1	---	1	0.000683284	85.563	LDPCLMPVRT(1)GMCR	3
Molecular Function	GO:0004867	7	serine-type endopeptidase inhibitor activity	0.0343644	DN140984_c0_g2_i1	38	Y	ident	hemolymph trypsin inhibitor B-like isoform X1	---	0.988964	0.00142364	89.355	IPMY(0.989)AY(0.011)NYR	2
Molecular Function	GO:0016849	4	phosphorus-oxygen lyase activity	0.203969	DN152769_c10_g2_i2	300	S	ident	---	---	0.999963	4.06526e-11	112.74	KFS(1)APTSRPEAASHR	4
Molecular Function	GO:0016849	4	phosphorus-oxygen lyase activity	0.203969	DN150301_c0_g2_i1	333	S	ident	adenylate cyclase type 9-like	---	1	2.83434e-13	108.71	RHS(1)FFDEDNEDDEMDPLK	3
Molecular Function	GO:0016849	4	phosphorus-oxygen lyase activity	0.203969	DN150301_c0_g2_i1	280	S	ident	adenylate cyclase type 9-like	---	0.973771	0.0026096	53.964	QS(0.026)DEDDGS(0.974)MDEEAVDVR	2
Molecular Function	GO:0016849	4	phosphorus-oxygen lyase activity	0.203969	DN149120_c0_g1_i3	650	S	ident	Receptor-type guanylate cyclase gcy-28	---	0.807913	1.05092e-35	138.57	S(0.808)Y(0.001)T(0.191)CAPDDPGALEEASGGWPK	2
Molecular Function	GO:0016849	4	phosphorus-oxygen lyase activity	0.203969	DN149120_c0_g1_i3	636	S	ident	Receptor-type guanylate cyclase gcy-28	---	0.999991	3.75428e-17	126.07	LAS(1)IGSQSDVPQGNR	2
Molecular Function	GO:0004674	7	protein serine/threonine kinase activity	0.000462743	DN150134_c1_g1_i3	190	T	ident	cGMP-dependent protein kinase, isozyme 1	---	0.999845	1.14365e-21	129.62	LRT(1)PGGS(0.5)S(0.5)LSLRPAGDNK	3
Molecular Function	GO:0004674	7	protein serine/threonine kinase activity	0.000462743	DN150134_c1_g1_i3	605	Y	ident	cGMP-dependent protein kinase, isozyme 1	---	1	0.00920891	62.338	EY(1)VDLEHLEAR	2
Molecular Function	GO:0004674	7	protein serine/threonine kinase activity	0.000462743	DN150134_c1_g1_i3	194	S	ident	cGMP-dependent protein kinase, isozyme 1	---	0.999595	4.26584e-194	231.77	TPGGS(1)SLSLRPAGDNK	2
Molecular Function	GO:0004674	7	protein serine/threonine kinase activity	0.000462743	DN150134_c1_g1_i3	71	S	ident	cGMP-dependent protein kinase, isozyme 1	---	0.999262	1.59324e-33	112.74	RAETEHTSDVTPLDNS(0.999)EEEVNHT(0.001)LDTYSGK	4
Molecular Function	GO:0004674	7	protein serine/threonine kinase activity	0.000462743	DN150134_c1_g1_i3	207	S	ident	cGMP-dependent protein kinase, isozyme 1	---	0.909061	0.000255611	42.884	T(0.001)PGGS(0.012)S(0.027)LS(0.06)LRPAGDNKDS(0.909)PAAS(0.683)PT(0.308)GR	3
Molecular Function	GO:0004674	7	protein serine/threonine kinase activity	0.000462743	DN150134_c1_g1_i3	839	T	ident	cGMP-dependent protein kinase, isozyme 1	---	0.955721	4.59494e-42	143.4	T(0.044)WT(0.956)FCGTPEYVAPEVILNK	2
Molecular Function	GO:0004674	7	protein serine/threonine kinase activity	0.000462743	DN150134_c1_g1_i3	195	S	ident	cGMP-dependent protein kinase, isozyme 1	---	0.996953	1.63361e-169	220.89	TPGGS(0.003)S(0.997)LSLRPAGDNK	2
Molecular Function	GO:0004674	7	protein serine/threonine kinase activity	0.000462743	DN145965_c0_g1_i1	187	T	ident	serine/threonine kinase	---	0.999991	0.00511113	84.759	GT(1)PGYLAPEVLR	2
Molecular Function	GO:0004674	7	protein serine/threonine kinase activity	0.000462743	DN147971_c1_g2_i1	184	Y	ident	Mitogen-activated protein kinase 3	---	0.957553	1.13619e-06	88	MNDPEHDHNGILT(0.018)EY(0.958)VAT(0.025)R	3
Molecular Function	GO:0004674	7	protein serine/threonine kinase activity	0.000462743	DN151968_c5_g1_i1	493	T	ident	Serine/threonine-protein kinase LATS1	---	0.994443	1.19455e-06	88	RLT(0.994)PDLDT(0.006)PSPQTHPR	3
Molecular Function	GO:0004674	7	protein serine/threonine kinase activity	0.000462743	DN151799_c6_g3_i1	70	S	ident	Serine/threonine-protein kinase PAK 3	---	0.799919	2.44035e-07	59.352	NT(0.001)S(0.002)GFS(0.07)T(0.07)DKS(0.8)FDLS(0.056)KPLPPTPATDDR	3
Molecular Function	GO:0004674	7	protein serine/threonine kinase activity	0.000462743	DN152602_c9_g2_i1	389	S	ident	serine/threonine kinase	---	1	2.79083e-05	111.66	IHEGPPMGS(1)VFR	3
Molecular Function	GO:0004674	7	protein serine/threonine kinase activity	0.000462743	DN138287_c1_g3_i1	214	Y	ident	mitogen-activated protein kinase 1	---	0.986455	4.70789e-35	138.75	IADPDHDHTGFLT(0.004)EY(0.986)VAT(0.01)R	3
Molecular Function	GO:0004674	7	protein serine/threonine kinase activity	0.000462743	DN149871_c3_g4_i1	164	T	ident	cAMP-dependent protein kinase catalytic subunit isoform X10	---	0.949106	0.00036107	65.207	T(0.049)WT(0.949)LCGT(0.002)PEYLAPEIILSK	2
Molecular Function	GO:0004674	7	protein serine/threonine kinase activity	0.000462743	DN150172_c2_g1_i4	52	S	ident	Rho-associated protein kinase 2, partial	---	0.885751	0.0187584	60.489	S(0.055)T(0.055)S(0.886)ES(0.004)SQIRPFSDR	2
Molecular Function	GO:0004674	7	protein serine/threonine kinase activity	0.000462743	DN151087_c5_g2_i1	78	S	ident	cGMP-dependent protein kinase 1	---	0.98367	0.0101933	45.28	S(0.016)MDHHNS(0.984)LPR	3
Molecular Function	GO:0004674	7	protein serine/threonine kinase activity	0.000462743	DN149153_c0_g1_i2	83	T	ident	calcium-dependent protein kinase C-like isoform X2	---	0.964225	0	259.44	DISNFDPAFTEMSTEFT(0.964)PT(0.036)DK	3
Molecular Function	GO:0004674	7	protein serine/threonine kinase activity	0.000462743	DN148059_c2_g2_i7	55	T	ident	protein kinase	---	0.751368	0.000865977	43.823	AAHRDDT(0.247)VLAT(0.751)LQNDDMS(0.002)EHNK	4
Molecular Function	GO:0004674	7	protein serine/threonine kinase activity	0.000462743	DN151204_c3_g1_i2	80	T	ident	Calcium-dependent protein kinase C	---	0.996287	1.15008e-254	243.17	EPVRLT(0.996)PT(0.004)DK	2
Molecular Function	GO:0004674	7	protein serine/threonine kinase activity	0.000462743	DN151614_c6_g2_i1	373	S	ident	ribosomal protein S6 kinase 2 beta-like isoform X2	---	0.999998	1.02882e-10	95.209	T(1)PKDS(1)PVPPPSDSANELFR	3
Molecular Function	GO:0004674	7	protein serine/threonine kinase activity	0.000462743	DN151614_c6_g2_i1	369	T	ident	ribosomal protein S6 kinase 2 beta-like isoform X2	---	0.999998	1.02882e-10	88.278	T(1)PKDS(1)PVPPPSDSANELFR	3
Molecular Function	GO:0004674	7	protein serine/threonine kinase activity	0.000462743	DN148059_c2_g2_i6	479	S	ident	calcium/calmodulin-dependent protein kinase type II alpha chain isoform X7	---	0.873781	0.00495069	67.519	FYFEQES(0.126)IS(0.874)R	2
Molecular Function	GO:0004674	7	protein serine/threonine kinase activity	0.000462743	DN148059_c2_g2_i6	392	S	ident	calcium/calmodulin-dependent protein kinase type II alpha chain isoform X7	---	0.774754	0.00723958	56.339	SMLS(0.912)S(0.094)AAS(0.775)T(0.219)KK	2
Molecular Function	GO:0004674	7	protein serine/threonine kinase activity	0.000462743	DN148059_c2_g2_i6	320	S	ident	calcium/calmodulin-dependent protein kinase type II alpha chain isoform X7	---	0.989849	2.00127e-35	123.04	NFSSGLS(0.01)DS(0.99)VKEDDRPPAGPSNSR	3
Molecular Function	GO:0004674	7	protein serine/threonine kinase activity	0.000462743	DN148059_c2_g2_i6	318	S	ident	calcium/calmodulin-dependent protein kinase type II alpha chain isoform X7	---	0.921332	0.00199644	79.804	NFSS(0.002)GLS(0.921)DS(0.077)VK	2
Molecular Function	GO:0004674	7	protein serine/threonine kinase activity	0.000462743	DN148059_c2_g2_i6	477	S	ident	calcium/calmodulin-dependent protein kinase type II alpha chain isoform X7	---	0.966868	0.000283697	92.295	FYFEQES(0.967)IS(0.033)R	2
Molecular Function	GO:0004674	7	protein serine/threonine kinase activity	0.000462743	DN148059_c2_g2_i6	314	S	ident	calcium/calmodulin-dependent protein kinase type II alpha chain isoform X7	---	0.988756	0.00392151	68.044	NFS(0.989)S(0.011)GLSDSVK	2
Molecular Function	GO:0004674	7	protein serine/threonine kinase activity	0.000462743	DN148059_c2_g2_i6	388	S	ident	calcium/calmodulin-dependent protein kinase type II alpha chain isoform X7	---	0.949943	0.00723958	56.514	SMLS(0.95)S(0.056)AAS(0.413)T(0.582)KK	2
Molecular Function	GO:0004674	7	protein serine/threonine kinase activity	0.000462743	DN150806_c0_g1_i1	490	S	ident	serine/threonine kinase	---	1	4.12404e-75	182.57	DVLDIEQFS(1)T(1)VR	2
Molecular Function	GO:0004674	7	protein serine/threonine kinase activity	0.000462743	DN150806_c0_g1_i1	491	T	ident	serine/threonine kinase	---	1	5.91247e-36	153.72	DVLDIEQFS(1)T(1)VR	2
Molecular Function	GO:0005509	6	calcium ion binding	0.000105575	DN151864_c0_g2_i1	1321	S	ident	cadherin-related	---	1	7.12294e-27	147.39	RLS(1)IQDYSLR	2
Molecular Function	GO:0005509	6	calcium ion binding	0.000105575	DN152483_c4_g1_i1	1096	S	ident	aspartyl/asparaginyl beta-hydroxylase-like	---	0.999057	0.00685697	69.92	RIES(0.999)IFGT(0.001)EN	2
Molecular Function	GO:0005509	6	calcium ion binding	0.000105575	DN150426_c0_g1_i1	1120	S	ident	putative cadherin	---	0.951538	0.00374636	79.639	KGNPT(0.009)S(0.04)VS(0.952)PR	2
Molecular Function	GO:0005509	6	calcium ion binding	0.000105575	DN147218_c0_g6_i1	134	S	ident	Ras and EF-hand domain-containing protein-like protein	---	0.967082	1.57761e-83	182.22	EYSIYES(0.033)S(0.967)PEEIDSAFR	2
Molecular Function	GO:0005509	6	calcium ion binding	0.000105575	DN147218_c0_g6_i1	153	S	ident	Ras and EF-hand domain-containing protein-like protein	---	1	0.00966446	70.028	RLS(1)NFIR	2
Molecular Function	GO:0005509	6	calcium ion binding	0.000105575	DN150294_c0_g1_i3	387	S	ident	putative alpha-actinin	---	1	7.19157e-37	157.35	GQS(1)VEEIQNAWK	2
Molecular Function	GO:0005509	6	calcium ion binding	0.000105575	DN150294_c0_g1_i3	505	S	ident	putative alpha-actinin	---	0.970483	4.30966e-10	90.759	T(0.03)QS(0.97)IVSEWDR	2
Molecular Function	GO:0005509	6	calcium ion binding	0.000105575	DN147165_c2_g1_i5	69	S	ident	annexin B9-like isoform X5	---	1	0.0140443	42.031	LHGELS(1)GHFR	3
Molecular Function	GO:0005509	6	calcium ion binding	0.000105575	DN147165_c2_g1_i5	54	S	ident	annexin B9-like isoform X5	---	0.959009	0.00123617	89.374	AFKS(0.959)S(0.041)YGEDIYSK	2
Molecular Function	GO:0005509	6	calcium ion binding	0.000105575	DN141662_c0_g1_i8	65	S	ident	Myosin regulatory light chain sqh	---	1	1.26147e-18	135.57	NPS(1)EAYLDEMLK	2
Molecular Function	GO:0005509	6	calcium ion binding	0.000105575	DN146667_c0_g1_i2	490	T	ident	EH domain-containing protein 1	---	1	0.000248984	98.156	RIWT(1)LCDIDK	2
Molecular Function	GO:0005509	6	calcium ion binding	0.000105575	DN150215_c2_g1_i1	82	S	ident	dynamin-associated protein, putative	---	0.887829	0.0078184	40.723	FQS(0.066)LRPVS(0.888)GY(0.034)IT(0.012)GEQAR	3
Molecular Function	GO:0005509	6	calcium ion binding	0.000105575	DN143105_c0_g1_i8	19	S	ident	---	---	0.999852	0.00127944	99.413	KVFDSLDTDKS(1)GK	2
Molecular Function	GO:0005509	6	calcium ion binding	0.000105575	DN143105_c0_g1_i8	23	S	ident	---	---	0.999996	2.83649e-07	123.76	SGKIS(1)VAELKK	2
Molecular Function	GO:0005509	6	calcium ion binding	0.000105575	DN147710_c1_g2_i1	10	S	ident	Annexin A7	---	0.996877	1.55208e-26	143.93	SLIHCYS(0.997)PT(0.003)GER	3
Molecular Function	GO:0005509	6	calcium ion binding	0.000105575	DN147710_c1_g2_i1	299	S	ident	Annexin A7	---	0.986429	4.6786e-07	101.05	ASMAGAGT(0.014)RDS(0.986)MLMR	2
Molecular Function	GO:0005509	6	calcium ion binding	0.000105575	DN139794_c0_g1_i2	8	S	ident	---	---	0.999934	6.08888e-12	100.23	SCQAGIS(1)QLALATFNAMDTDK	2
Molecular Function	GO:0005509	6	calcium ion binding	0.000105575	DN139794_c0_g1_i2	27	S	ident	---	---	0.999664	1.15822e-07	122.78	SGKIS(1)FAEFK	2
Molecular Function	GO:0005509	6	calcium ion binding	0.000105575	DN139794_c0_g1_i2	61	S	ident	---	---	1	1.72943e-92	186.06	S(1)GDLSLEELKK	2
Molecular Function	GO:0005509	6	calcium ion binding	0.000105575	DN139794_c0_g1_i2	65	S	ident	---	---	1	1.4373e-105	194.51	SGDLS(1)LEELKK	2
Molecular Function	GO:0005509	6	calcium ion binding	0.000105575	DN139794_c0_g1_i2	2	S	ident	---	---	1	4.60538e-36	140.57	S(1)CQAGISQLALATFNAMDTDK	2
Molecular Function	GO:0005509	6	calcium ion binding	0.000105575	DN141783_c0_g1_i2	81	T	ident	putative tegumental protein	---	0.999996	0.000824153	72.383	KPPASPAPVPQPT(1)KDCK	3
Molecular Function	GO:0005509	6	calcium ion binding	0.000105575	DN141783_c0_g1_i2	73	S	ident	putative tegumental protein	---	1	2.08431e-28	148.19	KPPAS(1)PAPVPQPTK	2
Molecular Function	GO:0005509	6	calcium ion binding	0.000105575	DN141685_c0_g1_i2	150	S	ident	EF-hand calcium-binding domain-containing protein 10-like	---	1	6.39931e-29	138.09	RPRS(1)PAVEEQVELPSCCR	3
Molecular Function	GO:0005509	6	calcium ion binding	0.000105575	DN142043_c0_g1_i3	32	S	ident	centrin-related	---	0.999586	3.35891e-30	133.76	KQS(1)DFASRPNAAAETQEIK	3
Molecular Function	GO:0005509	6	calcium ion binding	0.000105575	DN152841_c8_g2_i5	1825	S	ident	microtubule-actin cross-linking factor 1, isoforms 1/2/3/5 isoform X4	---	0.99901	0.00393697	75.819	T(0.001)IS(0.999)QLEQIR	2
Molecular Function	GO:0005509	6	calcium ion binding	0.000105575	DN152841_c8_g2_i5	35	S	ident	microtubule-actin cross-linking factor 1, isoforms 1/2/3/5 isoform X4	---	0.95217	0.00393176	48.833	TMEEIRDVS(0.952)GPS(0.021)S(0.026)WR	3
Molecular Function	GO:0005509	6	calcium ion binding	0.000105575	DN152841_c8_g2_i5	2240	S	ident	microtubule-actin cross-linking factor 1, isoforms 1/2/3/5 isoform X4	---	1	1.24051e-41	122.3	QAS(1)LEQLSDLAATTATDDSASLQNHDTTQR	3
Molecular Function	GO:0005509	6	calcium ion binding	0.000105575	DN152841_c8_g2_i5	3808	S	ident	microtubule-actin cross-linking factor 1, isoforms 1/2/3/5 isoform X4	---	1	2.28297e-52	151.84	VAAAGS(1)LGPEDGLAQACQSLK	2
Molecular Function	GO:0005509	6	calcium ion binding	0.000105575	DN152841_c8_g2_i5	3995	S	ident	microtubule-actin cross-linking factor 1, isoforms 1/2/3/5 isoform X4	---	0.999986	0.00873127	73.279	S(1)VGATSKPQSLR	2
Molecular Function	GO:0005509	6	calcium ion binding	0.000105575	DN143871_c0_g1_i1	9	S	ident	putative calbindin-32	---	1	4.04084e-202	228.32	RLS(1)MNPGEALINESNESPR	2
Molecular Function	GO:0005509	6	calcium ion binding	0.000105575	DN152701_c12_g1_i2	350	S	ident	Spectrin alpha chain	---	0.998944	2.30123e-05	66.52	VSQLGVDADALS(0.999)EKHPDS(0.001)R	3
Molecular Function	GO:0005509	6	calcium ion binding	0.000105575	DN152701_c12_g1_i2	778	Y	ident	Spectrin alpha chain	---	1	1.24922e-169	220.97	FVQEGHY(1)DAPILEQK	3
Molecular Function	GO:0005509	6	calcium ion binding	0.000105575	DN152701_c12_g1_i2	992	S	ident	Spectrin alpha chain	---	1	0.000431773	99.069	MQEVPVS(1)DILGK	2
Molecular Function	GO:0005509	6	calcium ion binding	0.000105575	DN152701_c12_g1_i2	740	S	ident	Spectrin alpha chain	---	1	0.000293473	92.19	DLNS(1)VMNMQK	2
Molecular Function	GO:0005509	6	calcium ion binding	0.000105575	DN152701_c12_g1_i2	1671	S	ident	Spectrin alpha chain	---	0.999989	7.55156e-48	163.99	DSASVES(1)LLS(1)K	2
Molecular Function	GO:0005509	6	calcium ion binding	0.000105575	DN152701_c12_g1_i2	2206	S	ident	Spectrin alpha chain	---	0.914179	2.83865e-83	179.7	NSLMES(0.075)S(0.914)GT(0.011)LEEQLEATR	2
Molecular Function	GO:0005509	6	calcium ion binding	0.000105575	DN152701_c12_g1_i2	1059	S	ident	Spectrin alpha chain	---	0.937112	2.74624e-28	116.13	KIEAPLT(0.063)DS(0.937)QAHLNDQPLTIAVQQQR	3
Molecular Function	GO:0005509	6	calcium ion binding	0.000105575	DN152701_c12_g1_i2	1027	S	ident	Spectrin alpha chain	---	0.766112	1.09758e-07	117.78	KGDTLTLLNS(0.766)S(0.203)S(0.031)K	2
Molecular Function	GO:0005509	6	calcium ion binding	0.000105575	DN152701_c12_g1_i2	1449	S	ident	Spectrin alpha chain	---	1	4.04958e-119	195.49	EATLVGDDVDS(1)NKVDALIK	2
Molecular Function	GO:0005509	6	calcium ion binding	0.000105575	DN152701_c12_g1_i2	1668	S	ident	Spectrin alpha chain	---	0.999973	4.81979e-74	176.4	DSASVES(1)LLS(1)K	2
Molecular Function	GO:0005509	6	calcium ion binding	0.000105575	DN152701_c12_g1_i2	526	S	ident	Spectrin alpha chain	---	1	0.00689397	56.906	DVGDS(1)LDAAEALIR	2
Molecular Function	GO:0005509	6	calcium ion binding	0.000105575	DN152701_c12_g1_i2	1665	S	ident	Spectrin alpha chain	---	0.999979	4.81979e-74	176.4	DSAS(1)VES(0.919)LLS(0.081)K	2
Molecular Function	GO:0005509	6	calcium ion binding	0.000105575	DN152701_c12_g1_i2	1436	S	ident	Spectrin alpha chain	---	1	0.00498186	62.861	DCEQAEDWMS(1)MR	2
Molecular Function	GO:0005509	6	calcium ion binding	0.000105575	DN142117_c0_g1_i3	102	S	ident	Annexin A7	---	0.839539	0.0205176	52.579	SDT(0.16)S(0.84)GYFR	2
Molecular Function	GO:0005509	6	calcium ion binding	0.000105575	DN142117_c0_g1_i3	89	S	ident	Annexin A7	---	0.999982	5.28509e-08	119.77	VGS(1)IDSLEEHIK	2
Molecular Function	GO:0005509	6	calcium ion binding	0.000105575	DN145958_c0_g1_i2	24	S	ident	Kv channel-interacting protein 4-like	---	0.83704	1.33118e-09	108.63	KRS(0.837)DT(0.163)DLEDVEANYFR	3
Molecular Function	GO:0005509	6	calcium ion binding	0.000105575	DN145094_c1_g2_i4	21	T	ident	myosin regulatory light chain, putative	---	0.968093	1.5438e-08	124.29	DMYAS(0.013)LGRT(0.968)PS(0.019)DK	2
Molecular Function	GO:0005509	6	calcium ion binding	0.000105575	DN145094_c1_g2_i4	23	S	ident	myosin regulatory light chain, putative	---	0.995767	0.00221744	58.712	DMYAS(0.048)LGRT(0.956)PS(0.996)DKELK	3
Molecular Function	GO:0005509	6	calcium ion binding	0.000105575	DN145094_c1_g2_i4	76	S	ident	myosin regulatory light chain, putative	---	0.999998	0.00250346	83.045	NFIS(1)EEYLK	2
Molecular Function	GO:0005509	6	calcium ion binding	0.000105575	DN143027_c0_g2_i1	21	Y	ident	putative tegumental protein Sm 20.8	---	1	7.23861e-23	113.93	GY(1)ITLADLEK	2
Molecular Function	GO:0005509	6	calcium ion binding	0.000105575	DN138666_c0_g1_i2	177	S	ident	myosin-2 essential light chain-like	---	1	7.56749e-170	218.05	GQEDS(1)NGCINYEAFVR	2
Molecular Function	GO:0005509	6	calcium ion binding	0.000105575	DN149950_c1_g2_i2	419	S	ident	family C2 unassigned peptidase (C02 family)	---	0.999611	7.22031e-63	158.65	LEICHLGPQSLDS(1)GPGSDR	3
Molecular Function	GO:0005509	6	calcium ion binding	0.000105575	DN149950_c1_g2_i2	151	S	ident	family C2 unassigned peptidase (C02 family)	---	0.99666	0.0192012	59.116	RPTELS(0.003)AS(0.997)PK	2
Molecular Function	GO:0005509	6	calcium ion binding	0.000105575	DN147170_c0_g4_i2	124	S	ident	putative rab	---	0.980119	3.23833e-05	58.47	S(0.98)VS(0.982)INPEDY(0.038)VLNQSEGENDLR	3
Molecular Function	GO:0005509	6	calcium ion binding	0.000105575	DN147170_c0_g4_i2	189	S	ident	putative rab	---	0.980786	6.52034e-32	120.27	QSGGGS(0.981)FHS(0.019)PHDGPGSPYSGSR	3
Molecular Function	GO:0005509	6	calcium ion binding	0.000105575	DN147170_c0_g4_i2	72	S	ident	putative rab	---	1	0.00336905	88.392	KHS(1)LNVK	2
Molecular Function	GO:0005509	6	calcium ion binding	0.000105575	DN147170_c0_g4_i2	199	S	ident	putative rab	---	0.827718	4.9722e-05	54.466	QS(0.002)GGGS(0.015)FHS(0.005)PHDGPGS(0.828)PY(0.001)S(0.106)GS(0.043)R	3
Molecular Function	GO:0005509	6	calcium ion binding	0.000105575	DN147170_c0_g4_i2	394	S	ident	putative rab	---	0.806683	0.000129018	83.404	QS(0.193)S(0.807)ISHSSLDAVSR	2
Molecular Function	GO:0005509	6	calcium ion binding	0.000105575	DN147170_c0_g4_i2	126	S	ident	putative rab	---	0.98228	4.57986e-53	153.82	S(0.98)VS(0.982)INPEDY(0.038)VLNQSEGENDLR	3
Molecular Function	GO:0005509	6	calcium ion binding	0.000105575	DN148786_c2_g1_i4	104	S	ident	calmodulin-beta-like isoform X3	---	1	1.8896e-10	99.409	VFDHNNDS(1)VIDPDEIKR	3
Molecular Function	GO:0005509	6	calcium ion binding	0.000105575	DN140509_c0_g1_i1	9	S	ident	Calbindin-32	---	0.9895	0.00548033	64.798	GT(0.002)T(0.009)VHS(0.989)DIGPK	2
Molecular Function	GO:0005509	6	calcium ion binding	0.000105575	DN152092_c6_g1_i1	1192	S	ident	putative cadherin	---	0.994521	0.000118791	99.344	S(0.005)LS(0.995)LSQPPSSPSR	2
Molecular Function	GO:0005509	6	calcium ion binding	0.000105575	DN148774_c2_g1_i1	428	S	ident	putative smirv1 protein	---	1	2.13751e-235	237.92	VSDDAAEDDHES(1)EDEEVSKPATR	3
Molecular Function	GO:0005509	6	calcium ion binding	0.000105575	DN148108_c0_g1_i4	25	S	ident	calmodulin-A-like isoform X4	---	0.999814	2.62332e-30	143.23	FEGKDPTVRS(1)PPPQPK	2
Molecular Function	GO:0005509	6	calcium ion binding	0.000105575	DN148108_c0_g1_i4	22	T	ident	calmodulin-A-like isoform X4	---	0.912923	0.000452096	81.703	FEGKDPT(0.913)VRS(0.087)PPPQPK	3
Molecular Function	GO:0005509	6	calcium ion binding	0.000105575	DN148108_c0_g1_i4	81	T	ident	calmodulin-A-like isoform X4	---	0.999912	3.8424e-07	120.21	ISKT(1)ELMSVMK	2
Molecular Function	GO:0005509	6	calcium ion binding	0.000105575	DN149879_c0_g1_i2	103	S	ident	LOW QUALITY PROTEIN: uncharacterized ...	---	0.996851	0.000223567	105.39	TLDPNNLS(0.003)LS(0.997)PK	2
Molecular Function	GO:0005509	6	calcium ion binding	0.000105575	DN141037_c0_g2_i2	40	S	ident	calumenin-B-like	---	0.97144	1.01238e-06	56.22	ELS(0.028)QAVHQDS(0.971)DVHDVGY(0.001)DHDAFLGK	3
Molecular Function	GO:0005509	6	calcium ion binding	0.000105575	DN139794_c0_g1_i3	61	S	ident	---	---	0.999999	2.38894e-30	143.57	S(1)GDLSLDELKK	2
Molecular Function	GO:0005509	6	calcium ion binding	0.000105575	DN139794_c0_g1_i3	65	S	ident	---	---	1	3.42364e-26	142.39	SGDLS(1)LDELKK	2
Molecular Function	GO:0005509	6	calcium ion binding	0.000105575	DN139794_c0_g1_i3	2	S	ident	---	---	1	1.91815e-11	97.395	S(1)CQAGINQLALATFNAMDTDK	2
Molecular Function	GO:0005509	6	calcium ion binding	0.000105575	DN136145_c0_g1_i1	25	S	ident	20 kDa calcium-binding protein	---	0.94378	2.98805e-64	171.29	GQDKIS(0.944)T(0.056)NDLGPAFR	2
Molecular Function	GO:0005509	6	calcium ion binding	0.000105575	DN149971_c2_g4_i1	60	S	ident	calpain (C02 family)	---	0.999987	1.80881e-26	148.7	SSLKS(1)LCTDSK	2
Molecular Function	GO:0005509	6	calcium ion binding	0.000105575	DN149971_c2_g4_i1	65	S	ident	calpain (C02 family)	---	0.999317	7.58545e-31	148.26	SLCT(0.001)DS(0.999)KGFNMENAR	2
Molecular Function	GO:0005509	6	calcium ion binding	0.000105575	DN144839_c0_g2_i2	408	S	ident	putative cbl	---	0.972981	0.00393697	75.819	MGS(0.973)T(0.027)FELCK	2
Molecular Function	GO:0005509	6	calcium ion binding	0.000105575	DN144839_c0_g2_i2	560	S	ident	putative cbl	---	1	0.00393697	75.819	GGS(1)LDHLLR	2
Molecular Function	GO:0005509	6	calcium ion binding	0.000105575	DN144839_c0_g2_i2	600	T	ident	putative cbl	---	0.999999	0.0028934	68.481	AAAT(1)PPPLPPHSR	2
Molecular Function	GO:0043021	4	ribonucleoprotein complex binding	0.250162	DN130822_c0_g1_i2	122	S	ident	eukaryotic translation initiation factor 5A-1-like	---	0.829561	3.99138e-46	154.65	YEECRPS(0.166)S(0.83)HT(0.004)VYQPVITR	3
Molecular Function	GO:0043021	4	ribonucleoprotein complex binding	0.250162	DN150944_c1_g1_i3	185	S	ident	putative signal recognition particle receptor alpha subunit (sr-alpha)	---	0.999999	1.34691e-07	119.39	SELS(1)IDPPLKK	2
Molecular Function	GO:0004112	7	cyclic-nucleotide phosphodiesterase activity	0.0202576	DN151745_c4_g1_i2	87	S	ident	dual 3',5'-cyclic-AMP and -GMP phosphodiesterase, putative	---	0.973175	9.16537e-05	102.08	KIS(0.973)S(0.027)HEFEPVAFR	2
Molecular Function	GO:0004112	7	cyclic-nucleotide phosphodiesterase activity	0.0202576	DN151203_c4_g1_i1	105	S	ident	cAMP-specific 3',5'-cyclic phosphodiesterase	---	0.999716	0	273.22	RSS(1)WLPYHGINTENDEK	2
Molecular Function	GO:0004112	7	cyclic-nucleotide phosphodiesterase activity	0.0202576	DN150389_c0_g1_i1	232	S	ident	cAMP-specific 3',5'-cyclic phosphodiesterase 4C-like isoform X10	---	0.823157	7.44957e-05	97.235	AS(0.823)T(0.177)GMAPLGLPDR	2
Molecular Function	GO:0004112	7	cyclic-nucleotide phosphodiesterase activity	0.0202576	DN147562_c0_g2_i3	35	T	ident	NEDD4-binding protein 2-like 1	---	0.999996	0.00695114	80.96	RLT(1)DGCPTNR	2
Molecular Function	GO:0004112	7	cyclic-nucleotide phosphodiesterase activity	0.0202576	DN147562_c0_g2_i3	190	T	ident	NEDD4-binding protein 2-like 1	---	0.999999	0.000736005	98.508	GVSPLVIDNT(1)NIR	2
Molecular Function	GO:0098772	2	molecular function regulator	7.2967e-09	DN151301_c1_g3_i1	240	S	ident	pleckstrin homology domain-containing family G member 5-like	---	0.998742	3.26682e-23	135.08	ALS(0.999)VS(0.001)TLGESTDFSR	2
Molecular Function	GO:0098772	2	molecular function regulator	7.2967e-09	DN151301_c1_g3_i1	449	S	ident	pleckstrin homology domain-containing family G member 5-like	---	1	2.67301e-05	98.04	RRDS(1)LFEK	3
Molecular Function	GO:0098772	2	molecular function regulator	7.2967e-09	DN143384_c0_g2_i1	153	S	ident	activator of 90 kDa heat shock protein ATPase homolog 1-like	---	0.808418	0.0168899	58.885	RQLS(0.808)T(0.187)Y(0.001)IS(0.003)DLK	2
Molecular Function	GO:0098772	2	molecular function regulator	7.2967e-09	DN152643_c4_g1_i1	530	S	ident	Protein son of sevenless	---	0.939641	1.28467e-157	212.06	S(0.94)PT(0.06)GSSDWNLINDQNPGQR	2
Molecular Function	GO:0098772	2	molecular function regulator	7.2967e-09	DN152643_c4_g1_i1	1908	S	ident	Protein son of sevenless	---	0.997516	6.01965e-07	107.82	T(0.001)NS(0.998)PS(0.002)QRPPPLPPR	3
Molecular Function	GO:0098772	2	molecular function regulator	7.2967e-09	DN152643_c4_g1_i1	232	S	ident	Protein son of sevenless	---	1	2.82353e-26	143.67	RIS(1)QFFPQDYDR	2
Molecular Function	GO:0098772	2	molecular function regulator	7.2967e-09	DN152184_c7_g1_i1	692	S	ident	putative development and differentiation-enhancing factor, ddef	---	1	0.0151475	64.82	RAS(1)LEPIK	2
Molecular Function	GO:0098772	2	molecular function regulator	7.2967e-09	DN140984_c0_g2_i5	40	Y	ident	hemolymph trypsin inhibitor B-like isoform X1	---	0.99999	4.27247e-05	101.54	IPMY(1)AFNYR	2
Molecular Function	GO:0098772	2	molecular function regulator	7.2967e-09	DN140984_c0_g2_i5	30	T	ident	hemolymph trypsin inhibitor B-like isoform X1	---	1	0.000683284	85.563	LDPCLMPVRT(1)GMCR	3
Molecular Function	GO:0098772	2	molecular function regulator	7.2967e-09	DN148670_c0_g1_i2	256	S	ident	---	---	0.981539	1.26291e-19	138.91	SNFNNS(0.982)IS(0.018)DLVSK	2
Molecular Function	GO:0098772	2	molecular function regulator	7.2967e-09	DN152795_c11_g1_i5	1115	S	ident	Golgi-specific brefeldin A-resistance guanine nucleotide exchange factor 1	---	0.846906	2.94386e-38	156.49	SPLSTS(0.002)S(0.151)S(0.847)AANLLR	2
Molecular Function	GO:0098772	2	molecular function regulator	7.2967e-09	DN152795_c11_g1_i5	1391	S	ident	Golgi-specific brefeldin A-resistance guanine nucleotide exchange factor 1	---	0.994511	0.00175692	58.688	HRPLS(0.995)PVS(0.005)AADFGR	3
Molecular Function	GO:0098772	2	molecular function regulator	7.2967e-09	DN152891_c16_g1_i2	1006	S	ident	Alpha-2-macroglobulin-like protein 1	---	1	7.6957e-08	119.39	IICPMFS(1)VNAR	2
Molecular Function	GO:0098772	2	molecular function regulator	7.2967e-09	DN152891_c16_g1_i2	1025	S	ident	Alpha-2-macroglobulin-like protein 1	---	0.915087	0.00418407	48.376	DVAY(0.057)PDS(0.915)VDS(0.024)IS(0.003)KPR	3
Molecular Function	GO:0098772	2	molecular function regulator	7.2967e-09	DN131661_c0_g1_i2	43	Y	ident	hemolymph trypsin inhibitor B-like isoform X1	---	0.833969	0.034283	49.715	IPMY(0.042)AY(0.124)HY(0.834)R	2
Molecular Function	GO:0098772	2	molecular function regulator	7.2967e-09	DN140984_c0_g2_i1	38	Y	ident	hemolymph trypsin inhibitor B-like isoform X1	---	0.988964	0.00142364	89.355	IPMY(0.989)AY(0.011)NYR	2
Molecular Function	GO:0098772	2	molecular function regulator	7.2967e-09	DN149668_c0_g1_i2	1139	S	ident	putative guanine-nucleotide-exchange-factor	---	0.999577	0.000383126	83.37	SADFNS(1)MDWSAFK	2
Molecular Function	GO:0098772	2	molecular function regulator	7.2967e-09	DN149668_c0_g1_i2	1081	S	ident	putative guanine-nucleotide-exchange-factor	---	1	0.00319782	67.019	S(1)MPVGGGGHINR	2
Molecular Function	GO:0098772	2	molecular function regulator	7.2967e-09	DN152657_c12_g1_i3	90	S	ident	putative kalirin	---	1	0.0117423	57.106	PFS(1)QNLQPNNR	2
Molecular Function	GO:0098772	2	molecular function regulator	7.2967e-09	DN141041_c0_g1_i2	145	S	ident	Arf-GAP with dual PH domain-containing protein 1	---	0.999757	0.00726794	68.557	DLS(1)QFSPR	2
Molecular Function	GO:0098772	2	molecular function regulator	7.2967e-09	DN151553_c2_g1_i1	403	S	ident	Triple functional domain protein	---	0.999473	0.000259591	91.616	AAS(0.999)PQS(0.001)PPTWPSK	2
Molecular Function	GO:0098772	2	molecular function regulator	7.2967e-09	DN147187_c0_g1_i1	169	S	ident	ADP-ribosylation factor GTPase-activating protein 1-like isoform X1	---	1	2.88742e-35	141.36	GMPNCQS(1)DLEAWLNEPTQK	2
Molecular Function	GO:0098772	2	molecular function regulator	7.2967e-09	DN151544_c1_g2_i2	260	S	ident	---	---	1	3.17518e-07	119.62	NPNRLS(1)LDCLR	3
Molecular Function	GO:0098772	2	molecular function regulator	7.2967e-09	DN140984_c0_g2_i3	38	Y	ident	hemolymph trypsin inhibitor B-like isoform X1	---	0.998402	4.27247e-05	101.54	IPMY(0.998)AY(0.002)NHR	3
Molecular Function	GO:0098772	2	molecular function regulator	7.2967e-09	DN152949_c17_g2_i3	296	S	ident	---	---	0.999385	0.000452001	77.899	PAPPS(0.999)LPS(0.084)LS(0.774)PT(0.143)R	2
Molecular Function	GO:0098772	2	molecular function regulator	7.2967e-09	DN152949_c17_g2_i3	301	S	ident	---	---	0.773666	0.000452001	77.899	PAPPS(0.999)LPS(0.084)LS(0.774)PT(0.143)R	2
Molecular Function	GO:0098772	2	molecular function regulator	7.2967e-09	DN144818_c0_g1_i2	49	S	ident	rho GDP-dissociation inhibitor-related	---	0.97112	2.33408e-05	76.799	ENLLGS(0.971)VT(0.022)QS(0.005)T(0.001)PFPNDDR	3
Molecular Function	GO:0098772	2	molecular function regulator	7.2967e-09	DN137811_c0_g1_i1	26	S	ident	---	---	0.98565	3.87099e-06	94.281	DLAYPDS(0.986)VDS(0.011)IS(0.003)KPR	2
Molecular Function	GO:0098772	2	molecular function regulator	7.2967e-09	DN151267_c4_g2_i2	56	S	ident	serine/threonine-protein phosphatase 2A 56 kDa regulatory subunit gamma isoform-like isoform X2[Aplysia californica]	---	0.970594	1.94775e-19	135.29	RHS(1)S(0.971)S(0.03)IYNVSQDR	2
Molecular Function	GO:0098772	2	molecular function regulator	7.2967e-09	DN151267_c4_g2_i2	57	S	ident	serine/threonine-protein phosphatase 2A 56 kDa regulatory subunit gamma isoform-like isoform X2[Aplysia californica]	---	0.850924	1.88e-27	145.17	RHS(0.998)S(0.151)S(0.851)IYNVSQDR	2
Molecular Function	GO:0098772	2	molecular function regulator	7.2967e-09	DN151267_c4_g2_i2	55	S	ident	serine/threonine-protein phosphatase 2A 56 kDa regulatory subunit gamma isoform-like isoform X2[Aplysia californica]	---	0.999884	1.88e-27	145.17	RHS(1)S(0.947)S(0.053)IYNVSQDR	2
Molecular Function	GO:0098772	2	molecular function regulator	7.2967e-09	DN149569_c0_g2_i1	215	S	ident	guanyl-nucleotide exchange factor, putative	---	1	0.0086959	61.344	RGAS(1)VPCFPNR	2
Molecular Function	GO:0098772	2	molecular function regulator	7.2967e-09	DN151994_c8_g1_i1	173	S	ident	Rho guanine nucleotide exchange factor 12, partial	---	1	5.05444e-26	120.85	NFNDDS(1)EDEAITEEIFDVASR	3
Molecular Function	GO:0098772	2	molecular function regulator	7.2967e-09	DN151994_c8_g1_i1	775	S	ident	Rho guanine nucleotide exchange factor 12, partial	---	0.999981	3.46622e-25	108.77	SDGLKS(1)PEFTAQK	2
Molecular Function	GO:0098772	2	molecular function regulator	7.2967e-09	DN151994_c8_g1_i1	854	S	ident	Rho guanine nucleotide exchange factor 12, partial	---	0.997553	3.96231e-207	193.06	S(0.998)FT(0.002)SSVAENMQK	2
Molecular Function	GO:0098772	2	molecular function regulator	7.2967e-09	DN151994_c8_g1_i1	1356	S	ident	Rho guanine nucleotide exchange factor 12, partial	---	0.999999	2.47554e-16	130.15	SSASEVLHS(1)R	2
Molecular Function	GO:0098772	2	molecular function regulator	7.2967e-09	DN151994_c8_g1_i1	700	S	ident	Rho guanine nucleotide exchange factor 12, partial	---	0.997867	1.37527e-271	250.08	SLLAAS(0.998)T(0.002)EDIHHCR	2
Molecular Function	GO:0098772	2	molecular function regulator	7.2967e-09	DN151994_c8_g1_i1	1351	S	ident	Rho guanine nucleotide exchange factor 12, partial	---	0.963977	0.0162933	58.268	S(0.007)S(0.029)AS(0.964)EVLHSR	2
Molecular Function	GO:0098772	2	molecular function regulator	7.2967e-09	DN141035_c2_g1_i9	125	S	ident	---	---	0.776982	1.40922e-07	60.472	PRPIPS(0.777)AIGCPVS(0.223)DCEGIVDGCQTHR	3
Molecular Function	GO:0098772	2	molecular function regulator	7.2967e-09	DN150554_c1_g2_i1	85	S	ident	FYVE, RhoGEF and PH domain-containing protein 4	---	1	3.82511e-13	133.86	VKS(1)EDLEGSFIK	2
Molecular Function	GO:0098772	2	molecular function regulator	7.2967e-09	DN152776_c11_g1_i2	309	S	ident	ral guanine nucleotide exchange factor with pH domain and sh3 binding motif, ralgps, putative	---	1	0.0136541	49.988	VAS(1)LS(1)PVVAQK	2
Molecular Function	GO:0098772	2	molecular function regulator	7.2967e-09	DN152776_c11_g1_i2	311	S	ident	ral guanine nucleotide exchange factor with pH domain and sh3 binding motif, ralgps, putative	---	1	0.00300475	72.891	VAS(1)LS(1)PVVAQK	2
Molecular Function	GO:0098772	2	molecular function regulator	7.2967e-09	DN152109_c5_g1_i1	968	S	ident	Arf-GAP with coiled-coil, ANK repeat and PH domain-containing protein 2	---	1	2.49856e-107	197.15	AYNLQWDS(1)DADDYR	2
Molecular Function	GO:0098772	2	molecular function regulator	7.2967e-09	DN152341_c3_g1_i1	1666	S	ident	Brefeldin A-inhibited guanine nucleotide-exchange protein 1	---	1	3.17891e-93	186.97	LFS(1)NCELELPAISHR	3
Molecular Function	GO:0098772	2	molecular function regulator	7.2967e-09	DN152341_c3_g1_i1	1262	S	ident	Brefeldin A-inhibited guanine nucleotide-exchange protein 1	---	0.994088	0.01778	48.907	VAPGS(0.994)LAAAT(0.006)VDSR	2
Molecular Function	GO:0098772	2	molecular function regulator	7.2967e-09	DN144938_c0_g1_i3	197	T	ident	protein phosphatase inhibitor 2	---	0.999887	9.83629e-16	102.03	HKHPS(0.195)ES(0.805)EDDT(1)DEEMDPVALR	3
Molecular Function	GO:0098772	2	molecular function regulator	7.2967e-09	DN144938_c0_g1_i3	193	S	ident	protein phosphatase inhibitor 2	---	0.842904	9.83629e-16	102.03	HKHPS(0.169)ES(0.843)EDDT(0.988)DEEMDPVALR	3
Molecular Function	GO:0098772	2	molecular function regulator	7.2967e-09	DN150119_c1_g3_i4	128	S	ident	putative rap gtpase-activating protein	---	0.874232	4.08475e-05	82.877	RS(0.046)S(0.874)VS(0.08)RPVHLENPER	3
Molecular Function	GO:0098772	2	molecular function regulator	7.2967e-09	DN150119_c1_g3_i4	474	S	ident	putative rap gtpase-activating protein	---	1	6.45547e-06	87.356	AFS(1)EIVPDSSEGSPVAK	2
Molecular Function	GO:0098772	2	molecular function regulator	7.2967e-09	DN150119_c1_g3_i4	480	S	ident	putative rap gtpase-activating protein	---	0.796782	5.15453e-06	88.574	AFSEIVPDS(0.797)S(0.094)EGS(0.109)PVAK	2
Molecular Function	GO:0098772	2	molecular function regulator	7.2967e-09	DN152518_c7_g1_i1	966	S	ident	Guanine nucleotide-releasing factor 2	---	0.790607	0.00787862	42.947	RS(0.209)HS(0.791)IGAVAER	3
Molecular Function	GO:0098772	2	molecular function regulator	7.2967e-09	DN139992_c0_g1_i4	61	S	ident	Cystatin-B, partial	---	0.999996	2.13228e-08	124.16	SPQS(1)VEIIEVR	2
Molecular Function	GO:0098772	2	molecular function regulator	7.2967e-09	DN139992_c0_g1_i4	58	S	ident	Cystatin-B, partial	---	0.998459	0.00016705	73.688	LGKS(0.998)PQS(0.002)VEIIEVR	2
Molecular Function	GO:0098772	2	molecular function regulator	7.2967e-09	DN137428_c0_g1_i3	152	S	ident	putative protein phosphatase pp2a regulatory subunit B	---	0.877805	2.50449e-125	202.96	EMTNMNFPT(0.03)ES(0.878)GS(0.092)R	2
Molecular Function	GO:0098772	2	molecular function regulator	7.2967e-09	DN147164_c1_g1_i1	33	S	ident	guanine-nucleotide-exchange-factor, putative	---	0.976889	0.000621086	73.435	RPVS(0.977)PT(0.023)CIHR	3
Molecular Function	GO:0098772	2	molecular function regulator	7.2967e-09	DN152960_c38_g1_i1	2955	S	ident	LOW QUALITY PROTEIN: serine/threonine kinase	---	1	0.000573933	91.202	EAS(1)PVDVAFPR	2
Molecular Function	GO:0098772	2	molecular function regulator	7.2967e-09	DN152960_c38_g1_i1	3864	S	ident	LOW QUALITY PROTEIN: serine/threonine kinase	---	1	3.05692e-05	97.095	RLS(1)ELQGCVEDLR	3
Molecular Function	GO:0098772	2	molecular function regulator	7.2967e-09	DN152960_c38_g1_i1	4233	S	ident	LOW QUALITY PROTEIN: serine/threonine kinase	---	0.998635	4.52257e-10	122.14	S(0.001)LS(0.999)MAASGYASDQK	2
Molecular Function	GO:0098772	2	molecular function regulator	7.2967e-09	DN152960_c38_g1_i1	3199	S	ident	LOW QUALITY PROTEIN: serine/threonine kinase	---	1	1.36074e-97	187.73	AS(1)PFEEEEDFEGDAIPR	2
Molecular Function	GO:0098772	2	molecular function regulator	7.2967e-09	DN152960_c38_g1_i1	4952	S	ident	LOW QUALITY PROTEIN: serine/threonine kinase	---	0.999442	2.22586e-196	224.83	DT(0.001)LS(0.999)PSQIFSSEDSSR	2
Molecular Function	GO:0098772	2	molecular function regulator	7.2967e-09	DN152960_c38_g1_i1	4921	S	ident	LOW QUALITY PROTEIN: serine/threonine kinase	---	1	1.7341e-40	152.11	QLS(1)PPPATDPWLHFR	2
Molecular Function	GO:0098772	2	molecular function regulator	7.2967e-09	DN147602_c0_g3_i1	316	S	ident	intersectin-1-like	---	1	2.82048e-08	125.22	DTIALPLRPS(1)PK	2
Molecular Function	GO:0098772	2	molecular function regulator	7.2967e-09	DN152031_c5_g1_i1	240	S	ident	putative guanine-nucleotide-exchange-factor	---	0.99975	2.18982e-07	69.045	GLGS(1)PHT(0.633)S(0.367)FGK	2
Molecular Function	GO:0098772	2	molecular function regulator	7.2967e-09	DN152031_c5_g1_i1	562	S	ident	putative guanine-nucleotide-exchange-factor	---	1	0.0118793	50.452	RKFS(1)DVVK	3
Molecular Function	GO:0098772	2	molecular function regulator	7.2967e-09	DN152031_c5_g1_i1	244	S	ident	putative guanine-nucleotide-exchange-factor	---	0.819315	9.63145e-09	89.297	GLGSPHT(0.181)S(0.819)FGK	2
Molecular Function	GO:0016301	5	kinase activity	2.23451e-05	DN150134_c1_g1_i3	190	T	ident	cGMP-dependent protein kinase, isozyme 1	---	0.999845	1.14365e-21	129.62	LRT(1)PGGS(0.5)S(0.5)LSLRPAGDNK	3
Molecular Function	GO:0016301	5	kinase activity	2.23451e-05	DN150134_c1_g1_i3	605	Y	ident	cGMP-dependent protein kinase, isozyme 1	---	1	0.00920891	62.338	EY(1)VDLEHLEAR	2
Molecular Function	GO:0016301	5	kinase activity	2.23451e-05	DN150134_c1_g1_i3	194	S	ident	cGMP-dependent protein kinase, isozyme 1	---	0.999595	4.26584e-194	231.77	TPGGS(1)SLSLRPAGDNK	2
Molecular Function	GO:0016301	5	kinase activity	2.23451e-05	DN150134_c1_g1_i3	71	S	ident	cGMP-dependent protein kinase, isozyme 1	---	0.999262	1.59324e-33	112.74	RAETEHTSDVTPLDNS(0.999)EEEVNHT(0.001)LDTYSGK	4
Molecular Function	GO:0016301	5	kinase activity	2.23451e-05	DN150134_c1_g1_i3	207	S	ident	cGMP-dependent protein kinase, isozyme 1	---	0.909061	0.000255611	42.884	T(0.001)PGGS(0.012)S(0.027)LS(0.06)LRPAGDNKDS(0.909)PAAS(0.683)PT(0.308)GR	3
Molecular Function	GO:0016301	5	kinase activity	2.23451e-05	DN150134_c1_g1_i3	839	T	ident	cGMP-dependent protein kinase, isozyme 1	---	0.955721	4.59494e-42	143.4	T(0.044)WT(0.956)FCGTPEYVAPEVILNK	2
Molecular Function	GO:0016301	5	kinase activity	2.23451e-05	DN150134_c1_g1_i3	195	S	ident	cGMP-dependent protein kinase, isozyme 1	---	0.996953	1.63361e-169	220.89	TPGGS(0.003)S(0.997)LSLRPAGDNK	2
Molecular Function	GO:0016301	5	kinase activity	2.23451e-05	DN147457_c0_g2_i1	228	S	ident	dual specificity mitogen-activated protein kinase kinase 6	---	0.999022	6.01088e-32	148.64	VCDFGISGELT(0.001)NS(0.999)LAK	2
Molecular Function	GO:0016301	5	kinase activity	2.23451e-05	DN147457_c0_g2_i1	232	S	ident	dual specificity mitogen-activated protein kinase kinase 6	---	1	3.29792e-37	155.79	S(1)NIGTHNYLAPER	2
Molecular Function	GO:0016301	5	kinase activity	2.23451e-05	DN149990_c0_g2_i1	552	S	ident	tyrosine kinase	---	0.998013	0.00335596	62.94	AFT(0.002)PIS(0.998)PLDACPTR	2
Molecular Function	GO:0016301	5	kinase activity	2.23451e-05	DN149990_c0_g2_i1	451	S	ident	tyrosine kinase	---	1	5.66951e-19	138.24	TDICS(1)LDLNR	2
Molecular Function	GO:0016301	5	kinase activity	2.23451e-05	DN146048_c0_g1_i5	41	S	ident	Dual specificity mitogen-activated protein kinase kinase 2, partial	---	0.999666	0.00429153	71.176	LIDS(1)IAQTR	2
Molecular Function	GO:0016301	5	kinase activity	2.23451e-05	DN149120_c0_g1_i3	650	S	ident	Receptor-type guanylate cyclase gcy-28	---	0.807913	1.05092e-35	138.57	S(0.808)Y(0.001)T(0.191)CAPDDPGALEEASGGWPK	2
Molecular Function	GO:0016301	5	kinase activity	2.23451e-05	DN149120_c0_g1_i3	636	S	ident	Receptor-type guanylate cyclase gcy-28	---	0.999991	3.75428e-17	126.07	LAS(1)IGSQSDVPQGNR	2
Molecular Function	GO:0016301	5	kinase activity	2.23451e-05	DN152001_c1_g1_i2	1399	S	ident	MAP/microtubule affinity-regulating kinase 3-like isoform X4	---	0.92135	0.000414358	100.11	S(0.001)T(0.001)VS(0.921)GS(0.076)FHIPSR	2
Molecular Function	GO:0016301	5	kinase activity	2.23451e-05	DN152001_c1_g1_i2	742	S	ident	MAP/microtubule affinity-regulating kinase 3-like isoform X4	---	0.999857	5.751e-05	108.77	RVS(1)VGS(1)MDSFNK	2
Molecular Function	GO:0016301	5	kinase activity	2.23451e-05	DN152001_c1_g1_i2	1401	S	ident	MAP/microtubule affinity-regulating kinase 3-like isoform X4	---	0.976714	0.0014342	80.102	STVS(0.023)GS(0.977)FHIPS(0.001)R	2
Molecular Function	GO:0016301	5	kinase activity	2.23451e-05	DN152001_c1_g1_i2	739	S	ident	MAP/microtubule affinity-regulating kinase 3-like isoform X4	---	0.999998	3.82326e-12	127.29	RVS(1)VGS(1)MDSFNK	2
Molecular Function	GO:0016301	5	kinase activity	2.23451e-05	DN152001_c1_g1_i2	1473	S	ident	MAP/microtubule affinity-regulating kinase 3-like isoform X4	---	1	0.000122824	99.442	DVS(1)PIGAEPRPPIR	2
Molecular Function	GO:0016301	5	kinase activity	2.23451e-05	DN152001_c1_g1_i2	1431	S	ident	MAP/microtubule affinity-regulating kinase 3-like isoform X4	---	0.892121	1.04307e-06	89.011	S(0.892)Y(0.108)AAAANETSHHAPSR	3
Molecular Function	GO:0016301	5	kinase activity	2.23451e-05	DN150165_c0_g1_i1	1002	S	ident	serine/threonine kinase	---	1	0.00440262	69.721	IPS(1)FDDPWR	2
Molecular Function	GO:0016301	5	kinase activity	2.23451e-05	DN150165_c0_g1_i1	1152	S	ident	serine/threonine kinase	---	0.827354	7.88148e-16	116.09	AASAHGPAS(0.827)T(0.173)GQSPFHK	3
Molecular Function	GO:0016301	5	kinase activity	2.23451e-05	DN150165_c0_g1_i1	1156	S	ident	serine/threonine kinase	---	0.989087	6.90943e-05	80.142	AAS(0.003)AHGPAS(0.758)T(0.25)GQS(0.989)PFHK	3
Molecular Function	GO:0016301	5	kinase activity	2.23451e-05	DN152505_c9_g1_i1	6	S	ident	serine/threonine kinase	---	0.991828	1.52907e-06	91.889	ASAT(0.004)S(0.992)DS(0.004)DLVSPGHVIK	2
Molecular Function	GO:0016301	5	kinase activity	2.23451e-05	DN152505_c9_g1_i1	870	S	ident	serine/threonine kinase	---	0.86408	0.000535271	97.463	S(0.864)AS(0.136)PSQPFGFR	2
Molecular Function	GO:0016301	5	kinase activity	2.23451e-05	DN152505_c9_g1_i1	1003	S	ident	serine/threonine kinase	---	0.999994	0.00666168	66.004	RPS(1)GGLDPPYR	2
Molecular Function	GO:0016301	5	kinase activity	2.23451e-05	DN152505_c9_g1_i1	872	S	ident	serine/threonine kinase	---	0.904727	0.00581388	64.104	S(0.094)AS(0.905)PS(0.001)QPFGFR	2
Molecular Function	GO:0016301	5	kinase activity	2.23451e-05	DN149871_c3_g4_i1	164	T	ident	cAMP-dependent protein kinase catalytic subunit isoform X10	---	0.949106	0.00036107	65.207	T(0.049)WT(0.949)LCGT(0.002)PEYLAPEIILSK	2
Molecular Function	GO:0016301	5	kinase activity	2.23451e-05	DN144967_c0_g1_i4	99	S	ident	uridine cytidine kinase I, putative	---	0.999979	0.000132359	106.82	NQS(1)ESATGCIRPH	2
Molecular Function	GO:0016301	5	kinase activity	2.23451e-05	DN152067_c3_g1_i1	214	S	ident	---	---	0.999517	2.04834e-07	97.767	ELQPS(1)PPVTPSCSPLR	2
Molecular Function	GO:0016301	5	kinase activity	2.23451e-05	DN152067_c3_g1_i1	113	S	ident	---	---	1	0.00322193	56.414	LPS(1)PPKLPLDIR	3
Molecular Function	GO:0016301	5	kinase activity	2.23451e-05	DN151204_c3_g1_i2	80	T	ident	Calcium-dependent protein kinase C	---	0.996287	1.15008e-254	243.17	EPVRLT(0.996)PT(0.004)DK	2
Molecular Function	GO:0016301	5	kinase activity	2.23451e-05	DN148059_c2_g2_i6	479	S	ident	calcium/calmodulin-dependent protein kinase type II alpha chain isoform X7	---	0.873781	0.00495069	67.519	FYFEQES(0.126)IS(0.874)R	2
Molecular Function	GO:0016301	5	kinase activity	2.23451e-05	DN148059_c2_g2_i6	392	S	ident	calcium/calmodulin-dependent protein kinase type II alpha chain isoform X7	---	0.774754	0.00723958	56.339	SMLS(0.912)S(0.094)AAS(0.775)T(0.219)KK	2
Molecular Function	GO:0016301	5	kinase activity	2.23451e-05	DN148059_c2_g2_i6	320	S	ident	calcium/calmodulin-dependent protein kinase type II alpha chain isoform X7	---	0.989849	2.00127e-35	123.04	NFSSGLS(0.01)DS(0.99)VKEDDRPPAGPSNSR	3
Molecular Function	GO:0016301	5	kinase activity	2.23451e-05	DN148059_c2_g2_i6	318	S	ident	calcium/calmodulin-dependent protein kinase type II alpha chain isoform X7	---	0.921332	0.00199644	79.804	NFSS(0.002)GLS(0.921)DS(0.077)VK	2
Molecular Function	GO:0016301	5	kinase activity	2.23451e-05	DN148059_c2_g2_i6	477	S	ident	calcium/calmodulin-dependent protein kinase type II alpha chain isoform X7	---	0.966868	0.000283697	92.295	FYFEQES(0.967)IS(0.033)R	2
Molecular Function	GO:0016301	5	kinase activity	2.23451e-05	DN148059_c2_g2_i6	314	S	ident	calcium/calmodulin-dependent protein kinase type II alpha chain isoform X7	---	0.988756	0.00392151	68.044	NFS(0.989)S(0.011)GLSDSVK	2
Molecular Function	GO:0016301	5	kinase activity	2.23451e-05	DN148059_c2_g2_i6	388	S	ident	calcium/calmodulin-dependent protein kinase type II alpha chain isoform X7	---	0.949943	0.00723958	56.514	SMLS(0.95)S(0.056)AAS(0.413)T(0.582)KK	2
Molecular Function	GO:0016301	5	kinase activity	2.23451e-05	DN150231_c0_g1_i1	287	S	ident	protein kinase	---	0.999995	0.00116338	82.651	APFYANS(1)PEALK	2
Molecular Function	GO:0016301	5	kinase activity	2.23451e-05	DN150806_c0_g1_i1	490	S	ident	serine/threonine kinase	---	1	4.12404e-75	182.57	DVLDIEQFS(1)T(1)VR	2
Molecular Function	GO:0016301	5	kinase activity	2.23451e-05	DN150806_c0_g1_i1	491	T	ident	serine/threonine kinase	---	1	5.91247e-36	153.72	DVLDIEQFS(1)T(1)VR	2
Molecular Function	GO:0016301	5	kinase activity	2.23451e-05	DN151355_c5_g2_i4	416	S	ident	6-phosphofructokinase	---	0.999985	0.00315766	56.514	ITAPEVGDRPS(1)VR	3
Molecular Function	GO:0016301	5	kinase activity	2.23451e-05	DN151355_c5_g2_i4	9	S	ident	6-phosphofructokinase	---	1	8.75389e-19	139.08	RS(1)T(1)IPLPGMEGK	2
Molecular Function	GO:0016301	5	kinase activity	2.23451e-05	DN151355_c5_g2_i4	10	T	ident	6-phosphofructokinase	---	1	1.63497e-35	151.04	RS(1)T(1)IPLPGMEGK	2
Molecular Function	GO:0016301	5	kinase activity	2.23451e-05	DN151355_c5_g2_i4	407	T	ident	6-phosphofructokinase	---	0.999999	0.00311261	64.52	IT(1)APEVGDRPSVR	3
Molecular Function	GO:0016301	5	kinase activity	2.23451e-05	DN135747_c0_g1_i4	22	Y	ident	Taurocyamine kinase	---	1	0.0352784	53.013	NCAY(1)NPRALCPR	2
Molecular Function	GO:0016301	5	kinase activity	2.23451e-05	DN145965_c0_g1_i1	187	T	ident	serine/threonine kinase	---	0.999991	0.00511113	84.759	GT(1)PGYLAPEVLR	2
Molecular Function	GO:0016301	5	kinase activity	2.23451e-05	DN151056_c1_g1_i1	764	S	ident	protein kinase	---	1	9.29819e-05	53.39	APGFFADAPAHGDDGLPQS(1)AR	3
Molecular Function	GO:0016301	5	kinase activity	2.23451e-05	DN145288_c0_g1_i1	207	T	ident	tyrosine kinase 5	---	0.88191	2.5515e-14	133.23	AS(0.118)T(0.882)GASIDAYHGQR	2
Molecular Function	GO:0016301	5	kinase activity	2.23451e-05	DN145288_c0_g1_i1	66	T	ident	tyrosine kinase 5	---	0.941381	0.0131809	78.324	FLFS(0.059)NT(0.941)PPMK	2
Molecular Function	GO:0016301	5	kinase activity	2.23451e-05	DN145288_c0_g1_i1	76	S	ident	tyrosine kinase 5	---	0.999108	0.0127732	58.699	IFS(0.999)APCT(0.001)R	2
Molecular Function	GO:0016301	5	kinase activity	2.23451e-05	DN151968_c5_g1_i1	493	T	ident	Serine/threonine-protein kinase LATS1	---	0.994443	1.19455e-06	88	RLT(0.994)PDLDT(0.006)PSPQTHPR	3
Molecular Function	GO:0016301	5	kinase activity	2.23451e-05	DN149344_c0_g1_i2	313	Y	ident	Glycogen synthase kinase-3 alpha	---	0.975834	1.17241e-16	128.06	EMVPGSANVS(0.007)Y(0.976)IS(0.013)S(0.004)R	3
Molecular Function	GO:0016301	5	kinase activity	2.23451e-05	DN152101_c9_g1_i1	164	T	ident	phosphatidylinositol 4-kinase beta	---	0.834956	1.63975e-05	101.53	CAVKPT(0.165)T(0.835)PVVDRPR	3
Molecular Function	GO:0016301	5	kinase activity	2.23451e-05	DN152602_c9_g2_i1	389	S	ident	serine/threonine kinase	---	1	2.79083e-05	111.66	IHEGPPMGS(1)VFR	3
Molecular Function	GO:0016301	5	kinase activity	2.23451e-05	DN151799_c6_g3_i1	70	S	ident	Serine/threonine-protein kinase PAK 3	---	0.799919	2.44035e-07	59.352	NT(0.001)S(0.002)GFS(0.07)T(0.07)DKS(0.8)FDLS(0.056)KPLPPTPATDDR	3
Molecular Function	GO:0016301	5	kinase activity	2.23451e-05	DN152631_c10_g1_i2	1069	S	ident	Mitogen-activated protein kinase kinase kinase 15	---	0.955933	0.000203577	59.857	GLDS(1)PGAES(0.044)CYS(0.956)PDR	2
Molecular Function	GO:0016301	5	kinase activity	2.23451e-05	DN152631_c10_g1_i2	1405	S	ident	Mitogen-activated protein kinase kinase kinase 15	---	1	0.00200278	84.365	IDLS(1)PS(1)PVR	2
Molecular Function	GO:0016301	5	kinase activity	2.23451e-05	DN152631_c10_g1_i2	1252	S	ident	Mitogen-activated protein kinase kinase kinase 15	---	0.984438	5.16715e-28	140.67	LRPS(0.016)LS(0.984)FDVGSSSDENR	2
Molecular Function	GO:0016301	5	kinase activity	2.23451e-05	DN152631_c10_g1_i2	1533	T	ident	Mitogen-activated protein kinase kinase kinase 15	---	1	4.58888e-05	109.04	RPT(1)PPVGISDLAK	2
Molecular Function	GO:0016301	5	kinase activity	2.23451e-05	DN152631_c10_g1_i2	555	S	ident	Mitogen-activated protein kinase kinase kinase 15	---	0.850903	0.0106698	44.511	T(0.149)GRLS(0.851)ADPNYR	3
Molecular Function	GO:0016301	5	kinase activity	2.23451e-05	DN152631_c10_g1_i2	875	Y	ident	Mitogen-activated protein kinase kinase kinase 15	---	1	0.00469099	69.721	ELADPY(1)AAVFR	2
Molecular Function	GO:0016301	5	kinase activity	2.23451e-05	DN152631_c10_g1_i2	1108	S	ident	Mitogen-activated protein kinase kinase kinase 15	---	0.999996	4.56411e-08	93.21	NPS(1)PLS(0.035)S(0.244)S(0.721)IGGGADNFNMIK	2
Molecular Function	GO:0016301	5	kinase activity	2.23451e-05	DN152631_c10_g1_i2	1403	S	ident	Mitogen-activated protein kinase kinase kinase 15	---	1	2.79258e-09	118.9	IDLS(1)PS(1)PVR	2
Molecular Function	GO:0016301	5	kinase activity	2.23451e-05	DN152631_c10_g1_i2	1250	S	ident	Mitogen-activated protein kinase kinase kinase 15	---	0.763147	0.000117555	77.221	LRPS(0.763)LS(0.237)FDVGSSSDENR	3
Molecular Function	GO:0016301	5	kinase activity	2.23451e-05	DN152631_c10_g1_i2	1061	S	ident	Mitogen-activated protein kinase kinase kinase 15	---	0.999941	0.000203577	59.857	GLDS(1)PGAES(0.044)CYS(0.956)PDR	2
Molecular Function	GO:0016301	5	kinase activity	2.23451e-05	DN152631_c10_g1_i2	1029	S	ident	Mitogen-activated protein kinase kinase kinase 15	---	1	6.1859e-37	150.36	LDVPGRLS(1)ANDLNEPAR	3
Molecular Function	GO:0016301	5	kinase activity	2.23451e-05	DN152631_c10_g1_i2	1113	S	ident	Mitogen-activated protein kinase kinase kinase 15	---	0.987303	5.8335e-120	194.9	NPSPLSS(0.013)S(0.987)IGGGADNFNMIK	2
Molecular Function	GO:0016301	5	kinase activity	2.23451e-05	DN152631_c10_g1_i2	1179	S	ident	Mitogen-activated protein kinase kinase kinase 15	---	0.756544	0.011978	65.179	S(0.243)NS(0.757)HDPLRR	2
Molecular Function	GO:0016301	5	kinase activity	2.23451e-05	DN146269_c0_g1_i1	359	S	ident	serine/threonine kinase	---	0.999992	1.43907e-28	98.521	KAS(1)PGDENQQAAVPQLSQEPTSGLFDAAFDR	3
Molecular Function	GO:0016301	5	kinase activity	2.23451e-05	DN146269_c0_g1_i1	207	T	ident	serine/threonine kinase	---	1	1.51258e-26	149.3	PSNSQHPMT(1)PK	2
Molecular Function	GO:0016301	5	kinase activity	2.23451e-05	DN138287_c1_g3_i1	214	Y	ident	mitogen-activated protein kinase 1	---	0.986455	4.70789e-35	138.75	IADPDHDHTGFLT(0.004)EY(0.986)VAT(0.01)R	3
Molecular Function	GO:0016301	5	kinase activity	2.23451e-05	DN205113_c0_g1_i1	25	S	ident	Adenylate kinase isoenzyme 1	---	0.763212	0.000481474	78.69	YGYT(0.036)HLS(0.763)T(0.201)GDLLR	2
Molecular Function	GO:0016301	5	kinase activity	2.23451e-05	DN150495_c0_g1_i3	512	S	ident	Tau-tubulin kinase 1	---	1	0.00218135	84.479	LGNS(1)CQWNR	2
Molecular Function	GO:0016301	5	kinase activity	2.23451e-05	DN150495_c0_g1_i3	620	S	ident	Tau-tubulin kinase 1	---	1	3.16131e-05	101.38	LHS(1)ANNAFR	2
Molecular Function	GO:0016301	5	kinase activity	2.23451e-05	DN151087_c5_g2_i1	78	S	ident	cGMP-dependent protein kinase 1	---	0.98367	0.0101933	45.28	S(0.016)MDHHNS(0.984)LPR	3
Molecular Function	GO:0016301	5	kinase activity	2.23451e-05	DN151608_c1_g1_i3	133	Y	ident	tyrosine kinase	---	0.999367	0.000125148	93.478	FLLDNVY(0.999)EPSAGTK	2
Molecular Function	GO:0016301	5	kinase activity	2.23451e-05	DN151728_c2_g2_i4	529	S	ident	serine/threonine kinase	---	1	0.00679912	52.372	KHDAGKS(1)PVGGR	3
Molecular Function	GO:0016301	5	kinase activity	2.23451e-05	DN151728_c2_g2_i4	223	T	ident	serine/threonine kinase	---	1	3.89415e-119	196.43	LDT(1)FCGSPPYAAPELFEGR	2
Molecular Function	GO:0016301	5	kinase activity	2.23451e-05	DN148317_c0_g4_i2	187	Y	ident	putative glycogen synthase kinase 3-related (gsk3)	---	0.795377	0.00283831	79.492	GEPNVS(0.197)Y(0.795)ICS(0.007)R	2
Molecular Function	GO:0016301	5	kinase activity	2.23451e-05	DN148317_c0_g4_i2	404	S	ident	putative glycogen synthase kinase 3-related (gsk3)	---	1	0.000285648	106.58	AVS(1)LEGAQSVR	2
Molecular Function	GO:0016301	5	kinase activity	2.23451e-05	DN148059_c2_g2_i7	55	T	ident	protein kinase	---	0.751368	0.000865977	43.823	AAHRDDT(0.247)VLAT(0.751)LQNDDMS(0.002)EHNK	4
Molecular Function	GO:0016301	5	kinase activity	2.23451e-05	DN151347_c5_g1_i1	675	S	ident	serine/threonine kinase	---	1	8.7485e-18	138.01	RPS(1)RDEVDVVPK	3
Molecular Function	GO:0016301	5	kinase activity	2.23451e-05	DN151347_c5_g1_i1	579	Y	ident	serine/threonine kinase	---	0.999993	4.01777e-09	110.41	EHY(1)GIYTK	2
Molecular Function	GO:0016301	5	kinase activity	2.23451e-05	DN151347_c5_g1_i1	714	S	ident	serine/threonine kinase	---	1	0.001694	101.2	LAPAVEKS(1)VEVK	2
Molecular Function	GO:0016301	5	kinase activity	2.23451e-05	DN151347_c5_g1_i1	734	S	ident	serine/threonine kinase	---	0.995491	0.0013911	80.507	LPS(0.995)PT(0.004)PT(0.001)LPPSK	2
Molecular Function	GO:0016301	5	kinase activity	2.23451e-05	DN146911_c2_g1_i2	189	S	ident	phosphatidylinositol 4-kinase type 2-beta-like isoform X2	---	0.774629	0.0197928	49.988	S(0.002)NMPPS(0.775)PT(0.163)GS(0.06)AR	2
Molecular Function	GO:0016301	5	kinase activity	2.23451e-05	DN146911_c2_g1_i2	171	S	ident	phosphatidylinositol 4-kinase type 2-beta-like isoform X2	---	0.791159	2.58468e-42	148.66	RGGGNS(0.209)S(0.791)PDIPGTTANVCR	2
Molecular Function	GO:0016301	5	kinase activity	2.23451e-05	DN152462_c1_g1_i1	28	S	ident	serine/threonine kinase	---	0.988169	0.00172699	81.565	S(0.011)RS(0.988)VT(0.001)AVTESWR	2
Molecular Function	GO:0016301	5	kinase activity	2.23451e-05	DN147807_c0_g4_i1	37	S	ident	serine/threonine kinase	---	1	5.84198e-42	143.4	DVALHDS(1)PPAAVPVAPAAR	2
Molecular Function	GO:0016301	5	kinase activity	2.23451e-05	DN137549_c0_g1_i1	334	S	ident	casein kinase 1, alpha 1	---	1	2.56303e-05	106.38	FVRPNT(1)ES(1)RDHEK	3
Molecular Function	GO:0016301	5	kinase activity	2.23451e-05	DN137549_c0_g1_i1	60	S	ident	casein kinase 1, alpha 1	---	0.999872	1.73175e-05	114.01	YAS(1)HPQLPYESK	2
Molecular Function	GO:0016301	5	kinase activity	2.23451e-05	DN137549_c0_g1_i1	332	T	ident	casein kinase 1, alpha 1	---	1	0.000933174	80.738	FVRPNT(1)ES(1)RDHEK	3
Molecular Function	GO:0016301	5	kinase activity	2.23451e-05	DN145495_c0_g3_i1	323	S	ident	MAP kinase-activated protein kinase 2-like isoform X2	---	1	0.00751107	71.176	RES(1)QAPVLK	2
Molecular Function	GO:0016301	5	kinase activity	2.23451e-05	DN149674_c0_g1_i11	892	S	ident	Phosphatidylinositol 4-phosphate 5-kinase type-1 alpha	---	0.999972	0.0171034	50.202	S(1)PRQS(1)PLKPHFATDR	3
Molecular Function	GO:0016301	5	kinase activity	2.23451e-05	DN149674_c0_g1_i11	548	S	ident	Phosphatidylinositol 4-phosphate 5-kinase type-1 alpha	---	0.999998	0.00872587	73.296	AGS(1)AEKPTAWPR	2
Molecular Function	GO:0016301	5	kinase activity	2.23451e-05	DN149674_c0_g1_i11	621	S	ident	Phosphatidylinositol 4-phosphate 5-kinase type-1 alpha	---	0.969127	9.27054e-65	170.11	SYLHSS(0.031)S(0.969)VPVCYQQR	2
Molecular Function	GO:0016301	5	kinase activity	2.23451e-05	DN149674_c0_g1_i11	586	S	ident	Phosphatidylinositol 4-phosphate 5-kinase type-1 alpha	---	0.816927	3.50544e-15	112.85	TTVLPATANFAPDS(0.183)AS(0.817)LR	2
Molecular Function	GO:0016301	5	kinase activity	2.23451e-05	DN149674_c0_g1_i11	349	S	ident	Phosphatidylinositol 4-phosphate 5-kinase type-1 alpha	---	0.986608	1.71058e-45	130.32	TPTSLPDSQGDEGLGT(0.013)LS(0.987)EPLPHR	3
Molecular Function	GO:0016301	5	kinase activity	2.23451e-05	DN149674_c0_g1_i11	366	T	ident	Phosphatidylinositol 4-phosphate 5-kinase type-1 alpha	---	0.993145	0.00861774	82.069	S(0.003)T(0.003)T(0.993)PSSVIGSR	2
Molecular Function	GO:0016301	5	kinase activity	2.23451e-05	DN149674_c0_g1_i11	896	S	ident	Phosphatidylinositol 4-phosphate 5-kinase type-1 alpha	---	1	0.00146681	102.64	QS(1)PLKPHFATDR	2
Molecular Function	GO:0016301	5	kinase activity	2.23451e-05	DN142194_c3_g1_i1	220	S	ident	Phosphoinositide 3-kinase regulatory subunit 4	---	0.889007	0.00137536	83.204	FIDAS(0.889)PS(0.021)S(0.034)T(0.056)R	2
Molecular Function	GO:0016301	5	kinase activity	2.23451e-05	DN148501_c0_g1_i2	662	T	ident	protein kinase	---	0.86216	0.00281392	68.41	PSVLPVS(0.051)IT(0.862)PPPT(0.043)S(0.043)R	2
Molecular Function	GO:0016301	5	kinase activity	2.23451e-05	DN150821_c2_g3_i1	340	S	ident	protein kinase	---	0.972242	0.0124399	61.409	RPS(0.972)LT(0.012)S(0.012)QS(0.003)S(0.001)AK	2
Molecular Function	GO:0016301	5	kinase activity	2.23451e-05	DN151955_c5_g3_i1	134	S	ident	Cyclin-dependent kinase 16	---	0.990566	0.000943073	103.14	RS(0.009)S(0.991)LYEMGFGR	2
Molecular Function	GO:0016301	5	kinase activity	2.23451e-05	DN150172_c2_g1_i4	52	S	ident	Rho-associated protein kinase 2, partial	---	0.885751	0.0187584	60.489	S(0.055)T(0.055)S(0.886)ES(0.004)SQIRPFSDR	2
Molecular Function	GO:0016301	5	kinase activity	2.23451e-05	DN151937_c8_g1_i1	619	S	ident	fibroblast growth factor receptor 2-like isoform X6	---	0.983326	0.00383038	71.354	RYS(0.983)VDS(0.016)DFSPLR	2
Molecular Function	GO:0016301	5	kinase activity	2.23451e-05	DN149153_c0_g1_i2	83	T	ident	calcium-dependent protein kinase C-like isoform X2	---	0.964225	0	259.44	DISNFDPAFTEMSTEFT(0.964)PT(0.036)DK	3
Molecular Function	GO:0016301	5	kinase activity	2.23451e-05	DN152329_c5_g1_i1	640	S	ident	MAP/microtubule affinity-regulating kinase 3-like isoform X3	---	0.999989	5.35276e-05	89.642	KEHS(1)PPSATLGVR	3
Molecular Function	GO:0016301	5	kinase activity	2.23451e-05	DN152329_c5_g1_i1	551	S	ident	MAP/microtubule affinity-regulating kinase 3-like isoform X3	---	0.989865	2.39757e-109	191.47	TAAVTPSTHPS(0.01)S(0.99)PLK	2
Molecular Function	GO:0016301	5	kinase activity	2.23451e-05	DN152329_c5_g1_i1	555	S	ident	MAP/microtubule affinity-regulating kinase 3-like isoform X3	---	0.942945	0.00259219	45.363	TAAVT(0.001)PS(0.004)T(0.004)HPS(0.024)S(0.024)PLKS(0.943)PK	3
Molecular Function	GO:0016301	5	kinase activity	2.23451e-05	DN152329_c5_g1_i1	653	T	ident	MAP/microtubule affinity-regulating kinase 3-like isoform X3	---	0.93785	0.00231328	58.246	RT(0.044)HT(0.938)FT(0.016)S(0.001)S(0.001)AAADR	3
Molecular Function	GO:0016301	5	kinase activity	2.23451e-05	DN152199_c5_g2_i1	166	S	ident	SNF-related serine/threonine-protein kinase	---	0.999991	1.59229e-06	108.25	LTDFGFS(1)NQFVPGK	2
Molecular Function	GO:0016301	5	kinase activity	2.23451e-05	DN152199_c5_g2_i1	993	S	ident	SNF-related serine/threonine-protein kinase	---	0.999999	1.01368e-07	97.384	RS(1)LQPGPATTEPFLR	3
Molecular Function	GO:0016301	5	kinase activity	2.23451e-05	DN152199_c5_g2_i1	1319	S	ident	SNF-related serine/threonine-protein kinase	---	0.999749	0.00023293	57.802	SVLDNSDSHQHLIGS(1)PGR	3
Molecular Function	GO:0016301	5	kinase activity	2.23451e-05	DN152199_c5_g2_i1	1253	S	ident	SNF-related serine/threonine-protein kinase	---	0.993146	0.00088242	86.944	HQPS(0.002)VYS(0.993)LPS(0.005)R	2
Molecular Function	GO:0016301	5	kinase activity	2.23451e-05	DN143431_c0_g2_i2	699	S	ident	SCY1-like protein 2, partial	---	0.997776	0.000679848	88.021	T(0.002)HS(0.998)NPNFGQR	2
Molecular Function	GO:0016301	5	kinase activity	2.23451e-05	DN151614_c6_g2_i1	373	S	ident	ribosomal protein S6 kinase 2 beta-like isoform X2	---	0.999998	1.02882e-10	95.209	T(1)PKDS(1)PVPPPSDSANELFR	3
Molecular Function	GO:0016301	5	kinase activity	2.23451e-05	DN151614_c6_g2_i1	369	T	ident	ribosomal protein S6 kinase 2 beta-like isoform X2	---	0.999998	1.02882e-10	88.278	T(1)PKDS(1)PVPPPSDSANELFR	3
Molecular Function	GO:0016301	5	kinase activity	2.23451e-05	DN146774_c0_g2_i1	20	S	ident	peripheral plasma membrane protein CASK-like isoform X9	---	0.997216	0.00156941	70.41	FT(0.002)GS(0.997)PGLSTTDLK	2
Molecular Function	GO:0016301	5	kinase activity	2.23451e-05	DN152250_c7_g1_i1	147	S	ident	tyrosine kinase	---	0.957959	6.8518e-05	102.36	PAST(0.026)GS(0.958)PT(0.012)S(0.004)PFSR	2
Molecular Function	GO:0016301	5	kinase activity	2.23451e-05	DN152250_c7_g1_i1	160	S	ident	tyrosine kinase	---	0.986748	1.71064e-30	145.52	NS(0.987)PT(0.013)KPSPPPLPTNK	2
Molecular Function	GO:0016301	5	kinase activity	2.23451e-05	DN151347_c5_g1_i5	48	S	ident	Serine/threonine-protein kinase N2, partial	---	0.992566	2.08343e-23	137.69	TDLLTEGS(0.007)AS(0.993)MGDLR	2
Molecular Function	GO:0016301	5	kinase activity	2.23451e-05	DN151646_c4_g1_i1	464	S	ident	serine/threonine kinase	---	0.997428	0.00244385	61.48	HS(0.997)LPHT(0.003)LAPR	3
Molecular Function	GO:0016301	5	kinase activity	2.23451e-05	DN142174_c1_g1_i3	144	S	ident	Ceramide kinase, partial	---	0.958742	3.75705e-37	152.32	S(0.033)KS(0.959)T(0.008)QVFPQVDNSR	2
Molecular Function	GO:0016301	5	kinase activity	2.23451e-05	DN147971_c1_g2_i1	184	Y	ident	Mitogen-activated protein kinase 3	---	0.957553	1.13619e-06	88	MNDPEHDHNGILT(0.018)EY(0.958)VAT(0.025)R	3
Molecular Function	GO:0016301	5	kinase activity	2.23451e-05	DN147917_c1_g1_i4	396	S	ident	tau-tubulin kinase 2-like, partial	---	0.943408	0.000134548	75.533	AGDPTTLAYS(0.943)LPT(0.056)DR	2
Molecular Function	GO:0016301	5	kinase activity	2.23451e-05	DN151653_c6_g1_i2	1262	S	ident	Cyclin-dependent kinase 14, partial	---	0.798345	0.00520371	45.618	FHY(0.013)S(0.188)CS(0.798)PPPPPS(0.001)QFR	3
Molecular Function	GO:0016301	5	kinase activity	2.23451e-05	DN151653_c6_g1_i2	1207	S	ident	Cyclin-dependent kinase 14, partial	---	0.999993	0.0033273	70.26	MFLS(1)NHYGPDR	2
Molecular Function	GO:0016301	5	kinase activity	2.23451e-05	DN146429_c1_g3_i1	40	S	ident	serine/threonine kinase	---	0.755265	0.000274574	79.467	IGDYIIGET(0.062)LGS(0.755)GT(0.182)FGK	2
Molecular Function	GO:0016301	5	kinase activity	2.23451e-05	DN146429_c1_g3_i1	444	S	ident	serine/threonine kinase	---	0.786559	4.55284e-62	134.21	TLDPVGS(0.787)PT(0.185)AS(0.014)S(0.014)GPVGIAGAGGQQQQGQK	3
Molecular Function	GO:0016301	5	kinase activity	2.23451e-05	DN149360_c1_g1_i5	324	S	ident	phosphatidylinositol 5-phosphate 4-kinase type-2 alpha-like isoform X2	---	0.96707	8.33632e-117	175.17	ELPESSHEPS(0.018)T(0.015)AS(0.967)AGDGLGELFESHYR	3
Molecular Function	GO:0016301	5	kinase activity	2.23451e-05	DN149360_c1_g1_i5	428	S	ident	phosphatidylinositol 5-phosphate 4-kinase type-2 alpha-like isoform X2	---	0.99276	5.26265e-45	155.17	QPGNLT(1)PPES(0.993)PS(0.007)DLSYR	2
Molecular Function	GO:0016301	5	kinase activity	2.23451e-05	DN149360_c1_g1_i5	216	S	ident	phosphatidylinositol 5-phosphate 4-kinase type-2 alpha-like isoform X2	---	0.993471	0.00037001	81.327	HEHSGFT(0.007)DS(0.993)PER	3
Molecular Function	GO:0016301	5	kinase activity	2.23451e-05	DN149360_c1_g1_i5	214	T	ident	phosphatidylinositol 5-phosphate 4-kinase type-2 alpha-like isoform X2	---	0.767988	0.0142509	50.786	HEHS(0.003)GFT(0.768)DS(0.23)PER	3
Molecular Function	GO:0016301	5	kinase activity	2.23451e-05	DN149360_c1_g1_i5	424	T	ident	phosphatidylinositol 5-phosphate 4-kinase type-2 alpha-like isoform X2	---	1	1.14718e-55	162.32	QPGNLT(1)PPES(0.973)PS(0.026)DLSYR	2
Molecular Function	GO:0016301	5	kinase activity	2.23451e-05	DN151017_c4_g2_i1	32	S	ident	ethanolamine-phosphate cytidylyltransferase	---	0.948036	0.000136351	81.713	LT(0.014)S(0.948)S(0.037)NWSAPDPVLR	2
Molecular Function	GO:0016301	5	kinase activity	2.23451e-05	DN151017_c4_g2_i1	7	S	ident	ethanolamine-phosphate cytidylyltransferase	---	0.98811	2.79632e-13	87.996	PQT(0.204)S(0.799)DS(0.988)EDGY(0.006)S(0.002)DATGLLSPEELKPHR	3
Molecular Function	GO:0016301	5	kinase activity	2.23451e-05	DN151017_c4_g2_i1	5	S	ident	ethanolamine-phosphate cytidylyltransferase	---	0.80657	6.50413e-121	185.54	PQT(0.197)S(0.807)DS(0.959)EDGY(0.037)SDATGLLSPEELKPHR	3
Molecular Function	GO:0016301	5	kinase activity	2.23451e-05	DN152960_c38_g1_i1	2955	S	ident	LOW QUALITY PROTEIN: serine/threonine kinase	---	1	0.000573933	91.202	EAS(1)PVDVAFPR	2
Molecular Function	GO:0016301	5	kinase activity	2.23451e-05	DN152960_c38_g1_i1	3864	S	ident	LOW QUALITY PROTEIN: serine/threonine kinase	---	1	3.05692e-05	97.095	RLS(1)ELQGCVEDLR	3
Molecular Function	GO:0016301	5	kinase activity	2.23451e-05	DN152960_c38_g1_i1	4233	S	ident	LOW QUALITY PROTEIN: serine/threonine kinase	---	0.998635	4.52257e-10	122.14	S(0.001)LS(0.999)MAASGYASDQK	2
Molecular Function	GO:0016301	5	kinase activity	2.23451e-05	DN152960_c38_g1_i1	3199	S	ident	LOW QUALITY PROTEIN: serine/threonine kinase	---	1	1.36074e-97	187.73	AS(1)PFEEEEDFEGDAIPR	2
Molecular Function	GO:0016301	5	kinase activity	2.23451e-05	DN152960_c38_g1_i1	4952	S	ident	LOW QUALITY PROTEIN: serine/threonine kinase	---	0.999442	2.22586e-196	224.83	DT(0.001)LS(0.999)PSQIFSSEDSSR	2
Molecular Function	GO:0016301	5	kinase activity	2.23451e-05	DN152960_c38_g1_i1	4921	S	ident	LOW QUALITY PROTEIN: serine/threonine kinase	---	1	1.7341e-40	152.11	QLS(1)PPPATDPWLHFR	2
Molecular Function	GO:0016301	5	kinase activity	2.23451e-05	DN150974_c1_g3_i4	112	T	ident	serine/threonine kinase	---	1	0.00719198	50.127	HLET(1)PVKR	3
Molecular Function	GO:0016301	5	kinase activity	2.23451e-05	DN150974_c1_g3_i4	98	S	ident	serine/threonine kinase	---	1	0.00338677	52.372	RLS(1)S(1)HDVS(1)PR	2
Molecular Function	GO:0016301	5	kinase activity	2.23451e-05	DN150974_c1_g3_i4	99	S	ident	serine/threonine kinase	---	1	0.00338677	52.372	RLS(1)S(1)HDVS(1)PR	2
Molecular Function	GO:0016301	5	kinase activity	2.23451e-05	DN150974_c1_g3_i4	103	S	ident	serine/threonine kinase	---	1	0.00338677	52.372	RLS(1)S(1)HDVS(1)PR	2
Molecular Function	GO:0016301	5	kinase activity	2.23451e-05	DN149022_c1_g1_i2	223	S	ident	serine/threonine kinase	---	1	1.12419e-06	92.679	S(1)LLLEPVFVEPDASK	2
Molecular Function	GO:0016301	5	kinase activity	2.23451e-05	DN139027_c0_g1_i1	39	S	ident	Adenylate kinase	---	0.963091	2.08431e-28	148.19	KYGFNHLS(0.963)S(0.037)GDLLR	2
Molecular Function	GO:0016301	5	kinase activity	2.23451e-05	DN143610_c0_g3_i1	249	S	ident	Hexokinase	---	1	3.46615e-74	180.78	RMS(1)GELNDEEYK	2
Molecular Function	GO:0016301	5	kinase activity	2.23451e-05	DN151444_c4_g2_i2	629	S	ident	serine/threonine kinase	---	0.89502	0.000872371	87.083	TDPCCLAS(0.895)FS(0.105)K	2
Molecular Function	GO:0016301	5	kinase activity	2.23451e-05	DN151444_c4_g2_i2	280	S	ident	serine/threonine kinase	---	0.917874	0.00105976	40.43	LAS(0.918)DPY(0.184)S(0.754)PT(0.125)LGPS(0.018)KPPPFASSEK	3
Molecular Function	GO:0016301	5	kinase activity	2.23451e-05	DN151444_c4_g2_i2	284	S	ident	serine/threonine kinase	---	0.754077	0.00105976	40.723	LAS(0.918)DPY(0.184)S(0.754)PT(0.125)LGPS(0.018)KPPPFASSEK	3
Molecular Function	GO:0008017	6	microtubule binding	0.15956	DN143736_c1_g1_i1	191	S	ident	Microtubule-associated protein RP/EB family member 1	---	1	1.20588e-197	230.29	S(1)PAGSQSAGDSSQINALR	2
Molecular Function	GO:0008017	6	microtubule binding	0.15956	DN143736_c1_g1_i1	202	S	ident	Microtubule-associated protein RP/EB family member 1	---	0.954394	0	263.02	SPAGSQSAGDS(0.046)S(0.954)QINALR	2
Molecular Function	GO:0008017	6	microtubule binding	0.15956	DN143736_c1_g1_i1	195	S	ident	Microtubule-associated protein RP/EB family member 1	---	0.999959	6.70429e-249	241.6	SPAGS(1)QSAGDSSQINALR	2
Molecular Function	GO:0008017	6	microtubule binding	0.15956	DN146207_c0_g2_i1	229	S	ident	kinesin-like protein KIF16B	---	0.952265	0.00314777	67.136	GLQT(0.047)S(0.952)LGDIS(0.001)QR	2
Molecular Function	GO:0008017	6	microtubule binding	0.15956	DN151698_c5_g2_i5	19	S	ident	kinesin-like protein KIF6	---	0.978869	0.0128811	55.097	PS(0.005)T(0.015)KPS(0.979)S(0.743)IAAKIS(0.258)R	2
Molecular Function	GO:0008017	6	microtubule binding	0.15956	DN152841_c8_g2_i5	1825	S	ident	microtubule-actin cross-linking factor 1, isoforms 1/2/3/5 isoform X4	---	0.99901	0.00393697	75.819	T(0.001)IS(0.999)QLEQIR	2
Molecular Function	GO:0008017	6	microtubule binding	0.15956	DN152841_c8_g2_i5	35	S	ident	microtubule-actin cross-linking factor 1, isoforms 1/2/3/5 isoform X4	---	0.95217	0.00393176	48.833	TMEEIRDVS(0.952)GPS(0.021)S(0.026)WR	3
Molecular Function	GO:0008017	6	microtubule binding	0.15956	DN152841_c8_g2_i5	2240	S	ident	microtubule-actin cross-linking factor 1, isoforms 1/2/3/5 isoform X4	---	1	1.24051e-41	122.3	QAS(1)LEQLSDLAATTATDDSASLQNHDTTQR	3
Molecular Function	GO:0008017	6	microtubule binding	0.15956	DN152841_c8_g2_i5	3808	S	ident	microtubule-actin cross-linking factor 1, isoforms 1/2/3/5 isoform X4	---	1	2.28297e-52	151.84	VAAAGS(1)LGPEDGLAQACQSLK	2
Molecular Function	GO:0008017	6	microtubule binding	0.15956	DN152841_c8_g2_i5	3995	S	ident	microtubule-actin cross-linking factor 1, isoforms 1/2/3/5 isoform X4	---	0.999986	0.00873127	73.279	S(1)VGATSKPQSLR	2
Molecular Function	GO:0008017	6	microtubule binding	0.15956	DN152498_c11_g1_i1	763	S	ident	kinesin-like protein unc-104	---	1	0.00010376	75.43	KPGS(1)AEACPNS(1)PLIR	2
Molecular Function	GO:0008017	6	microtubule binding	0.15956	DN152498_c11_g1_i1	756	S	ident	kinesin-like protein unc-104	---	1	0.00010376	75.43	KPGS(1)AEACPNS(1)PLIR	2
Molecular Function	GO:0008017	6	microtubule binding	0.15956	DN152498_c11_g1_i1	846	S	ident	kinesin-like protein unc-104	---	0.831401	0.00139857	83.087	LLTVS(0.168)S(0.831)VPEMR	2
Molecular Function	GO:0008017	6	microtubule binding	0.15956	DN150618_c3_g1_i4	867	S	ident	GAS2-like protein pickled eggs	---	0.999963	0	276.96	AQS(1)TSDIAQVRPTGATSK	2
Molecular Function	GO:0008017	6	microtubule binding	0.15956	DN150618_c3_g1_i4	245	S	ident	GAS2-like protein pickled eggs	---	0.937441	1.82714e-06	88.283	GVS(0.937)S(0.063)QNLAGGSFWAR	2
Molecular Function	GO:0004470	6	malic enzyme activity	0.118201	DN148641_c1_g1_i3	38	S	ident	NADP-dependent malic enzyme-like isoform X2	---	1	3.24808e-28	144.3	MFS(1)QDFQPAGNSQR	2
Molecular Function	GO:0004470	6	malic enzyme activity	0.118201	DN145765_c2_g3_i2	87	S	ident	NADP-dependent malic enzyme-like	---	0.999993	3.22518e-15	95.264	YNTLMS(1)LQDR	2
Molecular Function	GO:0008318	6	protein prenyltransferase activity	0.0983529	DN143151_c0_g2_i2	26	S	ident	Protein farnesyltransferase/geranylgeranyltransferase type-1 subunit alpha	---	1	1.74184e-18	118.1	DRPEWADITPIKQDES(1)PR	3
Molecular Function	GO:0008318	6	protein prenyltransferase activity	0.0983529	DN144268_c0_g1_i1	608	Y	ident	putative rab geranylgeranyl transferase alpha subunit	---	0.99795	0.00249476	52.527	SHQS(0.002)LNVIY(0.998)DKPVK	3
Molecular Function	GO:0008318	6	protein prenyltransferase activity	0.0983529	DN144268_c0_g1_i1	603	S	ident	putative rab geranylgeranyl transferase alpha subunit	---	0.955696	0.00126276	61.096	S(0.044)HQS(0.956)LNVIYDKPVK	3
Molecular Function	GO:0005201	3	extracellular matrix structural constituent	0.295858	DN133310_c0_g2_i1	381	S	ident	collagen alpha-1(II) chain	---	0.990055	3.91623e-28	75.897	GETGPSGPAGSS(0.01)GPPGPKGDAGAPGQPGGS(0.99)GPPGPGGR	3
Molecular Function	GO:0005201	3	extracellular matrix structural constituent	0.295858	DN143069_c2_g1_i1	895	T	ident	collagen alpha-1(III) chain-like	---	0.862063	0.000341996	40.88	GPQGT(0.057)PGPT(0.862)GPPGHEGT(0.081)PGPMGPR	3
Molecular Function	GO:0005201	3	extracellular matrix structural constituent	0.295858	DN143069_c2_g1_i1	903	T	ident	collagen alpha-1(III) chain-like	---	0.99867	6.38779e-11	71.67	GPQGTPGPT(0.001)GPPGHEGT(0.999)PGPMGPR	3
Molecular Function	GO:0003774	8	motor activity	0.054147	DN152917_c20_g1_i2	4432	S	ident	cytoplasmic dynein 1 heavy chain 1-like	---	0.999992	6.69969e-147	207.82	HVS(1)VDNTDTRPSWMR	4
[truncated: 4,377 more rows]
