# Supplementary material for: Protein phosphorylation networks in spargana of Spirometra erinaceieuropaei revealed by phosphoproteomic analysis
Source: Parasit Vectors. 2020 May 13;13:248. doi: 10.1186/s13071-020-04119-w (PMC7218563; doi:10.1186/s13071-020-04119-w)
Supplement: Supplementary file 8 — Additional file 8: Table S7. Functional enrichment of phosphoproteins in protein domain. [file 13071_2020_4119_MOESM8_ESM.xlsx]

## Sheet: ident
KEGG pathway		Mapping	Background	All Mapping	All Background	Fold enrichment	Fisher's exact test p value	-log10(p value)	Related proteins
smm04070 Phosphatidylinositol signaling system	磷脂酰肌醇信号系统	20	141	342	5893	2.44	0.000160983	3.79	DN150708_c1_g2_i2 DN147214_c0_g3_i1 DN149674_c0_g1_i11 DN152838_c11_g1_i2 DN151666_c3_g2_i1 DN152101_c9_g1_i1 DN149783_c0_g1_i1 DN149368_c1_g3_i1 DN152011_c6_g1_i2 DN135197_c1_g1_i6 DN152662_c7_g1_i2 DN150542_c1_g1_i4 DN149153_c0_g1_i2 DN151204_c3_g1_i2 DN146911_c2_g1_i2 DN152438_c11_g1_i1 DN148235_c0_g3_i1 DN149153_c0_g2_i1 DN150636_c0_g2_i1 DN152101_c9_g2_i1
smm04145 Phagosome	吞噬小体	23	185	342	5893	2.14	0.000392083	3.41	DN149630_c0_g1_i4 DN141035_c2_g1_i9 DN144712_c0_g3_i9 DN149038_c1_g3_i1 DN39969_c0_g1_i1 DN146037_c1_g3_i1 DN148774_c2_g1_i1 DN149479_c2_g5_i1 DN150684_c0_g1_i5 DN135197_c1_g1_i6 DN151161_c2_g2_i1 DN152442_c8_g1_i3 DN147383_c0_g2_i1 DN149769_c0_g1_i1 DN147073_c2_g2_i1 DN152662_c7_g1_i2 DN142261_c0_g2_i2 DN152917_c20_g1_i2 DN143508_c2_g4_i2 DN128441_c0_g2_i2 DN152487_c14_g2_i1 DN204180_c0_g1_i1 DN…
smm04144 Endocytosis	内吞作用	36	372	342	5893	1.67	0.00146091	2.84	DN149674_c0_g1_i11 DN150208_c0_g3_i1 DN145085_c1_g1_i1 DN150811_c5_g1_i1 DN143565_c2_g1_i2 DN152795_c11_g1_i5 DN145263_c0_g1_i1 DN147942_c0_g1_i1 DN149957_c1_g2_i1 DN149192_c0_g1_i5 DN39969_c0_g1_i1 DN146667_c0_g1_i2 DN145235_c3_g2_i1 DN147512_c1_g2_i1 DN143987_c1_g2_i7 DN151937_c8_g1_i1 DN146618_c1_g1_i1 DN137211_c1_g1_i2 DN147187_c0_g1_i1 DN149569_c0_g2_i1 DN150806_c0_g1_i1 DN147095_c0_g1_i4 DN…
smm00562 Inositol phosphate metabolism	肌醇磷酸代谢	14	108	342	5893	2.23	0.00362163	2.44	DN150708_c1_g2_i2 DN147214_c0_g3_i1 DN143236_c1_g6_i1 DN149674_c0_g1_i11 DN152662_c7_g1_i2 DN150542_c1_g1_i4 DN152838_c11_g1_i2 DN152101_c9_g1_i1 DN146911_c2_g1_i2 DN152438_c11_g1_i1 DN149368_c1_g3_i1 DN150636_c0_g2_i1 DN152101_c9_g2_i1 DN135197_c1_g1_i6
smm00900 Terpenoid backbone biosynthesis	萜类骨架合成	6	42	342	5893	2.46	0.032702	1.49	DN148094_c0_g2_i1 DN143151_c0_g2_i2 DN147904_c1_g2_i1 DN148094_c0_g2_i2 DN139992_c0_g1_i4 DN150327_c1_g1_i1
smm04146 Peroxisome	过氧化物酶体	5	35	342	5893	2.46	0.0495083	1.31	DN148094_c0_g2_i1 DN138660_c0_g2_i2 DN152935_c18_g1_i3 DN148094_c0_g2_i2 DN143936_c0_g1_i5

## Sheet: ident Pathway2Protein
KEGG pathway	Fisher's exact test p value	Protein accession	Position	Amino acid	Type	Protein description	Gene name	Localization probability	PEP	Score	Modified sequence	Charge
smm00500 Starch and sucrose metabolism	0.156697	DN146940_c0_g1_i1	453	S	ident	glycogen synthase	---	0.999914	7.41411e-16	117.38	GHVPQGS(1)DVLTQEDIVR	3
smm00500 Starch and sucrose metabolism	0.156697	DN146940_c0_g1_i1	688	S	ident	glycogen synthase	---	0.972354	1.16557e-08	118.64	PYSAPPS(0.972)PS(0.017)AS(0.011)GR	2
smm00500 Starch and sucrose metabolism	0.156697	DN146940_c0_g1_i1	673	S	ident	glycogen synthase	---	0.999626	4.29815e-218	232.15	SDENAADTAS(1)QKS(1)FR	2
smm00500 Starch and sucrose metabolism	0.156697	DN146940_c0_g1_i1	676	S	ident	glycogen synthase	---	1	4.29815e-218	232.15	SDENAADTAS(1)QKS(1)FR	2
smm00500 Starch and sucrose metabolism	0.156697	DN147025_c0_g1_i3	88	T	ident	putative glucose-6-phosphate isomerase	---	0.97666	3.98361e-12	118.31	TFT(0.023)T(0.977)AETMTNAAYAK	2
smm00500 Starch and sucrose metabolism	0.156697	DN147025_c0_g1_i3	97	Y	ident	putative glucose-6-phosphate isomerase	---	0.999601	2.54426e-15	125.97	TFTTAETMTNAAY(1)AK	2
smm00500 Starch and sucrose metabolism	0.156697	DN150468_c4_g1_i3	197	Y	ident	Glycogen phosphorylase, liver form	---	0.850508	1.41483e-36	112.44	GRPEY(0.851)S(0.132)Y(0.018)PVNFYGR	3
smm00500 Starch and sucrose metabolism	0.156697	DN150468_c4_g1_i3	66	S	ident	Glycogen phosphorylase, liver form	---	0.999997	0.0130101	57.175	TVWDHLCS(1)R	2
smm00500 Starch and sucrose metabolism	0.156697	DN150468_c4_g1_i3	749	S	ident	Glycogen phosphorylase, liver form	---	1	3.75389e-09	123.63	DGYFS(1)PDEPDLFK	2
smm00500 Starch and sucrose metabolism	0.156697	DN150468_c4_g1_i3	26	S	ident	Glycogen phosphorylase, liver form	---	1	1.09806e-47	162.37	GIAQVENVS(1)NLK	2
smm00500 Starch and sucrose metabolism	0.156697	DN150468_c4_g1_i3	2	S	ident	Glycogen phosphorylase, liver form	---	1	3.85132e-05	95.417	S(1)HDKLDMEK	2
smm00500 Starch and sucrose metabolism	0.156697	DN140794_c0_g1_i1	514	S	ident	glycogen phosphorylase-like	---	0.99965	0.00790803	58.98	IGEDYIS(1)DLDQLR	2
smm00500 Starch and sucrose metabolism	0.156697	DN147564_c0_g1_i4	519	S	ident	1,4-alpha-glucan-branching enzyme	---	0.814239	3.59644e-13	106.86	EMYT(0.005)HMS(0.001)NCS(0.179)S(0.814)PSLIIDR	3
smm00500 Starch and sucrose metabolism	0.156697	DN146294_c0_g1_i2	518	S	ident	Glycogen debranching enzyme, partial	---	1	0.000108396	76.807	TVAEDNDMGHALCS(1)HLR	3
smm00500 Starch and sucrose metabolism	0.156697	DN148007_c0_g2_i2	38	S	ident	putative phosphoglucomutase	---	0.999941	2.86441e-07	103.43	WDRNS(1)VTR	2
smm00500 Starch and sucrose metabolism	0.156697	DN148007_c0_g2_i2	168	S	ident	putative phosphoglucomutase	---	0.998045	2.2544e-90	184.22	TACGVMVT(0.002)AS(0.998)HNPK	2
smm00500 Starch and sucrose metabolism	0.156697	DN143610_c0_g3_i1	249	S	ident	Hexokinase	---	1	3.46615e-74	180.78	RMS(1)GELNDEEYK	2
smm00590 Arachidonic acid metabolism	0.0827743	DN135247_c0_g1_i1	135	S	ident	co-chaperone protein daf-41	---	0.999852	3.24331e-80	162.47	VDFAHWVDVDDS(1)DSDAEGFGGDGR	3
smm00590 Arachidonic acid metabolism	0.0827743	DN152598_c13_g1_i1	1048	S	ident	85 kD calcium-independent phospholipase A2 (ipla2), putative	---	0.957087	7.58203e-81	161.61	KT(0.025)S(0.957)AS(0.018)SSSASPDQHPSSPLSPATANR	3
smm00590 Arachidonic acid metabolism	0.0827743	DN152598_c13_g1_i1	1062	S	ident	85 kD calcium-independent phospholipase A2 (ipla2), putative	---	0.802142	4.1436e-12	80.85	KT(0.098)S(0.837)AS(0.021)S(0.01)S(0.012)S(0.013)AS(0.01)PDQHPS(0.173)S(0.802)PLS(0.024)PAT(0.001)ANR	3
smm00590 Arachidonic acid metabolism	0.0827743	DN152598_c13_g1_i1	638	S	ident	85 kD calcium-independent phospholipase A2 (ipla2), putative	---	1	2.93384e-29	128.7	HCLS(1)DVNPPWSASQEQQLR	3
smm00590 Arachidonic acid metabolism	0.0827743	DN152598_c13_g1_i1	645	S	ident	85 kD calcium-independent phospholipase A2 (ipla2), putative	---	0.843855	1.58163e-05	63.374	HCLS(0.059)DVNPPWS(0.844)AS(0.097)QEQQLR	3
smm00590 Arachidonic acid metabolism	0.0827743	DN152598_c13_g1_i1	647	S	ident	85 kD calcium-independent phospholipase A2 (ipla2), putative	---	0.815315	2.65081e-10	97.776	HCLS(0.126)DVNPPWS(0.059)AS(0.815)QEQQLR	3
smm00590 Arachidonic acid metabolism	0.0827743	DN140000_c0_g1_i1	9	S	ident	Glutathione S-transferase class-mu 28 kDa isozyme	---	1	1.27329e-05	115.91	MDLQLQNAS(1)LK	2
smm04145 Phagosome	0.000392083	DN149630_c0_g1_i4	707	S	ident	putative vacuolar proton atpases	---	0.999996	0	322.95	TLGLSNS(1)EAILTMEDDYR	2
smm04145 Phagosome	0.000392083	DN149630_c0_g1_i4	705	S	ident	putative vacuolar proton atpases	---	0.858101	3.25915e-19	123.6	T(0.003)LGLS(0.858)NS(0.139)EAILTMEDDYR	3
smm04145 Phagosome	0.000392083	DN141035_c2_g1_i9	125	S	ident	---	---	0.776982	1.40922e-07	60.472	PRPIPS(0.777)AIGCPVS(0.223)DCEGIVDGCQTHR	3
smm04145 Phagosome	0.000392083	DN144712_c0_g3_i9	105	S	ident	---	---	0.914112	0.00751452	63.292	EAHMNLS(0.914)PT(0.086)R	2
smm04145 Phagosome	0.000392083	DN149038_c1_g3_i1	246	S	ident	cytoplasmic dynein 1 light intermediate chain 2-like isoform X2	---	0.99984	7.89835e-70	171.72	S(1)KS(1)PLSGSTSPAAPTPPR	2
smm04145 Phagosome	0.000392083	DN149038_c1_g3_i1	244	S	ident	cytoplasmic dynein 1 light intermediate chain 2-like isoform X2	---	0.999999	7.89835e-70	171.72	S(1)KS(1)PLSGSTSPAAPTPPR	2
smm04145 Phagosome	0.000392083	DN149038_c1_g3_i1	253	S	ident	cytoplasmic dynein 1 light intermediate chain 2-like isoform X2	---	0.937866	5.94896e-128	199.89	SPLSGS(0.002)T(0.06)S(0.938)PAAPTPPR	2
smm04145 Phagosome	0.000392083	DN149038_c1_g3_i1	249	S	ident	cytoplasmic dynein 1 light intermediate chain 2-like isoform X2	---	0.999943	5.94896e-128	199.89	SPLS(1)GST(0.254)S(0.746)PAAPTPPR	2
smm04145 Phagosome	0.000392083	DN39969_c0_g1_i1	56	Y	ident	ras-related protein Rab-5B-like	---	0.999951	6.07021e-84	144.77	Y(1)HSLAPMYYR	2
smm04145 Phagosome	0.000392083	DN146037_c1_g3_i1	170	S	ident	tubulin alpha-8 chain isoform X2	---	1	1.7954e-13	131.18	S(1)IQFVDWCPTGFK	2
smm04145 Phagosome	0.000392083	DN148774_c2_g1_i1	428	S	ident	putative smirv1 protein	---	1	2.13751e-235	237.92	VSDDAAEDDHES(1)EDEEVSKPATR	3
smm04145 Phagosome	0.000392083	DN149479_c2_g5_i1	106	S	ident	putative actin-1	---	1	1.9767e-06	98.592	EIS(1)ALAPSTMK	2
smm04145 Phagosome	0.000392083	DN149479_c2_g5_i1	111	S	ident	putative actin-1	---	0.865179	0.000448192	100.4	EISALAPS(0.865)T(0.135)MK	2
smm04145 Phagosome	0.000392083	DN150684_c0_g1_i5	164	S	ident	ADP-ribosylation factor-like protein 13B	---	0.999998	0.000235764	77.191	RKS(1)HDVASQTEVR	3
smm04145 Phagosome	0.000392083	DN135197_c1_g1_i6	219	S	ident	---	---	0.999861	1.00919e-05	69.92	QSLTS(1)VLS(1)LLDK	2
smm04145 Phagosome	0.000392083	DN135197_c1_g1_i6	216	S	ident	---	---	0.999892	1.00919e-05	69.92	QSLTS(1)VLS(1)LLDK	2
smm04145 Phagosome	0.000392083	DN151161_c2_g2_i1	166	S	ident	LOW QUALITY PROTEIN: cytoplasmic dynein intermediate chain 2, (dhic-2), putative	---	0.996153	0.00390354	65.374	IQLGS(0.996)Y(0.004)DEPVER	2
smm04145 Phagosome	0.000392083	DN151161_c2_g2_i1	51	S	ident	LOW QUALITY PROTEIN: cytoplasmic dynein intermediate chain 2, (dhic-2), putative	---	0.999971	4.49625e-30	142.23	QALSGHNS(1)GASSTADLR	2
smm04145 Phagosome	0.000392083	DN151161_c2_g2_i1	47	S	ident	LOW QUALITY PROTEIN: cytoplasmic dynein intermediate chain 2, (dhic-2), putative	---	1	3.83295e-45	153.36	QALS(1)GHNSGASSTADLR	2
smm04145 Phagosome	0.000392083	DN152442_c8_g1_i3	52	S	ident	---	---	1	1.144e-64	168.99	APNS(1)PAGGLTEAEFR	2
smm04145 Phagosome	0.000392083	DN147383_c0_g2_i1	5	S	ident	tubulin alpha-8 chain isoform X2	---	0.999948	0.0176067	73.435	ERLS(1)VDYGK	2
smm04145 Phagosome	0.000392083	DN149769_c0_g1_i1	58	S	ident	Synaptobrevin-like protein	---	0.999973	3.71808e-22	128.29	ADALQAGAS(1)QFEASAGK	2
smm04145 Phagosome	0.000392083	DN147073_c2_g2_i1	203	T	ident	actin-5C	---	0.963441	8.60813e-08	124.12	GYSFT(0.002)T(0.034)T(0.963)AER	2
smm04145 Phagosome	0.000392083	DN147073_c2_g2_i1	201	T	ident	actin-5C	---	0.868091	0.00147137	104.24	GYSFT(0.868)T(0.107)T(0.025)AER	2
smm04145 Phagosome	0.000392083	DN147073_c2_g2_i1	239	S	ident	actin-5C	---	0.999663	7.01231e-14	124.2	S(1)YELPDGQVITIGNER	2
smm04145 Phagosome	0.000392083	DN147073_c2_g2_i1	323	S	ident	actin-5C	---	0.815074	9.21602e-08	118.08	EITALAPS(0.815)T(0.185)MK	2
smm04145 Phagosome	0.000392083	DN147073_c2_g2_i1	199	S	ident	actin-5C	---	0.995193	0.000328678	96.745	GYS(0.995)FT(0.005)TTAER	2
smm04145 Phagosome	0.000392083	DN147073_c2_g2_i1	249	T	ident	actin-5C	---	1	5.04172e-24	141.79	SYELPDGQVIT(1)IGNER	2
smm04145 Phagosome	0.000392083	DN152662_c7_g1_i2	601	S	ident	fyve finger-containing phosphoinositide kinase,fyv1, putative, partial	---	0.978297	0.000440662	80.632	GIVTMS(0.978)PES(0.021)QGHK	2
smm04145 Phagosome	0.000392083	DN142261_c0_g2_i2	145	S	ident	Actin-2, partial	---	0.85198	9.97824e-05	109.1	EIT(0.001)SLAPS(0.852)T(0.147)MK	2
smm04145 Phagosome	0.000392083	DN142261_c0_g2_i2	141	S	ident	Actin-2, partial	---	0.900625	0.0021336	78.401	EIT(0.099)S(0.901)LAPS(0.001)TMK	2
smm04145 Phagosome	0.000392083	DN142261_c0_g2_i2	140	T	ident	Actin-2, partial	---	0.988477	3.24526e-07	120.87	EIT(0.988)S(0.012)LAPSTMK	2
smm04145 Phagosome	0.000392083	DN152917_c20_g1_i2	4432	S	ident	cytoplasmic dynein 1 heavy chain 1-like	---	0.999992	6.69969e-147	207.82	HVS(1)VDNTDTRPSWMR	4
smm04145 Phagosome	0.000392083	DN152917_c20_g1_i2	1186	S	ident	cytoplasmic dynein 1 heavy chain 1-like	---	0.930538	5.25304e-08	82.6	SVDSESTGDAVSTIT(0.001)YT(0.069)QS(0.931)LKR	3
smm04145 Phagosome	0.000392083	DN152917_c20_g1_i2	1241	S	ident	cytoplasmic dynein 1 heavy chain 1-like	---	0.773465	0.00526796	48.053	RKES(0.773)S(0.222)IS(0.003)S(0.001)EVASLQIK	3
smm04145 Phagosome	0.000392083	DN152917_c20_g1_i2	484	T	ident	cytoplasmic dynein 1 heavy chain 1-like	---	0.960074	0.0113835	68.413	S(0.02)T(0.02)T(0.96)LPEATDAILK	2
smm04145 Phagosome	0.000392083	DN143508_c2_g4_i2	76	S	ident	tubulin alpha chain-like	---	0.998682	6.67715e-89	176.86	TIGGGDDS(0.999)FNT(0.001)FFSETGSGK	2
smm04145 Phagosome	0.000392083	DN143508_c2_g4_i2	86	S	ident	tubulin alpha chain-like	---	0.998432	0	294.47	TIGGGDDSFNTFFSET(0.002)GS(0.998)GK	2
smm04145 Phagosome	0.000392083	DN128441_c0_g2_i2	213	S	ident	---	---	1	4.12381e-21	96.068	EAVVS(1)PEEPEPVAEPEEPAVVPVAVPK	3
smm04145 Phagosome	0.000392083	DN152487_c14_g2_i1	93	S	ident	---	---	0.902722	2.37331e-05	73.13	RPTPSADFLS(0.005)S(0.045)DS(0.949)PVS(0.099)S(0.903)PR	3
smm04145 Phagosome	0.000392083	DN152487_c14_g2_i1	89	S	ident	---	---	0.949284	1.71381e-05	76.799	RPTPSADFLS(0.005)S(0.045)DS(0.949)PVS(0.099)S(0.903)PR	3
smm04145 Phagosome	0.000392083	DN204180_c0_g1_i1	5	S	ident	ras-related protein Rab-7a	---	1	2.21024e-27	148.78	FQS(1)LGVAFYR	2
smm04145 Phagosome	0.000392083	DN148103_c0_g2_i2	78	S	ident	putative cytoplasmic dynein intermediate chain 2, (dhic-2)	---	0.96416	2.31711e-68	168.64	S(0.005)AS(0.964)T(0.031)PAFSSKPETHDRPK	3
smm04145 Phagosome	0.000392083	DN148103_c0_g2_i2	195	S	ident	putative cytoplasmic dynein intermediate chain 2, (dhic-2)	---	1	0.00272156	65.374	FFRPES(1)PPRPPAR	3
smm04070 Phosphatidylinositol signaling system	0.000160983	DN150708_c1_g2_i2	152	S	ident	Calpain-7	---	1	8.33029e-37	154.55	RNS(1)ADEQLIELIR	2
smm04070 Phosphatidylinositol signaling system	0.000160983	DN150708_c1_g2_i2	330	S	ident	Calpain-7	---	0.994943	1.39587e-20	115.5	TGGPADGGS(0.005)PLPS(0.995)PLAGDR	2
smm04070 Phosphatidylinositol signaling system	0.000160983	DN150708_c1_g2_i2	337	S	ident	Calpain-7	---	0.817842	4.80143e-09	61.725	TGGPADGGS(0.045)PLPS(0.037)PLAGDRS(0.818)PLPLT(0.101)R	3
smm04070 Phosphatidylinositol signaling system	0.000160983	DN150708_c1_g2_i2	326	S	ident	Calpain-7	---	0.999904	1.69295e-20	115.01	TGGPADGGS(1)PLPSPLAGDR	2
smm04070 Phosphatidylinositol signaling system	0.000160983	DN147214_c0_g3_i1	384	S	ident	putative synaptojanin	---	0.774119	0.00199604	80.312	NIES(0.774)S(0.182)S(0.044)LLCK	2
smm04070 Phosphatidylinositol signaling system	0.000160983	DN147214_c0_g3_i1	408	S	ident	putative synaptojanin	---	1	0.00615843	84.507	S(1)LS(1)ANNLR	2
smm04070 Phosphatidylinositol signaling system	0.000160983	DN147214_c0_g3_i1	386	S	ident	putative synaptojanin	---	0.829602	0.00242271	78.324	NIES(0.005)S(0.166)S(0.83)LLCK	2
smm04070 Phosphatidylinositol signaling system	0.000160983	DN147214_c0_g3_i1	297	S	ident	putative synaptojanin	---	1	6.26901e-84	172.06	GGPTEQDPTVLNQS(1)LLAEHPELR	3
smm04070 Phosphatidylinositol signaling system	0.000160983	DN147214_c0_g3_i1	410	S	ident	putative synaptojanin	---	1	0.00615843	84.507	S(1)LS(1)ANNLR	2
smm04070 Phosphatidylinositol signaling system	0.000160983	DN149674_c0_g1_i11	892	S	ident	Phosphatidylinositol 4-phosphate 5-kinase type-1 alpha	---	0.999972	0.0171034	50.202	S(1)PRQS(1)PLKPHFATDR	3
smm04070 Phosphatidylinositol signaling system	0.000160983	DN149674_c0_g1_i11	548	S	ident	Phosphatidylinositol 4-phosphate 5-kinase type-1 alpha	---	0.999998	0.00872587	73.296	AGS(1)AEKPTAWPR	2
smm04070 Phosphatidylinositol signaling system	0.000160983	DN149674_c0_g1_i11	621	S	ident	Phosphatidylinositol 4-phosphate 5-kinase type-1 alpha	---	0.969127	9.27054e-65	170.11	SYLHSS(0.031)S(0.969)VPVCYQQR	2
smm04070 Phosphatidylinositol signaling system	0.000160983	DN149674_c0_g1_i11	586	S	ident	Phosphatidylinositol 4-phosphate 5-kinase type-1 alpha	---	0.816927	3.50544e-15	112.85	TTVLPATANFAPDS(0.183)AS(0.817)LR	2
smm04070 Phosphatidylinositol signaling system	0.000160983	DN149674_c0_g1_i11	349	S	ident	Phosphatidylinositol 4-phosphate 5-kinase type-1 alpha	---	0.986608	1.71058e-45	130.32	TPTSLPDSQGDEGLGT(0.013)LS(0.987)EPLPHR	3
smm04070 Phosphatidylinositol signaling system	0.000160983	DN149674_c0_g1_i11	366	T	ident	Phosphatidylinositol 4-phosphate 5-kinase type-1 alpha	---	0.993145	0.00861774	82.069	S(0.003)T(0.003)T(0.993)PSSVIGSR	2
smm04070 Phosphatidylinositol signaling system	0.000160983	DN149674_c0_g1_i11	896	S	ident	Phosphatidylinositol 4-phosphate 5-kinase type-1 alpha	---	1	0.00146681	102.64	QS(1)PLKPHFATDR	2
smm04070 Phosphatidylinositol signaling system	0.000160983	DN152838_c11_g1_i2	1150	T	ident	Phosphatidylinositol 4-kinase alpha	---	0.994799	2.16571e-12	127.88	S(0.005)AT(0.995)LDRPTANNIK	2
smm04070 Phosphatidylinositol signaling system	0.000160983	DN151666_c3_g2_i1	324	S	ident	putative diacylglycerol kinase, theta	---	1	1.42065e-60	148.14	GARDS(1)ADRDGPDDYACVLDGEYGLK	3
smm04070 Phosphatidylinositol signaling system	0.000160983	DN152101_c9_g1_i1	164	T	ident	phosphatidylinositol 4-kinase beta	---	0.834956	1.63975e-05	101.53	CAVKPT(0.165)T(0.835)PVVDRPR	3
smm04070 Phosphatidylinositol signaling system	0.000160983	DN149783_c0_g1_i1	192	S	ident	---	---	0.995202	0.00926865	61.344	S(0.005)LS(0.995)PETLLR	2
smm04070 Phosphatidylinositol signaling system	0.000160983	DN149368_c1_g3_i1	92	S	ident	---	---	1	2.31278e-31	143.52	NVDNS(1)YVEPPPLEPPR	2
smm04070 Phosphatidylinositol signaling system	0.000160983	DN149368_c1_g3_i1	75	S	ident	---	---	0.9981	1.70224e-18	123.95	IAGT(0.002)S(0.998)PINWK	2
smm04070 Phosphatidylinositol signaling system	0.000160983	DN149368_c1_g3_i1	83	S	ident	---	---	1	1.70224e-18	119.76	IAGT(0.035)S(0.965)PINWKENS(1)PEPK	3
smm04070 Phosphatidylinositol signaling system	0.000160983	DN149368_c1_g3_i1	51	S	ident	---	---	0.835899	4.6884e-05	62.67	IDGY(0.036)T(0.128)S(0.84)DVDS(0.836)GT(0.113)T(0.043)GFS(0.003)GS(0.001)R	2
smm04070 Phosphatidylinositol signaling system	0.000160983	DN149368_c1_g3_i1	47	S	ident	---	---	0.840125	4.6884e-05	62.67	IDGY(0.036)T(0.128)S(0.84)DVDS(0.836)GT(0.113)T(0.043)GFS(0.003)GS(0.001)R	2
smm04070 Phosphatidylinositol signaling system	0.000160983	DN152011_c6_g1_i2	1200	S	ident	Inositol hexakisphosphate and diphosphoinositol-pentakisphosphate kinase 2	---	0.982261	1.87995e-05	74.318	IVDNS(0.002)VQGGS(0.003)S(0.007)T(0.007)HHIPS(0.982)PNK	3
smm04070 Phosphatidylinositol signaling system	0.000160983	DN152011_c6_g1_i2	956	S	ident	Inositol hexakisphosphate and diphosphoinositol-pentakisphosphate kinase 2	---	0.999792	4.7673e-13	132.65	SQAS(1)PMQPSTLR	2
smm04070 Phosphatidylinositol signaling system	0.000160983	DN152011_c6_g1_i2	1319	S	ident	Inositol hexakisphosphate and diphosphoinositol-pentakisphosphate kinase 2	---	1	9.85414e-31	143.52	RAS(1)HGDQPVDLMEFR	3
smm04070 Phosphatidylinositol signaling system	0.000160983	DN152011_c6_g1_i2	1106	S	ident	Inositol hexakisphosphate and diphosphoinositol-pentakisphosphate kinase 2	---	0.977103	0.000113727	67.928	S(0.011)T(0.011)AS(0.977)PANAAAGEALRPR	3
smm04070 Phosphatidylinositol signaling system	0.000160983	DN152011_c6_g1_i2	1297	S	ident	Inositol hexakisphosphate and diphosphoinositol-pentakisphosphate kinase 2	---	0.97201	1.80368e-05	73.833	QQPFT(0.003)T(0.025)PAS(0.972)PMR	2
smm04070 Phosphatidylinositol signaling system	0.000160983	DN152011_c6_g1_i2	1381	S	ident	Inositol hexakisphosphate and diphosphoinositol-pentakisphosphate kinase 2	---	0.981135	0.010163	48.896	WT(0.009)QQS(0.981)VGS(0.006)S(0.003)S(0.001)GAFGSR	2
smm04070 Phosphatidylinositol signaling system	0.000160983	DN135197_c1_g1_i6	219	S	ident	---	---	0.999861	1.00919e-05	69.92	QSLTS(1)VLS(1)LLDK	2
smm04070 Phosphatidylinositol signaling system	0.000160983	DN135197_c1_g1_i6	216	S	ident	---	---	0.999892	1.00919e-05	69.92	QSLTS(1)VLS(1)LLDK	2
smm04070 Phosphatidylinositol signaling system	0.000160983	DN152662_c7_g1_i2	601	S	ident	fyve finger-containing phosphoinositide kinase,fyv1, putative, partial	---	0.978297	0.000440662	80.632	GIVTMS(0.978)PES(0.021)QGHK	2
smm04070 Phosphatidylinositol signaling system	0.000160983	DN150542_c1_g1_i4	325	S	ident	---	---	0.999582	2.99371e-27	144.17	HQAS(1)PGHSLPMDK	2
smm04070 Phosphatidylinositol signaling system	0.000160983	DN149153_c0_g1_i2	83	T	ident	calcium-dependent protein kinase C-like isoform X2	---	0.964225	0	259.44	DISNFDPAFTEMSTEFT(0.964)PT(0.036)DK	3
smm04070 Phosphatidylinositol signaling system	0.000160983	DN151204_c3_g1_i2	80	T	ident	Calcium-dependent protein kinase C	---	0.996287	1.15008e-254	243.17	EPVRLT(0.996)PT(0.004)DK	2
smm04070 Phosphatidylinositol signaling system	0.000160983	DN146911_c2_g1_i2	189	S	ident	phosphatidylinositol 4-kinase type 2-beta-like isoform X2	---	0.774629	0.0197928	49.988	S(0.002)NMPPS(0.775)PT(0.163)GS(0.06)AR	2
smm04070 Phosphatidylinositol signaling system	0.000160983	DN146911_c2_g1_i2	171	S	ident	phosphatidylinositol 4-kinase type 2-beta-like isoform X2	---	0.791159	2.58468e-42	148.66	RGGGNS(0.209)S(0.791)PDIPGTTANVCR	2
smm04070 Phosphatidylinositol signaling system	0.000160983	DN152438_c11_g1_i1	221	S	ident	Type II inositol 1,4,5-trisphosphate 5-phosphatase	---	0.981847	0.020757	51.286	AMLS(0.982)PT(0.018)YAR	2
smm04070 Phosphatidylinositol signaling system	0.000160983	DN148235_c0_g3_i1	70	S	ident	Phosphatidate cytidylyltransferase, photoreceptor-specific	---	0.999999	4.48682e-93	185.23	DLS(1)QGTSHVPGFLEK	2
smm04070 Phosphatidylinositol signaling system	0.000160983	DN149153_c0_g2_i1	5	S	ident	protein kinase C, putative	---	0.99812	0.000147742	73.833	AES(0.998)HDEHS(0.002)FPLQLK	3
smm04070 Phosphatidylinositol signaling system	0.000160983	DN150636_c0_g2_i1	685	S	ident	myotubularin-related protein	---	0.954169	1.1119e-51	158.98	TTLSS(0.045)S(0.954)LT(0.001)SLPDTAK	2
smm04070 Phosphatidylinositol signaling system	0.000160983	DN150636_c0_g2_i1	688	S	ident	myotubularin-related protein	---	0.956888	1.01195e-13	124.82	TTLS(0.029)S(0.064)S(0.894)LT(0.037)S(0.957)LPDT(0.019)AK	2
smm04070 Phosphatidylinositol signaling system	0.000160983	DN152101_c9_g2_i1	311	S	ident	phosphatidylinositol 4-kinase beta-like isoform X2	---	0.998408	5.5905e-93	183.77	T(0.002)AS(0.998)DLTNVISTQALR	2
smm00562 Inositol phosphate metabolism	0.00362163	DN150708_c1_g2_i2	152	S	ident	Calpain-7	---	1	8.33029e-37	154.55	RNS(1)ADEQLIELIR	2
smm00562 Inositol phosphate metabolism	0.00362163	DN150708_c1_g2_i2	330	S	ident	Calpain-7	---	0.994943	1.39587e-20	115.5	TGGPADGGS(0.005)PLPS(0.995)PLAGDR	2
smm00562 Inositol phosphate metabolism	0.00362163	DN150708_c1_g2_i2	337	S	ident	Calpain-7	---	0.817842	4.80143e-09	61.725	TGGPADGGS(0.045)PLPS(0.037)PLAGDRS(0.818)PLPLT(0.101)R	3
smm00562 Inositol phosphate metabolism	0.00362163	DN150708_c1_g2_i2	326	S	ident	Calpain-7	---	0.999904	1.69295e-20	115.01	TGGPADGGS(1)PLPSPLAGDR	2
smm00562 Inositol phosphate metabolism	0.00362163	DN147214_c0_g3_i1	384	S	ident	putative synaptojanin	---	0.774119	0.00199604	80.312	NIES(0.774)S(0.182)S(0.044)LLCK	2
smm00562 Inositol phosphate metabolism	0.00362163	DN147214_c0_g3_i1	408	S	ident	putative synaptojanin	---	1	0.00615843	84.507	S(1)LS(1)ANNLR	2
smm00562 Inositol phosphate metabolism	0.00362163	DN147214_c0_g3_i1	386	S	ident	putative synaptojanin	---	0.829602	0.00242271	78.324	NIES(0.005)S(0.166)S(0.83)LLCK	2
smm00562 Inositol phosphate metabolism	0.00362163	DN147214_c0_g3_i1	297	S	ident	putative synaptojanin	---	1	6.26901e-84	172.06	GGPTEQDPTVLNQS(1)LLAEHPELR	3
smm00562 Inositol phosphate metabolism	0.00362163	DN147214_c0_g3_i1	410	S	ident	putative synaptojanin	---	1	0.00615843	84.507	S(1)LS(1)ANNLR	2
smm00562 Inositol phosphate metabolism	0.00362163	DN143236_c1_g6_i1	140	S	ident	triosephosphate isomerase	---	1	0.00429324	71.153	NIS(1)GAQWDR	2
smm00562 Inositol phosphate metabolism	0.00362163	DN149674_c0_g1_i11	892	S	ident	Phosphatidylinositol 4-phosphate 5-kinase type-1 alpha	---	0.999972	0.0171034	50.202	S(1)PRQS(1)PLKPHFATDR	3
smm00562 Inositol phosphate metabolism	0.00362163	DN149674_c0_g1_i11	548	S	ident	Phosphatidylinositol 4-phosphate 5-kinase type-1 alpha	---	0.999998	0.00872587	73.296	AGS(1)AEKPTAWPR	2
smm00562 Inositol phosphate metabolism	0.00362163	DN149674_c0_g1_i11	621	S	ident	Phosphatidylinositol 4-phosphate 5-kinase type-1 alpha	---	0.969127	9.27054e-65	170.11	SYLHSS(0.031)S(0.969)VPVCYQQR	2
smm00562 Inositol phosphate metabolism	0.00362163	DN149674_c0_g1_i11	586	S	ident	Phosphatidylinositol 4-phosphate 5-kinase type-1 alpha	---	0.816927	3.50544e-15	112.85	TTVLPATANFAPDS(0.183)AS(0.817)LR	2
smm00562 Inositol phosphate metabolism	0.00362163	DN149674_c0_g1_i11	349	S	ident	Phosphatidylinositol 4-phosphate 5-kinase type-1 alpha	---	0.986608	1.71058e-45	130.32	TPTSLPDSQGDEGLGT(0.013)LS(0.987)EPLPHR	3
smm00562 Inositol phosphate metabolism	0.00362163	DN149674_c0_g1_i11	366	T	ident	Phosphatidylinositol 4-phosphate 5-kinase type-1 alpha	---	0.993145	0.00861774	82.069	S(0.003)T(0.003)T(0.993)PSSVIGSR	2
smm00562 Inositol phosphate metabolism	0.00362163	DN149674_c0_g1_i11	896	S	ident	Phosphatidylinositol 4-phosphate 5-kinase type-1 alpha	---	1	0.00146681	102.64	QS(1)PLKPHFATDR	2
smm00562 Inositol phosphate metabolism	0.00362163	DN152662_c7_g1_i2	601	S	ident	fyve finger-containing phosphoinositide kinase,fyv1, putative, partial	---	0.978297	0.000440662	80.632	GIVTMS(0.978)PES(0.021)QGHK	2
smm00562 Inositol phosphate metabolism	0.00362163	DN150542_c1_g1_i4	325	S	ident	---	---	0.999582	2.99371e-27	144.17	HQAS(1)PGHSLPMDK	2
smm00562 Inositol phosphate metabolism	0.00362163	DN152838_c11_g1_i2	1150	T	ident	Phosphatidylinositol 4-kinase alpha	---	0.994799	2.16571e-12	127.88	S(0.005)AT(0.995)LDRPTANNIK	2
smm00562 Inositol phosphate metabolism	0.00362163	DN152101_c9_g1_i1	164	T	ident	phosphatidylinositol 4-kinase beta	---	0.834956	1.63975e-05	101.53	CAVKPT(0.165)T(0.835)PVVDRPR	3
smm00562 Inositol phosphate metabolism	0.00362163	DN146911_c2_g1_i2	189	S	ident	phosphatidylinositol 4-kinase type 2-beta-like isoform X2	---	0.774629	0.0197928	49.988	S(0.002)NMPPS(0.775)PT(0.163)GS(0.06)AR	2
smm00562 Inositol phosphate metabolism	0.00362163	DN146911_c2_g1_i2	171	S	ident	phosphatidylinositol 4-kinase type 2-beta-like isoform X2	---	0.791159	2.58468e-42	148.66	RGGGNS(0.209)S(0.791)PDIPGTTANVCR	2
smm00562 Inositol phosphate metabolism	0.00362163	DN152438_c11_g1_i1	221	S	ident	Type II inositol 1,4,5-trisphosphate 5-phosphatase	---	0.981847	0.020757	51.286	AMLS(0.982)PT(0.018)YAR	2
smm00562 Inositol phosphate metabolism	0.00362163	DN149368_c1_g3_i1	92	S	ident	---	---	1	2.31278e-31	143.52	NVDNS(1)YVEPPPLEPPR	2
smm00562 Inositol phosphate metabolism	0.00362163	DN149368_c1_g3_i1	75	S	ident	---	---	0.9981	1.70224e-18	123.95	IAGT(0.002)S(0.998)PINWK	2
smm00562 Inositol phosphate metabolism	0.00362163	DN149368_c1_g3_i1	83	S	ident	---	---	1	1.70224e-18	119.76	IAGT(0.035)S(0.965)PINWKENS(1)PEPK	3
smm00562 Inositol phosphate metabolism	0.00362163	DN149368_c1_g3_i1	51	S	ident	---	---	0.835899	4.6884e-05	62.67	IDGY(0.036)T(0.128)S(0.84)DVDS(0.836)GT(0.113)T(0.043)GFS(0.003)GS(0.001)R	2
smm00562 Inositol phosphate metabolism	0.00362163	DN149368_c1_g3_i1	47	S	ident	---	---	0.840125	4.6884e-05	62.67	IDGY(0.036)T(0.128)S(0.84)DVDS(0.836)GT(0.113)T(0.043)GFS(0.003)GS(0.001)R	2
smm00562 Inositol phosphate metabolism	0.00362163	DN150636_c0_g2_i1	685	S	ident	myotubularin-related protein	---	0.954169	1.1119e-51	158.98	TTLSS(0.045)S(0.954)LT(0.001)SLPDTAK	2
smm00562 Inositol phosphate metabolism	0.00362163	DN150636_c0_g2_i1	688	S	ident	myotubularin-related protein	---	0.956888	1.01195e-13	124.82	TTLS(0.029)S(0.064)S(0.894)LT(0.037)S(0.957)LPDT(0.019)AK	2
smm00562 Inositol phosphate metabolism	0.00362163	DN152101_c9_g2_i1	311	S	ident	phosphatidylinositol 4-kinase beta-like isoform X2	---	0.998408	5.5905e-93	183.77	T(0.002)AS(0.998)DLTNVISTQALR	2
smm00562 Inositol phosphate metabolism	0.00362163	DN135197_c1_g1_i6	219	S	ident	---	---	0.999861	1.00919e-05	69.92	QSLTS(1)VLS(1)LLDK	2
smm00562 Inositol phosphate metabolism	0.00362163	DN135197_c1_g1_i6	216	S	ident	---	---	0.999892	1.00919e-05	69.92	QSLTS(1)VLS(1)LLDK	2
smm00100 Steroid biosynthesis	0.151084	DN150572_c0_g1_i1	260	S	ident	sterol O-acyltransferase 1-like isoform X2	---	1	1.57326e-12	122.13	FPS(1)VAIGDGPASR	2
smm00100 Steroid biosynthesis	0.151084	DN150675_c4_g2_i1	11	S	ident	---	---	0.988066	0.0142492	57.595	SDAVSGIT(0.012)KS(0.988)PPKK	3
smm00100 Steroid biosynthesis	0.151084	DN150675_c4_g2_i1	362	S	ident	---	---	0.987215	1.47004e-45	155.73	T(0.013)KS(0.987)IS(1)LEDVKDPGSTMSR	3
smm00100 Steroid biosynthesis	0.151084	DN150675_c4_g2_i1	364	S	ident	---	---	0.999765	1.0859e-93	190.37	SIS(1)LEDVKDPGSTMSR	2
smm00100 Steroid biosynthesis	0.151084	DN150675_c4_g2_i1	290	S	ident	---	---	0.995979	0.000634059	78.95	FFGNNGS(0.996)REDLS(0.004)AK	2
smm00900 Terpenoid backbone biosynthesis	0.032702	DN148094_c0_g2_i1	177	S	ident	galactokinase-like, partial	---	0.987465	0.00238006	87.258	T(0.013)KS(0.987)FMANR	2
smm00900 Terpenoid backbone biosynthesis	0.032702	DN143151_c0_g2_i2	26	S	ident	Protein farnesyltransferase/geranylgeranyltransferase type-1 subunit alpha	---	1	1.74184e-18	118.1	DRPEWADITPIKQDES(1)PR	3
smm00900 Terpenoid backbone biosynthesis	0.032702	DN147904_c1_g2_i1	234	S	ident	Prenylcysteine oxidase 1	---	0.817463	0.00174355	61.409	S(0.183)ALRS(0.817)NPADSPR	3
smm00900 Terpenoid backbone biosynthesis	0.032702	DN148094_c0_g2_i2	167	S	ident	galactokinase-like, partial	---	0.985097	0.0184904	71.03	T(0.013)KS(0.985)FMAS(0.002)R	2
smm00900 Terpenoid backbone biosynthesis	0.032702	DN139992_c0_g1_i4	61	S	ident	Cystatin-B, partial	---	0.999996	2.13228e-08	124.16	SPQS(1)VEIIEVR	2
smm00900 Terpenoid backbone biosynthesis	0.032702	DN139992_c0_g1_i4	58	S	ident	Cystatin-B, partial	---	0.998459	0.00016705	73.688	LGKS(0.998)PQS(0.002)VEIIEVR	2
smm00900 Terpenoid backbone biosynthesis	0.032702	DN150327_c1_g1_i1	305	S	ident	3-hydroxy-3-methylglutaryl-coenzyme A reductase	---	0.991728	0.00300475	72.891	T(0.004)Y(0.001)S(0.992)AS(0.002)T(0.001)SVPNR	2
smm00983 Drug metabolism - other enzymes	0.14255	DN148615_c0_g3_i1	47	S	ident	inosine-5'-monophosphate dehydrogenase 2-like isoform X2	---	1	1.46086e-173	219.95	GMGS(1)LDAMSANPSSQMR	2
smm00983 Drug metabolism - other enzymes	0.14255	DN147236_c0_g1_i1	492	S	ident	GMP synthetase (glutamine-hydrolysing)	---	0.966612	0.000399621	105.03	ILCT(0.033)S(0.967)EAHLER	2
smm00983 Drug metabolism - other enzymes	0.14255	DN147236_c0_g1_i1	341	S	ident	GMP synthetase (glutamine-hydrolysing)	---	1	1.88394e-27	115.76	PAS(1)PVPAGHPGHGGVIPITEVR	3
smm00983 Drug metabolism - other enzymes	0.14255	DN144967_c0_g1_i4	99	S	ident	uridine cytidine kinase I, putative	---	0.999979	0.000132359	106.82	NQS(1)ESATGCIRPH	2
smm00983 Drug metabolism - other enzymes	0.14255	DN143558_c0_g1_i2	153	S	ident	glutathione S-transferase Mu 3-like	---	0.998366	4.73923e-75	177.44	ALKS(0.998)S(0.002)CLDNFPNLK	2
smm04144 Endocytosis	0.00146091	DN149674_c0_g1_i11	892	S	ident	Phosphatidylinositol 4-phosphate 5-kinase type-1 alpha	---	0.999972	0.0171034	50.202	S(1)PRQS(1)PLKPHFATDR	3
smm04144 Endocytosis	0.00146091	DN149674_c0_g1_i11	548	S	ident	Phosphatidylinositol 4-phosphate 5-kinase type-1 alpha	---	0.999998	0.00872587	73.296	AGS(1)AEKPTAWPR	2
smm04144 Endocytosis	0.00146091	DN149674_c0_g1_i11	621	S	ident	Phosphatidylinositol 4-phosphate 5-kinase type-1 alpha	---	0.969127	9.27054e-65	170.11	SYLHSS(0.031)S(0.969)VPVCYQQR	2
smm04144 Endocytosis	0.00146091	DN149674_c0_g1_i11	586	S	ident	Phosphatidylinositol 4-phosphate 5-kinase type-1 alpha	---	0.816927	3.50544e-15	112.85	TTVLPATANFAPDS(0.183)AS(0.817)LR	2
smm04144 Endocytosis	0.00146091	DN149674_c0_g1_i11	349	S	ident	Phosphatidylinositol 4-phosphate 5-kinase type-1 alpha	---	0.986608	1.71058e-45	130.32	TPTSLPDSQGDEGLGT(0.013)LS(0.987)EPLPHR	3
smm04144 Endocytosis	0.00146091	DN149674_c0_g1_i11	366	T	ident	Phosphatidylinositol 4-phosphate 5-kinase type-1 alpha	---	0.993145	0.00861774	82.069	S(0.003)T(0.003)T(0.993)PSSVIGSR	2
smm04144 Endocytosis	0.00146091	DN149674_c0_g1_i11	896	S	ident	Phosphatidylinositol 4-phosphate 5-kinase type-1 alpha	---	1	0.00146681	102.64	QS(1)PLKPHFATDR	2
smm04144 Endocytosis	0.00146091	DN150208_c0_g3_i1	162	S	ident	epsin-1 isoform X5	---	0.823185	8.75323e-05	93.768	S(0.823)AS(0.177)LCSYEPDYPTR	2
smm04144 Endocytosis	0.00146091	DN145085_c1_g1_i1	42	Y	ident	Charged multivesicular body protein, putative	---	0.991733	6.56398e-34	106.75	APEAVTDTLPAGY(0.992)VPS(0.008)AAK	2
smm04144 Endocytosis	0.00146091	DN150811_c5_g1_i1	61	T	ident	---	---	0.78261	0.00159405	64.275	KLPQPS(0.217)T(0.783)PPDDRPPR	3
smm04144 Endocytosis	0.00146091	DN143565_c2_g1_i2	14	S	ident	endophilin-B1 isoform X7	---	0.819429	2.86464e-12	129.01	KFVDNT(0.005)S(0.819)T(0.176)AFNR	2
smm04144 Endocytosis	0.00146091	DN152795_c11_g1_i5	1115	S	ident	Golgi-specific brefeldin A-resistance guanine nucleotide exchange factor 1	---	0.846906	2.94386e-38	156.49	SPLSTS(0.002)S(0.151)S(0.847)AANLLR	2
smm04144 Endocytosis	0.00146091	DN152795_c11_g1_i5	1391	S	ident	Golgi-specific brefeldin A-resistance guanine nucleotide exchange factor 1	---	0.994511	0.00175692	58.688	HRPLS(0.995)PVS(0.005)AADFGR	3
smm04144 Endocytosis	0.00146091	DN145263_c0_g1_i1	73	T	ident	sh3-containing grb2-like protein 3 (endophilin III)	---	0.999976	0.000216904	99.5	MVTMNT(1)FNK	2
smm04144 Endocytosis	0.00146091	DN147942_c0_g1_i1	188	S	ident	TGF-beta signal transducer Smad2,putative	---	0.995303	7.37978e-48	163.8	HGGLGS(0.995)T(0.005)GHLDR	2
smm04144 Endocytosis	0.00146091	DN149957_c1_g2_i1	67	S	ident	---	---	1	0.000124716	107.09	ILHES(1)PEAWR	2
smm04144 Endocytosis	0.00146091	DN149192_c0_g1_i5	76	S	ident	Actin-related protein 2/3 complex subunit 1A	---	0.999535	2.31963e-13	133.25	STAQPTNKLS(1)AMR	2
smm04144 Endocytosis	0.00146091	DN39969_c0_g1_i1	56	Y	ident	ras-related protein Rab-5B-like	---	0.999951	6.07021e-84	144.77	Y(1)HSLAPMYYR	2
smm04144 Endocytosis	0.00146091	DN146667_c0_g1_i2	490	T	ident	EH domain-containing protein 1	---	1	0.000248984	98.156	RIWT(1)LCDIDK	2
smm04144 Endocytosis	0.00146091	DN145235_c3_g2_i1	654	S	ident	---	---	0.92873	1.13007e-26	145.7	MPGIDVT(0.068)S(0.929)PS(0.003)LK	2
smm04144 Endocytosis	0.00146091	DN147512_c1_g2_i1	38	S	ident	partitioning defective 6 homolog beta-like	---	0.999851	0.000942907	101.53	RFS(1)LDPSSIK	2
smm04144 Endocytosis	0.00146091	DN147512_c1_g2_i1	156	S	ident	partitioning defective 6 homolog beta-like	---	0.954989	3.15261e-05	81.51	VS(0.045)S(0.955)IIDDGTVPECMR	2
smm04144 Endocytosis	0.00146091	DN143987_c1_g2_i7	17	S	ident	fatty acid-binding protein, heart-like	---	0.905406	0.00743947	41.115	MKDS(0.09)DDVS(0.905)VIAES(0.005)LGAK	3
smm04144 Endocytosis	0.00146091	DN151937_c8_g1_i1	619	S	ident	fibroblast growth factor receptor 2-like isoform X6	---	0.983326	0.00383038	71.354	RYS(0.983)VDS(0.016)DFSPLR	2
smm04144 Endocytosis	0.00146091	DN146618_c1_g1_i1	291	S	ident	ADP-ribosylation factor GTPase-activating protein 2-like isoform X6	---	0.999619	3.22269e-08	98.443	RS(1)QPVTEPTSIPEELR	3
smm04144 Endocytosis	0.00146091	DN146618_c1_g1_i1	340	S	ident	ADP-ribosylation factor GTPase-activating protein 2-like isoform X6	---	0.996549	0.000541968	97.69	SAIS(0.997)S(0.003)DEYFGR	2
smm04144 Endocytosis	0.00146091	DN137211_c1_g1_i2	74	T	ident	ras-related protein Rab-8A-like	---	0.999638	0.00175251	92.039	FRT(1)ITTAYYR	2
smm04144 Endocytosis	0.00146091	DN147187_c0_g1_i1	169	S	ident	ADP-ribosylation factor GTPase-activating protein 1-like isoform X1	---	1	2.88742e-35	141.36	GMPNCQS(1)DLEAWLNEPTQK	2
smm04144 Endocytosis	0.00146091	DN149569_c0_g2_i1	215	S	ident	guanyl-nucleotide exchange factor, putative	---	1	0.0086959	61.344	RGAS(1)VPCFPNR	2
smm04144 Endocytosis	0.00146091	DN150806_c0_g1_i1	490	S	ident	serine/threonine kinase	---	1	4.12404e-75	182.57	DVLDIEQFS(1)T(1)VR	2
smm04144 Endocytosis	0.00146091	DN150806_c0_g1_i1	491	T	ident	serine/threonine kinase	---	1	5.91247e-36	153.72	DVLDIEQFS(1)T(1)VR	2
smm04144 Endocytosis	0.00146091	DN147095_c0_g1_i4	44	S	ident	---	---	0.999989	0.000562102	62.104	LCVS(1)PPPAPPSSR	2
smm04144 Endocytosis	0.00146091	DN146605_c0_g4_i2	2	S	ident	Actin-related protein 2/3 complex subunit 3	---	1	3.20824e-61	169.64	S(1)QCYHSQFTDAPR	2
smm04144 Endocytosis	0.00146091	DN147527_c0_g1_i1	437	S	ident	Rab GTPase-binding effector protein 1	---	0.96032	3.15122e-17	127.37	LPVSPS(0.001)S(0.008)AS(0.96)PS(0.011)S(0.019)AER	2
smm04144 Endocytosis	0.00146091	DN147527_c0_g1_i1	432	S	ident	Rab GTPase-binding effector protein 1	---	0.999481	7.97005e-07	95.205	LPVS(0.999)PSSASPSSAER	2
smm04144 Endocytosis	0.00146091	DN152109_c5_g1_i1	968	S	ident	Arf-GAP with coiled-coil, ANK repeat and PH domain-containing protein 2	---	1	2.49856e-107	197.15	AYNLQWDS(1)DADDYR	2
smm04144 Endocytosis	0.00146091	DN151565_c6_g4_i1	233	S	ident	nedd-4-like E3 ubiquitin-protein ligase	---	0.95733	7.91641e-10	96.128	GRGDDGTSSLT(0.001)GS(0.042)HS(0.957)LR	3
smm04144 Endocytosis	0.00146091	DN151565_c6_g4_i1	203	S	ident	nedd-4-like E3 ubiquitin-protein ligase	---	0.810745	6.19541e-05	73.294	RNES(0.018)S(0.069)S(0.051)S(0.038)NS(0.811)LT(0.013)VPHTR	3
smm04144 Endocytosis	0.00146091	DN142123_c0_g4_i1	2	S	ident	---	---	1	1.28503e-12	107.78	S(1)QGAALFDRPVPTQQPR	2
smm04144 Endocytosis	0.00146091	DN142123_c0_g4_i1	126	S	ident	---	---	0.979984	0.0186201	52.576	FIDS(0.98)PPPAT(0.02)R	2
smm04144 Endocytosis	0.00146091	DN152341_c3_g1_i1	1666	S	ident	Brefeldin A-inhibited guanine nucleotide-exchange protein 1	---	1	3.17891e-93	186.97	LFS(1)NCELELPAISHR	3
smm04144 Endocytosis	0.00146091	DN152341_c3_g1_i1	1262	S	ident	Brefeldin A-inhibited guanine nucleotide-exchange protein 1	---	0.994088	0.01778	48.907	VAPGS(0.994)LAAAT(0.006)VDSR	2
smm04144 Endocytosis	0.00146091	DN144352_c0_g1_i1	315	S	ident	IST1 homolog	---	1	8.97e-165	213.84	AS(1)PPAAPKPSNFNDDDFDDLSAR	2
smm04144 Endocytosis	0.00146091	DN144352_c0_g1_i1	270	T	ident	IST1 homolog	---	0.999991	1.76821e-45	127.64	KTDDDSAYIDLDT(1)PPPYPSGNESGK	3
smm04144 Endocytosis	0.00146091	DN148530_c0_g2_i2	144	S	ident	Neural Wiskott-Aldrich syndrome protein	---	0.980434	3.67308e-91	160.35	T(0.019)HS(0.98)VDKPNTTDVNMMYVVERPPAEAPTK	4
smm04144 Endocytosis	0.00146091	DN148530_c0_g2_i2	193	S	ident	Neural Wiskott-Aldrich syndrome protein	---	0.999824	0.00198345	79.875	APS(1)ISGPTEFR	2
smm04144 Endocytosis	0.00146091	DN151692_c4_g3_i1	256	S	ident	Partitioning defective 3-like protein	---	0.96727	0.00176315	100.23	VRS(0.967)PS(0.033)VSPMTPK	2
smm04144 Endocytosis	0.00146091	DN151692_c4_g3_i1	9	S	ident	Partitioning defective 3-like protein	---	0.998631	0.000240392	81.526	KNS(0.999)HT(0.001)PNIADTR	2
smm04144 Endocytosis	0.00146091	DN151692_c4_g3_i1	735	S	ident	Partitioning defective 3-like protein	---	0.842419	0.000795537	86.772	SLAS(0.158)S(0.842)PDVLR	2
smm04144 Endocytosis	0.00146091	DN106059_c0_g1_i1	72	S	ident	sorting nexin-12-like isoform X1	---	0.999999	9.62084e-05	96.059	RYS(1)DFEWLR	2
smm04144 Endocytosis	0.00146091	DN106059_c0_g1_i1	71	Y	ident	sorting nexin-12-like isoform X1	---	0.785448	0.0135755	61.679	Y(0.785)S(0.215)DFEWLR	2
smm04144 Endocytosis	0.00146091	DN147473_c0_g2_i3	357	S	ident	beta-arrestin-1-like isoform X2	---	1	4.30034e-174	221.25	ACAADLS(1)NDDLIFEDFAR	2
smm04144 Endocytosis	0.00146091	DN147473_c0_g2_i3	341	S	ident	beta-arrestin-1-like isoform X2	---	0.998742	0.0018883	75.316	NFIS(0.999)LS(0.001)ADEIPK	2
smm04144 Endocytosis	0.00146091	DN147473_c0_g2_i3	343	S	ident	beta-arrestin-1-like isoform X2	---	0.999987	6.64196e-48	159.4	NFISLS(1)ADEIPKK	2
smm04144 Endocytosis	0.00146091	DN143110_c0_g2_i9	33	S	ident	---	---	0.776847	3.02607e-06	89.462	T(0.009)PS(0.214)S(0.777)PPPDGTPITSPEIK	2
smm04144 Endocytosis	0.00146091	DN144839_c0_g2_i2	408	S	ident	putative cbl	---	0.972981	0.00393697	75.819	MGS(0.973)T(0.027)FELCK	2
smm04144 Endocytosis	0.00146091	DN144839_c0_g2_i2	560	S	ident	putative cbl	---	1	0.00393697	75.819	GGS(1)LDHLLR	2
smm04144 Endocytosis	0.00146091	DN144839_c0_g2_i2	600	T	ident	putative cbl	---	0.999999	0.0028934	68.481	AAAT(1)PPPLPPHSR	2
smm04144 Endocytosis	0.00146091	DN204180_c0_g1_i1	5	S	ident	ras-related protein Rab-7a	---	1	2.21024e-27	148.78	FQS(1)LGVAFYR	2
smm03430 Mismatch repair	0.0730411	DN126953_c0_g1_i2	60	S	ident	---	---	0.758989	7.12588e-05	77.221	GAHPSSAEVS(0.001)VIS(0.24)S(0.759)PQLR	3
smm03430 Mismatch repair	0.0730411	DN150752_c1_g1_i1	165	T	ident	putative replication factor A 1, rfa1	---	0.789214	1.34025e-61	158.91	SSAPFAPS(0.209)T(0.789)PGT(0.001)PGSASSR	2
smm03430 Mismatch repair	0.0730411	DN150752_c1_g1_i1	168	T	ident	putative replication factor A 1, rfa1	---	0.986868	2.78372e-74	167.88	SSAPFAPST(0.005)PGT(0.987)PGS(0.008)ASSR	2
smm03430 Mismatch repair	0.0730411	DN150594_c1_g1_i1	91	S	ident	Replication factor C subunit 1	---	0.864009	0.00515176	53.388	EHS(0.864)RHS(0.136)PVR	3
smm03430 Mismatch repair	0.0730411	DN147277_c0_g3_i1	153	S	ident	---	---	0.929726	0.00675695	68.171	KPDS(0.93)FVS(0.07)LPQK	2
smm03430 Mismatch repair	0.0730411	DN148759_c0_g2_i1	88	S	ident	---	---	0.999834	0.000377705	76.015	TIMQS(1)DDEEEDELPLAK	2
smm03430 Mismatch repair	0.0730411	DN130534_c0_g1_i1	72	S	ident	---	---	0.999402	0.000350741	74.029	RGS(0.999)DLPSPTAGPVLR	2
smm00982 Drug metabolism - cytochrome P450	0.324868	DN140000_c0_g1_i1	9	S	ident	Glutathione S-transferase class-mu 28 kDa isozyme	---	1	1.27329e-05	115.91	MDLQLQNAS(1)LK	2
smm00982 Drug metabolism - cytochrome P450	0.324868	DN143558_c0_g1_i2	153	S	ident	glutathione S-transferase Mu 3-like	---	0.998366	4.73923e-75	177.44	ALKS(0.998)S(0.002)CLDNFPNLK	2
smm00770 Pantothenate and CoA biosynthesis	0.34654	DN150748_c2_g1_i5	35	S	ident	---	---	0.998624	0.0201728	44.584	SAPT(0.001)GIS(0.999)DLLHCAQK	2
smm00770 Pantothenate and CoA biosynthesis	0.34654	DN151021_c3_g3_i1	69	S	ident	---	---	0.889992	7.36862e-83	179.19	NS(0.89)T(0.11)GSPSPSHTIGPSGR	2
smm00770 Pantothenate and CoA biosynthesis	0.34654	DN151021_c3_g3_i1	70	T	ident	---	---	0.778079	2.80278e-83	182.77	NS(0.222)T(0.778)GSPSPSHTIGPSGR	2
smm04146 Peroxisome	0.0495083	DN148094_c0_g2_i1	177	S	ident	galactokinase-like, partial	---	0.987465	0.00238006	87.258	T(0.013)KS(0.987)FMANR	2
smm04146 Peroxisome	0.0495083	DN138660_c0_g2_i2	45	S	ident	peroxiredoxin 1-like	---	0.989085	0.019152	58.172	EIS(0.009)LS(0.989)DY(0.001)KK	2
smm04146 Peroxisome	0.0495083	DN152935_c18_g1_i3	2681	S	ident	WD repeat and FYVE domain-containing protein 3-like isoform X3	---	0.951643	0.00207851	64.454	MS(0.048)S(0.952)FSAAAASPPVR	2
smm04146 Peroxisome	0.0495083	DN148094_c0_g2_i2	167	S	ident	galactokinase-like, partial	---	0.985097	0.0184904	71.03	T(0.013)KS(0.985)FMAS(0.002)R	2
smm04146 Peroxisome	0.0495083	DN143936_c0_g1_i5	93	S	ident	superoxide dismutase	---	1	0.0142225	70.26	GVVRFS(1)QEAAK	2
smm00910 Nitrogen metabolism	0.204377	DN133737_c0_g2_i1	6	T	ident	carbonic anhydrase 13-like isoform X2	---	0.985231	1.30187e-13	127.37	KQS(0.015)T(0.985)GEALTWGYSK	2
smm00910 Nitrogen metabolism	0.204377	DN133737_c0_g2_i1	5	S	ident	carbonic anhydrase 13-like isoform X2	---	0.991558	0	296.01	KQS(0.992)T(0.008)GEALTWGYSK	2
smm00910 Nitrogen metabolism	0.204377	DN140898_c1_g3_i1	92	S	ident	putative carbonic anhydrase II (carbonate dehydratase II)	---	0.952659	3.37437e-05	112.96	HNFS(0.047)IS(0.953)FPEEK	2
smm00910 Nitrogen metabolism	0.204377	DN138182_c0_g4_i1	41	T	ident	glutamine synthetase-like	---	0.999979	0.000133869	97.904	RLT(1)GHHETSSIK	3
