# Supplementary material for: Protein phosphorylation networks in spargana of Spirometra erinaceieuropaei revealed by phosphoproteomic analysis
Source: Parasit Vectors. 2020 May 13;13:248. doi: 10.1186/s13071-020-04119-w (PMC7218563; doi:10.1186/s13071-020-04119-w)
Supplement: Supplementary file 9 — Additional file 9: Table S8. Detailed list of motif-x analysis results. [file 13071_2020_4119_MOESM9_ESM.xlsx]

## Sheet: ident
Domain Description	Mapping	Background	All Mapping	All Backgroud	Fold enrichment	Fisher's exact test p value	-log10(P value)	Related Protein
EF-hand domain	27	104	952	15075	4.11	1.70188e-10	9.77	DN145094_c1_g2_i4 DN143027_c0_g2_i1 DN138666_c0_g1_i2 DN147218_c0_g6_i1 DN150294_c0_g1_i3 DN149950_c1_g2_i2 DN148786_c2_g1_i4 DN147170_c0_g4_i2 DN141662_c0_g1_i8 DN140509_c0_g1_i1 DN146667_c0_g1_i2 DN150215_c2_g1_i1 DN143105_c0_g1_i8 DN139794_c0_g1_i2 DN141783_c0_g1_i2 DN141685_c0_g1_i2 DN148108_c0_g1_i4 DN142043_c0_g1_i3 DN152841_c8_g2_i5 DN149879_c0_g1_i2 DN141037_c0_g2_i2 DN143871_c0_g1_i1 DN1…
EF-hand domain pair	31	140	952	15075	3.51	5.91081e-10	9.23	DN145094_c1_g2_i4 DN143027_c0_g2_i1 DN138666_c0_g1_i2 DN147218_c0_g6_i1 DN150294_c0_g1_i3 DN149950_c1_g2_i2 DN148786_c2_g1_i4 DN147170_c0_g4_i2 DN141662_c0_g1_i8 DN140509_c0_g1_i1 DN146667_c0_g1_i2 DN150215_c2_g1_i1 DN143105_c0_g1_i8 DN139794_c0_g1_i2 DN141783_c0_g1_i2 DN141685_c0_g1_i2 DN150893_c1_g2_i1 DN148108_c0_g1_i4 DN142043_c0_g1_i3 DN152841_c8_g2_i5 DN149879_c0_g1_i2 DN141037_c0_g2_i2 DN1…
PH domain-like	44	304	952	15075	2.29	2.04149e-07	6.69	DN151416_c5_g2_i2 DN152643_c4_g1_i1 DN152184_c7_g1_i1 DN148291_c1_g1_i1 DN147856_c0_g1_i3 DN151365_c5_g1_i1 DN151648_c4_g1_i1 DN149832_c0_g2_i1 DN150649_c3_g1_i1 DN151148_c4_g1_i3 DN152657_c12_g1_i3 DN152778_c4_g1_i1 DN141041_c0_g1_i2 DN151553_c2_g1_i1 DN151614_c6_g2_i1 DN150621_c0_g2_i1 DN145813_c0_g1_i2 DN149569_c0_g2_i1 DN149387_c2_g1_i7 DN149431_c0_g1_i1 DN152474_c6_g1_i2 DN152137_c5_g1_i1 DN…
Immunoglobulin I-set	20	99	952	15075	3.2	3.03188e-06	5.52	DN107385_c0_g1_i1 DN152869_c12_g1_i2 DN149990_c0_g2_i1 DN187036_c0_g1_i1 DN152801_c12_g1_i1 DN174445_c0_g1_i1 DN127424_c0_g5_i1 DN134189_c3_g1_i1 DN134231_c1_g4_i1 DN127424_c0_g1_i1 DN151048_c4_g2_i1 DN151048_c4_g1_i1 DN152432_c2_g1_i2 DN151440_c5_g3_i2 DN152960_c38_g1_i1 DN127424_c0_g4_i1 DN110634_c0_g1_i1 DN152429_c5_g1_i1 DN151327_c2_g2_i1 DN150509_c0_g1_i1
PDZ domain	22	125	952	15075	2.79	1.05615e-05	4.98	DN152137_c5_g1_i1 DN152024_c5_g1_i1 DN149332_c0_g1_i1 DN152765_c12_g2_i2 DN142816_c0_g1_i3 DN152569_c10_g1_i1 DN144835_c3_g2_i3 DN152775_c16_g1_i2 DN148822_c0_g4_i4 DN151889_c2_g1_i1 DN145235_c2_g4_i1 DN147512_c1_g2_i1 DN151692_c4_g3_i1 DN151021_c3_g4_i2 DN149348_c0_g3_i1 DN145211_c0_g1_i5 DN151226_c3_g1_i2 DN152781_c9_g1_i1 DN151402_c9_g3_i1 DN152443_c8_g2_i2 DN146819_c0_g2_i1 DN137823_c0_g1_i6
Protein kinase domain	53	485	952	15075	1.73	6.49271e-05	4.19	DN150134_c1_g1_i3 DN147457_c0_g2_i1 DN149990_c0_g2_i1 DN142194_c3_g1_i1 DN148501_c0_g1_i2 DN151955_c5_g3_i1 DN146048_c0_g1_i5 DN150821_c2_g3_i1 DN149120_c0_g1_i3 DN152001_c1_g1_i2 DN150165_c0_g1_i1 DN152505_c9_g1_i1 DN150172_c2_g1_i4 DN149871_c3_g4_i1 DN151937_c8_g1_i1 DN152329_c5_g1_i1 DN152199_c5_g2_i1 DN143431_c0_g2_i2 DN151614_c6_g2_i1 DN148059_c2_g2_i6 DN150231_c0_g1_i1 DN150806_c0_g1_i1 DN1…
Protein kinase-like domain	57	551	952	15075	1.64	0.000155672	3.81	DN150134_c1_g1_i3 DN147457_c0_g2_i1 DN149990_c0_g2_i1 DN142194_c3_g1_i1 DN148501_c0_g1_i2 DN151955_c5_g3_i1 DN146048_c0_g1_i5 DN150821_c2_g3_i1 DN149120_c0_g1_i3 DN152001_c1_g1_i2 DN150165_c0_g1_i1 DN152505_c9_g1_i1 DN150172_c2_g1_i4 DN149871_c3_g4_i1 DN151937_c8_g1_i1 DN134280_c0_g1_i1 DN149153_c0_g1_i2 DN151204_c3_g1_i2 DN152329_c5_g1_i1 DN152199_c5_g2_i1 DN143431_c0_g2_i2 DN151614_c6_g2_i1 DN1…
Pleckstrin homology domain	20	129	952	15075	2.46	0.000165358	3.78	DN148835_c0_g1_i1 DN152643_c4_g1_i1 DN152184_c7_g1_i1 DN150554_c1_g2_i1 DN151024_c3_g3_i1 DN144786_c0_g1_i3 DN152109_c5_g1_i1 DN151365_c5_g1_i1 DN151648_c4_g1_i1 DN149832_c0_g2_i1 DN152746_c4_g3_i1 DN151148_c4_g1_i3 DN152657_c12_g1_i3 DN152778_c4_g1_i1 DN141041_c0_g1_i2 DN152960_c38_g1_i1 DN147602_c0_g3_i1 DN152031_c5_g1_i1 DN145813_c0_g1_i2 DN149569_c0_g2_i1
Zinc finger, LIM-type	11	51	952	15075	3.42	0.000277046	3.56	DN152684_c13_g1_i2 DN148180_c0_g5_i1 DN149443_c1_g2_i2 DN138810_c0_g1_i1 DN147759_c0_g1_i3 DN148740_c0_g2_i2 DN142717_c0_g1_i2 DN144190_c0_g1_i1 DN132160_c0_g1_i1 DN147458_c0_g1_i2 DN149348_c0_g4_i2
DENN domain	5	13	952	15075	6.09	0.000834382	3.08	DN152280_c4_g3_i1 DN152819_c12_g1_i1 DN152214_c9_g1_i2 DN151192_c5_g2_i1 DN152790_c8_g2_i1
LSM domain, eukaryotic/archaea-type	3	4	952	15075	11.88	0.000956988	3.02	DN147956_c0_g2_i1 DN72004_c0_g1_i1 DN150979_c0_g1_i1
L27 domain	3	4	952	15075	11.88	0.000956988	3.02	DN146774_c0_g2_i1 DN151226_c3_g1_i2 DN142816_c0_g1_i3
Guanine nucleotide exchange factor, N-terminal	3	4	952	15075	11.88	0.000956988	3.02	DN152341_c3_g1_i1 DN151554_c2_g1_i1 DN152795_c11_g1_i5
Ras guanine-nucleotide exchange factors catalytic domain	6	20	952	15075	4.75	0.00112354	2.95	DN151544_c1_g2_i2 DN152776_c11_g1_i2 DN152518_c7_g1_i1 DN152643_c4_g1_i1 DN148670_c0_g1_i2 DN147164_c1_g1_i1
FERM/acyl-CoA-binding protein, 3-helical bundle	11	60	952	15075	2.9	0.00118534	2.93	DN149832_c0_g2_i1 DN152189_c6_g1_i1 DN151416_c5_g2_i2 DN152667_c5_g1_i1 DN142508_c1_g1_i3 DN150747_c0_g3_i1 DN149949_c0_g4_i3 DN147856_c0_g1_i3 DN152538_c9_g1_i1 DN151877_c6_g1_i1 DN152271_c9_g1_i2
Glutathione S-transferase, C-terminal	5	14	952	15075	5.66	0.00123082	2.91	DN141625_c1_g1_i1 DN145515_c0_g1_i3 DN140000_c0_g1_i1 DN139835_c1_g3_i2 DN143558_c0_g1_i2
AGC-kinase, C-terminal	9	43	952	15075	3.31	0.00123558	2.91	DN150172_c2_g1_i4 DN149871_c3_g4_i1 DN150134_c1_g1_i3 DN149153_c0_g1_i2 DN151204_c3_g1_i2 DN151968_c5_g1_i1 DN152602_c9_g2_i1 DN151614_c6_g2_i1 DN150806_c0_g1_i1
FERM, N-terminal	8	35	952	15075	3.62	0.00125168	2.9	DN152189_c6_g1_i1 DN151416_c5_g2_i2 DN152667_c5_g1_i1 DN138392_c0_g1_i1 DN142508_c1_g1_i3 DN150747_c0_g3_i1 DN152538_c9_g1_i1 DN152271_c9_g1_i2
C2 domain	14	90	952	15075	2.46	0.00146673	2.83	DN152849_c5_g1_i1 DN152409_c10_g1_i1 DN151426_c3_g1_i2 DN150650_c3_g4_i5 DN150529_c1_g1_i2 DN150047_c2_g2_i2 DN152501_c11_g1_i3 DN152711_c10_g1_i2 DN152110_c4_g1_i1 DN149153_c0_g2_i1 DN152449_c4_g3_i2 DN142426_c0_g1_i1 DN150165_c0_g1_i1 DN151845_c9_g1_i2
Calponin homology domain	12	72	952	15075	2.64	0.00171345	2.77	DN152684_c13_g1_i2 DN151863_c9_g1_i2 DN145897_c0_g1_i2 DN152922_c4_g1_i3 DN150294_c0_g1_i3 DN150618_c3_g1_i4 DN143736_c1_g1_i1 DN152402_c7_g1_i1 DN147589_c3_g1_i3 DN144204_c0_g7_i1 DN152530_c3_g1_i3 DN152885_c9_g1_i1
SH3 domain	20	155	952	15075	2.04	0.0018108	2.74	DN152184_c7_g1_i1 DN148291_c1_g1_i1 DN145288_c0_g1_i1 DN145857_c0_g1_i8 DN148955_c0_g5_i1 DN145263_c0_g1_i1 DN144283_c0_g5_i2 DN150215_c2_g1_i1 DN148681_c0_g4_i1 DN132276_c0_g2_i1 DN147716_c2_g2_i1 DN145960_c0_g2_i3 DN151055_c2_g2_i4 DN145068_c0_g2_i1 DN151226_c3_g1_i2 DN152031_c5_g1_i1 DN151423_c4_g2_i1 DN152701_c12_g1_i2 DN152885_c9_g1_i1 DN145574_c0_g5_i1
FERM central domain	10	55	952	15075	2.88	0.00208969	2.68	DN149832_c0_g2_i1 DN152189_c6_g1_i1 DN151416_c5_g2_i2 DN152667_c5_g1_i1 DN142508_c1_g1_i3 DN150747_c0_g3_i1 DN147856_c0_g1_i3 DN152538_c9_g1_i1 DN151877_c6_g1_i1 DN152271_c9_g1_i2
Myosin tail	7	30	952	15075	3.69	0.00221096	2.66	DN142398_c0_g1_i2 DN152243_c17_g1_i3 DN142398_c0_g1_i3 DN142398_c0_g2_i1 DN151189_c5_g1_i2 DN139674_c1_g1_i6 DN149561_c5_g1_i1
Lethal giant larvae homologue 2	3	5	952	15075	9.5	0.00227986	2.64	DN152206_c9_g1_i1 DN152654_c7_g2_i2 DN152527_c11_g1_i1
Alpha crystallin/Hsp20 domain	3	5	952	15075	9.5	0.00227986	2.64	DN135757_c0_g1_i1 DN150192_c2_g1_i1 DN62039_c0_g1_i1

## Sheet: ident Domain2Protein
Domain Description	Fisher's exact test p value	Protein accession	Position	Amino acid	Type	Protein description	Gene name	Localization probability	PEP	Score	Modified sequence	Charge
Mon2, dimerisation and cyclophilin-binding domain	0.0114501	DN152341_c3_g1_i1	1666	S	ident	Brefeldin A-inhibited guanine nucleotide-exchange protein 1	---	1	3.17891e-93	186.97	LFS(1)NCELELPAISHR	3
Mon2, dimerisation and cyclophilin-binding domain	0.0114501	DN152341_c3_g1_i1	1262	S	ident	Brefeldin A-inhibited guanine nucleotide-exchange protein 1	---	0.994088	0.01778	48.907	VAPGS(0.994)LAAAT(0.006)VDSR	2
Mon2, dimerisation and cyclophilin-binding domain	0.0114501	DN151554_c2_g1_i1	1700	S	ident	protein MON2 homolog isoform X2	---	0.916726	0.00342293	52.112	VS(0.917)REEPS(0.083)AHVVLCR	3
Mon2, dimerisation and cyclophilin-binding domain	0.0114501	DN151554_c2_g1_i1	1824	T	ident	protein MON2 homolog isoform X2	---	0.971332	1.65967e-16	127.59	LPT(0.004)GPAT(0.971)T(0.025)PVIAQTR	2
Rho GTPase activation protein	0.00515794	DN151905_c5_g3_i3	352	S	ident	rho-type gtpase activating protein, putative	---	0.999998	9.79476e-05	91.592	QSDFVPHLS(1)PPPVK	2
Rho GTPase activation protein	0.00515794	DN152233_c6_g1_i1	401	S	ident	RalA-binding protein 1	---	0.999943	6.92738e-46	156.47	SQPADSSPFESISCLS(1)PR	2
Rho GTPase activation protein	0.00515794	DN152233_c6_g1_i1	789	S	ident	RalA-binding protein 1	---	0.974238	0.00140633	60.472	TKPQSGS(0.001)T(0.003)GPVGS(0.974)PGS(0.015)T(0.006)R	2
Rho GTPase activation protein	0.00515794	DN151289_c4_g2_i3	26	T	ident	Minor histocompatibility protein HA-1, partial	---	0.939487	3.36189e-17	104.83	KLT(0.939)GT(0.061)IGDLLINYGHGISEEDK	3
Rho GTPase activation protein	0.00515794	DN149640_c1_g1_i7	70	S	ident	DNA-directed RNA polymerase, putative	---	1	0.00396221	54.09	AKPPLS(1)PVAVHR	3
Rho GTPase activation protein	0.00515794	DN149640_c1_g1_i7	1530	S	ident	DNA-directed RNA polymerase, putative	---	0.824349	4.12081e-07	93.5	GTPGS(0.174)S(0.824)MQT(0.001)QLSPIER	2
Rho GTPase activation protein	0.00515794	DN149640_c1_g1_i7	102	T	ident	DNA-directed RNA polymerase, putative	---	0.866497	0.0072253	83.474	TPCS(0.013)T(0.866)S(0.116)LPT(0.003)S(0.003)R	2
Rho GTPase activation protein	0.00515794	DN149640_c1_g1_i7	51	S	ident	DNA-directed RNA polymerase, putative	---	1	2.10912e-07	95.662	GS(1)PLACEQQPQAHLR	3
Rho GTPase activation protein	0.00515794	DN149640_c1_g1_i7	534	S	ident	DNA-directed RNA polymerase, putative	---	1	4.65398e-31	144.72	HIYGDS(1)LNS(1)VPGATR	2
Rho GTPase activation protein	0.00515794	DN149640_c1_g1_i7	417	S	ident	DNA-directed RNA polymerase, putative	---	0.990642	0.000392604	101.42	NIPSAET(0.009)DS(0.991)LLR	2
Rho GTPase activation protein	0.00515794	DN149640_c1_g1_i7	1622	S	ident	DNA-directed RNA polymerase, putative	---	0.985005	2.6235e-23	113.15	S(0.985)APS(0.015)TPLPEDSLLDADVTATGK	2
Rho GTPase activation protein	0.00515794	DN149640_c1_g1_i7	537	S	ident	DNA-directed RNA polymerase, putative	---	0.999973	2.06841e-13	123.6	HIYGDS(1)LNS(1)VPGATR	2
Rho GTPase activation protein	0.00515794	DN149640_c1_g1_i7	313	S	ident	DNA-directed RNA polymerase, putative	---	1	3.40161e-119	191.44	KDS(1)VPLDASCTTSPTGVVR	2
Rho GTPase activation protein	0.00515794	DN149640_c1_g1_i7	103	S	ident	DNA-directed RNA polymerase, putative	---	0.765073	0.000496903	92.265	TPCS(0.001)T(0.153)S(0.765)LPT(0.05)S(0.031)R	2
Rho GTPase activation protein	0.00515794	DN149640_c1_g1_i7	1536	S	ident	DNA-directed RNA polymerase, putative	---	0.999777	2.58855e-13	119.38	GTPGSSMQTQLS(1)PIER	2
Rho GTPase activation protein	0.00515794	DN151763_c4_g1_i1	262	S	ident	putative synaptic ras gtpase activating protein, syngap	---	0.996599	0.00178455	99.927	AIKY(0.002)S(0.997)LGS(0.002)CEGR	2
Rho GTPase activation protein	0.00515794	DN151763_c4_g1_i1	1029	S	ident	putative synaptic ras gtpase activating protein, syngap	---	0.879523	0.00151445	79.346	STGWS(0.065)GS(0.88)CT(0.055)NIR	2
Rho GTPase activation protein	0.00515794	DN152438_c11_g1_i1	221	S	ident	Type II inositol 1,4,5-trisphosphate 5-phosphatase	---	0.981847	0.020757	51.286	AMLS(0.982)PT(0.018)YAR	2
Rho GTPase activation protein	0.00515794	DN151172_c1_g1_i2	306	S	ident	Protein FAM13A	---	0.778612	0.00863795	42.633	SSAQNAADRPPS(0.779)LS(0.221)R	3
Rho GTPase activation protein	0.00515794	DN151172_c1_g1_i2	519	T	ident	Protein FAM13A	---	0.996169	0.000166403	100.22	RHT(0.996)T(0.004)EGVGVLR	3
Rho GTPase activation protein	0.00515794	DN152138_c11_g1_i1	1324	S	ident	rho GTPase-activating protein 44-like isoform X2	---	0.855873	1.49403e-42	149.41	RT(0.119)S(0.856)CAEPT(0.025)ATSTFPSDVPI	3
Rho GTPase activation protein	0.00515794	DN152138_c11_g1_i1	1159	S	ident	rho GTPase-activating protein 44-like isoform X2	---	1	8.26298e-19	136.39	RVS(1)IPLS(1)PELDK	2
Rho GTPase activation protein	0.00515794	DN152138_c11_g1_i1	890	S	ident	rho GTPase-activating protein 44-like isoform X2	---	0.999956	1.34665e-17	131.25	GS(1)LPDTNAHTVAQNR	2
Rho GTPase activation protein	0.00515794	DN152138_c11_g1_i1	1155	S	ident	rho GTPase-activating protein 44-like isoform X2	---	1	1.72933e-26	146.3	RVS(1)IPLS(1)PELDK	2
Rho GTPase activation protein	0.00515794	DN152138_c11_g1_i1	1144	T	ident	rho GTPase-activating protein 44-like isoform X2	---	0.986444	0.0125697	65.043	S(0.006)LT(0.986)S(0.007)PSCMKPR	2
Rho GTPase activation protein	0.00515794	DN152138_c11_g1_i1	187	S	ident	rho GTPase-activating protein 44-like isoform X2	---	0.999896	0.000102012	109.07	NS(1)VGTSHLNFK	2
Rho GTPase activation protein	0.00515794	DN152138_c11_g1_i1	1113	S	ident	rho GTPase-activating protein 44-like isoform X2	---	0.987765	1.00945e-120	197.15	RHS(0.988)IS(0.521)S(0.521)AAS(0.969)NEQVDTALPR	3
Rho GTPase activation protein	0.00515794	DN152138_c11_g1_i1	1119	S	ident	rho GTPase-activating protein 44-like isoform X2	---	0.969235	2.18997e-05	74.876	RHS(0.988)IS(0.521)S(0.521)AAS(0.969)NEQVDTALPR	3
Rho GTPase activation protein	0.00515794	DN149387_c2_g1_i7	276	S	ident	Rho GTPase-activating protein 27	---	0.793354	3.33665e-06	85.881	KRQS(0.793)T(0.266)DS(0.94)LEQVSTIDEADGR	3
Rho GTPase activation protein	0.00515794	DN149387_c2_g1_i7	299	S	ident	Rho GTPase-activating protein 27	---	0.991206	6.36253e-06	116.06	IS(0.991)RDHIT(0.009)GPIENK	3
Rho GTPase activation protein	0.00515794	DN149387_c2_g1_i7	279	S	ident	Rho GTPase-activating protein 27	---	0.950001	3.33665e-06	85.881	KRQS(0.726)T(0.324)DS(0.95)LEQVSTIDEADGR	3
Rho GTPase activation protein	0.00515794	DN149387_c2_g1_i7	82	S	ident	Rho GTPase-activating protein 27	---	0.994926	0.000297197	88.768	VGTLPS(0.995)PLT(0.004)S(0.001)ETR	2
Rho GTPase activation protein	0.00515794	DN144570_c0_g1_i1	375	S	ident	Rho GTPase-activating protein 1, partial	---	0.990902	0.0139164	57.785	S(0.004)T(0.005)S(0.991)VLSLR	2
Rho GTPase activation protein	0.00515794	DN144570_c0_g1_i1	116	T	ident	Rho GTPase-activating protein 1, partial	---	1	0.00341822	76.378	IT(1)PDGLVDEDFEK	2
Protein kinase, C-terminal	0.174608	DN151614_c6_g2_i1	373	S	ident	ribosomal protein S6 kinase 2 beta-like isoform X2	---	0.999998	1.02882e-10	95.209	T(1)PKDS(1)PVPPPSDSANELFR	3
Protein kinase, C-terminal	0.174608	DN151614_c6_g2_i1	369	T	ident	ribosomal protein S6 kinase 2 beta-like isoform X2	---	0.999998	1.02882e-10	88.278	T(1)PKDS(1)PVPPPSDSANELFR	3
Protein kinase, C-terminal	0.174608	DN149153_c0_g1_i2	83	T	ident	calcium-dependent protein kinase C-like isoform X2	---	0.964225	0	259.44	DISNFDPAFTEMSTEFT(0.964)PT(0.036)DK	3
Protein kinase, C-terminal	0.174608	DN151204_c3_g1_i2	80	T	ident	Calcium-dependent protein kinase C	---	0.996287	1.15008e-254	243.17	EPVRLT(0.996)PT(0.004)DK	2
Small GTP-binding protein domain	0.00277284	DN142798_c0_g3_i1	43	T	ident	CRE-RAB-1 protein	---	0.999947	0.00451819	86.803	FRT(1)ITAAYYR	2
Small GTP-binding protein domain	0.00277284	DN100860_c0_g1_i1	62	T	ident	ras-related protein Rab-3 isoform X5	---	0.999772	0.00210975	97.69	YRT(1)ITTAYYR	2
Small GTP-binding protein domain	0.00277284	DN145269_c0_g4_i1	8	Y	ident	ras-related protein Rab-11B	---	0.998071	0.00939087	42.682	VS(0.002)KDDEY(0.998)DFLFK	2
Small GTP-binding protein domain	0.00277284	DN145269_c0_g4_i1	3	S	ident	ras-related protein Rab-11B	---	1	7.10956e-61	171.46	VS(1)KDDEYDFLFK	2
Small GTP-binding protein domain	0.00277284	DN145269_c0_g4_i1	78	S	ident	ras-related protein Rab-11B	---	0.842447	0.0189573	53.756	AIT(0.157)S(0.842)AYYR	2
Small GTP-binding protein domain	0.00277284	DN147218_c0_g6_i1	134	S	ident	Ras and EF-hand domain-containing protein-like protein	---	0.967082	1.57761e-83	182.22	EYSIYES(0.033)S(0.967)PEEIDSAFR	2
Small GTP-binding protein domain	0.00277284	DN147218_c0_g6_i1	153	S	ident	Ras and EF-hand domain-containing protein-like protein	---	1	0.00966446	70.028	RLS(1)NFIR	2
Small GTP-binding protein domain	0.00277284	DN137211_c1_g1_i2	74	T	ident	ras-related protein Rab-8A-like	---	0.999638	0.00175251	92.039	FRT(1)ITTAYYR	2
Small GTP-binding protein domain	0.00277284	DN140832_c0_g1_i1	190	S	ident	ras-related protein Rab-10-like	---	0.998949	0.00222667	93.716	GQTYRLS(0.999)EPS(0.001)QR	2
Small GTP-binding protein domain	0.00277284	DN140832_c0_g1_i1	77	S	ident	ras-related protein Rab-10-like	---	0.995018	0.000360204	97.463	FQTIT(0.005)AS(0.995)YYR	2
Small GTP-binding protein domain	0.00277284	DN140832_c0_g1_i1	5	S	ident	ras-related protein Rab-10-like	---	0.99993	0.017405	61.344	KS(1)YDLLFK	2
Small GTP-binding protein domain	0.00277284	DN147599_c0_g2_i3	2	S	ident	rab6, putative	---	0.999982	1.35224e-26	144.57	S(1)GVTDFNNPLR	2
Small GTP-binding protein domain	0.00277284	DN147599_c0_g2_i3	187	Y	ident	rab6, putative	---	1	2.49675e-26	125.73	HDDY(1)IELKPIEQPPDNSWK	3
Small GTP-binding protein domain	0.00277284	DN122008_c0_g3_i1	50	T	ident	ras-related protein Rab-1A	---	0.856933	0.00699798	60.398	FRT(0.038)IT(0.857)S(0.085)S(0.019)Y(0.001)YR	3
Small GTP-binding protein domain	0.00277284	DN122008_c0_g3_i1	48	T	ident	ras-related protein Rab-1A	---	0.999956	0.00135903	98.942	FRT(1)ITSSYYR	2
Small GTP-binding protein domain	0.00277284	DN39969_c0_g1_i1	56	Y	ident	ras-related protein Rab-5B-like	---	0.999951	6.07021e-84	144.77	Y(1)HSLAPMYYR	2
Small GTP-binding protein domain	0.00277284	DN146490_c0_g2_i2	60	S	ident	ras-related protein Rab-30-like	---	1	1.57666e-12	128.06	FDFADLS(1)GRPEYR	2
Small GTP-binding protein domain	0.00277284	DN143709_c0_g1_i3	24	S	ident	cdc42 homolog	---	1	1.72323e-36	145.73	RRDS(1)ADPHIECVVVGDSK	3
Small GTP-binding protein domain	0.00277284	DN153863_c0_g1_i1	50	S	ident	ADP-ribosylation factor-like protein 3-like	---	1	0.00413982	47.058	ILT(1)S(1)WS(1)GALFNLRRIDS(1)K	3
Small GTP-binding protein domain	0.00277284	DN153863_c0_g1_i1	39	S	ident	ADP-ribosylation factor-like protein 3-like	---	1	0.00413982	47.058	ILT(1)S(1)WS(1)GALFNLRRIDS(1)K	3
Small GTP-binding protein domain	0.00277284	DN153863_c0_g1_i1	36	T	ident	ADP-ribosylation factor-like protein 3-like	---	1	0.00413982	47.058	ILT(1)S(1)WS(1)GALFNLRRIDS(1)K	3
Small GTP-binding protein domain	0.00277284	DN153863_c0_g1_i1	37	S	ident	ADP-ribosylation factor-like protein 3-like	---	1	0.00413982	47.058	ILT(1)S(1)WS(1)GALFNLRRIDS(1)K	3
Small GTP-binding protein domain	0.00277284	DN146499_c0_g3_i2	191	S	ident	ras-related protein Rab-18-B-like	---	0.996639	1.53433e-173	219.76	SSPDSTNTLHLGDS(0.997)PS(0.003)R	2
Death domain	0.244048	DN152516_c13_g1_i1	1169	S	ident	putative ankyrin 2,3/unc44	---	0.998225	6.38333e-248	248.21	TRIS(0.998)T(0.002)ES(1)VAESIVQQR	2
Death domain	0.244048	DN152516_c13_g1_i1	1781	T	ident	putative ankyrin 2,3/unc44	---	0.999964	3.21778e-06	72.474	AAAAGT(1)PIRENMDASLADALAR	2
Death domain	0.244048	DN152516_c13_g1_i1	1963	S	ident	putative ankyrin 2,3/unc44	---	0.999991	5.66328e-05	99.092	KEMGPVGPADS(1)YAR	2
Death domain	0.244048	DN152516_c13_g1_i1	1676	Y	ident	putative ankyrin 2,3/unc44	---	0.999926	0.00343837	68.676	GAY(1)LSPEGPQTR	2
Death domain	0.244048	DN152516_c13_g1_i1	1927	S	ident	putative ankyrin 2,3/unc44	---	1	4.72696e-05	97.813	DDLS(1)LLMPR	2
Death domain	0.244048	DN152516_c13_g1_i1	1460	S	ident	putative ankyrin 2,3/unc44	---	0.999862	1.3462e-06	95.5	QPS(1)KGESEGSLPSSLR	2
Death domain	0.244048	DN152516_c13_g1_i1	1160	S	ident	putative ankyrin 2,3/unc44	---	1	0.000304572	93.424	IS(1)ARDS(1)VMDDR	2
Death domain	0.244048	DN152516_c13_g1_i1	1176	S	ident	putative ankyrin 2,3/unc44	---	0.999929	0.000280057	65.942	T(0.156)RIS(0.588)T(0.316)ES(0.94)VAES(1)IVQQR	3
Death domain	0.244048	DN152516_c13_g1_i1	1947	S	ident	putative ankyrin 2,3/unc44	---	1	4.14193e-07	90.694	ADSGRPVENDFIVAS(1)EGLK	3
Death domain	0.244048	DN152516_c13_g1_i1	29	S	ident	putative ankyrin 2,3/unc44	---	1	1.82401e-12	127.83	NAS(1)ES(1)PSPSPWR	2
Death domain	0.244048	DN152516_c13_g1_i1	2230	S	ident	putative ankyrin 2,3/unc44	---	0.99697	0.00229151	55.02	QYPIAAT(0.003)GGVAEGS(0.997)VGR	2
Death domain	0.244048	DN152516_c13_g1_i1	1170	T	ident	putative ankyrin 2,3/unc44	---	0.984968	8.12194e-127	201.15	IS(0.014)T(0.985)ES(0.001)VAESIVQQR	3
Death domain	0.244048	DN152516_c13_g1_i1	1123	S	ident	putative ankyrin 2,3/unc44	---	0.884663	1.50679e-08	103.36	LS(0.113)S(0.885)T(0.003)DNGLPHS(0.118)PS(0.882)FER	2
Death domain	0.244048	DN152516_c13_g1_i1	1166	T	ident	putative ankyrin 2,3/unc44	---	0.932147	2.99964e-18	132.01	T(0.932)RIS(0.053)T(0.013)ES(0.001)VAESIVQQR	3
Death domain	0.244048	DN152516_c13_g1_i1	1156	S	ident	putative ankyrin 2,3/unc44	---	1	0.000304572	93.424	IS(1)ARDS(1)VMDDR	2
Death domain	0.244048	DN152516_c13_g1_i1	61	S	ident	putative ankyrin 2,3/unc44	---	0.936661	8.23532e-10	90.384	KANTMDNAHEVDGT(0.053)VS(0.937)DAAT(0.01)PLK	3
Death domain	0.244048	DN152516_c13_g1_i1	1874	S	ident	putative ankyrin 2,3/unc44	---	0.994811	5.84262e-32	148.69	TYQAELS(0.004)PPS(0.995)EELLS(0.001)K	2
Death domain	0.244048	DN152516_c13_g1_i1	1133	S	ident	putative ankyrin 2,3/unc44	---	0.881616	1.50679e-08	103.36	LS(0.113)S(0.885)T(0.003)DNGLPHS(0.118)PS(0.882)FER	2
Death domain	0.244048	DN152516_c13_g1_i1	1172	S	ident	putative ankyrin 2,3/unc44	---	0.999988	6.38333e-248	248.21	TRIS(0.98)T(0.02)ES(1)VAESIVQQR	2
Death domain	0.244048	DN152516_c13_g1_i1	2091	S	ident	putative ankyrin 2,3/unc44	---	0.999278	5.39429e-24	139.39	AAAAMPQQFS(0.999)PGPS(0.001)GR	2
Death domain	0.244048	DN152516_c13_g1_i1	49	T	ident	putative ankyrin 2,3/unc44	---	1	4.08148e-13	99.907	KANT(1)MDNAHEVDGTVSDAATPLK	3
Death domain	0.244048	DN152516_c13_g1_i1	31	S	ident	putative ankyrin 2,3/unc44	---	0.999965	1.01812e-47	162.69	NAS(1)ES(1)PSPSPWR	2
Death domain	0.244048	DN152516_c13_g1_i1	1131	S	ident	putative ankyrin 2,3/unc44	---	0.822489	3.51049e-07	94.019	LS(0.06)S(0.675)T(0.266)DNGLPHS(0.822)PS(0.177)FER	3
Death domain	0.244048	DN152703_c9_g1_i2	22	S	ident	Ankyrin-3	---	1	2.43581e-09	124.46	PAAHGDIGQS(1)LLR	2
Death domain	0.244048	DN152703_c9_g1_i2	1624	S	ident	Ankyrin-3	---	1	9.70478e-13	88.814	NLQHEDSELEMHEDS(1)AAAS(1)PDAAK	3
Death domain	0.244048	DN152703_c9_g1_i2	1495	S	ident	Ankyrin-3	---	0.999735	6.55278e-21	107.31	S(0.462)S(0.538)DQIDGS(0.001)LHPAS(1)S(1)DEEIVESIAR	3
Death domain	0.244048	DN152703_c9_g1_i2	1496	S	ident	Ankyrin-3	---	0.999851	6.55278e-21	107.31	S(0.462)S(0.538)DQIDGS(0.001)LHPAS(1)S(1)DEEIVESIAR	3
Death domain	0.244048	DN152703_c9_g1_i2	1620	S	ident	Ankyrin-3	---	0.999998	9.70478e-13	88.814	NLQHEDSELEMHEDS(1)AAAS(1)PDAAK	3
Myotubularin-like phosphatase domain	0.0759638	DN150708_c1_g2_i2	152	S	ident	Calpain-7	---	1	8.33029e-37	154.55	RNS(1)ADEQLIELIR	2
Myotubularin-like phosphatase domain	0.0759638	DN150708_c1_g2_i2	330	S	ident	Calpain-7	---	0.994943	1.39587e-20	115.5	TGGPADGGS(0.005)PLPS(0.995)PLAGDR	2
Myotubularin-like phosphatase domain	0.0759638	DN150708_c1_g2_i2	337	S	ident	Calpain-7	---	0.817842	4.80143e-09	61.725	TGGPADGGS(0.045)PLPS(0.037)PLAGDRS(0.818)PLPLT(0.101)R	3
Myotubularin-like phosphatase domain	0.0759638	DN150708_c1_g2_i2	326	S	ident	Calpain-7	---	0.999904	1.69295e-20	115.01	TGGPADGGS(1)PLPSPLAGDR	2
Myotubularin-like phosphatase domain	0.0759638	DN152280_c4_g3_i1	124	S	ident	myotubularin-related protein	---	0.997209	3.0632e-05	81.477	PHS(0.997)PS(0.003)LSPR	2
Myotubularin-like phosphatase domain	0.0759638	DN152280_c4_g3_i1	1437	S	ident	myotubularin-related protein	---	0.927815	0.00478464	62.861	RLS(0.735)T(0.336)S(0.928)PLPS(0.001)VR	2
Myotubularin-like phosphatase domain	0.0759638	DN152280_c4_g3_i1	580	S	ident	myotubularin-related protein	---	0.917297	0.0141052	59.227	RS(0.044)S(0.917)S(0.031)T(0.007)VVMER	2
Myotubularin-like phosphatase domain	0.0759638	DN152280_c4_g3_i1	1435	S	ident	myotubularin-related protein	---	0.9928	0.00115789	89.992	RLS(0.993)T(0.007)SPLPS(0.001)VR	2
Myotubularin-like phosphatase domain	0.0759638	DN150636_c0_g2_i1	685	S	ident	myotubularin-related protein	---	0.954169	1.1119e-51	158.98	TTLSS(0.045)S(0.954)LT(0.001)SLPDTAK	2
Myotubularin-like phosphatase domain	0.0759638	DN150636_c0_g2_i1	688	S	ident	myotubularin-related protein	---	0.956888	1.01195e-13	124.82	TTLS(0.029)S(0.064)S(0.894)LT(0.037)S(0.957)LPDT(0.019)AK	2
Alpha carbonic anhydrase	0.150213	DN133737_c0_g2_i1	6	T	ident	carbonic anhydrase 13-like isoform X2	---	0.985231	1.30187e-13	127.37	KQS(0.015)T(0.985)GEALTWGYSK	2
Alpha carbonic anhydrase	0.150213	DN133737_c0_g2_i1	5	S	ident	carbonic anhydrase 13-like isoform X2	---	0.991558	0	296.01	KQS(0.992)T(0.008)GEALTWGYSK	2
Alpha carbonic anhydrase	0.150213	DN140898_c1_g3_i1	92	S	ident	putative carbonic anhydrase II (carbonate dehydratase II)	---	0.952659	3.37437e-05	112.96	HNFS(0.047)IS(0.953)FPEEK	2
Anoctamin, dimerisation domain	0.0219433	DN151556_c4_g1_i2	127	S	ident	Anoctamin-1	---	0.994193	2.7724e-09	108.34	HLERLS(0.994)VS(0.006)EPVDCCR	3
Anoctamin, dimerisation domain	0.0219433	DN151556_c4_g1_i2	286	T	ident	Anoctamin-1	---	0.999902	6.61292e-16	100.55	ALT(1)GS(0.945)DS(0.052)S(0.003)T(0.001)ALWVEHSQELPNQPK	3
Anoctamin, dimerisation domain	0.0219433	DN151556_c4_g1_i2	216	S	ident	Anoctamin-1	---	1	2.46228e-32	136.59	KGPAAPLPPVEDVS(1)EREVEMEIK	3
Anoctamin, dimerisation domain	0.0219433	DN151556_c4_g1_i2	288	S	ident	Anoctamin-1	---	0.944522	4.95217e-53	137.9	ALT(1)GS(0.945)DS(0.052)S(0.003)T(0.001)ALWVEHSQELPNQPK	3
Anoctamin, dimerisation domain	0.0219433	DN151556_c4_g1_i2	299	S	ident	Anoctamin-1	---	0.999722	1.38816e-06	56.783	ALTGSDSSTALWVEHS(1)QELPNQPK	3
Anoctamin, dimerisation domain	0.0219433	DN151556_c4_g1_i2	290	S	ident	Anoctamin-1	---	0.98293	0	310.26	ALTGS(0.001)DS(0.983)S(0.016)TALWVEHSQELPNQPK	2
Anoctamin, dimerisation domain	0.0219433	DN150332_c2_g3_i3	587	T	ident	putative anoctamin	---	0.999857	0.00468745	53.395	AKT(1)PDAGTQHIMR	3
Alpha-D-phosphohexomutase, alpha/beta/alpha domain III	0.244048	DN140458_c1_g1_i1	506	T	ident	phosphoglucomutase	---	0.977687	0.00572822	83.692	LS(0.001)GT(0.978)GS(0.018)S(0.004)GATIR	2
Alpha-D-phosphohexomutase, alpha/beta/alpha domain III	0.244048	DN140458_c1_g1_i1	508	S	ident	phosphoglucomutase	---	0.81982	0.00116994	82.59	LSGT(0.002)GS(0.82)S(0.176)GAT(0.002)IR	2
Alpha-D-phosphohexomutase, alpha/beta/alpha domain III	0.244048	DN136275_c0_g1_i1	430	S	ident	phosphoglucomutase-1-like	---	0.999455	0.0107747	66.267	QS(0.001)VES(0.999)ILK	2
Sec7 domain, alpha orthogonal bundle	0.0359569	DN149569_c0_g2_i1	215	S	ident	guanyl-nucleotide exchange factor, putative	---	1	0.0086959	61.344	RGAS(1)VPCFPNR	2
Sec7 domain, alpha orthogonal bundle	0.0359569	DN152341_c3_g1_i1	1666	S	ident	Brefeldin A-inhibited guanine nucleotide-exchange protein 1	---	1	3.17891e-93	186.97	LFS(1)NCELELPAISHR	3
Sec7 domain, alpha orthogonal bundle	0.0359569	DN152341_c3_g1_i1	1262	S	ident	Brefeldin A-inhibited guanine nucleotide-exchange protein 1	---	0.994088	0.01778	48.907	VAPGS(0.994)LAAAT(0.006)VDSR	2
Sec7 domain, alpha orthogonal bundle	0.0359569	DN152795_c11_g1_i5	1115	S	ident	Golgi-specific brefeldin A-resistance guanine nucleotide exchange factor 1	---	0.846906	2.94386e-38	156.49	SPLSTS(0.002)S(0.151)S(0.847)AANLLR	2
Sec7 domain, alpha orthogonal bundle	0.0359569	DN152795_c11_g1_i5	1391	S	ident	Golgi-specific brefeldin A-resistance guanine nucleotide exchange factor 1	---	0.994511	0.00175692	58.688	HRPLS(0.995)PVS(0.005)AADFGR	3
PH domain-like	2.04149e-07	DN151416_c5_g2_i2	448	S	ident	Band 4.1-like protein 3	---	0.999999	0.00191675	84.753	KPS(1)VLPEFSGR	2
PH domain-like	2.04149e-07	DN152643_c4_g1_i1	530	S	ident	Protein son of sevenless	---	0.939641	1.28467e-157	212.06	S(0.94)PT(0.06)GSSDWNLINDQNPGQR	2
PH domain-like	2.04149e-07	DN152643_c4_g1_i1	1908	S	ident	Protein son of sevenless	---	0.997516	6.01965e-07	107.82	T(0.001)NS(0.998)PS(0.002)QRPPPLPPR	3
PH domain-like	2.04149e-07	DN152643_c4_g1_i1	232	S	ident	Protein son of sevenless	---	1	2.82353e-26	143.67	RIS(1)QFFPQDYDR	2
PH domain-like	2.04149e-07	DN152184_c7_g1_i1	692	S	ident	putative development and differentiation-enhancing factor, ddef	---	1	0.0151475	64.82	RAS(1)LEPIK	2
PH domain-like	2.04149e-07	DN148291_c1_g1_i1	231	S	ident	epidermal growth factor receptor kinase substrate 8-like	---	1	0	294.57	VGS(1)DSNDLDS(1)VQMDMSSK	2
PH domain-like	2.04149e-07	DN148291_c1_g1_i1	179	S	ident	epidermal growth factor receptor kinase substrate 8-like	---	1	9.08083e-49	163.41	S(1)IKQESAPIIQPSR	2
PH domain-like	2.04149e-07	DN148291_c1_g1_i1	224	S	ident	epidermal growth factor receptor kinase substrate 8-like	---	0.99995	0	294.57	VGS(1)DSNDLDS(1)VQMDMSSK	2
PH domain-like	2.04149e-07	DN148291_c1_g1_i1	184	S	ident	epidermal growth factor receptor kinase substrate 8-like	---	1	1.17724e-20	141.6	SIKQES(1)APIIQPSR	2
PH domain-like	2.04149e-07	DN147856_c0_g1_i3	183	S	ident	FERM domain-containing protein 5	---	0.811752	0.00112181	101.04	RT(0.188)S(0.812)LMVPNFDK	2
PH domain-like	2.04149e-07	DN151365_c5_g1_i1	178	S	ident	oxysterol-binding protein 1-like, partial	---	0.99266	7.2552e-19	92.188	GRPDAQGDTESFVGGLS(0.993)PT(0.007)NAGGNSTLK	3
PH domain-like	2.04149e-07	DN151365_c5_g1_i1	126	S	ident	oxysterol-binding protein 1-like, partial	---	1	4.15337e-13	127.3	S(1)LDAVQIPESTSK	2
PH domain-like	2.04149e-07	DN151648_c4_g1_i1	240	S	ident	---	---	0.99847	1.57979e-50	128.86	VPSSAVAAPQTESDTQLPS(0.002)RPLAHS(0.998)LEK	3
PH domain-like	2.04149e-07	DN151648_c4_g1_i1	60	S	ident	---	---	0.999737	7.84977e-08	119.25	PLFPS(1)PTASNR	2
PH domain-like	2.04149e-07	DN149832_c0_g2_i1	252	S	ident	Fermitin family 1	---	1	1.2709e-05	115.04	LDIAS(1)FADCGQR	2
PH domain-like	2.04149e-07	DN149832_c0_g2_i1	173	S	ident	Fermitin family 1	---	0.992999	0.0182851	52.247	S(0.007)NS(0.993)PLPVIR	2
PH domain-like	2.04149e-07	DN149832_c0_g2_i1	463	S	ident	Fermitin family 1	---	0.999993	0.00150009	82.529	PLSPLLDS(1)PQR	2
PH domain-like	2.04149e-07	DN149832_c0_g2_i1	239	S	ident	Fermitin family 1	---	1	1.05066e-27	149.86	RQS(1)DNS(1)LDEER	2
PH domain-like	2.04149e-07	DN149832_c0_g2_i1	242	S	ident	Fermitin family 1	---	1	1.05066e-27	149.86	RQS(1)DNS(1)LDEER	2
PH domain-like	2.04149e-07	DN150649_c3_g1_i1	449	S	ident	putative inhibitor of apoptosis 1, diap1	---	1	9.36102e-118	159.5	HLS(1)LDMTAEK	2
PH domain-like	2.04149e-07	DN151148_c4_g1_i3	495	S	ident	Ras-associated and pleckstrin homology domains-containing protein 1	---	0.997138	1.6851e-05	114.72	HTGYS(0.003)VS(0.997)PQR	2
PH domain-like	2.04149e-07	DN151148_c4_g1_i3	508	S	ident	Ras-associated and pleckstrin homology domains-containing protein 1	---	0.862162	0.0116863	51.225	QVS(0.817)T(0.274)GS(0.862)LNS(0.033)S(0.013)PVIK	2
PH domain-like	2.04149e-07	DN151148_c4_g1_i3	505	S	ident	Ras-associated and pleckstrin homology domains-containing protein 1	---	0.817467	0.0116863	51.225	QVS(0.817)T(0.274)GS(0.862)LNS(0.033)S(0.013)PVIK	2
PH domain-like	2.04149e-07	DN151148_c4_g1_i3	113	S	ident	Ras-associated and pleckstrin homology domains-containing protein 1	---	0.850598	3.29208e-10	93.633	SQNLEDRPLS(0.149)GS(0.851)LGGLGEQK	3
PH domain-like	2.04149e-07	DN152657_c12_g1_i3	90	S	ident	putative kalirin	---	1	0.0117423	57.106	PFS(1)QNLQPNNR	2
PH domain-like	2.04149e-07	DN152778_c4_g1_i1	114	S	ident	pleckstrin homology domain-containing family H member 2-like	---	0.997182	0.00096262	85.837	ISVQPHS(0.997)PVS(0.003)R	2
PH domain-like	2.04149e-07	DN141041_c0_g1_i2	145	S	ident	Arf-GAP with dual PH domain-containing protein 1	---	0.999757	0.00726794	68.557	DLS(1)QFSPR	2
PH domain-like	2.04149e-07	DN151553_c2_g1_i1	403	S	ident	Triple functional domain protein	---	0.999473	0.000259591	91.616	AAS(0.999)PQS(0.001)PPTWPSK	2
PH domain-like	2.04149e-07	DN151614_c6_g2_i1	373	S	ident	ribosomal protein S6 kinase 2 beta-like isoform X2	---	0.999998	1.02882e-10	95.209	T(1)PKDS(1)PVPPPSDSANELFR	3
PH domain-like	2.04149e-07	DN151614_c6_g2_i1	369	T	ident	ribosomal protein S6 kinase 2 beta-like isoform X2	---	0.999998	1.02882e-10	88.278	T(1)PKDS(1)PVPPPSDSANELFR	3
PH domain-like	2.04149e-07	DN150621_c0_g2_i1	685	S	ident	ATP synthase gamma-related	---	0.999875	0.0181001	40.154	YDALHRPS(1)R	3
PH domain-like	2.04149e-07	DN145813_c0_g1_i2	225	S	ident	myotubularin-related protein	---	0.969878	6.76552e-05	64.589	GYMDTSQTSTVT(0.003)S(0.028)PS(0.97)PHR	3
PH domain-like	2.04149e-07	DN149569_c0_g2_i1	215	S	ident	guanyl-nucleotide exchange factor, putative	---	1	0.0086959	61.344	RGAS(1)VPCFPNR	2
PH domain-like	2.04149e-07	DN149387_c2_g1_i7	276	S	ident	Rho GTPase-activating protein 27	---	0.793354	3.33665e-06	85.881	KRQS(0.793)T(0.266)DS(0.94)LEQVSTIDEADGR	3
PH domain-like	2.04149e-07	DN149387_c2_g1_i7	299	S	ident	Rho GTPase-activating protein 27	---	0.991206	6.36253e-06	116.06	IS(0.991)RDHIT(0.009)GPIENK	3
PH domain-like	2.04149e-07	DN149387_c2_g1_i7	279	S	ident	Rho GTPase-activating protein 27	---	0.950001	3.33665e-06	85.881	KRQS(0.726)T(0.324)DS(0.95)LEQVSTIDEADGR	3
PH domain-like	2.04149e-07	DN149387_c2_g1_i7	82	S	ident	Rho GTPase-activating protein 27	---	0.994926	0.000297197	88.768	VGTLPS(0.995)PLT(0.004)S(0.001)ETR	2
PH domain-like	2.04149e-07	DN149431_c0_g1_i1	122	Y	ident	Docking protein 2	---	0.999999	6.33659e-31	144.8	IGFDDPTSQQQFY(1)DR	2
PH domain-like	2.04149e-07	DN149431_c0_g1_i1	288	T	ident	Docking protein 2	---	0.927039	8.15982e-22	114.06	RLT(0.927)S(0.331)T(0.742)PDQS(0.53)T(0.118)T(0.337)PT(0.012)T(0.004)VTGPGQR	3
PH domain-like	2.04149e-07	DN149431_c0_g1_i1	79	S	ident	Docking protein 2	---	0.998572	5.35536e-18	135.61	S(0.001)AS(0.999)KDTTTQIVK	2
PH domain-like	2.04149e-07	DN149431_c0_g1_i1	327	S	ident	Docking protein 2	---	0.976244	4.34428e-16	103.12	LGLEQTVVS(0.001)PAAIAHS(0.976)APIT(0.023)R	3
PH domain-like	2.04149e-07	DN149431_c0_g1_i1	180	Y	ident	Docking protein 2	---	0.999989	0	268.25	DIDNFMTDNQIY(1)EAHTSGAVK	2
PH domain-like	2.04149e-07	DN149431_c0_g1_i1	294	S	ident	Docking protein 2	---	0.794484	4.94772e-08	88.541	RLT(0.05)S(0.191)T(0.759)PDQS(0.794)T(0.144)T(0.061)PTTVTGPGQR	3
PH domain-like	2.04149e-07	DN149431_c0_g1_i1	320	S	ident	Docking protein 2	---	0.880864	1.72758e-06	62.034	LGLEQT(0.119)VVS(0.881)PAAIAHS(0.893)APIT(0.107)R	3
PH domain-like	2.04149e-07	DN149431_c0_g1_i1	290	T	ident	Docking protein 2	---	0.925874	1.02408e-21	114.06	RLT(0.422)S(0.651)T(0.926)PDQS(0.001)TTPTTVTGPGQR	3
PH domain-like	2.04149e-07	DN152474_c6_g1_i2	1080	T	ident	neurobeachin isoform X5	---	1	6.96622e-07	99.413	RIT(1)PPVEASSSDRPR	3
PH domain-like	2.04149e-07	DN152137_c5_g1_i1	205	S	ident	Protein lin-10	---	0.970508	6.62961e-08	118.19	EQCS(0.002)LLS(0.971)PS(0.027)VVR	2
PH domain-like	2.04149e-07	DN152667_c5_g1_i1	2475	S	ident	LOW QUALITY PROTEIN: putative talin	---	0.991788	0.0003979	61.091	S(0.007)PS(0.992)PAS(0.002)PVHK	2
PH domain-like	2.04149e-07	DN152667_c5_g1_i1	2478	S	ident	LOW QUALITY PROTEIN: putative talin	---	0.999906	0.00025138	69.704	SPSPAS(1)PVHK	2
PH domain-like	2.04149e-07	DN152667_c5_g1_i1	2484	S	ident	LOW QUALITY PROTEIN: putative talin	---	0.767634	1.0826e-22	128.67	SPSPASPVHKLS(0.768)S(0.187)GT(0.046)VK	3
PH domain-like	2.04149e-07	DN148835_c0_g1_i1	516	S	ident	Ras-specific guanine nucleotide-releasing factor 2	---	0.858205	0.000113561	102.79	RVS(0.858)T(0.142)GMIDAAAVK	2
PH domain-like	2.04149e-07	DN150747_c0_g3_i1	592	S	ident	Band 4.1-like protein 2	---	0.999718	0.000400767	80.585	AGLQY(0.004)S(0.046)S(0.95)MHS(1)LNR	2
PH domain-like	2.04149e-07	DN150747_c0_g3_i1	182	T	ident	Band 4.1-like protein 2	---	0.962142	8.60465e-13	87.704	FWTPDVGVGQDDES(0.013)QRPPT(0.962)PS(0.023)GDQT(0.002)K	3
PH domain-like	2.04149e-07	DN150747_c0_g3_i1	589	S	ident	Band 4.1-like protein 2	---	0.949898	0.000400767	80.585	AGLQY(0.004)S(0.046)S(0.95)MHS(1)LNR	2
PH domain-like	2.04149e-07	DN150554_c1_g2_i1	85	S	ident	FYVE, RhoGEF and PH domain-containing protein 4	---	1	3.82511e-13	133.86	VKS(1)EDLEGSFIK	2
PH domain-like	2.04149e-07	DN151968_c5_g1_i1	493	T	ident	Serine/threonine-protein kinase LATS1	---	0.994443	1.19455e-06	88	RLT(0.994)PDLDT(0.006)PSPQTHPR	3
PH domain-like	2.04149e-07	DN152602_c9_g2_i1	389	S	ident	serine/threonine kinase	---	1	2.79083e-05	111.66	IHEGPPMGS(1)VFR	3
PH domain-like	2.04149e-07	DN151024_c3_g3_i1	87	S	ident	oxysterol-binding protein-related protein 3-like isoform X7	---	1	1.13349e-28	134.86	AKS(1)AEQEDLTATLRPGNR	3
PH domain-like	2.04149e-07	DN151024_c3_g3_i1	295	S	ident	oxysterol-binding protein-related protein 3-like isoform X7	---	0.942832	0.00701183	59.68	GS(0.943)LS(0.057)EQVSPVGK	2
PH domain-like	2.04149e-07	DN151024_c3_g3_i1	13	S	ident	oxysterol-binding protein-related protein 3-like isoform X7	---	1	2.46809e-07	113.33	NNS(1)LIGDTSSAGYK	2
PH domain-like	2.04149e-07	DN151024_c3_g3_i1	407	S	ident	oxysterol-binding protein-related protein 3-like isoform X7	---	0.933225	0.00922413	59.248	AS(0.066)S(0.933)LSSFYSAR	2
PH domain-like	2.04149e-07	DN151024_c3_g3_i1	301	S	ident	oxysterol-binding protein-related protein 3-like isoform X7	---	1	0.000844817	86.214	GSLSEQVS(1)PVGK	2
PH domain-like	2.04149e-07	DN152538_c9_g1_i1	1561	S	ident	putative 4.1 G protein	---	0.995448	3.01209e-24	114.54	LAGS(0.995)S(0.008)S(0.163)S(0.834)LIGFK	2
PH domain-like	2.04149e-07	DN152538_c9_g1_i1	777	S	ident	putative 4.1 G protein	---	0.960951	1.30005e-51	161.55	RS(0.039)S(0.961)LSTAADLANACR	2
PH domain-like	2.04149e-07	DN152538_c9_g1_i1	1564	S	ident	putative 4.1 G protein	---	0.969848	3.01209e-24	114.54	LAGS(0.969)S(0.03)S(0.031)S(0.97)LIGFK	2
PH domain-like	2.04149e-07	DN152077_c6_g1_i1	218	S	ident	Rab GTPase-activating protein 1	---	1	0.00410289	66.056	RS(1)PGQVPR	2
PH domain-like	2.04149e-07	DN152109_c5_g1_i1	968	S	ident	Arf-GAP with coiled-coil, ANK repeat and PH domain-containing protein 2	---	1	2.49856e-107	197.15	AYNLQWDS(1)DADDYR	2
PH domain-like	2.04149e-07	DN152271_c9_g1_i2	1095	S	ident	Band 4.1-like protein 3	---	0.999999	0.000163454	71.376	KQS(0.473)HS(0.527)LPQEAEIS(1)R	3
PH domain-like	2.04149e-07	DN152271_c9_g1_i2	578	T	ident	Band 4.1-like protein 3	---	0.844139	1.0997e-05	64.502	RES(0.156)RPIET(0.844)PIIWNPS(0.997)Y(0.003)EEK	4
PH domain-like	2.04149e-07	DN152271_c9_g1_i2	118	T	ident	Band 4.1-like protein 3	---	0.999883	0.000225162	92.611	SPT(1)FKPSGK	2
PH domain-like	2.04149e-07	DN152271_c9_g1_i2	1085	S	ident	Band 4.1-like protein 3	---	0.999994	2.39199e-38	157.62	KQS(1)HSLPQEAEISR	2
PH domain-like	2.04149e-07	DN152271_c9_g1_i2	585	S	ident	Band 4.1-like protein 3	---	1	3.53298e-245	244.1	RES(0.915)RPIET(0.085)PIIWNPS(1)YEEK	2
PH domain-like	2.04149e-07	DN152271_c9_g1_i2	1099	S	ident	Band 4.1-like protein 3	---	0.861995	3.48665e-05	97.621	S(0.346)NS(0.862)S(0.792)VDKDEDTVIR	2
PH domain-like	2.04149e-07	DN152271_c9_g1_i2	454	S	ident	Band 4.1-like protein 3	---	1	0.00223623	83.751	S(1)NLLPGFDIR	2
PH domain-like	2.04149e-07	DN152271_c9_g1_i2	112	S	ident	Band 4.1-like protein 3	---	0.982728	0.000628053	83.758	S(0.983)MS(0.606)RS(0.411)PT(0.001)FKPSGK	3
PH domain-like	2.04149e-07	DN152271_c9_g1_i2	535	S	ident	Band 4.1-like protein 3	---	0.991335	4.81404e-11	68.835	KDY(0.006)AQPAPFAS(0.991)LEDAEDLS(0.003)GVQTATR	3
PH domain-like	2.04149e-07	DN152271_c9_g1_i2	116	S	ident	Band 4.1-like protein 3	---	0.888644	0.000548212	86.488	S(0.549)MS(0.561)RS(0.889)PT(0.002)FKPSGK	3
PH domain-like	2.04149e-07	DN152271_c9_g1_i2	1087	S	ident	Band 4.1-like protein 3	---	0.999903	0.000126872	72.433	KQS(1)HS(1)LPQEAEISR	3
PH domain-like	2.04149e-07	DN152271_c9_g1_i2	573	S	ident	Band 4.1-like protein 3	---	0.99932	1.26946e-138	207.12	RES(0.999)RPIET(0.001)PIIWNPSYEEK	3
PH domain-like	2.04149e-07	DN152271_c9_g1_i2	1100	S	ident	Band 4.1-like protein 3	---	0.997066	3.48665e-05	97.621	S(0.501)NS(0.501)S(0.997)VDKDEDTVIR	2
PH domain-like	2.04149e-07	DN152904_c7_g1_i1	186	S	ident	neurobeachin-like protein 1	---	0.998364	0.00313239	80.245	AFS(0.998)LS(0.002)QLEK	2
PH domain-like	2.04149e-07	DN152189_c6_g1_i1	2284	S	ident	Talin-2	---	0.999921	9.4054e-24	111.18	AADALVEDT(0.202)RS(0.798)LVS(1)GAGDDQNR	3
PH domain-like	2.04149e-07	DN152189_c6_g1_i1	518	S	ident	Talin-2	---	0.999656	6.32364e-25	120.54	HVITLES(1)PVS(1)VDGQSITSR	3
PH domain-like	2.04149e-07	DN152189_c6_g1_i1	2626	S	ident	Talin-2	---	0.988166	9.80613e-06	115.68	VASHQT(0.012)S(0.988)CLQMR	2
PH domain-like	2.04149e-07	DN152189_c6_g1_i1	2281	S	ident	Talin-2	---	0.797975	9.4054e-24	111.18	AADALVEDT(0.202)RS(0.798)LVS(1)GAGDDQNR	3
PH domain-like	2.04149e-07	DN152189_c6_g1_i1	607	S	ident	Talin-2	---	0.997963	0.00515005	62.469	WLDES(0.002)MGAS(0.998)QVK	2
PH domain-like	2.04149e-07	DN152189_c6_g1_i1	581	S	ident	Talin-2	---	0.773325	0.00280088	70.26	QMLDIGS(0.773)PS(0.227)ER	2
PH domain-like	2.04149e-07	DN152189_c6_g1_i1	2625	T	ident	Talin-2	---	0.943094	0.000769025	102.1	VAS(1)HQT(0.943)S(0.057)CLQMR	2
PH domain-like	2.04149e-07	DN152189_c6_g1_i1	2560	S	ident	Talin-2	---	0.852888	1.6851e-05	114.72	IAALS(0.147)S(0.853)QLLK	2
PH domain-like	2.04149e-07	DN152189_c6_g1_i1	723	S	ident	Talin-2	---	0.991865	0.00096262	85.837	TVADS(0.992)FS(0.008)ELLK	2
PH domain-like	2.04149e-07	DN152189_c6_g1_i1	521	S	ident	Talin-2	---	0.99999	6.32364e-25	120.54	HVIT(0.005)LES(0.995)PVS(1)VDGQS(0.959)IT(0.035)S(0.006)R	3
PH domain-like	2.04149e-07	DN152189_c6_g1_i1	526	S	ident	Talin-2	---	0.958662	2.33472e-10	96.351	HVIT(0.005)LES(0.995)PVS(1)VDGQS(0.959)IT(0.035)S(0.006)R	3
PH domain-like	2.04149e-07	DN152189_c6_g1_i1	2712	S	ident	Talin-2	---	0.993864	0.00824458	62.088	LGS(0.994)ET(0.006)ATLGR	2
PH domain-like	2.04149e-07	DN152189_c6_g1_i1	175	S	ident	Talin-2	---	0.840664	0.000543625	91.62	SHQT(0.001)GLS(0.841)GT(0.158)LR	2
PH domain-like	2.04149e-07	DN152189_c6_g1_i1	2622	S	ident	Talin-2	---	0.999996	8.77864e-06	115.91	VAS(1)HQT(0.943)S(0.057)CLQMR	2
PH domain-like	2.04149e-07	DN152746_c4_g3_i1	174	S	ident	Spectrin beta chain, non-erythrocytic 1, partial	---	0.917025	3.8862e-82	148.08	RAS(0.917)S(0.061)T(0.022)MPSNIPVAGPSRPDESSSSAAAEEPLPK	3
PH domain-like	2.04149e-07	DN152746_c4_g3_i1	101	S	ident	Spectrin beta chain, non-erythrocytic 1, partial	---	0.999999	3.68852e-13	128.06	S(1)LAETEMTVTPLR	2
PH domain-like	2.04149e-07	DN148530_c0_g2_i2	144	S	ident	Neural Wiskott-Aldrich syndrome protein	---	0.980434	3.67308e-91	160.35	T(0.019)HS(0.98)VDKPNTTDVNMMYVVERPPAEAPTK	4
PH domain-like	2.04149e-07	DN148530_c0_g2_i2	193	S	ident	Neural Wiskott-Aldrich syndrome protein	---	0.999824	0.00198345	79.875	APS(1)ISGPTEFR	2
PH domain-like	2.04149e-07	DN150412_c2_g3_i1	622	S	ident	Ras-associated and pleckstrin homology domains-containing protein 1	---	0.999653	3.63678e-27	149.59	RLS(1)GGDTGFGK	2
PH domain-like	2.04149e-07	DN152960_c38_g1_i1	2955	S	ident	LOW QUALITY PROTEIN: serine/threonine kinase	---	1	0.000573933	91.202	EAS(1)PVDVAFPR	2
PH domain-like	2.04149e-07	DN152960_c38_g1_i1	3864	S	ident	LOW QUALITY PROTEIN: serine/threonine kinase	---	1	3.05692e-05	97.095	RLS(1)ELQGCVEDLR	3
PH domain-like	2.04149e-07	DN152960_c38_g1_i1	4233	S	ident	LOW QUALITY PROTEIN: serine/threonine kinase	---	0.998635	4.52257e-10	122.14	S(0.001)LS(0.999)MAASGYASDQK	2
PH domain-like	2.04149e-07	DN152960_c38_g1_i1	3199	S	ident	LOW QUALITY PROTEIN: serine/threonine kinase	---	1	1.36074e-97	187.73	AS(1)PFEEEEDFEGDAIPR	2
PH domain-like	2.04149e-07	DN152960_c38_g1_i1	4952	S	ident	LOW QUALITY PROTEIN: serine/threonine kinase	---	0.999442	2.22586e-196	224.83	DT(0.001)LS(0.999)PSQIFSSEDSSR	2
PH domain-like	2.04149e-07	DN152960_c38_g1_i1	4921	S	ident	LOW QUALITY PROTEIN: serine/threonine kinase	---	1	1.7341e-40	152.11	QLS(1)PPPATDPWLHFR	2
PH domain-like	2.04149e-07	DN147602_c0_g3_i1	316	S	ident	intersectin-1-like	---	1	2.82048e-08	125.22	DTIALPLRPS(1)PK	2
PH domain-like	2.04149e-07	DN149328_c0_g2_i1	339	S	ident	Exocyst complex component 8	---	1	0.00351342	78.548	NPFHQDS(1)AK	2
PH domain-like	2.04149e-07	DN150025_c0_g1_i1	402	S	ident	tensin-related	---	0.988417	0.0108425	59.227	FVS(0.988)FS(0.011)EDASR	2
PH domain-like	2.04149e-07	DN152031_c5_g1_i1	240	S	ident	putative guanine-nucleotide-exchange-factor	---	0.99975	2.18982e-07	69.045	GLGS(1)PHT(0.633)S(0.367)FGK	2
PH domain-like	2.04149e-07	DN152031_c5_g1_i1	562	S	ident	putative guanine-nucleotide-exchange-factor	---	1	0.0118793	50.452	RKFS(1)DVVK	3
PH domain-like	2.04149e-07	DN152031_c5_g1_i1	244	S	ident	putative guanine-nucleotide-exchange-factor	---	0.819315	9.63145e-09	89.297	GLGSPHT(0.181)S(0.819)FGK	2
PH domain-like	2.04149e-07	DN152885_c9_g1_i1	4299	S	ident	spectrin beta chain, non-erythrocytic 5 isoform X3	---	0.999955	0.0118335	64.534	KLS(1)DLFSGFR	2
PH domain-like	2.04149e-07	DN152885_c9_g1_i1	1074	S	ident	spectrin beta chain, non-erythrocytic 5 isoform X3	---	1	0	258.47	RGS(1)FDGTIDEITATYPR	2
PH domain-like	2.04149e-07	DN152885_c9_g1_i1	4239	S	ident	spectrin beta chain, non-erythrocytic 5 isoform X3	---	0.999966	0.00331345	70.373	VDS(1)FGISSPVR	2
PH domain-like	2.04149e-07	DN152885_c9_g1_i1	1496	S	ident	spectrin beta chain, non-erythrocytic 5 isoform X3	---	1	6.21272e-07	86.016	FHDEVS(1)DLDDWLGEK	3
PH domain-like	2.04149e-07	DN152885_c9_g1_i1	4244	S	ident	spectrin beta chain, non-erythrocytic 5 isoform X3	---	0.99516	6.19299e-74	175.29	VDSFGIS(0.005)S(0.995)PVR	2
LSM domain, eukaryotic/archaea-type	0.000956988	DN147956_c0_g2_i1	15	S	ident	family S9 non-peptidase homologue (S09 family)	---	1	9.20946e-18	136.24	RKES(1)IIDLSK	2
LSM domain, eukaryotic/archaea-type	0.000956988	DN72004_c0_g1_i1	4	S	ident	U6 snRNA-associated Sm-like protein LSm7 isoform X2	---	0.999992	0.00496325	81.565	KES(1)ILDLSK	2
LSM domain, eukaryotic/archaea-type	0.000956988	DN150979_c0_g1_i1	51	S	ident	putative small nuclear ribonucleoprotein G (snrnp-G)	---	0.999999	0.00339962	66.022	S(1)GQQVGIDTVVVR	2
Malic enzyme, N-terminal domain	0.128041	DN148641_c1_g1_i3	38	S	ident	NADP-dependent malic enzyme-like isoform X2	---	1	3.24808e-28	144.3	MFS(1)QDFQPAGNSQR	2
Malic enzyme, N-terminal domain	0.128041	DN145765_c2_g3_i2	87	S	ident	NADP-dependent malic enzyme-like	---	0.999993	3.22518e-15	95.264	YNTLMS(1)LQDR	2
Sec7, C-terminal	0.0350522	DN152341_c3_g1_i1	1666	S	ident	Brefeldin A-inhibited guanine nucleotide-exchange protein 1	---	1	3.17891e-93	186.97	LFS(1)NCELELPAISHR	3
Sec7, C-terminal	0.0350522	DN152341_c3_g1_i1	1262	S	ident	Brefeldin A-inhibited guanine nucleotide-exchange protein 1	---	0.994088	0.01778	48.907	VAPGS(0.994)LAAAT(0.006)VDSR	2
Sec7, C-terminal	0.0350522	DN151554_c2_g1_i1	1700	S	ident	protein MON2 homolog isoform X2	---	0.916726	0.00342293	52.112	VS(0.917)REEPS(0.083)AHVVLCR	3
Sec7, C-terminal	0.0350522	DN151554_c2_g1_i1	1824	T	ident	protein MON2 homolog isoform X2	---	0.971332	1.65967e-16	127.59	LPT(0.004)GPAT(0.971)T(0.025)PVIAQTR	2
Ubiquitin-related domain	0.00844875	DN151416_c5_g2_i2	448	S	ident	Band 4.1-like protein 3	---	0.999999	0.00191675	84.753	KPS(1)VLPEFSGR	2
Ubiquitin-related domain	0.00844875	DN147439_c0_g1_i3	189	Y	ident	putative ubx domain containing protein	---	0.990382	0.0136514	60.064	HPAFT(0.01)GAGY(0.99)R	2
Ubiquitin-related domain	0.00844875	DN142508_c1_g1_i3	29	S	ident	moesin/ezrin/radixin homolog 1, partial	---	1	0.000189642	95.751	S(1)APGQQLFDQVVR	2
Ubiquitin-related domain	0.00844875	DN150747_c0_g3_i1	592	S	ident	Band 4.1-like protein 2	---	0.999718	0.000400767	80.585	AGLQY(0.004)S(0.046)S(0.95)MHS(1)LNR	2
Ubiquitin-related domain	0.00844875	DN150747_c0_g3_i1	182	T	ident	Band 4.1-like protein 2	---	0.962142	8.60465e-13	87.704	FWTPDVGVGQDDES(0.013)QRPPT(0.962)PS(0.023)GDQT(0.002)K	3
Ubiquitin-related domain	0.00844875	DN150747_c0_g3_i1	589	S	ident	Band 4.1-like protein 2	---	0.949898	0.000400767	80.585	AGLQY(0.004)S(0.046)S(0.95)MHS(1)LNR	2
Ubiquitin-related domain	0.00844875	DN151666_c3_g2_i1	324	S	ident	putative diacylglycerol kinase, theta	---	1	1.42065e-60	148.14	GARDS(1)ADRDGPDDYACVLDGEYGLK	3
Ubiquitin-related domain	0.00844875	DN152538_c9_g1_i1	1561	S	ident	putative 4.1 G protein	---	0.995448	3.01209e-24	114.54	LAGS(0.995)S(0.008)S(0.163)S(0.834)LIGFK	2
Ubiquitin-related domain	0.00844875	DN152538_c9_g1_i1	777	S	ident	putative 4.1 G protein	---	0.960951	1.30005e-51	161.55	RS(0.039)S(0.961)LSTAADLANACR	2
Ubiquitin-related domain	0.00844875	DN152538_c9_g1_i1	1564	S	ident	putative 4.1 G protein	---	0.969848	3.01209e-24	114.54	LAGS(0.969)S(0.03)S(0.031)S(0.97)LIGFK	2
Ubiquitin-related domain	0.00844875	DN147856_c0_g1_i3	183	S	ident	FERM domain-containing protein 5	---	0.811752	0.00112181	101.04	RT(0.188)S(0.812)LMVPNFDK	2
Ubiquitin-related domain	0.00844875	DN152680_c10_g3_i1	748	S	ident	putative scythe/bat3	---	0.999959	2.32392e-05	82.267	SVGVQS(1)PILGS(0.46)AS(0.54)PR	2
Ubiquitin-related domain	0.00844875	DN152680_c10_g3_i1	632	S	ident	putative scythe/bat3	---	1	0.00137536	83.204	S(1)LGNLTAESR	2
Ubiquitin-related domain	0.00844875	DN152271_c9_g1_i2	1095	S	ident	Band 4.1-like protein 3	---	0.999999	0.000163454	71.376	KQS(0.473)HS(0.527)LPQEAEIS(1)R	3
Ubiquitin-related domain	0.00844875	DN152271_c9_g1_i2	578	T	ident	Band 4.1-like protein 3	---	0.844139	1.0997e-05	64.502	RES(0.156)RPIET(0.844)PIIWNPS(0.997)Y(0.003)EEK	4
Ubiquitin-related domain	0.00844875	DN152271_c9_g1_i2	118	T	ident	Band 4.1-like protein 3	---	0.999883	0.000225162	92.611	SPT(1)FKPSGK	2
Ubiquitin-related domain	0.00844875	DN152271_c9_g1_i2	1085	S	ident	Band 4.1-like protein 3	---	0.999994	2.39199e-38	157.62	KQS(1)HSLPQEAEISR	2
Ubiquitin-related domain	0.00844875	DN152271_c9_g1_i2	585	S	ident	Band 4.1-like protein 3	---	1	3.53298e-245	244.1	RES(0.915)RPIET(0.085)PIIWNPS(1)YEEK	2
Ubiquitin-related domain	0.00844875	DN152271_c9_g1_i2	1099	S	ident	Band 4.1-like protein 3	---	0.861995	3.48665e-05	97.621	S(0.346)NS(0.862)S(0.792)VDKDEDTVIR	2
Ubiquitin-related domain	0.00844875	DN152271_c9_g1_i2	454	S	ident	Band 4.1-like protein 3	---	1	0.00223623	83.751	S(1)NLLPGFDIR	2
Ubiquitin-related domain	0.00844875	DN152271_c9_g1_i2	112	S	ident	Band 4.1-like protein 3	---	0.982728	0.000628053	83.758	S(0.983)MS(0.606)RS(0.411)PT(0.001)FKPSGK	3
Ubiquitin-related domain	0.00844875	DN152271_c9_g1_i2	535	S	ident	Band 4.1-like protein 3	---	0.991335	4.81404e-11	68.835	KDY(0.006)AQPAPFAS(0.991)LEDAEDLS(0.003)GVQTATR	3
Ubiquitin-related domain	0.00844875	DN152271_c9_g1_i2	116	S	ident	Band 4.1-like protein 3	---	0.888644	0.000548212	86.488	S(0.549)MS(0.561)RS(0.889)PT(0.002)FKPSGK	3
Ubiquitin-related domain	0.00844875	DN152271_c9_g1_i2	1087	S	ident	Band 4.1-like protein 3	---	0.999903	0.000126872	72.433	KQS(1)HS(1)LPQEAEISR	3
Ubiquitin-related domain	0.00844875	DN152271_c9_g1_i2	573	S	ident	Band 4.1-like protein 3	---	0.99932	1.26946e-138	207.12	RES(0.999)RPIET(0.001)PIIWNPSYEEK	3
Ubiquitin-related domain	0.00844875	DN152271_c9_g1_i2	1100	S	ident	Band 4.1-like protein 3	---	0.997066	3.48665e-05	97.621	S(0.501)NS(0.501)S(0.997)VDKDEDTVIR	2
Ubiquitin-related domain	0.00844875	DN151148_c4_g1_i3	495	S	ident	Ras-associated and pleckstrin homology domains-containing protein 1	---	0.997138	1.6851e-05	114.72	HTGYS(0.003)VS(0.997)PQR	2
Ubiquitin-related domain	0.00844875	DN151148_c4_g1_i3	508	S	ident	Ras-associated and pleckstrin homology domains-containing protein 1	---	0.862162	0.0116863	51.225	QVS(0.817)T(0.274)GS(0.862)LNS(0.033)S(0.013)PVIK	2
Ubiquitin-related domain	0.00844875	DN151148_c4_g1_i3	505	S	ident	Ras-associated and pleckstrin homology domains-containing protein 1	---	0.817467	0.0116863	51.225	QVS(0.817)T(0.274)GS(0.862)LNS(0.033)S(0.013)PVIK	2
Ubiquitin-related domain	0.00844875	DN151148_c4_g1_i3	113	S	ident	Ras-associated and pleckstrin homology domains-containing protein 1	---	0.850598	3.29208e-10	93.633	SQNLEDRPLS(0.149)GS(0.851)LGGLGEQK	3
Ubiquitin-related domain	0.00844875	DN147320_c1_g1_i3	483	S	ident	putative ubx domain-containing	---	0.998017	0	256.8	S(0.001)LS(0.998)S(0.001)ASANSGHQSSPSR	2
Ubiquitin-related domain	0.00844875	DN138392_c0_g1_i1	88	S	ident	band 4.1-like protein 5 isoform X2	---	1	4.0873e-06	93.851	GKS(1)DQAANLPNTYTR	2
Ubiquitin-related domain	0.00844875	DN150412_c2_g3_i1	622	S	ident	Ras-associated and pleckstrin homology domains-containing protein 1	---	0.999653	3.63678e-27	149.59	RLS(1)GGDTGFGK	2
Ubiquitin-related domain	0.00844875	DN150298_c2_g3_i1	352	S	ident	fas-associated factor-related	---	0.999989	2.63645e-32	112.68	IIDCRPADES(1)DIEDYVSTDDSGDAAVSK	3
Ubiquitin-related domain	0.00844875	DN150298_c2_g3_i1	165	S	ident	fas-associated factor-related	---	0.974475	0.000471681	96.673	T(0.005)HS(0.974)S(0.019)S(0.001)SYGPPSR	2
Ubiquitin-related domain	0.00844875	DN152780_c7_g3_i1	415	S	ident	putative rassf1	---	1	0.00028939	103.88	GLGS(1)QLDVCSER	2
Ubiquitin-related domain	0.00844875	DN141653_c0_g2_i4	68	S	ident	ubiquitin	---	0.997886	0.00393697	75.819	T(0.001)LS(0.998)DY(0.002)NIQK	2
Ubiquitin-related domain	0.00844875	DN147339_c0_g2_i2	130	S	ident	Protein DDI1 2	---	0.991177	0.00344787	66.436	AQHS(0.991)NS(0.009)LAESVR	2
Ubiquitin-related domain	0.00844875	DN96673_c0_g1_i1	3	S	ident	CRE-ART-1 protein	---	0.999545	0.0147654	51.998	MAS(1)LSLEIFDAK	2
Neurofascin/L1/NrCAM, C-terminal domain	0.00398411	DN150128_c0_g1_i1	752	S	ident	putative immunoglobulin domain superfamily (sensory guidance protein)	---	1	1.71985e-07	98.443	SENVPVPGCNIS(1)LDDK	2
Neurofascin/L1/NrCAM, C-terminal domain	0.00398411	DN150574_c2_g1_i2	819	S	ident	putative immunoglobulin domain superfamily (sensory guidance protein)	---	1	0.000187893	60.621	S(1)FQPFERPEGPPMPANR	3
L27 domain	0.000956988	DN146774_c0_g2_i1	20	S	ident	peripheral plasma membrane protein CASK-like isoform X9	---	0.997216	0.00156941	70.41	FT(0.002)GS(0.997)PGLSTTDLK	2
L27 domain	0.000956988	DN151226_c3_g1_i2	138	S	ident	cell polarity protein	---	0.843304	4.23822e-46	133.28	S(0.157)KS(0.843)PVADVDSPNLNDAEWNWLTEK	3
L27 domain	0.000956988	DN151226_c3_g1_i2	264	S	ident	cell polarity protein	---	0.85287	1.22652e-10	114.99	AVPDLPAT(0.992)PS(0.853)PT(0.156)PEK	2
L27 domain	0.000956988	DN151226_c3_g1_i2	262	T	ident	cell polarity protein	---	0.991513	5.78416e-10	111.4	AVPDLPAT(0.992)PS(0.853)PT(0.156)PEK	2
L27 domain	0.000956988	DN142816_c0_g1_i3	218	S	ident	cell polarity protein	---	0.935928	5.15453e-06	88.574	YLGT(0.005)ES(0.059)NS(0.936)EMAFPIPAK	2
PTP type protein phosphatase	0.0935264	DN148491_c0_g2_i1	359	S	ident	Tyrosine-protein phosphatase non-receptor type 11	---	0.99734	5.27095e-07	97.502	SDT(0.001)AS(0.997)PT(0.001)SDVFFGAK	2
PTP type protein phosphatase	0.0935264	DN136227_c0_g1_i8	197	S	ident	Receptor-type tyrosine-protein phosphatase V	---	0.99865	0.000979407	52.814	RQS(0.999)QHGLS(0.001)HESCSGR	4
PTP type protein phosphatase	0.0935264	DN136227_c0_g1_i8	120	S	ident	Receptor-type tyrosine-protein phosphatase V	---	0.949256	5.74856e-07	97.095	EEGIAGCS(0.949)PT(0.051)LLQPR	2
PTP type protein phosphatase	0.0935264	DN136227_c0_g1_i4	157	S	ident	tyrosine-protein phosphatase 10D-like isoform X2	---	0.828443	0.00466091	67.997	SQTPVS(0.828)PS(0.17)Y(0.002)R	2
PTP type protein phosphatase	0.0935264	DN152006_c6_g1_i2	5	S	ident	putative protein-tyrosine phosphatase,non-receptor type nt5	---	0.95475	9.99167e-43	121.45	RLS(0.955)T(0.043)AT(0.002)TVDAK	2
PTP type protein phosphatase	0.0935264	DN148274_c1_g1_i2	169	S	ident	putative protein tyrosine phosphatase n11 (shp2)	---	0.985129	0.00316696	63.436	LS(0.985)PAS(0.015)LSGGSTVSR	2
PTP type protein phosphatase	0.0935264	DN152521_c3_g1_i1	1370	S	ident	Tyrosine-protein phosphatase non-receptor type 23	---	0.887552	4.25365e-193	224.59	SPVSNQVDVAS(0.112)GS(0.888)VCK	2
Kinase associated domain 1 (KA1)	0.0865374	DN147807_c0_g4_i1	37	S	ident	serine/threonine kinase	---	1	5.84198e-42	143.4	DVALHDS(1)PPAAVPVAPAAR	2
Kinase associated domain 1 (KA1)	0.0865374	DN152001_c1_g1_i2	1399	S	ident	MAP/microtubule affinity-regulating kinase 3-like isoform X4	---	0.92135	0.000414358	100.11	S(0.001)T(0.001)VS(0.921)GS(0.076)FHIPSR	2
Kinase associated domain 1 (KA1)	0.0865374	DN152001_c1_g1_i2	742	S	ident	MAP/microtubule affinity-regulating kinase 3-like isoform X4	---	0.999857	5.751e-05	108.77	RVS(1)VGS(1)MDSFNK	2
Kinase associated domain 1 (KA1)	0.0865374	DN152001_c1_g1_i2	1401	S	ident	MAP/microtubule affinity-regulating kinase 3-like isoform X4	---	0.976714	0.0014342	80.102	STVS(0.023)GS(0.977)FHIPS(0.001)R	2
Kinase associated domain 1 (KA1)	0.0865374	DN152001_c1_g1_i2	739	S	ident	MAP/microtubule affinity-regulating kinase 3-like isoform X4	---	0.999998	3.82326e-12	127.29	RVS(1)VGS(1)MDSFNK	2
Kinase associated domain 1 (KA1)	0.0865374	DN152001_c1_g1_i2	1473	S	ident	MAP/microtubule affinity-regulating kinase 3-like isoform X4	---	1	0.000122824	99.442	DVS(1)PIGAEPRPPIR	2
Kinase associated domain 1 (KA1)	0.0865374	DN152001_c1_g1_i2	1431	S	ident	MAP/microtubule affinity-regulating kinase 3-like isoform X4	---	0.892121	1.04307e-06	89.011	S(0.892)Y(0.108)AAAANETSHHAPSR	3
Zinc finger, CCHC-type	0.363078	DN150117_c0_g1_i8	162	Y	ident	DNA-binding protein HEXBP-like	---	0.999998	1.47729e-08	119.25	CYGCGGY(1)GHIASR	2
Zinc finger, CCHC-type	0.363078	DN150117_c0_g1_i8	146	S	ident	DNA-binding protein HEXBP-like	---	0.999907	5.44731e-05	85.937	GGYRS(1)GGGGGDDRK	3
Zinc finger, CCHC-type	0.363078	DN150117_c0_g1_i8	157	Y	ident	DNA-binding protein HEXBP-like	---	0.999909	0.000204826	74.853	KCY(1)GCGGYGHIASR	3
Zinc finger, CCHC-type	0.363078	DN150117_c0_g1_i8	167	S	ident	DNA-binding protein HEXBP-like	---	0.999949	0.0120425	54.237	CYGCGGYGHIAS(1)R	2
Zinc finger, CCHC-type	0.363078	DN147340_c0_g1_i4	349	S	ident	putative retinoblastoma binding protein	---	0.962017	0	268.65	MYGQNEVTNFGS(0.038)S(0.962)PEK	2
FKBP-type peptidyl-prolyl cis-trans isomerase domain	0.26806	DN134978_c0_g1_i1	12	S	ident	12 kDa FK506-binding protein-like	---	0.92462	2.34757e-06	66.613	GVDIEVLTPGS(0.925)GT(0.073)AT(0.002)PKPGQK	3
FKBP-type peptidyl-prolyl cis-trans isomerase domain	0.26806	DN134978_c0_g1_i2	78	S	ident	12 kDa FK506-binding protein-like	---	0.926021	0.0114613	55.335	LT(0.07)IS(0.926)PDY(0.004)AYGAR	2
FKBP-type peptidyl-prolyl cis-trans isomerase domain	0.26806	DN134978_c0_g1_i2	12	S	ident	12 kDa FK506-binding protein-like	---	0.882114	4.30819e-10	97.542	GVDIEVLT(0.016)PGS(0.882)GT(0.073)T(0.022)T(0.007)PKPGQK	3
PDZ domain	1.05615e-05	DN152137_c5_g1_i1	205	S	ident	Protein lin-10	---	0.970508	6.62961e-08	118.19	EQCS(0.002)LLS(0.971)PS(0.027)VVR	2
PDZ domain	1.05615e-05	DN152024_c5_g1_i1	696	S	ident	SH3 and multiple ankyrin repeat domains protein 1-like isoform X7	---	0.996746	0.00670189	43.592	RGHS(0.997)MQPT(0.003)VNDR	3
PDZ domain	1.05615e-05	DN152024_c5_g1_i1	815	S	ident	SH3 and multiple ankyrin repeat domains protein 1-like isoform X7	---	0.991833	0.00926865	61.344	S(0.006)AS(0.992)IT(0.003)FAQK	2
PDZ domain	1.05615e-05	DN149332_c0_g1_i1	270	S	ident	Multiple PDZ domain protein	---	1	8.14337e-15	133.24	RAS(1)CPEQFAPGFAK	2
PDZ domain	1.05615e-05	DN152765_c12_g2_i2	127	S	ident	Afadin, partial	---	0.999875	0.0108425	59.227	TVGFGS(1)PLER	2
PDZ domain	1.05615e-05	DN152765_c12_g2_i2	920	S	ident	Afadin, partial	---	0.999987	0.000700573	89.466	PAWS(1)PPIS(0.958)PAS(0.042)K	2
PDZ domain	1.05615e-05	DN152765_c12_g2_i2	924	S	ident	Afadin, partial	---	0.957526	0.00157915	77.221	PAWS(1)PPIS(0.958)PAS(0.042)K	2
PDZ domain	1.05615e-05	DN142816_c0_g1_i3	218	S	ident	cell polarity protein	---	0.935928	5.15453e-06	88.574	YLGT(0.005)ES(0.059)NS(0.936)EMAFPIPAK	2
PDZ domain	1.05615e-05	DN152569_c10_g1_i1	747	S	ident	unconventional myosin-XVIIIa isoform X2	---	0.99872	0.00545174	82.515	S(0.001)KS(0.999)VVEATMR	2
PDZ domain	1.05615e-05	DN144835_c3_g2_i3	169	S	ident	putative pdz domain containing protein	---	0.995151	0.00753243	69.188	S(0.995)RGT(0.004)T(0.001)DGTSFGQR	2
PDZ domain	1.05615e-05	DN152775_c16_g1_i2	1069	S	ident	Multiple PDZ domain protein	---	0.99935	7.75626e-05	79.69	ESSPATERPLPS(0.999)PPPASR	2
PDZ domain	1.05615e-05	DN152775_c16_g1_i2	560	S	ident	Multiple PDZ domain protein	---	0.997634	2.80911e-11	74.029	S(0.998)MGGIDQQS(0.002)MSPSLSNTGQDEFVK	3
PDZ domain	1.05615e-05	DN152775_c16_g1_i2	335	Y	ident	Multiple PDZ domain protein	---	0.940987	1.77669e-65	173.28	NLDTTGASVPY(0.941)FT(0.059)ADR	2
PDZ domain	1.05615e-05	DN152775_c16_g1_i2	332	S	ident	Multiple PDZ domain protein	---	0.979929	3.00298e-14	125.23	NLDT(0.005)T(0.015)GAS(0.98)VPYFTADR	2
PDZ domain	1.05615e-05	DN152775_c16_g1_i2	307	S	ident	Multiple PDZ domain protein	---	0.999504	3.97997e-26	121.94	TSGS(1)PPLSALHTEEPSTSSQR	3
PDZ domain	1.05615e-05	DN152775_c16_g1_i2	270	S	ident	Multiple PDZ domain protein	---	0.999892	9.40064e-07	92.563	S(0.447)S(0.553)IGS(1)NLPNAQSPSLK	2
PDZ domain	1.05615e-05	DN152775_c16_g1_i2	1059	S	ident	Multiple PDZ domain protein	---	0.925095	7.09974e-05	65.855	ES(0.925)S(0.068)PAT(0.005)ERPLPS(0.002)PPPASR	3
PDZ domain	1.05615e-05	DN152775_c16_g1_i2	277	S	ident	Multiple PDZ domain protein	---	0.791991	1.87649e-31	144.82	SSIGSNLPNAQS(0.792)PS(0.208)LK	2
PDZ domain	1.05615e-05	DN148822_c0_g4_i4	420	S	ident	---	---	0.999877	9.44143e-14	109.61	VADSQSTPTLPPPPS(1)PK	2
PDZ domain	1.05615e-05	DN151889_c2_g1_i1	771	T	ident	E3 ubiquitin-protein ligase LNX-like isoform X1	---	1	0.00103404	107.99	VIRPQT(1)PDIIR	2
PDZ domain	1.05615e-05	DN145235_c2_g4_i1	93	S	ident	neuroblast differentiation-associated protein AHNAK-like	---	0.999989	8.17171e-12	101.41	KGDRS(1)PLPGQSGSYDVFPPR	3
PDZ domain	1.05615e-05	DN145235_c2_g4_i1	213	S	ident	neuroblast differentiation-associated protein AHNAK-like	---	1	0.0163919	66.267	IPHVDS(1)PGR	2
PDZ domain	1.05615e-05	DN145235_c2_g4_i1	475	S	ident	neuroblast differentiation-associated protein AHNAK-like	---	1	3.05277e-38	158.08	ISMSDIDLNLKS(1)PK	2
PDZ domain	1.05615e-05	DN145235_c2_g4_i1	417	S	ident	neuroblast differentiation-associated protein AHNAK-like	---	1	7.76425e-10	94.548	MDFGS(1)PDIGLEESEDKFK	3
PDZ domain	1.05615e-05	DN145235_c2_g4_i1	135	S	ident	neuroblast differentiation-associated protein AHNAK-like	---	0.999456	0.00570686	42.908	LKS(0.999)EDGIEVEHAGTQSR	3
PDZ domain	1.05615e-05	DN147512_c1_g2_i1	38	S	ident	partitioning defective 6 homolog beta-like	---	0.999851	0.000942907	101.53	RFS(1)LDPSSIK	2
PDZ domain	1.05615e-05	DN147512_c1_g2_i1	156	S	ident	partitioning defective 6 homolog beta-like	---	0.954989	3.15261e-05	81.51	VS(0.045)S(0.955)IIDDGTVPECMR	2
PDZ domain	1.05615e-05	DN151692_c4_g3_i1	256	S	ident	Partitioning defective 3-like protein	---	0.96727	0.00176315	100.23	VRS(0.967)PS(0.033)VSPMTPK	2
PDZ domain	1.05615e-05	DN151692_c4_g3_i1	9	S	ident	Partitioning defective 3-like protein	---	0.998631	0.000240392	81.526	KNS(0.999)HT(0.001)PNIADTR	2
PDZ domain	1.05615e-05	DN151692_c4_g3_i1	735	S	ident	Partitioning defective 3-like protein	---	0.842419	0.000795537	86.772	SLAS(0.158)S(0.842)PDVLR	2
PDZ domain	1.05615e-05	DN151021_c3_g4_i2	128	S	ident	Rho guanine nucleotide exchange factor 12, partial	---	0.926236	0.00581388	64.104	S(0.037)S(0.037)S(0.926)VSIYETAR	2
PDZ domain	1.05615e-05	DN151021_c3_g4_i2	191	S	ident	Rho guanine nucleotide exchange factor 12, partial	---	0.975255	1.23878e-97	188.04	ADVATETS(0.002)VPS(0.023)S(0.975)PVYFR	2
PDZ domain	1.05615e-05	DN151021_c3_g4_i2	141	S	ident	Rho guanine nucleotide exchange factor 12, partial	---	0.973619	1.76414e-28	136.43	S(0.491)GS(0.491)S(0.044)S(0.974)PTGDLSQQLVSLR	2
PDZ domain	1.05615e-05	DN151021_c3_g4_i2	187	S	ident	Rho guanine nucleotide exchange factor 12, partial	---	0.798301	7.30312e-98	189.34	ADVATET(0.153)S(0.798)VPS(0.014)S(0.035)PVYFR	2
PDZ domain	1.05615e-05	DN149348_c0_g3_i1	140	S	ident	putative pdz and lim domain protein	---	0.998979	8.28464e-76	178.85	PAPAVS(0.001)S(0.999)PTYSNLK	2
PDZ domain	1.05615e-05	DN145211_c0_g1_i5	10	S	ident	PDZ and LIM domain protein 3-like	---	1	0.00316658	58.32	RQS(1)QEKPWGIR	3
PDZ domain	1.05615e-05	DN151226_c3_g1_i2	138	S	ident	cell polarity protein	---	0.843304	4.23822e-46	133.28	S(0.157)KS(0.843)PVADVDSPNLNDAEWNWLTEK	3
PDZ domain	1.05615e-05	DN151226_c3_g1_i2	264	S	ident	cell polarity protein	---	0.85287	1.22652e-10	114.99	AVPDLPAT(0.992)PS(0.853)PT(0.156)PEK	2
PDZ domain	1.05615e-05	DN151226_c3_g1_i2	262	T	ident	cell polarity protein	---	0.991513	5.78416e-10	111.4	AVPDLPAT(0.992)PS(0.853)PT(0.156)PEK	2
PDZ domain	1.05615e-05	DN152781_c9_g1_i1	1188	S	ident	putative multiple pdz domain protein	---	0.829809	9.43793e-13	102.9	ES(0.014)S(0.83)RPPS(0.155)PT(0.001)ADDFGVTLR	3
PDZ domain	1.05615e-05	DN152781_c9_g1_i1	1423	S	ident	putative multiple pdz domain protein	---	1	1.35071e-06	109.28	GGLDNPEALLELKS(1)	2
PDZ domain	1.05615e-05	DN151402_c9_g3_i1	356	S	ident	rhophilin-2-B-like	---	0.999611	2.60501e-44	141.13	ANDPSHISGQSYS(1)PDLS(0.992)LES(0.008)RPK	3
PDZ domain	1.05615e-05	DN151402_c9_g3_i1	360	S	ident	rhophilin-2-B-like	---	0.994434	2.60501e-44	141.13	ANDPSHISGQS(0.003)YS(0.997)PDLS(0.994)LES(0.006)RPK	3
PDZ domain	1.05615e-05	DN151402_c9_g3_i1	602	S	ident	rhophilin-2-B-like	---	0.999497	0.00114751	83.823	NLS(0.999)VS(0.071)S(0.717)T(0.198)PVS(0.014)R	2
PDZ domain	1.05615e-05	DN151402_c9_g3_i1	201	S	ident	rhophilin-2-B-like	---	0.991963	0.00432737	54.784	S(0.008)HS(0.992)VHVHGR	3
PDZ domain	1.05615e-05	DN151402_c9_g3_i1	229	S	ident	rhophilin-2-B-like	---	0.798743	1.62853e-27	111.71	S(0.201)KS(0.799)QPCGLNESGSTPSSVIGGSSAGR	3
PDZ domain	1.05615e-05	DN151402_c9_g3_i1	223	S	ident	rhophilin-2-B-like	---	0.852933	0.00697114	77.662	ISLS(0.147)S(0.853)WGR	2
PDZ domain	1.05615e-05	DN151402_c9_g3_i1	581	S	ident	rhophilin-2-B-like	---	0.979736	1.01365e-06	93.371	VNS(0.98)S(0.02)VSEPAPQPAVR	2
PDZ domain	1.05615e-05	DN152443_c8_g2_i2	530	S	ident	cell polarity protein	---	0.795046	0.000225368	72.433	GSAAFGS(0.795)LDS(0.205)LLPDTANR	2
PDZ domain	1.05615e-05	DN152443_c8_g2_i2	619	S	ident	cell polarity protein	---	0.921337	7.14465e-05	99.283	KCS(0.921)S(0.079)FEGLR	2
PDZ domain	1.05615e-05	DN152443_c8_g2_i2	620	S	ident	cell polarity protein	---	0.834226	0.00694445	75.416	KCS(0.166)S(0.834)FEGLR	2
PDZ domain	1.05615e-05	DN146819_c0_g2_i1	93	S	ident	---	---	1	0.000392072	92.939	RQS(1)EFALPTR	2
PDZ domain	1.05615e-05	DN146819_c0_g2_i1	156	S	ident	---	---	1	0.000735531	106.58	CVS(1)VDRPVGPLR	2
PDZ domain	1.05615e-05	DN146819_c0_g2_i1	144	S	ident	---	---	0.759033	0.00348508	68.972	ELT(0.241)LS(0.759)QFENAR	2
PDZ domain	1.05615e-05	DN137823_c0_g1_i6	52	S	ident	---	---	0.9857	3.96755e-15	103.31	T(0.007)T(0.007)S(0.986)MPGFHDDDDPNVWAAR	3
Alpha-D-phosphohexomutase, C-terminal	0.196421	DN140458_c1_g1_i1	506	T	ident	phosphoglucomutase	---	0.977687	0.00572822	83.692	LS(0.001)GT(0.978)GS(0.018)S(0.004)GATIR	2
Alpha-D-phosphohexomutase, C-terminal	0.196421	DN140458_c1_g1_i1	508	S	ident	phosphoglucomutase	---	0.81982	0.00116994	82.59	LSGT(0.002)GS(0.82)S(0.176)GAT(0.002)IR	2
Alpha-D-phosphohexomutase, C-terminal	0.196421	DN136275_c0_g1_i1	430	S	ident	phosphoglucomutase-1-like	---	0.999455	0.0107747	66.267	QS(0.001)VES(0.999)ILK	2
Zinc finger, PHD-finger	0.230485	DN152794_c7_g2_i1	966	S	ident	Histone-lysine N-methyltransferase 2E	---	0.763511	0.00369716	65.477	SHPVGAT(0.228)S(0.764)PVHT(0.008)R	3
Zinc finger, PHD-finger	0.230485	DN152794_c7_g2_i1	965	T	ident	Histone-lysine N-methyltransferase 2E	---	0.823988	0.00568541	59.728	S(0.012)HPVGAT(0.824)S(0.159)PVHT(0.006)R	3
Zinc finger, PHD-finger	0.230485	DN143932_c0_g1_i1	202	T	ident	putative cpg binding protein	---	0.999911	5.34761e-13	100.76	LGRAT(1)PPMAYDNPSNADVQPHWR	4
Zinc finger, PHD-finger	0.230485	DN143932_c0_g1_i1	290	S	ident	putative cpg binding protein	---	0.889787	1.39886e-16	100.62	IS(0.89)PT(0.084)QS(0.026)QLSDFDYDSHFDDYSSSR	3
Zinc finger, PHD-finger	0.230485	DN152902_c12_g1_i1	2110	S	ident	Lysine-specific demethylase 5D	---	0.999999	0.000844817	86.214	GHS(1)PVATAVSPR	2
Zinc finger, PHD-finger	0.230485	DN152902_c12_g1_i1	1966	S	ident	Lysine-specific demethylase 5D	---	0.999991	0.000605764	71.031	RLPS(1)FDDNHSR	3
Zinc finger, PHD-finger	0.230485	DN151106_c2_g2_i1	276	S	ident	putative hepatitis B virus X associated protein, hbxa	---	0.890865	0.0108336	76.728	LAKPDS(0.891)T(0.109)LNLR	2
Proteasome alpha-subunit, N-terminal domain	0.292057	DN139006_c0_g1_i1	52	T	ident	Proteasome subunit alpha type-2	---	0.999601	2.14101e-61	167.92	KFT(1)SELIDESTVSR	2
Proteasome alpha-subunit, N-terminal domain	0.292057	DN142795_c1_g1_i1	107	Y	ident	proteasome subunit alpha 6 (T01 family)	---	0.895159	0.00112518	86.911	Y(0.105)GY(0.895)EMPCDVLLK	2
Dbl homology (DH) domain	0.00238068	DN151301_c1_g3_i1	240	S	ident	pleckstrin homology domain-containing family G member 5-like	---	0.998742	3.26682e-23	135.08	ALS(0.999)VS(0.001)TLGESTDFSR	2
Dbl homology (DH) domain	0.00238068	DN151301_c1_g3_i1	449	S	ident	pleckstrin homology domain-containing family G member 5-like	---	1	2.67301e-05	98.04	RRDS(1)LFEK	3
Dbl homology (DH) domain	0.00238068	DN149668_c0_g1_i2	1139	S	ident	putative guanine-nucleotide-exchange-factor	---	0.999577	0.000383126	83.37	SADFNS(1)MDWSAFK	2
Dbl homology (DH) domain	0.00238068	DN149668_c0_g1_i2	1081	S	ident	putative guanine-nucleotide-exchange-factor	---	1	0.00319782	67.019	S(1)MPVGGGGHINR	2
Dbl homology (DH) domain	0.00238068	DN150554_c1_g2_i1	85	S	ident	FYVE, RhoGEF and PH domain-containing protein 4	---	1	3.82511e-13	133.86	VKS(1)EDLEGSFIK	2
Dbl homology (DH) domain	0.00238068	DN152657_c12_g1_i3	90	S	ident	putative kalirin	---	1	0.0117423	57.106	PFS(1)QNLQPNNR	2
Dbl homology (DH) domain	0.00238068	DN151553_c2_g1_i1	403	S	ident	Triple functional domain protein	---	0.999473	0.000259591	91.616	AAS(0.999)PQS(0.001)PPTWPSK	2
Dbl homology (DH) domain	0.00238068	DN152960_c38_g1_i1	2955	S	ident	LOW QUALITY PROTEIN: serine/threonine kinase	---	1	0.000573933	91.202	EAS(1)PVDVAFPR	2
Dbl homology (DH) domain	0.00238068	DN152960_c38_g1_i1	3864	S	ident	LOW QUALITY PROTEIN: serine/threonine kinase	---	1	3.05692e-05	97.095	RLS(1)ELQGCVEDLR	3
Dbl homology (DH) domain	0.00238068	DN152960_c38_g1_i1	4233	S	ident	LOW QUALITY PROTEIN: serine/threonine kinase	---	0.998635	4.52257e-10	122.14	S(0.001)LS(0.999)MAASGYASDQK	2
Dbl homology (DH) domain	0.00238068	DN152960_c38_g1_i1	3199	S	ident	LOW QUALITY PROTEIN: serine/threonine kinase	---	1	1.36074e-97	187.73	AS(1)PFEEEEDFEGDAIPR	2
Dbl homology (DH) domain	0.00238068	DN152960_c38_g1_i1	4952	S	ident	LOW QUALITY PROTEIN: serine/threonine kinase	---	0.999442	2.22586e-196	224.83	DT(0.001)LS(0.999)PSQIFSSEDSSR	2
Dbl homology (DH) domain	0.00238068	DN152960_c38_g1_i1	4921	S	ident	LOW QUALITY PROTEIN: serine/threonine kinase	---	1	1.7341e-40	152.11	QLS(1)PPPATDPWLHFR	2
Dbl homology (DH) domain	0.00238068	DN147602_c0_g3_i1	316	S	ident	intersectin-1-like	---	1	2.82048e-08	125.22	DTIALPLRPS(1)PK	2
Dbl homology (DH) domain	0.00238068	DN152949_c17_g2_i3	296	S	ident	---	---	0.999385	0.000452001	77.899	PAPPS(0.999)LPS(0.084)LS(0.774)PT(0.143)R	2
Dbl homology (DH) domain	0.00238068	DN152949_c17_g2_i3	301	S	ident	---	---	0.773666	0.000452001	77.899	PAPPS(0.999)LPS(0.084)LS(0.774)PT(0.143)R	2
Dbl homology (DH) domain	0.00238068	DN152031_c5_g1_i1	240	S	ident	putative guanine-nucleotide-exchange-factor	---	0.99975	2.18982e-07	69.045	GLGS(1)PHT(0.633)S(0.367)FGK	2
Dbl homology (DH) domain	0.00238068	DN152031_c5_g1_i1	562	S	ident	putative guanine-nucleotide-exchange-factor	---	1	0.0118793	50.452	RKFS(1)DVVK	3
Dbl homology (DH) domain	0.00238068	DN152031_c5_g1_i1	244	S	ident	putative guanine-nucleotide-exchange-factor	---	0.819315	9.63145e-09	89.297	GLGSPHT(0.181)S(0.819)FGK	2
Enolase C-terminal domain-like	0.363078	DN144783_c0_g2_i2	64	S	ident	Enolase	---	0.867951	3.50544e-15	112.85	AAVPSGAS(0.868)T(0.132)GVHEAVELR	2
Enolase C-terminal domain-like	0.363078	DN144783_c0_g2_i2	218	S	ident	Enolase	---	0.999834	0.00244037	55.546	MGSEVYHNLKS(1)VIK	3
Enolase C-terminal domain-like	0.363078	DN144783_c0_g2_i2	65	T	ident	Enolase	---	0.78695	5.71041e-06	92.034	AAVPSGAS(0.213)T(0.787)GVHEAVELR	2
Enolase C-terminal domain-like	0.363078	DN140914_c0_g1_i1	282	S	ident	alpha-enolase-like	---	1	1.73633e-12	126.83	LGELYQS(1)FIK	2
Immunoglobulin subtype	0.0290672	DN107385_c0_g1_i1	267	S	ident	titin-like isoform X5	---	1	5.42632e-64	162.61	LRPGS(1)GGEKPPEEPPFTYQLK	3
Immunoglobulin subtype	0.0290672	DN14724_c0_g1_i1	210	S	ident	immunoglobulin I-set domain-containing protein	---	0.999504	0.00723793	55.755	APS(1)IT(0.458)RHAS(0.543)LLR	2
Immunoglobulin subtype	0.0290672	DN152869_c12_g1_i2	934	S	ident	LOW QUALITY PROTEIN: putative hemicentin	---	0.999999	8.51886e-05	108.58	S(1)VAYLPGIEPIR	2
Immunoglobulin subtype	0.0290672	DN152869_c12_g1_i2	1330	S	ident	LOW QUALITY PROTEIN: putative hemicentin	---	1	1.70567e-10	118.23	KAS(1)QPEHQGDYICK	3
Immunoglobulin subtype	0.0290672	DN152869_c12_g1_i2	1236	S	ident	LOW QUALITY PROTEIN: putative hemicentin	---	0.993295	3.76755e-148	211.06	S(0.993)VT(0.007)GES(1)IDEEVIAPLR	2
Immunoglobulin subtype	0.0290672	DN152869_c12_g1_i2	2043	T	ident	LOW QUALITY PROTEIN: putative hemicentin	---	0.952815	4.86028e-18	130.27	RPS(0.047)IPT(0.953)PDEILPPQK	3
Immunoglobulin subtype	0.0290672	DN152869_c12_g1_i2	1887	S	ident	LOW QUALITY PROTEIN: putative hemicentin	---	0.867442	0.01469	55.899	TPT(0.127)S(0.867)VS(0.005)FFPR	2
Immunoglobulin subtype	0.0290672	DN152869_c12_g1_i2	1522	S	ident	LOW QUALITY PROTEIN: putative hemicentin	---	0.948719	0.00183578	76.01	AIS(0.001)VPPS(0.949)PGS(0.05)FR	2
Immunoglobulin subtype	0.0290672	DN152869_c12_g1_i2	1863	S	ident	LOW QUALITY PROTEIN: putative hemicentin	---	0.999646	0.0007407	88.561	PVFVS(1)PAVSLPR	2
Immunoglobulin subtype	0.0290672	DN152869_c12_g1_i2	1241	S	ident	LOW QUALITY PROTEIN: putative hemicentin	---	1	5.27549e-148	209.23	S(0.965)VT(0.035)GES(1)IDEEVIAPLR	2
Immunoglobulin subtype	0.0290672	DN152869_c12_g1_i2	2000	S	ident	LOW QUALITY PROTEIN: putative hemicentin	---	0.999679	5.51579e-15	101.6	GY(0.001)S(1)S(1)EKEDEHPMEAMPIHR	3
Immunoglobulin subtype	0.0290672	DN152869_c12_g1_i2	1914	S	ident	LOW QUALITY PROTEIN: putative hemicentin	---	0.997774	0.00258867	76.679	HHS(0.998)FT(0.002)FMR	3
Immunoglobulin subtype	0.0290672	DN152869_c12_g1_i2	542	S	ident	LOW QUALITY PROTEIN: putative hemicentin	---	0.898667	0.000396594	51.554	HS(0.002)S(0.003)PGS(0.006)T(0.003)IQS(0.899)VT(0.088)DFEDLHR	3
Immunoglobulin subtype	0.0290672	DN152869_c12_g1_i2	2001	S	ident	LOW QUALITY PROTEIN: putative hemicentin	---	0.999679	1.21123e-05	71.06	GY(0.001)S(1)S(1)EKEDEHPMEAMPIHR	3
Immunoglobulin subtype	0.0290672	DN152869_c12_g1_i2	1498	S	ident	LOW QUALITY PROTEIN: putative hemicentin	---	0.999378	0.0126754	57.532	PS(0.001)IPS(0.999)PIPR	2
Immunoglobulin subtype	0.0290672	DN152869_c12_g1_i2	1965	S	ident	LOW QUALITY PROTEIN: putative hemicentin	---	0.852098	0.00725123	61.11	S(0.001)T(0.001)S(0.146)S(0.852)LQILNQR	2
Immunoglobulin subtype	0.0290672	DN152869_c12_g1_i2	1640	S	ident	LOW QUALITY PROTEIN: putative hemicentin	---	0.886437	1.76723e-06	70.449	MDVEPLS(0.886)S(0.11)GDES(0.003)VDKAPQLVK	3
Immunoglobulin subtype	0.0290672	DN152869_c12_g1_i2	1518	S	ident	LOW QUALITY PROTEIN: putative hemicentin	---	0.99997	3.63936e-07	78.814	AIS(1)VPPS(0.894)PGS(0.106)FR	2
Immunoglobulin subtype	0.0290672	DN152869_c12_g1_i2	1087	S	ident	LOW QUALITY PROTEIN: putative hemicentin	---	0.999966	2.25125e-09	85.469	VRS(1)EQYINLDR	2
Immunoglobulin subtype	0.0290672	DN152869_c12_g1_i2	2040	S	ident	LOW QUALITY PROTEIN: putative hemicentin	---	0.977174	4.36147e-78	177.4	RPS(0.977)IPT(0.023)PDEILPPQK	2
Immunoglobulin subtype	0.0290672	DN152801_c12_g1_i1	941	S	ident	LOW QUALITY PROTEIN: putative hemicentin	---	0.999796	0.0037023	71.176	PFS(1)PVSLEVR	2
Immunoglobulin subtype	0.0290672	DN152801_c12_g1_i1	1327	S	ident	LOW QUALITY PROTEIN: putative hemicentin	---	1	0.00791507	64.82	VQLEEPRRPS(1)LEQPK	3
Immunoglobulin subtype	0.0290672	DN152801_c12_g1_i1	1101	S	ident	LOW QUALITY PROTEIN: putative hemicentin	---	0.998067	3.47167e-08	104.26	VMS(0.998)PT(0.002)EQPLPPQFMK	2
Immunoglobulin subtype	0.0290672	DN152801_c12_g1_i1	1342	S	ident	LOW QUALITY PROTEIN: putative hemicentin	---	0.997307	8.43208e-170	220.13	RS(0.003)S(0.997)VSGPGMTPYPEIR	2
Immunoglobulin subtype	0.0290672	DN152801_c12_g1_i1	1717	S	ident	LOW QUALITY PROTEIN: putative hemicentin	---	0.999955	1.61889e-17	104.83	TEPPVFVQS(1)PPPQFNAPETSTVR	3
Immunoglobulin subtype	0.0290672	DN152801_c12_g1_i1	2038	S	ident	LOW QUALITY PROTEIN: putative hemicentin	---	0.994879	3.04946e-45	127.92	T(0.003)T(0.003)CHLRPES(0.995)QELPEQPAQQASPPR	3
Immunoglobulin subtype	0.0290672	DN146243_c2_g1_i4	297	S	ident	basigin related	---	0.999999	1.77988e-34	136.57	AAEDFPLLAS(1)QVNAGGDTK	2
Immunoglobulin subtype	0.0290672	DN127424_c0_g5_i1	56	S	ident	obscurin-like isoform X1	---	0.999904	9.03028e-08	118.24	VQLSPS(1)MEAPK	2
Immunoglobulin subtype	0.0290672	DN127424_c0_g1_i1	267	S	ident	titin-like	---	0.77758	0.000238692	58.093	MIPHPAS(0.01)KS(0.778)PT(0.212)PPIIAAK	3
Immunoglobulin subtype	0.0290672	DN151048_c4_g2_i1	261	S	ident	Titin	---	0.817291	2.79893e-05	111.64	SNLTENS(0.817)IS(0.183)HLK	2
Immunoglobulin subtype	0.0290672	DN151048_c4_g2_i1	178	T	ident	Titin	---	0.999524	0.00206498	83.54	LMGEIT(1)PYDGSLR	2
Immunoglobulin subtype	0.0290672	DN151048_c4_g1_i1	381	S	ident	putative titin	---	1	0.000183085	66.809	NFRS(1)PEVVAAEEMLDK	3
Immunoglobulin subtype	0.0290672	DN151048_c4_g1_i1	277	S	ident	putative titin	---	0.999999	1.66219e-37	117.07	VYS(1)DGGISILEFNK	2
Immunoglobulin subtype	0.0290672	DN152432_c2_g1_i2	535	S	ident	titin, putative	---	1	2.46768e-63	161.56	KSEENDEVPELQVAS(1)PNWGS(1)R	3
Immunoglobulin subtype	0.0290672	DN152432_c2_g1_i2	578	S	ident	titin, putative	---	0.927336	3.09897e-10	113.71	RT(0.073)S(0.927)LAEAIPGFPMLK	2
Immunoglobulin subtype	0.0290672	DN152432_c2_g1_i2	1654	S	ident	titin, putative	---	1	0.00167406	105.14	VVVMDKPS(1)PPR	2
Immunoglobulin subtype	0.0290672	DN152432_c2_g1_i2	2732	S	ident	titin, putative	---	0.999998	0.00135331	71.781	GNS(1)LPVTGLTEGK	2
Immunoglobulin subtype	0.0290672	DN152432_c2_g1_i2	2050	S	ident	titin, putative	---	0.999998	0.000538131	92.039	RVNS(1)GQYQIK	2
Immunoglobulin subtype	0.0290672	DN152432_c2_g1_i2	530	S	ident	titin, putative	---	1	0	340.14	KSEENDEVPELQVAS(1)PNWGS(1)R	3
Immunoglobulin subtype	0.0290672	DN152432_c2_g1_i2	1954	S	ident	titin, putative	---	1	1.24805e-104	191.09	IAS(1)KDDGLTGGPNSGIGGLK	2
Immunoglobulin subtype	0.0290672	DN152960_c38_g1_i1	2955	S	ident	LOW QUALITY PROTEIN: serine/threonine kinase	---	1	0.000573933	91.202	EAS(1)PVDVAFPR	2
Immunoglobulin subtype	0.0290672	DN152960_c38_g1_i1	3864	S	ident	LOW QUALITY PROTEIN: serine/threonine kinase	---	1	3.05692e-05	97.095	RLS(1)ELQGCVEDLR	3
Immunoglobulin subtype	0.0290672	DN152960_c38_g1_i1	4233	S	ident	LOW QUALITY PROTEIN: serine/threonine kinase	---	0.998635	4.52257e-10	122.14	S(0.001)LS(0.999)MAASGYASDQK	2
Immunoglobulin subtype	0.0290672	DN152960_c38_g1_i1	3199	S	ident	LOW QUALITY PROTEIN: serine/threonine kinase	---	1	1.36074e-97	187.73	AS(1)PFEEEEDFEGDAIPR	2
Immunoglobulin subtype	0.0290672	DN152960_c38_g1_i1	4952	S	ident	LOW QUALITY PROTEIN: serine/threonine kinase	---	0.999442	2.22586e-196	224.83	DT(0.001)LS(0.999)PSQIFSSEDSSR	2
Immunoglobulin subtype	0.0290672	DN152960_c38_g1_i1	4921	S	ident	LOW QUALITY PROTEIN: serine/threonine kinase	---	1	1.7341e-40	152.11	QLS(1)PPPATDPWLHFR	2
Immunoglobulin subtype	0.0290672	DN110634_c0_g1_i1	68	S	ident	titin-like, partial	---	1	3.97187e-12	128.06	KLS(1)DHCVEPGK	2
Immunoglobulin subtype	0.0290672	DN127424_c0_g4_i1	234	S	ident	titin-like	---	1	6.47873e-71	174.7	VVS(1)PQFPFVETPAETYQR	2
Immunoglobulin subtype	0.0290672	DN151327_c2_g2_i1	426	S	ident	Pro-neuregulin-2, membrane-bound isoform	---	0.979742	6.54195e-20	97.08	RS(0.98)PT(0.02)DPYYLDGANK	2
Immunoglobulin subtype	0.0290672	DN152429_c5_g1_i1	533	S	ident	Twitchin	---	1	9.29686e-62	168.42	GNS(1)VDVADLTEGKR	2
Immunoglobulin subtype	0.0290672	DN152429_c5_g1_i1	873	S	ident	Twitchin	---	0.993967	8.4496e-06	79.267	ADS(0.994)GT(0.006)YQVIVK	2
Immunoglobulin subtype	0.0290672	DN152429_c5_g1_i1	917	S	ident	Twitchin	---	1	0.0040796	73.951	ADEIS(1)LQWK	2
Immunoglobulin subtype	0.0290672	DN152429_c5_g1_i1	29	S	ident	Twitchin	---	0.999959	8.50862e-88	146.86	ANS(1)GTISGTSYTVK	2
Immunoglobulin subtype	0.0290672	DN152429_c5_g1_i1	105	T	ident	Twitchin	---	0.974064	0.0011092	81.003	IVVPY(0.001)S(0.021)GT(0.974)PPES(0.003)VT(0.001)LMK	2
Immunoglobulin subtype	0.0290672	DN152429_c5_g1_i1	491	S	ident	Twitchin	---	0.999985	5.81625e-74	176.4	ANS(1)CTVEWEPPR	2
Immunoglobulin subtype	0.0290672	DN152429_c5_g1_i1	901	S	ident	Twitchin	---	0.982982	6.27768e-29	127.96	VIVQDVPGS(0.983)PT(0.017)GPLEATDVK	2
Immunoglobulin subtype	0.0290672	DN150509_c0_g1_i1	437	S	ident	Myosin light chain kinase, smooth muscle, partial	---	1	1.8556e-74	177.02	RIS(1)LGVEELDLQK	2
uDENN domain	0.0158178	DN152280_c4_g3_i1	124	S	ident	myotubularin-related protein	---	0.997209	3.0632e-05	81.477	PHS(0.997)PS(0.003)LSPR	2
uDENN domain	0.0158178	DN152280_c4_g3_i1	1437	S	ident	myotubularin-related protein	---	0.927815	0.00478464	62.861	RLS(0.735)T(0.336)S(0.928)PLPS(0.001)VR	2
uDENN domain	0.0158178	DN152280_c4_g3_i1	580	S	ident	myotubularin-related protein	---	0.917297	0.0141052	59.227	RS(0.044)S(0.917)S(0.031)T(0.007)VVMER	2
uDENN domain	0.0158178	DN152280_c4_g3_i1	1435	S	ident	myotubularin-related protein	---	0.9928	0.00115789	89.992	RLS(0.993)T(0.007)SPLPS(0.001)VR	2
uDENN domain	0.0158178	DN152819_c12_g1_i1	1534	S	ident	C-myc promoter-binding protein	---	0.971856	0.0105453	41.088	RLS(0.972)S(0.975)LS(0.039)S(0.013)NHS(0.001)R	3
uDENN domain	0.0158178	DN152819_c12_g1_i1	1535	S	ident	C-myc promoter-binding protein	---	0.975016	0.0105453	41.088	RLS(0.972)S(0.975)LS(0.039)S(0.013)NHS(0.001)R	3
uDENN domain	0.0158178	DN152819_c12_g1_i1	1447	S	ident	C-myc promoter-binding protein	---	0.804689	9.03028e-08	118.24	HLTS(0.195)LS(0.805)PALQR	2
uDENN domain	0.0158178	DN152819_c12_g1_i1	1562	S	ident	C-myc promoter-binding protein	---	0.999565	1.68639e-69	172.06	RNS(1)ASSPVAAPAASSGPR	2
uDENN domain	0.0158178	DN152790_c8_g2_i1	1148	S	ident	DENN domain-containing protein 5B	---	0.990527	0.0167011	53.237	S(0.001)LS(0.991)LT(0.008)PGQR	2
ENTH/VHS	0.177226	DN140977_c0_g1_i1	363	S	ident	putative phosphatidylinositol-binding clathrin assembly protein	---	1	1.42801e-12	122.49	TPSPARPPPPAS(1)PAK	2
ENTH/VHS	0.177226	DN140977_c0_g1_i1	354	S	ident	putative phosphatidylinositol-binding clathrin assembly protein	---	0.997742	8.82392e-06	86.8	T(0.002)PS(0.998)PARPPPPASPAK	2
ENTH/VHS	0.177226	DN150071_c0_g2_i2	237	S	ident	putative hepatocyte growth factor-regulated tyrosine kinase substrate (hgs)	---	0.97937	1.03227e-07	92.147	VAPT(0.012)AS(0.979)KT(0.009)DGGPSHSQSTAR	3
ENTH/VHS	0.177226	DN150208_c0_g3_i1	162	S	ident	epsin-1 isoform X5	---	0.823185	8.75323e-05	93.768	S(0.823)AS(0.177)LCSYEPDYPTR	2
ENTH/VHS	0.177226	DN150040_c0_g2_i1	154	S	ident	ctd sr related rna binding protein	---	0.999724	0.00505943	62.68	NIS(1)PPPASSLPK	2
ENTH/VHS	0.177226	DN150040_c0_g2_i1	389	S	ident	ctd sr related rna binding protein	---	0.999918	3.9929e-52	159.95	PAS(1)PSSTFDAVTPEPK	2
ENTH/VHS	0.177226	DN150040_c0_g2_i1	297	S	ident	ctd sr related rna binding protein	---	0.999985	3.69533e-05	112.5	DLS(1)PSSFHNLK	2
ENTH/VHS	0.177226	DN150040_c0_g2_i1	300	S	ident	ctd sr related rna binding protein	---	0.988544	0.00215986	77.696	DLS(1)PS(0.012)S(0.989)FHNLK	2
Sodium/calcium exchanger membrane region	0.0350522	DN151381_c4_g2_i1	358	S	ident	Sodium/calcium exchanger 3, partial	---	0.999979	4.74907e-27	148.41	KLS(1)IQTVEAK	2
Sodium/calcium exchanger membrane region	0.0350522	DN152143_c4_g1_i1	697	S	ident	Sodium/potassium/calcium exchanger 6, mitochondrial	---	0.853828	2.09497e-31	144.17	IS(0.003)S(0.144)NS(0.854)LPELDQIVDAR	2
Sodium/calcium exchanger membrane region	0.0350522	DN152143_c4_g1_i1	552	S	ident	Sodium/potassium/calcium exchanger 6, mitochondrial	---	1	0.014071	56.043	S(1)LVGPIGLR	2
Sodium/calcium exchanger membrane region	0.0350522	DN152143_c4_g1_i1	520	S	ident	Sodium/potassium/calcium exchanger 6, mitochondrial	---	0.767667	0.00482571	48.527	RS(0.184)S(0.768)LT(0.046)HS(0.002)T(0.001)TSR	3
I/LWEQ domain	0.106743	DN152189_c6_g1_i1	2284	S	ident	Talin-2	---	0.999921	9.4054e-24	111.18	AADALVEDT(0.202)RS(0.798)LVS(1)GAGDDQNR	3
I/LWEQ domain	0.106743	DN152189_c6_g1_i1	518	S	ident	Talin-2	---	0.999656	6.32364e-25	120.54	HVITLES(1)PVS(1)VDGQSITSR	3
I/LWEQ domain	0.106743	DN152189_c6_g1_i1	2626	S	ident	Talin-2	---	0.988166	9.80613e-06	115.68	VASHQT(0.012)S(0.988)CLQMR	2
I/LWEQ domain	0.106743	DN152189_c6_g1_i1	2281	S	ident	Talin-2	---	0.797975	9.4054e-24	111.18	AADALVEDT(0.202)RS(0.798)LVS(1)GAGDDQNR	3
I/LWEQ domain	0.106743	DN152189_c6_g1_i1	607	S	ident	Talin-2	---	0.997963	0.00515005	62.469	WLDES(0.002)MGAS(0.998)QVK	2
I/LWEQ domain	0.106743	DN152189_c6_g1_i1	581	S	ident	Talin-2	---	0.773325	0.00280088	70.26	QMLDIGS(0.773)PS(0.227)ER	2
I/LWEQ domain	0.106743	DN152189_c6_g1_i1	2625	T	ident	Talin-2	---	0.943094	0.000769025	102.1	VAS(1)HQT(0.943)S(0.057)CLQMR	2
I/LWEQ domain	0.106743	DN152189_c6_g1_i1	2560	S	ident	Talin-2	---	0.852888	1.6851e-05	114.72	IAALS(0.147)S(0.853)QLLK	2
I/LWEQ domain	0.106743	DN152189_c6_g1_i1	723	S	ident	Talin-2	---	0.991865	0.00096262	85.837	TVADS(0.992)FS(0.008)ELLK	2
I/LWEQ domain	0.106743	DN152189_c6_g1_i1	521	S	ident	Talin-2	---	0.99999	6.32364e-25	120.54	HVIT(0.005)LES(0.995)PVS(1)VDGQS(0.959)IT(0.035)S(0.006)R	3
I/LWEQ domain	0.106743	DN152189_c6_g1_i1	526	S	ident	Talin-2	---	0.958662	2.33472e-10	96.351	HVIT(0.005)LES(0.995)PVS(1)VDGQS(0.959)IT(0.035)S(0.006)R	3
I/LWEQ domain	0.106743	DN152189_c6_g1_i1	2712	S	ident	Talin-2	---	0.993864	0.00824458	62.088	LGS(0.994)ET(0.006)ATLGR	2
I/LWEQ domain	0.106743	DN152189_c6_g1_i1	175	S	ident	Talin-2	---	0.840664	0.000543625	91.62	SHQT(0.001)GLS(0.841)GT(0.158)LR	2
I/LWEQ domain	0.106743	DN152189_c6_g1_i1	2622	S	ident	Talin-2	---	0.999996	8.77864e-06	115.91	VAS(1)HQT(0.943)S(0.057)CLQMR	2
I/LWEQ domain	0.106743	DN152667_c5_g1_i1	2475	S	ident	LOW QUALITY PROTEIN: putative talin	---	0.991788	0.0003979	61.091	S(0.007)PS(0.992)PAS(0.002)PVHK	2
I/LWEQ domain	0.106743	DN152667_c5_g1_i1	2478	S	ident	LOW QUALITY PROTEIN: putative talin	---	0.999906	0.00025138	69.704	SPSPAS(1)PVHK	2
I/LWEQ domain	0.106743	DN152667_c5_g1_i1	2484	S	ident	LOW QUALITY PROTEIN: putative talin	---	0.767634	1.0826e-22	128.67	SPSPASPVHKLS(0.768)S(0.187)GT(0.046)VK	3
Band 4.1 domain	0.00424145	DN149832_c0_g2_i1	252	S	ident	Fermitin family 1	---	1	1.2709e-05	115.04	LDIAS(1)FADCGQR	2
Band 4.1 domain	0.00424145	DN149832_c0_g2_i1	173	S	ident	Fermitin family 1	---	0.992999	0.0182851	52.247	S(0.007)NS(0.993)PLPVIR	2
Band 4.1 domain	0.00424145	DN149832_c0_g2_i1	463	S	ident	Fermitin family 1	---	0.999993	0.00150009	82.529	PLSPLLDS(1)PQR	2
Band 4.1 domain	0.00424145	DN149832_c0_g2_i1	239	S	ident	Fermitin family 1	---	1	1.05066e-27	149.86	RQS(1)DNS(1)LDEER	2
Band 4.1 domain	0.00424145	DN149832_c0_g2_i1	242	S	ident	Fermitin family 1	---	1	1.05066e-27	149.86	RQS(1)DNS(1)LDEER	2
Band 4.1 domain	0.00424145	DN152189_c6_g1_i1	2284	S	ident	Talin-2	---	0.999921	9.4054e-24	111.18	AADALVEDT(0.202)RS(0.798)LVS(1)GAGDDQNR	3
Band 4.1 domain	0.00424145	DN152189_c6_g1_i1	518	S	ident	Talin-2	---	0.999656	6.32364e-25	120.54	HVITLES(1)PVS(1)VDGQSITSR	3
Band 4.1 domain	0.00424145	DN152189_c6_g1_i1	2626	S	ident	Talin-2	---	0.988166	9.80613e-06	115.68	VASHQT(0.012)S(0.988)CLQMR	2
Band 4.1 domain	0.00424145	DN152189_c6_g1_i1	2281	S	ident	Talin-2	---	0.797975	9.4054e-24	111.18	AADALVEDT(0.202)RS(0.798)LVS(1)GAGDDQNR	3
Band 4.1 domain	0.00424145	DN152189_c6_g1_i1	607	S	ident	Talin-2	---	0.997963	0.00515005	62.469	WLDES(0.002)MGAS(0.998)QVK	2
Band 4.1 domain	0.00424145	DN152189_c6_g1_i1	581	S	ident	Talin-2	---	0.773325	0.00280088	70.26	QMLDIGS(0.773)PS(0.227)ER	2
Band 4.1 domain	0.00424145	DN152189_c6_g1_i1	2625	T	ident	Talin-2	---	0.943094	0.000769025	102.1	VAS(1)HQT(0.943)S(0.057)CLQMR	2
Band 4.1 domain	0.00424145	DN152189_c6_g1_i1	2560	S	ident	Talin-2	---	0.852888	1.6851e-05	114.72	IAALS(0.147)S(0.853)QLLK	2
Band 4.1 domain	0.00424145	DN152189_c6_g1_i1	723	S	ident	Talin-2	---	0.991865	0.00096262	85.837	TVADS(0.992)FS(0.008)ELLK	2
Band 4.1 domain	0.00424145	DN152189_c6_g1_i1	521	S	ident	Talin-2	---	0.99999	6.32364e-25	120.54	HVIT(0.005)LES(0.995)PVS(1)VDGQS(0.959)IT(0.035)S(0.006)R	3
Band 4.1 domain	0.00424145	DN152189_c6_g1_i1	526	S	ident	Talin-2	---	0.958662	2.33472e-10	96.351	HVIT(0.005)LES(0.995)PVS(1)VDGQS(0.959)IT(0.035)S(0.006)R	3
Band 4.1 domain	0.00424145	DN152189_c6_g1_i1	2712	S	ident	Talin-2	---	0.993864	0.00824458	62.088	LGS(0.994)ET(0.006)ATLGR	2
Band 4.1 domain	0.00424145	DN152189_c6_g1_i1	175	S	ident	Talin-2	---	0.840664	0.000543625	91.62	SHQT(0.001)GLS(0.841)GT(0.158)LR	2
Band 4.1 domain	0.00424145	DN152189_c6_g1_i1	2622	S	ident	Talin-2	---	0.999996	8.77864e-06	115.91	VAS(1)HQT(0.943)S(0.057)CLQMR	2
Band 4.1 domain	0.00424145	DN151416_c5_g2_i2	448	S	ident	Band 4.1-like protein 3	---	0.999999	0.00191675	84.753	KPS(1)VLPEFSGR	2
Band 4.1 domain	0.00424145	DN152667_c5_g1_i1	2475	S	ident	LOW QUALITY PROTEIN: putative talin	---	0.991788	0.0003979	61.091	S(0.007)PS(0.992)PAS(0.002)PVHK	2
Band 4.1 domain	0.00424145	DN152667_c5_g1_i1	2478	S	ident	LOW QUALITY PROTEIN: putative talin	---	0.999906	0.00025138	69.704	SPSPAS(1)PVHK	2
Band 4.1 domain	0.00424145	DN152667_c5_g1_i1	2484	S	ident	LOW QUALITY PROTEIN: putative talin	---	0.767634	1.0826e-22	128.67	SPSPASPVHKLS(0.768)S(0.187)GT(0.046)VK	3
Band 4.1 domain	0.00424145	DN142508_c1_g1_i3	29	S	ident	moesin/ezrin/radixin homolog 1, partial	---	1	0.000189642	95.751	S(1)APGQQLFDQVVR	2
Band 4.1 domain	0.00424145	DN150747_c0_g3_i1	592	S	ident	Band 4.1-like protein 2	---	0.999718	0.000400767	80.585	AGLQY(0.004)S(0.046)S(0.95)MHS(1)LNR	2
Band 4.1 domain	0.00424145	DN150747_c0_g3_i1	182	T	ident	Band 4.1-like protein 2	---	0.962142	8.60465e-13	87.704	FWTPDVGVGQDDES(0.013)QRPPT(0.962)PS(0.023)GDQT(0.002)K	3
Band 4.1 domain	0.00424145	DN150747_c0_g3_i1	589	S	ident	Band 4.1-like protein 2	---	0.949898	0.000400767	80.585	AGLQY(0.004)S(0.046)S(0.95)MHS(1)LNR	2
Band 4.1 domain	0.00424145	DN147856_c0_g1_i3	183	S	ident	FERM domain-containing protein 5	---	0.811752	0.00112181	101.04	RT(0.188)S(0.812)LMVPNFDK	2
Band 4.1 domain	0.00424145	DN152538_c9_g1_i1	1561	S	ident	putative 4.1 G protein	---	0.995448	3.01209e-24	114.54	LAGS(0.995)S(0.008)S(0.163)S(0.834)LIGFK	2
Band 4.1 domain	0.00424145	DN152538_c9_g1_i1	777	S	ident	putative 4.1 G protein	---	0.960951	1.30005e-51	161.55	RS(0.039)S(0.961)LSTAADLANACR	2
Band 4.1 domain	0.00424145	DN152538_c9_g1_i1	1564	S	ident	putative 4.1 G protein	---	0.969848	3.01209e-24	114.54	LAGS(0.969)S(0.03)S(0.031)S(0.97)LIGFK	2
Band 4.1 domain	0.00424145	DN152271_c9_g1_i2	1095	S	ident	Band 4.1-like protein 3	---	0.999999	0.000163454	71.376	KQS(0.473)HS(0.527)LPQEAEIS(1)R	3
Band 4.1 domain	0.00424145	DN152271_c9_g1_i2	578	T	ident	Band 4.1-like protein 3	---	0.844139	1.0997e-05	64.502	RES(0.156)RPIET(0.844)PIIWNPS(0.997)Y(0.003)EEK	4
Band 4.1 domain	0.00424145	DN152271_c9_g1_i2	118	T	ident	Band 4.1-like protein 3	---	0.999883	0.000225162	92.611	SPT(1)FKPSGK	2
Band 4.1 domain	0.00424145	DN152271_c9_g1_i2	1085	S	ident	Band 4.1-like protein 3	---	0.999994	2.39199e-38	157.62	KQS(1)HSLPQEAEISR	2
Band 4.1 domain	0.00424145	DN152271_c9_g1_i2	585	S	ident	Band 4.1-like protein 3	---	1	3.53298e-245	244.1	RES(0.915)RPIET(0.085)PIIWNPS(1)YEEK	2
Band 4.1 domain	0.00424145	DN152271_c9_g1_i2	1099	S	ident	Band 4.1-like protein 3	---	0.861995	3.48665e-05	97.621	S(0.346)NS(0.862)S(0.792)VDKDEDTVIR	2
Band 4.1 domain	0.00424145	DN152271_c9_g1_i2	454	S	ident	Band 4.1-like protein 3	---	1	0.00223623	83.751	S(1)NLLPGFDIR	2
Band 4.1 domain	0.00424145	DN152271_c9_g1_i2	112	S	ident	Band 4.1-like protein 3	---	0.982728	0.000628053	83.758	S(0.983)MS(0.606)RS(0.411)PT(0.001)FKPSGK	3
Band 4.1 domain	0.00424145	DN152271_c9_g1_i2	535	S	ident	Band 4.1-like protein 3	---	0.991335	4.81404e-11	68.835	KDY(0.006)AQPAPFAS(0.991)LEDAEDLS(0.003)GVQTATR	3
Band 4.1 domain	0.00424145	DN152271_c9_g1_i2	116	S	ident	Band 4.1-like protein 3	---	0.888644	0.000548212	86.488	S(0.549)MS(0.561)RS(0.889)PT(0.002)FKPSGK	3
Band 4.1 domain	0.00424145	DN152271_c9_g1_i2	1087	S	ident	Band 4.1-like protein 3	---	0.999903	0.000126872	72.433	KQS(1)HS(1)LPQEAEISR	3
Band 4.1 domain	0.00424145	DN152271_c9_g1_i2	573	S	ident	Band 4.1-like protein 3	---	0.99932	1.26946e-138	207.12	RES(0.999)RPIET(0.001)PIIWNPSYEEK	3
Band 4.1 domain	0.00424145	DN152271_c9_g1_i2	1100	S	ident	Band 4.1-like protein 3	---	0.997066	3.48665e-05	97.621	S(0.501)NS(0.501)S(0.997)VDKDEDTVIR	2
ENTH domain	0.173064	DN140977_c0_g1_i1	363	S	ident	putative phosphatidylinositol-binding clathrin assembly protein	---	1	1.42801e-12	122.49	TPSPARPPPPAS(1)PAK	2
ENTH domain	0.173064	DN140977_c0_g1_i1	354	S	ident	putative phosphatidylinositol-binding clathrin assembly protein	---	0.997742	8.82392e-06	86.8	T(0.002)PS(0.998)PARPPPPASPAK	2
ENTH domain	0.173064	DN150208_c0_g3_i1	162	S	ident	epsin-1 isoform X5	---	0.823185	8.75323e-05	93.768	S(0.823)AS(0.177)LCSYEPDYPTR	2
Phosphatidylinositol-4-phosphate 5-kinase, N-terminal domain	0.150213	DN149674_c0_g1_i11	892	S	ident	Phosphatidylinositol 4-phosphate 5-kinase type-1 alpha	---	0.999972	0.0171034	50.202	S(1)PRQS(1)PLKPHFATDR	3
Phosphatidylinositol-4-phosphate 5-kinase, N-terminal domain	0.150213	DN149674_c0_g1_i11	548	S	ident	Phosphatidylinositol 4-phosphate 5-kinase type-1 alpha	---	0.999998	0.00872587	73.296	AGS(1)AEKPTAWPR	2
Phosphatidylinositol-4-phosphate 5-kinase, N-terminal domain	0.150213	DN149674_c0_g1_i11	621	S	ident	Phosphatidylinositol 4-phosphate 5-kinase type-1 alpha	---	0.969127	9.27054e-65	170.11	SYLHSS(0.031)S(0.969)VPVCYQQR	2
Phosphatidylinositol-4-phosphate 5-kinase, N-terminal domain	0.150213	DN149674_c0_g1_i11	586	S	ident	Phosphatidylinositol 4-phosphate 5-kinase type-1 alpha	---	0.816927	3.50544e-15	112.85	TTVLPATANFAPDS(0.183)AS(0.817)LR	2
Phosphatidylinositol-4-phosphate 5-kinase, N-terminal domain	0.150213	DN149674_c0_g1_i11	349	S	ident	Phosphatidylinositol 4-phosphate 5-kinase type-1 alpha	---	0.986608	1.71058e-45	130.32	TPTSLPDSQGDEGLGT(0.013)LS(0.987)EPLPHR	3
Phosphatidylinositol-4-phosphate 5-kinase, N-terminal domain	0.150213	DN149674_c0_g1_i11	366	T	ident	Phosphatidylinositol 4-phosphate 5-kinase type-1 alpha	---	0.993145	0.00861774	82.069	S(0.003)T(0.003)T(0.993)PSSVIGSR	2
Phosphatidylinositol-4-phosphate 5-kinase, N-terminal domain	0.150213	DN149674_c0_g1_i11	896	S	ident	Phosphatidylinositol 4-phosphate 5-kinase type-1 alpha	---	1	0.00146681	102.64	QS(1)PLKPHFATDR	2
Phosphatidylinositol-4-phosphate 5-kinase, N-terminal domain	0.150213	DN149360_c1_g1_i5	324	S	ident	phosphatidylinositol 5-phosphate 4-kinase type-2 alpha-like isoform X2	---	0.96707	8.33632e-117	175.17	ELPESSHEPS(0.018)T(0.015)AS(0.967)AGDGLGELFESHYR	3
Phosphatidylinositol-4-phosphate 5-kinase, N-terminal domain	0.150213	DN149360_c1_g1_i5	428	S	ident	phosphatidylinositol 5-phosphate 4-kinase type-2 alpha-like isoform X2	---	0.99276	5.26265e-45	155.17	QPGNLT(1)PPES(0.993)PS(0.007)DLSYR	2
Phosphatidylinositol-4-phosphate 5-kinase, N-terminal domain	0.150213	DN149360_c1_g1_i5	216	S	ident	phosphatidylinositol 5-phosphate 4-kinase type-2 alpha-like isoform X2	---	0.993471	0.00037001	81.327	HEHSGFT(0.007)DS(0.993)PER	3
Phosphatidylinositol-4-phosphate 5-kinase, N-terminal domain	0.150213	DN149360_c1_g1_i5	214	T	ident	phosphatidylinositol 5-phosphate 4-kinase type-2 alpha-like isoform X2	---	0.767988	0.0142509	50.786	HEHS(0.003)GFT(0.768)DS(0.23)PER	3
Phosphatidylinositol-4-phosphate 5-kinase, N-terminal domain	0.150213	DN149360_c1_g1_i5	424	T	ident	phosphatidylinositol 5-phosphate 4-kinase type-2 alpha-like isoform X2	---	1	1.14718e-55	162.32	QPGNLT(1)PPES(0.973)PS(0.026)DLSYR	2
Sec23/Sec24, trunk domain	0.173064	DN149210_c1_g7_i2	1092	S	ident	Protein transport protein Sec24B	---	0.99997	3.75428e-17	126.07	LPPLPS(1)DDQVASLPK	2
Sec23/Sec24, trunk domain	0.173064	DN149210_c1_g7_i2	314	S	ident	Protein transport protein Sec24B	---	0.983324	1.45416e-75	175.69	GQHPQPQQAGS(0.983)YT(0.017)R	2
Sec23/Sec24, trunk domain	0.173064	DN149210_c1_g7_i2	1012	S	ident	Protein transport protein Sec24B	---	1	4.00026e-21	113.42	AAGIS(1)LHDEIVDSEPSDPHR	3
Sec23/Sec24, trunk domain	0.173064	DN150476_c2_g2_i2	93	S	ident	protein transport protein Sec23, putative	---	0.769359	3.86886e-05	61.111	S(0.464)S(0.516)VS(0.25)S(0.769)MPGPAADGDLPQNK	2
Ras-associating (RA) domain	0.0465158	DN151148_c4_g1_i3	495	S	ident	Ras-associated and pleckstrin homology domains-containing protein 1	---	0.997138	1.6851e-05	114.72	HTGYS(0.003)VS(0.997)PQR	2
Ras-associating (RA) domain	0.0465158	DN151148_c4_g1_i3	508	S	ident	Ras-associated and pleckstrin homology domains-containing protein 1	---	0.862162	0.0116863	51.225	QVS(0.817)T(0.274)GS(0.862)LNS(0.033)S(0.013)PVIK	2
Ras-associating (RA) domain	0.0465158	DN151148_c4_g1_i3	505	S	ident	Ras-associated and pleckstrin homology domains-containing protein 1	---	0.817467	0.0116863	51.225	QVS(0.817)T(0.274)GS(0.862)LNS(0.033)S(0.013)PVIK	2
Ras-associating (RA) domain	0.0465158	DN151148_c4_g1_i3	113	S	ident	Ras-associated and pleckstrin homology domains-containing protein 1	---	0.850598	3.29208e-10	93.633	SQNLEDRPLS(0.149)GS(0.851)LGGLGEQK	3
Ras-associating (RA) domain	0.0465158	DN150412_c2_g3_i1	622	S	ident	Ras-associated and pleckstrin homology domains-containing protein 1	---	0.999653	3.63678e-27	149.59	RLS(1)GGDTGFGK	2
Ras-associating (RA) domain	0.0465158	DN151666_c3_g2_i1	324	S	ident	putative diacylglycerol kinase, theta	---	1	1.42065e-60	148.14	GARDS(1)ADRDGPDDYACVLDGEYGLK	3
Ras-associating (RA) domain	0.0465158	DN152780_c7_g3_i1	415	S	ident	putative rassf1	---	1	0.00028939	103.88	GLGS(1)QLDVCSER	2
FERM central domain	0.00208969	DN149832_c0_g2_i1	252	S	ident	Fermitin family 1	---	1	1.2709e-05	115.04	LDIAS(1)FADCGQR	2
FERM central domain	0.00208969	DN149832_c0_g2_i1	173	S	ident	Fermitin family 1	---	0.992999	0.0182851	52.247	S(0.007)NS(0.993)PLPVIR	2
FERM central domain	0.00208969	DN149832_c0_g2_i1	463	S	ident	Fermitin family 1	---	0.999993	0.00150009	82.529	PLSPLLDS(1)PQR	2
FERM central domain	0.00208969	DN149832_c0_g2_i1	239	S	ident	Fermitin family 1	---	1	1.05066e-27	149.86	RQS(1)DNS(1)LDEER	2
FERM central domain	0.00208969	DN149832_c0_g2_i1	242	S	ident	Fermitin family 1	---	1	1.05066e-27	149.86	RQS(1)DNS(1)LDEER	2
FERM central domain	0.00208969	DN152189_c6_g1_i1	2284	S	ident	Talin-2	---	0.999921	9.4054e-24	111.18	AADALVEDT(0.202)RS(0.798)LVS(1)GAGDDQNR	3
FERM central domain	0.00208969	DN152189_c6_g1_i1	518	S	ident	Talin-2	---	0.999656	6.32364e-25	120.54	HVITLES(1)PVS(1)VDGQSITSR	3
FERM central domain	0.00208969	DN152189_c6_g1_i1	2626	S	ident	Talin-2	---	0.988166	9.80613e-06	115.68	VASHQT(0.012)S(0.988)CLQMR	2
FERM central domain	0.00208969	DN152189_c6_g1_i1	2281	S	ident	Talin-2	---	0.797975	9.4054e-24	111.18	AADALVEDT(0.202)RS(0.798)LVS(1)GAGDDQNR	3
FERM central domain	0.00208969	DN152189_c6_g1_i1	607	S	ident	Talin-2	---	0.997963	0.00515005	62.469	WLDES(0.002)MGAS(0.998)QVK	2
FERM central domain	0.00208969	DN152189_c6_g1_i1	581	S	ident	Talin-2	---	0.773325	0.00280088	70.26	QMLDIGS(0.773)PS(0.227)ER	2
FERM central domain	0.00208969	DN152189_c6_g1_i1	2625	T	ident	Talin-2	---	0.943094	0.000769025	102.1	VAS(1)HQT(0.943)S(0.057)CLQMR	2
FERM central domain	0.00208969	DN152189_c6_g1_i1	2560	S	ident	Talin-2	---	0.852888	1.6851e-05	114.72	IAALS(0.147)S(0.853)QLLK	2
FERM central domain	0.00208969	DN152189_c6_g1_i1	723	S	ident	Talin-2	---	0.991865	0.00096262	85.837	TVADS(0.992)FS(0.008)ELLK	2
FERM central domain	0.00208969	DN152189_c6_g1_i1	521	S	ident	Talin-2	---	0.99999	6.32364e-25	120.54	HVIT(0.005)LES(0.995)PVS(1)VDGQS(0.959)IT(0.035)S(0.006)R	3
FERM central domain	0.00208969	DN152189_c6_g1_i1	526	S	ident	Talin-2	---	0.958662	2.33472e-10	96.351	HVIT(0.005)LES(0.995)PVS(1)VDGQS(0.959)IT(0.035)S(0.006)R	3
FERM central domain	0.00208969	DN152189_c6_g1_i1	2712	S	ident	Talin-2	---	0.993864	0.00824458	62.088	LGS(0.994)ET(0.006)ATLGR	2
FERM central domain	0.00208969	DN152189_c6_g1_i1	175	S	ident	Talin-2	---	0.840664	0.000543625	91.62	SHQT(0.001)GLS(0.841)GT(0.158)LR	2
FERM central domain	0.00208969	DN152189_c6_g1_i1	2622	S	ident	Talin-2	---	0.999996	8.77864e-06	115.91	VAS(1)HQT(0.943)S(0.057)CLQMR	2
FERM central domain	0.00208969	DN151416_c5_g2_i2	448	S	ident	Band 4.1-like protein 3	---	0.999999	0.00191675	84.753	KPS(1)VLPEFSGR	2
FERM central domain	0.00208969	DN152667_c5_g1_i1	2475	S	ident	LOW QUALITY PROTEIN: putative talin	---	0.991788	0.0003979	61.091	S(0.007)PS(0.992)PAS(0.002)PVHK	2
FERM central domain	0.00208969	DN152667_c5_g1_i1	2478	S	ident	LOW QUALITY PROTEIN: putative talin	---	0.999906	0.00025138	69.704	SPSPAS(1)PVHK	2
FERM central domain	0.00208969	DN152667_c5_g1_i1	2484	S	ident	LOW QUALITY PROTEIN: putative talin	---	0.767634	1.0826e-22	128.67	SPSPASPVHKLS(0.768)S(0.187)GT(0.046)VK	3
FERM central domain	0.00208969	DN142508_c1_g1_i3	29	S	ident	moesin/ezrin/radixin homolog 1, partial	---	1	0.000189642	95.751	S(1)APGQQLFDQVVR	2
FERM central domain	0.00208969	DN150747_c0_g3_i1	592	S	ident	Band 4.1-like protein 2	---	0.999718	0.000400767	80.585	AGLQY(0.004)S(0.046)S(0.95)MHS(1)LNR	2
FERM central domain	0.00208969	DN150747_c0_g3_i1	182	T	ident	Band 4.1-like protein 2	---	0.962142	8.60465e-13	87.704	FWTPDVGVGQDDES(0.013)QRPPT(0.962)PS(0.023)GDQT(0.002)K	3
FERM central domain	0.00208969	DN150747_c0_g3_i1	589	S	ident	Band 4.1-like protein 2	---	0.949898	0.000400767	80.585	AGLQY(0.004)S(0.046)S(0.95)MHS(1)LNR	2
FERM central domain	0.00208969	DN147856_c0_g1_i3	183	S	ident	FERM domain-containing protein 5	---	0.811752	0.00112181	101.04	RT(0.188)S(0.812)LMVPNFDK	2
FERM central domain	0.00208969	DN152538_c9_g1_i1	1561	S	ident	putative 4.1 G protein	---	0.995448	3.01209e-24	114.54	LAGS(0.995)S(0.008)S(0.163)S(0.834)LIGFK	2
FERM central domain	0.00208969	DN152538_c9_g1_i1	777	S	ident	putative 4.1 G protein	---	0.960951	1.30005e-51	161.55	RS(0.039)S(0.961)LSTAADLANACR	2
FERM central domain	0.00208969	DN152538_c9_g1_i1	1564	S	ident	putative 4.1 G protein	---	0.969848	3.01209e-24	114.54	LAGS(0.969)S(0.03)S(0.031)S(0.97)LIGFK	2
FERM central domain	0.00208969	DN151877_c6_g1_i1	286	S	ident	Protein unc-112	---	0.957872	0.000778584	64.705	NDCS(0.958)PS(0.04)LY(0.002)GGFAGAYK	2
FERM central domain	0.00208969	DN151877_c6_g1_i1	499	S	ident	Protein unc-112	---	0.999986	4.4806e-18	139.7	T(0.466)GS(0.534)PPYLS(1)DAS(1)LGIHR	2
FERM central domain	0.00208969	DN151877_c6_g1_i1	496	S	ident	Protein unc-112	---	0.999953	0.00020688	63.376	T(0.466)GS(0.534)PPYLS(1)DAS(1)LGIHR	2
FERM central domain	0.00208969	DN151877_c6_g1_i1	480	S	ident	Protein unc-112	---	0.968075	0.00707084	64.82	S(0.968)AT(0.032)LPPQLR	2
FERM central domain	0.00208969	DN151877_c6_g1_i1	491	S	ident	Protein unc-112	---	0.926292	4.4806e-18	139.7	T(0.074)GS(0.926)PPYLSDASLGIHR	2
FERM central domain	0.00208969	DN152271_c9_g1_i2	1095	S	ident	Band 4.1-like protein 3	---	0.999999	0.000163454	71.376	KQS(0.473)HS(0.527)LPQEAEIS(1)R	3
FERM central domain	0.00208969	DN152271_c9_g1_i2	578	T	ident	Band 4.1-like protein 3	---	0.844139	1.0997e-05	64.502	RES(0.156)RPIET(0.844)PIIWNPS(0.997)Y(0.003)EEK	4
FERM central domain	0.00208969	DN152271_c9_g1_i2	118	T	ident	Band 4.1-like protein 3	---	0.999883	0.000225162	92.611	SPT(1)FKPSGK	2
FERM central domain	0.00208969	DN152271_c9_g1_i2	1085	S	ident	Band 4.1-like protein 3	---	0.999994	2.39199e-38	157.62	KQS(1)HSLPQEAEISR	2
FERM central domain	0.00208969	DN152271_c9_g1_i2	585	S	ident	Band 4.1-like protein 3	---	1	3.53298e-245	244.1	RES(0.915)RPIET(0.085)PIIWNPS(1)YEEK	2
FERM central domain	0.00208969	DN152271_c9_g1_i2	1099	S	ident	Band 4.1-like protein 3	---	0.861995	3.48665e-05	97.621	S(0.346)NS(0.862)S(0.792)VDKDEDTVIR	2
FERM central domain	0.00208969	DN152271_c9_g1_i2	454	S	ident	Band 4.1-like protein 3	---	1	0.00223623	83.751	S(1)NLLPGFDIR	2
FERM central domain	0.00208969	DN152271_c9_g1_i2	112	S	ident	Band 4.1-like protein 3	---	0.982728	0.000628053	83.758	S(0.983)MS(0.606)RS(0.411)PT(0.001)FKPSGK	3
FERM central domain	0.00208969	DN152271_c9_g1_i2	535	S	ident	Band 4.1-like protein 3	---	0.991335	4.81404e-11	68.835	KDY(0.006)AQPAPFAS(0.991)LEDAEDLS(0.003)GVQTATR	3
FERM central domain	0.00208969	DN152271_c9_g1_i2	116	S	ident	Band 4.1-like protein 3	---	0.888644	0.000548212	86.488	S(0.549)MS(0.561)RS(0.889)PT(0.002)FKPSGK	3
FERM central domain	0.00208969	DN152271_c9_g1_i2	1087	S	ident	Band 4.1-like protein 3	---	0.999903	0.000126872	72.433	KQS(1)HS(1)LPQEAEISR	3
FERM central domain	0.00208969	DN152271_c9_g1_i2	573	S	ident	Band 4.1-like protein 3	---	0.99932	1.26946e-138	207.12	RES(0.999)RPIET(0.001)PIIWNPSYEEK	3
FERM central domain	0.00208969	DN152271_c9_g1_i2	1100	S	ident	Band 4.1-like protein 3	---	0.997066	3.48665e-05	97.621	S(0.501)NS(0.501)S(0.997)VDKDEDTVIR	2
Protein-tyrosine phosphatase-like	0.057079	DN150708_c1_g2_i2	152	S	ident	Calpain-7	---	1	8.33029e-37	154.55	RNS(1)ADEQLIELIR	2
Protein-tyrosine phosphatase-like	0.057079	DN150708_c1_g2_i2	330	S	ident	Calpain-7	---	0.994943	1.39587e-20	115.5	TGGPADGGS(0.005)PLPS(0.995)PLAGDR	2
Protein-tyrosine phosphatase-like	0.057079	DN150708_c1_g2_i2	337	S	ident	Calpain-7	---	0.817842	4.80143e-09	61.725	TGGPADGGS(0.045)PLPS(0.037)PLAGDRS(0.818)PLPLT(0.101)R	3
Protein-tyrosine phosphatase-like	0.057079	DN150708_c1_g2_i2	326	S	ident	Calpain-7	---	0.999904	1.69295e-20	115.01	TGGPADGGS(1)PLPSPLAGDR	2
Protein-tyrosine phosphatase-like	0.057079	DN152280_c4_g3_i1	124	S	ident	myotubularin-related protein	---	0.997209	3.0632e-05	81.477	PHS(0.997)PS(0.003)LSPR	2
Protein-tyrosine phosphatase-like	0.057079	DN152280_c4_g3_i1	1437	S	ident	myotubularin-related protein	---	0.927815	0.00478464	62.861	RLS(0.735)T(0.336)S(0.928)PLPS(0.001)VR	2
Protein-tyrosine phosphatase-like	0.057079	DN152280_c4_g3_i1	580	S	ident	myotubularin-related protein	---	0.917297	0.0141052	59.227	RS(0.044)S(0.917)S(0.031)T(0.007)VVMER	2
Protein-tyrosine phosphatase-like	0.057079	DN152280_c4_g3_i1	1435	S	ident	myotubularin-related protein	---	0.9928	0.00115789	89.992	RLS(0.993)T(0.007)SPLPS(0.001)VR	2
Protein-tyrosine phosphatase-like	0.057079	DN136227_c0_g1_i8	197	S	ident	Receptor-type tyrosine-protein phosphatase V	---	0.99865	0.000979407	52.814	RQS(0.999)QHGLS(0.001)HESCSGR	4
Protein-tyrosine phosphatase-like	0.057079	DN136227_c0_g1_i8	120	S	ident	Receptor-type tyrosine-protein phosphatase V	---	0.949256	5.74856e-07	97.095	EEGIAGCS(0.949)PT(0.051)LLQPR	2
Protein-tyrosine phosphatase-like	0.057079	DN136227_c0_g1_i4	157	S	ident	tyrosine-protein phosphatase 10D-like isoform X2	---	0.828443	0.00466091	67.997	SQTPVS(0.828)PS(0.17)Y(0.002)R	2
Protein-tyrosine phosphatase-like	0.057079	DN152521_c3_g1_i1	1370	S	ident	Tyrosine-protein phosphatase non-receptor type 23	---	0.887552	4.25365e-193	224.59	SPVSNQVDVAS(0.112)GS(0.888)VCK	2
Protein-tyrosine phosphatase-like	0.057079	DN148491_c0_g2_i1	359	S	ident	Tyrosine-protein phosphatase non-receptor type 11	---	0.99734	5.27095e-07	97.502	SDT(0.001)AS(0.997)PT(0.001)SDVFFGAK	2
Protein-tyrosine phosphatase-like	0.057079	DN152006_c6_g1_i2	5	S	ident	putative protein-tyrosine phosphatase,non-receptor type nt5	---	0.95475	9.99167e-43	121.45	RLS(0.955)T(0.043)AT(0.002)TVDAK	2
Protein-tyrosine phosphatase-like	0.057079	DN150636_c0_g2_i1	685	S	ident	myotubularin-related protein	---	0.954169	1.1119e-51	158.98	TTLSS(0.045)S(0.954)LT(0.001)SLPDTAK	2
Protein-tyrosine phosphatase-like	0.057079	DN150636_c0_g2_i1	688	S	ident	myotubularin-related protein	---	0.956888	1.01195e-13	124.82	TTLS(0.029)S(0.064)S(0.894)LT(0.037)S(0.957)LPDT(0.019)AK	2
Protein-tyrosine phosphatase-like	0.057079	DN148274_c1_g1_i2	169	S	ident	putative protein tyrosine phosphatase n11 (shp2)	---	0.985129	0.00316696	63.436	LS(0.985)PAS(0.015)LSGGSTVSR	2
Protein-tyrosine phosphatase-like	0.057079	DN150165_c0_g1_i1	1002	S	ident	serine/threonine kinase	---	1	0.00440262	69.721	IPS(1)FDDPWR	2
Protein-tyrosine phosphatase-like	0.057079	DN150165_c0_g1_i1	1152	S	ident	serine/threonine kinase	---	0.827354	7.88148e-16	116.09	AASAHGPAS(0.827)T(0.173)GQSPFHK	3
Protein-tyrosine phosphatase-like	0.057079	DN150165_c0_g1_i1	1156	S	ident	serine/threonine kinase	---	0.989087	6.90943e-05	80.142	AAS(0.003)AHGPAS(0.758)T(0.25)GQS(0.989)PFHK	3
AMP-activated protein kinase, glycogen-binding domain	0.0504054	DN143850_c0_g3_i1	136	S	ident	5-AMP-activated protein kinase, beta subunit,putative	---	1	4.41556e-104	188.51	S(1)KQNFYTIIDLPEGEHQYK	2
AMP-activated protein kinase, glycogen-binding domain	0.0504054	DN148573_c0_g1_i2	189	S	ident	5'-AMP-activated protein kinase subunit beta-2	---	1	1.78262e-40	154.78	RNS(1)GACVIVDCPPGKHEYK	3
AMP-activated protein kinase, glycogen-binding domain	0.0504054	DN148573_c0_g1_i2	4	S	ident	5'-AMP-activated protein kinase subunit beta-2	---	0.999667	1.12001e-11	72.657	RLS(1)GDMDAFS(0.06)CENT(0.941)PPHIAVDIPAK	3
AMP-activated protein kinase, glycogen-binding domain	0.0504054	DN148573_c0_g1_i2	15	T	ident	5'-AMP-activated protein kinase subunit beta-2	---	0.954487	1.12001e-11	72.657	RLS(0.985)GDMDAFS(0.06)CENT(0.954)PPHIAVDIPAK	3
Kelch-type beta propeller	0.157963	DN150633_c3_g1_i4	285	T	ident	kelch-like protein 18	---	0.991782	0.0159119	48.623	DNS(0.006)S(0.006)T(0.007)LFT(0.992)VGT(0.99)PVR	2
Kelch-type beta propeller	0.157963	DN150633_c3_g1_i4	288	T	ident	kelch-like protein 18	---	0.98951	0.0159119	48.623	DNS(0.006)S(0.006)T(0.007)LFT(0.992)VGT(0.99)PVR	2
Kelch-type beta propeller	0.157963	DN147440_c0_g1_i1	510	T	ident	Host cell factor (dHcf)	---	0.82667	0.00427359	88.282	VPTVVT(0.827)PT(0.173)GLK	2
Kelch-type beta propeller	0.157963	DN147440_c0_g1_i1	1029	S	ident	Host cell factor (dHcf)	---	0.967755	0.015428	55.261	IPLS(0.968)PGT(0.032)AYK	2
Kelch-type beta propeller	0.157963	DN148612_c0_g1_i1	513	S	ident	F-box only protein 42	---	1	0.00316453	80.102	ECS(1)INLPLR	2
Kelch-type beta propeller	0.157963	DN149466_c1_g2_i2	26	S	ident	Kelch-like protein 18, partial	---	1	0.00985189	61.593	WHS(1)LPELR	2
Kelch-type beta propeller	0.157963	DN128620_c0_g1_i1	9	S	ident	---	---	0.873475	0.000248371	68.952	MLGPRAS(0.127)AS(0.873)VIS(1)LPDGR	2
Kelch-type beta propeller	0.157963	DN128620_c0_g1_i1	12	S	ident	---	---	0.999999	0.000248371	68.952	MLGPRAS(0.127)AS(0.873)VIS(1)LPDGR	2
Kelch-type beta propeller	0.157963	DN150344_c1_g1_i1	4	Y	ident	kelch domain-containing protein 10-like isoform X2	---	0.80715	0.0191731	56.258	YVQY(0.807)AS(0.193)GLR	2
Myosin head, motor domain	0.20661	DN142398_c0_g1_i2	618	S	ident	myosin heavy chain, muscle-like, partial	---	1	0.0167011	71.153	ANS(1)EVAQWR	2
Myosin head, motor domain	0.20661	DN152569_c10_g1_i1	747	S	ident	unconventional myosin-XVIIIa isoform X2	---	0.99872	0.00545174	82.515	S(0.001)KS(0.999)VVEATMR	2
Myosin head, motor domain	0.20661	DN152243_c17_g1_i3	1709	S	ident	myosin heavy chain, putative	---	0.947543	3.38564e-13	122.44	ASEMAAQVAS(0.948)LS(0.052)ALK	2
Myosin head, motor domain	0.20661	DN152243_c17_g1_i3	1941	S	ident	myosin heavy chain, putative	---	1	0.000284499	92.265	KLMS(1)S(1)VAPEED	2
Myosin head, motor domain	0.20661	DN152243_c17_g1_i3	1914	S	ident	myosin heavy chain, putative	---	0.959755	0.000700403	89.663	NRS(0.041)S(0.96)VS(1)VAR	2
Myosin head, motor domain	0.20661	DN152243_c17_g1_i3	1465	S	ident	myosin heavy chain, putative	---	0.975482	0.00926166	63.184	GLS(0.975)T(0.025)DVFR	2
Myosin head, motor domain	0.20661	DN152243_c17_g1_i3	1583	S	ident	myosin heavy chain, putative	---	0.999999	1.77341e-28	147.09	AIES(1)MQASLEAETK	2
Myosin head, motor domain	0.20661	DN152243_c17_g1_i3	1243	S	ident	myosin heavy chain, putative	---	0.999978	9.80613e-06	115.68	ALES(1)QISEVTAK	2
Myosin head, motor domain	0.20661	DN152243_c17_g1_i3	1553	S	ident	myosin heavy chain, putative	---	1	0.00275621	81.92	AALELS(1)QVR	2
Myosin head, motor domain	0.20661	DN152243_c17_g1_i3	1916	S	ident	myosin heavy chain, putative	---	0.999831	0.000700403	89.663	NRS(0.046)S(0.954)VS(1)VAR	2
Myosin head, motor domain	0.20661	DN152243_c17_g1_i3	1942	S	ident	myosin heavy chain, putative	---	1	0.000284499	92.265	KLMS(1)S(1)VAPEED	2
Myosin head, motor domain	0.20661	DN152243_c17_g1_i3	1246	S	ident	myosin heavy chain, putative	---	0.995664	1.481e-08	124.25	ALESQIS(0.996)EVT(0.004)AK	2
Myosin head, motor domain	0.20661	DN152243_c17_g1_i3	1711	S	ident	myosin heavy chain, putative	---	0.881804	1.45963e-06	90.581	ASEMAAQVAS(0.118)LS(0.882)ALK	2
Myosin head, motor domain	0.20661	DN152243_c17_g1_i3	1924	T	ident	myosin heavy chain, putative	---	1	2.01899e-23	137.12	GVS(1)MT(1)PGAAMNSNASR	2
Myosin head, motor domain	0.20661	DN152243_c17_g1_i3	1922	S	ident	myosin heavy chain, putative	---	1	1.52269e-31	145.88	GVS(1)MT(1)PGAAMNSNASR	2
Myosin head, motor domain	0.20661	DN142398_c0_g1_i3	728	S	ident	myosin heavy chain, muscle-like, partial	---	0.931185	0.00814638	66.19	S(0.931)LS(0.057)T(0.012)ELFK	2
Myosin head, motor domain	0.20661	DN142398_c0_g1_i3	851	S	ident	myosin heavy chain, muscle-like, partial	---	0.847776	4.89591e-38	155.1	VVESMQS(0.848)T(0.152)LDAEIR	2
Myosin head, motor domain	0.20661	DN142398_c0_g1_i3	551	S	ident	myosin heavy chain, muscle-like, partial	---	0.998348	0.00313239	80.245	DSLIS(0.998)QLS(0.002)R	2
Myosin head, motor domain	0.20661	DN142398_c0_g1_i3	554	S	ident	myosin heavy chain, muscle-like, partial	---	0.992473	0.00751266	64.121	DSLIS(0.008)QLS(0.992)R	2
Myosin head, motor domain	0.20661	DN142398_c0_g1_i3	489	S	ident	myosin heavy chain, muscle-like, partial	---	0.973905	5.59286e-148	212.85	MEIDDLASNMES(0.974)VS(0.026)K	2
Myosin head, motor domain	0.20661	DN142398_c0_g1_i3	749	T	ident	myosin heavy chain, muscle-like, partial	---	0.997626	0.00986001	40.432	NAY(0.001)EES(0.002)LDHLET(0.998)LKR	3
Myosin head, motor domain	0.20661	DN142398_c0_g1_i3	491	S	ident	myosin heavy chain, muscle-like, partial	---	0.993648	1.20586e-169	220.03	MEIDDLASNMES(0.006)VS(0.994)K	2
Myosin head, motor domain	0.20661	DN142398_c0_g2_i1	1151	S	ident	myosin heavy chain, striated muscle-like isoform X8	---	1	1.41652e-07	92.932	MEGDLNEMEIQLS(1)HANR	3
G-protein, beta subunit	0.106743	DN142242_c1_g1_i1	49	S	ident	Guanine nucleotide-binding protein subunit beta	---	0.999242	4.51806e-61	170.89	KSVADTDFYS(0.999)MT(0.001)K	2
G-protein, beta subunit	0.106743	DN142242_c1_g1_i1	45	T	ident	Guanine nucleotide-binding protein subunit beta	---	0.939028	0.0123837	70.197	S(0.016)VADT(0.939)DFYS(0.039)MT(0.006)K	2
G-protein, beta subunit	0.106743	DN142242_c1_g1_i1	41	S	ident	Guanine nucleotide-binding protein subunit beta	---	1	1.25455e-37	157.98	S(1)VADTDFYSMTK	2
G-protein, beta subunit	0.106743	DN142242_c1_g1_i1	48	Y	ident	Guanine nucleotide-binding protein subunit beta	---	0.970045	4.10537e-06	117.2	SVADTDFY(0.97)S(0.029)MT(0.001)K	2
G-protein, beta subunit	0.106743	DN147556_c2_g1_i1	2	S	ident	guanine nucleotide-binding protein subunit beta	---	1	4.07921e-06	102.57	S(1)ELDQLRQESEQLK	2
BAR domain	0.0880822	DN145263_c0_g1_i1	73	T	ident	sh3-containing grb2-like protein 3 (endophilin III)	---	0.999976	0.000216904	99.5	MVTMNT(1)FNK	2
BAR domain	0.0880822	DN139098_c0_g2_i1	43	T	ident	Endophilin-related protein protein 1, isoform b	---	0.999962	8.41927e-05	72.935	ADKT(1)LPQAETAELLAQLDK	3
BAR domain	0.0880822	DN143565_c2_g1_i2	14	S	ident	endophilin-B1 isoform X7	---	0.819429	2.86464e-12	129.01	KFVDNT(0.005)S(0.819)T(0.176)AFNR	2
Phosphatidylinositol-4-phosphate 5-kinase, core	0.150213	DN149674_c0_g1_i11	892	S	ident	Phosphatidylinositol 4-phosphate 5-kinase type-1 alpha	---	0.999972	0.0171034	50.202	S(1)PRQS(1)PLKPHFATDR	3
Phosphatidylinositol-4-phosphate 5-kinase, core	0.150213	DN149674_c0_g1_i11	548	S	ident	Phosphatidylinositol 4-phosphate 5-kinase type-1 alpha	---	0.999998	0.00872587	73.296	AGS(1)AEKPTAWPR	2
Phosphatidylinositol-4-phosphate 5-kinase, core	0.150213	DN149674_c0_g1_i11	621	S	ident	Phosphatidylinositol 4-phosphate 5-kinase type-1 alpha	---	0.969127	9.27054e-65	170.11	SYLHSS(0.031)S(0.969)VPVCYQQR	2
Phosphatidylinositol-4-phosphate 5-kinase, core	0.150213	DN149674_c0_g1_i11	586	S	ident	Phosphatidylinositol 4-phosphate 5-kinase type-1 alpha	---	0.816927	3.50544e-15	112.85	TTVLPATANFAPDS(0.183)AS(0.817)LR	2
Phosphatidylinositol-4-phosphate 5-kinase, core	0.150213	DN149674_c0_g1_i11	349	S	ident	Phosphatidylinositol 4-phosphate 5-kinase type-1 alpha	---	0.986608	1.71058e-45	130.32	TPTSLPDSQGDEGLGT(0.013)LS(0.987)EPLPHR	3
Phosphatidylinositol-4-phosphate 5-kinase, core	0.150213	DN149674_c0_g1_i11	366	T	ident	Phosphatidylinositol 4-phosphate 5-kinase type-1 alpha	---	0.993145	0.00861774	82.069	S(0.003)T(0.003)T(0.993)PSSVIGSR	2
Phosphatidylinositol-4-phosphate 5-kinase, core	0.150213	DN149674_c0_g1_i11	896	S	ident	Phosphatidylinositol 4-phosphate 5-kinase type-1 alpha	---	1	0.00146681	102.64	QS(1)PLKPHFATDR	2
Phosphatidylinositol-4-phosphate 5-kinase, core	0.150213	DN149360_c1_g1_i5	324	S	ident	phosphatidylinositol 5-phosphate 4-kinase type-2 alpha-like isoform X2	---	0.96707	8.33632e-117	175.17	ELPESSHEPS(0.018)T(0.015)AS(0.967)AGDGLGELFESHYR	3
Phosphatidylinositol-4-phosphate 5-kinase, core	0.150213	DN149360_c1_g1_i5	428	S	ident	phosphatidylinositol 5-phosphate 4-kinase type-2 alpha-like isoform X2	---	0.99276	5.26265e-45	155.17	QPGNLT(1)PPES(0.993)PS(0.007)DLSYR	2
Phosphatidylinositol-4-phosphate 5-kinase, core	0.150213	DN149360_c1_g1_i5	216	S	ident	phosphatidylinositol 5-phosphate 4-kinase type-2 alpha-like isoform X2	---	0.993471	0.00037001	81.327	HEHSGFT(0.007)DS(0.993)PER	3
Phosphatidylinositol-4-phosphate 5-kinase, core	0.150213	DN149360_c1_g1_i5	214	T	ident	phosphatidylinositol 5-phosphate 4-kinase type-2 alpha-like isoform X2	---	0.767988	0.0142509	50.786	HEHS(0.003)GFT(0.768)DS(0.23)PER	3
Phosphatidylinositol-4-phosphate 5-kinase, core	0.150213	DN149360_c1_g1_i5	424	T	ident	phosphatidylinositol 5-phosphate 4-kinase type-2 alpha-like isoform X2	---	1	1.14718e-55	162.32	QPGNLT(1)PPES(0.973)PS(0.026)DLSYR	2
EF-hand domain	1.70188e-10	DN145094_c1_g2_i4	21	T	ident	myosin regulatory light chain, putative	---	0.968093	1.5438e-08	124.29	DMYAS(0.013)LGRT(0.968)PS(0.019)DK	2
EF-hand domain	1.70188e-10	DN145094_c1_g2_i4	23	S	ident	myosin regulatory light chain, putative	---	0.995767	0.00221744	58.712	DMYAS(0.048)LGRT(0.956)PS(0.996)DKELK	3
EF-hand domain	1.70188e-10	DN145094_c1_g2_i4	76	S	ident	myosin regulatory light chain, putative	---	0.999998	0.00250346	83.045	NFIS(1)EEYLK	2
EF-hand domain	1.70188e-10	DN143027_c0_g2_i1	21	Y	ident	putative tegumental protein Sm 20.8	---	1	7.23861e-23	113.93	GY(1)ITLADLEK	2
EF-hand domain	1.70188e-10	DN138666_c0_g1_i2	177	S	ident	myosin-2 essential light chain-like	---	1	7.56749e-170	218.05	GQEDS(1)NGCINYEAFVR	2
EF-hand domain	1.70188e-10	DN147218_c0_g6_i1	134	S	ident	Ras and EF-hand domain-containing protein-like protein	---	0.967082	1.57761e-83	182.22	EYSIYES(0.033)S(0.967)PEEIDSAFR	2
EF-hand domain	1.70188e-10	DN147218_c0_g6_i1	153	S	ident	Ras and EF-hand domain-containing protein-like protein	---	1	0.00966446	70.028	RLS(1)NFIR	2
EF-hand domain	1.70188e-10	DN150294_c0_g1_i3	387	S	ident	putative alpha-actinin	---	1	7.19157e-37	157.35	GQS(1)VEEIQNAWK	2
EF-hand domain	1.70188e-10	DN150294_c0_g1_i3	505	S	ident	putative alpha-actinin	---	0.970483	4.30966e-10	90.759	T(0.03)QS(0.97)IVSEWDR	2
EF-hand domain	1.70188e-10	DN149950_c1_g2_i2	419	S	ident	family C2 unassigned peptidase (C02 family)	---	0.999611	7.22031e-63	158.65	LEICHLGPQSLDS(1)GPGSDR	3
EF-hand domain	1.70188e-10	DN149950_c1_g2_i2	151	S	ident	family C2 unassigned peptidase (C02 family)	---	0.99666	0.0192012	59.116	RPTELS(0.003)AS(0.997)PK	2
EF-hand domain	1.70188e-10	DN148786_c2_g1_i4	104	S	ident	calmodulin-beta-like isoform X3	---	1	1.8896e-10	99.409	VFDHNNDS(1)VIDPDEIKR	3
EF-hand domain	1.70188e-10	DN147170_c0_g4_i2	124	S	ident	putative rab	---	0.980119	3.23833e-05	58.47	S(0.98)VS(0.982)INPEDY(0.038)VLNQSEGENDLR	3
EF-hand domain	1.70188e-10	DN147170_c0_g4_i2	189	S	ident	putative rab	---	0.980786	6.52034e-32	120.27	QSGGGS(0.981)FHS(0.019)PHDGPGSPYSGSR	3
EF-hand domain	1.70188e-10	DN147170_c0_g4_i2	72	S	ident	putative rab	---	1	0.00336905	88.392	KHS(1)LNVK	2
EF-hand domain	1.70188e-10	DN147170_c0_g4_i2	199	S	ident	putative rab	---	0.827718	4.9722e-05	54.466	QS(0.002)GGGS(0.015)FHS(0.005)PHDGPGS(0.828)PY(0.001)S(0.106)GS(0.043)R	3
EF-hand domain	1.70188e-10	DN147170_c0_g4_i2	394	S	ident	putative rab	---	0.806683	0.000129018	83.404	QS(0.193)S(0.807)ISHSSLDAVSR	2
EF-hand domain	1.70188e-10	DN147170_c0_g4_i2	126	S	ident	putative rab	---	0.98228	4.57986e-53	153.82	S(0.98)VS(0.982)INPEDY(0.038)VLNQSEGENDLR	3
EF-hand domain	1.70188e-10	DN141662_c0_g1_i8	65	S	ident	Myosin regulatory light chain sqh	---	1	1.26147e-18	135.57	NPS(1)EAYLDEMLK	2
EF-hand domain	1.70188e-10	DN140509_c0_g1_i1	9	S	ident	Calbindin-32	---	0.9895	0.00548033	64.798	GT(0.002)T(0.009)VHS(0.989)DIGPK	2
EF-hand domain	1.70188e-10	DN146667_c0_g1_i2	490	T	ident	EH domain-containing protein 1	---	1	0.000248984	98.156	RIWT(1)LCDIDK	2
EF-hand domain	1.70188e-10	DN150215_c2_g1_i1	82	S	ident	dynamin-associated protein, putative	---	0.887829	0.0078184	40.723	FQS(0.066)LRPVS(0.888)GY(0.034)IT(0.012)GEQAR	3
EF-hand domain	1.70188e-10	DN143105_c0_g1_i8	19	S	ident	---	---	0.999852	0.00127944	99.413	KVFDSLDTDKS(1)GK	2
EF-hand domain	1.70188e-10	DN143105_c0_g1_i8	23	S	ident	---	---	0.999996	2.83649e-07	123.76	SGKIS(1)VAELKK	2
EF-hand domain	1.70188e-10	DN139794_c0_g1_i2	8	S	ident	---	---	0.999934	6.08888e-12	100.23	SCQAGIS(1)QLALATFNAMDTDK	2
EF-hand domain	1.70188e-10	DN139794_c0_g1_i2	27	S	ident	---	---	0.999664	1.15822e-07	122.78	SGKIS(1)FAEFK	2
EF-hand domain	1.70188e-10	DN139794_c0_g1_i2	61	S	ident	---	---	1	1.72943e-92	186.06	S(1)GDLSLEELKK	2
EF-hand domain	1.70188e-10	DN139794_c0_g1_i2	65	S	ident	---	---	1	1.4373e-105	194.51	SGDLS(1)LEELKK	2
EF-hand domain	1.70188e-10	DN139794_c0_g1_i2	2	S	ident	---	---	1	4.60538e-36	140.57	S(1)CQAGISQLALATFNAMDTDK	2
EF-hand domain	1.70188e-10	DN141783_c0_g1_i2	81	T	ident	putative tegumental protein	---	0.999996	0.000824153	72.383	KPPASPAPVPQPT(1)KDCK	3
EF-hand domain	1.70188e-10	DN141783_c0_g1_i2	73	S	ident	putative tegumental protein	---	1	2.08431e-28	148.19	KPPAS(1)PAPVPQPTK	2
EF-hand domain	1.70188e-10	DN141685_c0_g1_i2	150	S	ident	EF-hand calcium-binding domain-containing protein 10-like	---	1	6.39931e-29	138.09	RPRS(1)PAVEEQVELPSCCR	3
EF-hand domain	1.70188e-10	DN148108_c0_g1_i4	25	S	ident	calmodulin-A-like isoform X4	---	0.999814	2.62332e-30	143.23	FEGKDPTVRS(1)PPPQPK	2
EF-hand domain	1.70188e-10	DN148108_c0_g1_i4	22	T	ident	calmodulin-A-like isoform X4	---	0.912923	0.000452096	81.703	FEGKDPT(0.913)VRS(0.087)PPPQPK	3
EF-hand domain	1.70188e-10	DN148108_c0_g1_i4	81	T	ident	calmodulin-A-like isoform X4	---	0.999912	3.8424e-07	120.21	ISKT(1)ELMSVMK	2
EF-hand domain	1.70188e-10	DN142043_c0_g1_i3	32	S	ident	centrin-related	---	0.999586	3.35891e-30	133.76	KQS(1)DFASRPNAAAETQEIK	3
EF-hand domain	1.70188e-10	DN152841_c8_g2_i5	1825	S	ident	microtubule-actin cross-linking factor 1, isoforms 1/2/3/5 isoform X4	---	0.99901	0.00393697	75.819	T(0.001)IS(0.999)QLEQIR	2
EF-hand domain	1.70188e-10	DN152841_c8_g2_i5	35	S	ident	microtubule-actin cross-linking factor 1, isoforms 1/2/3/5 isoform X4	---	0.95217	0.00393176	48.833	TMEEIRDVS(0.952)GPS(0.021)S(0.026)WR	3
EF-hand domain	1.70188e-10	DN152841_c8_g2_i5	2240	S	ident	microtubule-actin cross-linking factor 1, isoforms 1/2/3/5 isoform X4	---	1	1.24051e-41	122.3	QAS(1)LEQLSDLAATTATDDSASLQNHDTTQR	3
EF-hand domain	1.70188e-10	DN152841_c8_g2_i5	3808	S	ident	microtubule-actin cross-linking factor 1, isoforms 1/2/3/5 isoform X4	---	1	2.28297e-52	151.84	VAAAGS(1)LGPEDGLAQACQSLK	2
EF-hand domain	1.70188e-10	DN152841_c8_g2_i5	3995	S	ident	microtubule-actin cross-linking factor 1, isoforms 1/2/3/5 isoform X4	---	0.999986	0.00873127	73.279	S(1)VGATSKPQSLR	2
EF-hand domain	1.70188e-10	DN149879_c0_g1_i2	103	S	ident	LOW QUALITY PROTEIN: uncharacterized ...	---	0.996851	0.000223567	105.39	TLDPNNLS(0.003)LS(0.997)PK	2
EF-hand domain	1.70188e-10	DN141037_c0_g2_i2	40	S	ident	calumenin-B-like	---	0.97144	1.01238e-06	56.22	ELS(0.028)QAVHQDS(0.971)DVHDVGY(0.001)DHDAFLGK	3
EF-hand domain	1.70188e-10	DN143871_c0_g1_i1	9	S	ident	putative calbindin-32	---	1	4.04084e-202	228.32	RLS(1)MNPGEALINESNESPR	2
EF-hand domain	1.70188e-10	DN139794_c0_g1_i3	61	S	ident	---	---	0.999999	2.38894e-30	143.57	S(1)GDLSLDELKK	2
EF-hand domain	1.70188e-10	DN139794_c0_g1_i3	65	S	ident	---	---	1	3.42364e-26	142.39	SGDLS(1)LDELKK	2
EF-hand domain	1.70188e-10	DN139794_c0_g1_i3	2	S	ident	---	---	1	1.91815e-11	97.395	S(1)CQAGINQLALATFNAMDTDK	2
EF-hand domain	1.70188e-10	DN136145_c0_g1_i1	25	S	ident	20 kDa calcium-binding protein	---	0.94378	2.98805e-64	171.29	GQDKIS(0.944)T(0.056)NDLGPAFR	2
EF-hand domain	1.70188e-10	DN152701_c12_g1_i2	350	S	ident	Spectrin alpha chain	---	0.998944	2.30123e-05	66.52	VSQLGVDADALS(0.999)EKHPDS(0.001)R	3
EF-hand domain	1.70188e-10	DN152701_c12_g1_i2	778	Y	ident	Spectrin alpha chain	---	1	1.24922e-169	220.97	FVQEGHY(1)DAPILEQK	3
EF-hand domain	1.70188e-10	DN152701_c12_g1_i2	992	S	ident	Spectrin alpha chain	---	1	0.000431773	99.069	MQEVPVS(1)DILGK	2
EF-hand domain	1.70188e-10	DN152701_c12_g1_i2	740	S	ident	Spectrin alpha chain	---	1	0.000293473	92.19	DLNS(1)VMNMQK	2
EF-hand domain	1.70188e-10	DN152701_c12_g1_i2	1671	S	ident	Spectrin alpha chain	---	0.999989	7.55156e-48	163.99	DSASVES(1)LLS(1)K	2
EF-hand domain	1.70188e-10	DN152701_c12_g1_i2	2206	S	ident	Spectrin alpha chain	---	0.914179	2.83865e-83	179.7	NSLMES(0.075)S(0.914)GT(0.011)LEEQLEATR	2
EF-hand domain	1.70188e-10	DN152701_c12_g1_i2	1059	S	ident	Spectrin alpha chain	---	0.937112	2.74624e-28	116.13	KIEAPLT(0.063)DS(0.937)QAHLNDQPLTIAVQQQR	3
EF-hand domain	1.70188e-10	DN152701_c12_g1_i2	1027	S	ident	Spectrin alpha chain	---	0.766112	1.09758e-07	117.78	KGDTLTLLNS(0.766)S(0.203)S(0.031)K	2
EF-hand domain	1.70188e-10	DN152701_c12_g1_i2	1449	S	ident	Spectrin alpha chain	---	1	4.04958e-119	195.49	EATLVGDDVDS(1)NKVDALIK	2
EF-hand domain	1.70188e-10	DN152701_c12_g1_i2	1668	S	ident	Spectrin alpha chain	---	0.999973	4.81979e-74	176.4	DSASVES(1)LLS(1)K	2
EF-hand domain	1.70188e-10	DN152701_c12_g1_i2	526	S	ident	Spectrin alpha chain	---	1	0.00689397	56.906	DVGDS(1)LDAAEALIR	2
EF-hand domain	1.70188e-10	DN152701_c12_g1_i2	1665	S	ident	Spectrin alpha chain	---	0.999979	4.81979e-74	176.4	DSAS(1)VES(0.919)LLS(0.081)K	2
EF-hand domain	1.70188e-10	DN152701_c12_g1_i2	1436	S	ident	Spectrin alpha chain	---	1	0.00498186	62.861	DCEQAEDWMS(1)MR	2
EF-hand domain	1.70188e-10	DN149971_c2_g4_i1	60	S	ident	calpain (C02 family)	---	0.999987	1.80881e-26	148.7	SSLKS(1)LCTDSK	2
EF-hand domain	1.70188e-10	DN149971_c2_g4_i1	65	S	ident	calpain (C02 family)	---	0.999317	7.58545e-31	148.26	SLCT(0.001)DS(0.999)KGFNMENAR	2
EF-hand domain	1.70188e-10	DN145958_c0_g1_i2	24	S	ident	Kv channel-interacting protein 4-like	---	0.83704	1.33118e-09	108.63	KRS(0.837)DT(0.163)DLEDVEANYFR	3
Transglutaminase-like	0.00724955	DN152542_c10_g2_i1	578	S	ident	Kyphoscoliosis peptidase	---	1	1.0441e-132	205.65	SQYAGAQS(1)PGGYLEASNR	2
Transglutaminase-like	0.00724955	DN152542_c10_g2_i1	760	S	ident	Kyphoscoliosis peptidase	---	1	2.27724e-120	185.03	KPTPNAYPAELDRNS(1)AILQGEDSFK	3
Transglutaminase-like	0.00724955	DN152542_c10_g2_i1	681	S	ident	Kyphoscoliosis peptidase	---	0.999872	7.58739e-29	148.52	RVS(1)GQS(1)NSGLPYER	2
Transglutaminase-like	0.00724955	DN152542_c10_g2_i1	748	T	ident	Kyphoscoliosis peptidase	---	1	1.01659e-05	114.58	KPT(1)PNAYPAELDR	2
Transglutaminase-like	0.00724955	DN152542_c10_g2_i1	521	Y	ident	Kyphoscoliosis peptidase	---	0.999617	0.000852743	91.087	GY(1)SLPVSPR	2
Transglutaminase-like	0.00724955	DN152542_c10_g2_i1	556	S	ident	Kyphoscoliosis peptidase	---	0.99996	3.06877e-10	99.407	DMHNYGS(1)EAPS(1)IGQLPR	3
Transglutaminase-like	0.00724955	DN152542_c10_g2_i1	560	S	ident	Kyphoscoliosis peptidase	---	0.999999	1.41425e-82	175.65	DMHNYGS(1)EAPS(1)IGQLPR	3
Transglutaminase-like	0.00724955	DN152542_c10_g2_i1	526	S	ident	Kyphoscoliosis peptidase	---	0.997199	0.0182851	52.247	GYS(0.003)LPVS(0.997)PR	2
Transglutaminase-like	0.00724955	DN152542_c10_g2_i1	522	S	ident	Kyphoscoliosis peptidase	---	0.999597	0.00250346	83.045	GYS(1)LPVSPR	2
Transglutaminase-like	0.00724955	DN152542_c10_g2_i1	678	S	ident	Kyphoscoliosis peptidase	---	1	7.58739e-29	148.52	RVS(1)GQS(1)NSGLPYER	2
Transglutaminase-like	0.00724955	DN152542_c10_g2_i1	768	S	ident	Kyphoscoliosis peptidase	---	1	1.81343e-12	128.45	NSAILQGEDS(1)FK	2
Transglutaminase-like	0.00724955	DN151803_c6_g1_i1	786	S	ident	Kyphoscoliosis peptidase, partial	---	0.810633	0	274.75	SPEVLEPDELLPGDRT(0.189)S(0.811)K	2
Transglutaminase-like	0.00724955	DN151786_c2_g1_i1	642	S	ident	Peptide-N(4)-(N-acetyl-beta-glucosaminyl)asparagine amidase	---	0.837268	1.43888e-07	69.765	RS(0.081)S(0.837)S(0.081)GPPAYANINSR	2
Transglutaminase-like	0.00724955	DN151786_c2_g1_i1	632	S	ident	Peptide-N(4)-(N-acetyl-beta-glucosaminyl)asparagine amidase	---	0.88478	1.2184e-12	97.304	PFAQPATEADLPKDPS(0.885)VS(0.096)DVT(0.019)PR	3
Immunoglobulin subtype 2	0.0116826	DN107385_c0_g1_i1	267	S	ident	titin-like isoform X5	---	1	5.42632e-64	162.61	LRPGS(1)GGEKPPEEPPFTYQLK	3
Immunoglobulin subtype 2	0.0116826	DN14724_c0_g1_i1	210	S	ident	immunoglobulin I-set domain-containing protein	---	0.999504	0.00723793	55.755	APS(1)IT(0.458)RHAS(0.543)LLR	2
Immunoglobulin subtype 2	0.0116826	DN152869_c12_g1_i2	934	S	ident	LOW QUALITY PROTEIN: putative hemicentin	---	0.999999	8.51886e-05	108.58	S(1)VAYLPGIEPIR	2
Immunoglobulin subtype 2	0.0116826	DN152869_c12_g1_i2	1330	S	ident	LOW QUALITY PROTEIN: putative hemicentin	---	1	1.70567e-10	118.23	KAS(1)QPEHQGDYICK	3
Immunoglobulin subtype 2	0.0116826	DN152869_c12_g1_i2	1236	S	ident	LOW QUALITY PROTEIN: putative hemicentin	---	0.993295	3.76755e-148	211.06	S(0.993)VT(0.007)GES(1)IDEEVIAPLR	2
Immunoglobulin subtype 2	0.0116826	DN152869_c12_g1_i2	2043	T	ident	LOW QUALITY PROTEIN: putative hemicentin	---	0.952815	4.86028e-18	130.27	RPS(0.047)IPT(0.953)PDEILPPQK	3
Immunoglobulin subtype 2	0.0116826	DN152869_c12_g1_i2	1887	S	ident	LOW QUALITY PROTEIN: putative hemicentin	---	0.867442	0.01469	55.899	TPT(0.127)S(0.867)VS(0.005)FFPR	2
Immunoglobulin subtype 2	0.0116826	DN152869_c12_g1_i2	1522	S	ident	LOW QUALITY PROTEIN: putative hemicentin	---	0.948719	0.00183578	76.01	AIS(0.001)VPPS(0.949)PGS(0.05)FR	2
Immunoglobulin subtype 2	0.0116826	DN152869_c12_g1_i2	1863	S	ident	LOW QUALITY PROTEIN: putative hemicentin	---	0.999646	0.0007407	88.561	PVFVS(1)PAVSLPR	2
Immunoglobulin subtype 2	0.0116826	DN152869_c12_g1_i2	1241	S	ident	LOW QUALITY PROTEIN: putative hemicentin	---	1	5.27549e-148	209.23	S(0.965)VT(0.035)GES(1)IDEEVIAPLR	2
Immunoglobulin subtype 2	0.0116826	DN152869_c12_g1_i2	2000	S	ident	LOW QUALITY PROTEIN: putative hemicentin	---	0.999679	5.51579e-15	101.6	GY(0.001)S(1)S(1)EKEDEHPMEAMPIHR	3
Immunoglobulin subtype 2	0.0116826	DN152869_c12_g1_i2	1914	S	ident	LOW QUALITY PROTEIN: putative hemicentin	---	0.997774	0.00258867	76.679	HHS(0.998)FT(0.002)FMR	3
Immunoglobulin subtype 2	0.0116826	DN152869_c12_g1_i2	542	S	ident	LOW QUALITY PROTEIN: putative hemicentin	---	0.898667	0.000396594	51.554	HS(0.002)S(0.003)PGS(0.006)T(0.003)IQS(0.899)VT(0.088)DFEDLHR	3
Immunoglobulin subtype 2	0.0116826	DN152869_c12_g1_i2	2001	S	ident	LOW QUALITY PROTEIN: putative hemicentin	---	0.999679	1.21123e-05	71.06	GY(0.001)S(1)S(1)EKEDEHPMEAMPIHR	3
Immunoglobulin subtype 2	0.0116826	DN152869_c12_g1_i2	1498	S	ident	LOW QUALITY PROTEIN: putative hemicentin	---	0.999378	0.0126754	57.532	PS(0.001)IPS(0.999)PIPR	2
Immunoglobulin subtype 2	0.0116826	DN152869_c12_g1_i2	1965	S	ident	LOW QUALITY PROTEIN: putative hemicentin	---	0.852098	0.00725123	61.11	S(0.001)T(0.001)S(0.146)S(0.852)LQILNQR	2
Immunoglobulin subtype 2	0.0116826	DN152869_c12_g1_i2	1640	S	ident	LOW QUALITY PROTEIN: putative hemicentin	---	0.886437	1.76723e-06	70.449	MDVEPLS(0.886)S(0.11)GDES(0.003)VDKAPQLVK	3
Immunoglobulin subtype 2	0.0116826	DN152869_c12_g1_i2	1518	S	ident	LOW QUALITY PROTEIN: putative hemicentin	---	0.99997	3.63936e-07	78.814	AIS(1)VPPS(0.894)PGS(0.106)FR	2
Immunoglobulin subtype 2	0.0116826	DN152869_c12_g1_i2	1087	S	ident	LOW QUALITY PROTEIN: putative hemicentin	---	0.999966	2.25125e-09	85.469	VRS(1)EQYINLDR	2
Immunoglobulin subtype 2	0.0116826	DN152869_c12_g1_i2	2040	S	ident	LOW QUALITY PROTEIN: putative hemicentin	---	0.977174	4.36147e-78	177.4	RPS(0.977)IPT(0.023)PDEILPPQK	2
Immunoglobulin subtype 2	0.0116826	DN127424_c0_g1_i1	267	S	ident	titin-like	---	0.77758	0.000238692	58.093	MIPHPAS(0.01)KS(0.778)PT(0.212)PPIIAAK	3
Immunoglobulin subtype 2	0.0116826	DN149990_c0_g2_i1	552	S	ident	tyrosine kinase	---	0.998013	0.00335596	62.94	AFT(0.002)PIS(0.998)PLDACPTR	2
Immunoglobulin subtype 2	0.0116826	DN149990_c0_g2_i1	451	S	ident	tyrosine kinase	---	1	5.66951e-19	138.24	TDICS(1)LDLNR	2
Immunoglobulin subtype 2	0.0116826	DN151048_c4_g2_i1	261	S	ident	Titin	---	0.817291	2.79893e-05	111.64	SNLTENS(0.817)IS(0.183)HLK	2
Immunoglobulin subtype 2	0.0116826	DN151048_c4_g2_i1	178	T	ident	Titin	---	0.999524	0.00206498	83.54	LMGEIT(1)PYDGSLR	2
Immunoglobulin subtype 2	0.0116826	DN152432_c2_g1_i2	535	S	ident	titin, putative	---	1	2.46768e-63	161.56	KSEENDEVPELQVAS(1)PNWGS(1)R	3
Immunoglobulin subtype 2	0.0116826	DN152432_c2_g1_i2	578	S	ident	titin, putative	---	0.927336	3.09897e-10	113.71	RT(0.073)S(0.927)LAEAIPGFPMLK	2
Immunoglobulin subtype 2	0.0116826	DN152432_c2_g1_i2	1654	S	ident	titin, putative	---	1	0.00167406	105.14	VVVMDKPS(1)PPR	2
Immunoglobulin subtype 2	0.0116826	DN152432_c2_g1_i2	2732	S	ident	titin, putative	---	0.999998	0.00135331	71.781	GNS(1)LPVTGLTEGK	2
Immunoglobulin subtype 2	0.0116826	DN152432_c2_g1_i2	2050	S	ident	titin, putative	---	0.999998	0.000538131	92.039	RVNS(1)GQYQIK	2
Immunoglobulin subtype 2	0.0116826	DN152432_c2_g1_i2	530	S	ident	titin, putative	---	1	0	340.14	KSEENDEVPELQVAS(1)PNWGS(1)R	3
Immunoglobulin subtype 2	0.0116826	DN152432_c2_g1_i2	1954	S	ident	titin, putative	---	1	1.24805e-104	191.09	IAS(1)KDDGLTGGPNSGIGGLK	2
Immunoglobulin subtype 2	0.0116826	DN152801_c12_g1_i1	941	S	ident	LOW QUALITY PROTEIN: putative hemicentin	---	0.999796	0.0037023	71.176	PFS(1)PVSLEVR	2
Immunoglobulin subtype 2	0.0116826	DN152801_c12_g1_i1	1327	S	ident	LOW QUALITY PROTEIN: putative hemicentin	---	1	0.00791507	64.82	VQLEEPRRPS(1)LEQPK	3
Immunoglobulin subtype 2	0.0116826	DN152801_c12_g1_i1	1101	S	ident	LOW QUALITY PROTEIN: putative hemicentin	---	0.998067	3.47167e-08	104.26	VMS(0.998)PT(0.002)EQPLPPQFMK	2
Immunoglobulin subtype 2	0.0116826	DN152801_c12_g1_i1	1342	S	ident	LOW QUALITY PROTEIN: putative hemicentin	---	0.997307	8.43208e-170	220.13	RS(0.003)S(0.997)VSGPGMTPYPEIR	2
Immunoglobulin subtype 2	0.0116826	DN152801_c12_g1_i1	1717	S	ident	LOW QUALITY PROTEIN: putative hemicentin	---	0.999955	1.61889e-17	104.83	TEPPVFVQS(1)PPPQFNAPETSTVR	3
Immunoglobulin subtype 2	0.0116826	DN152801_c12_g1_i1	2038	S	ident	LOW QUALITY PROTEIN: putative hemicentin	---	0.994879	3.04946e-45	127.92	T(0.003)T(0.003)CHLRPES(0.995)QELPEQPAQQASPPR	3
Immunoglobulin subtype 2	0.0116826	DN152960_c38_g1_i1	2955	S	ident	LOW QUALITY PROTEIN: serine/threonine kinase	---	1	0.000573933	91.202	EAS(1)PVDVAFPR	2
Immunoglobulin subtype 2	0.0116826	DN152960_c38_g1_i1	3864	S	ident	LOW QUALITY PROTEIN: serine/threonine kinase	---	1	3.05692e-05	97.095	RLS(1)ELQGCVEDLR	3
Immunoglobulin subtype 2	0.0116826	DN152960_c38_g1_i1	4233	S	ident	LOW QUALITY PROTEIN: serine/threonine kinase	---	0.998635	4.52257e-10	122.14	S(0.001)LS(0.999)MAASGYASDQK	2
Immunoglobulin subtype 2	0.0116826	DN152960_c38_g1_i1	3199	S	ident	LOW QUALITY PROTEIN: serine/threonine kinase	---	1	1.36074e-97	187.73	AS(1)PFEEEEDFEGDAIPR	2
Immunoglobulin subtype 2	0.0116826	DN152960_c38_g1_i1	4952	S	ident	LOW QUALITY PROTEIN: serine/threonine kinase	---	0.999442	2.22586e-196	224.83	DT(0.001)LS(0.999)PSQIFSSEDSSR	2
Immunoglobulin subtype 2	0.0116826	DN152960_c38_g1_i1	4921	S	ident	LOW QUALITY PROTEIN: serine/threonine kinase	---	1	1.7341e-40	152.11	QLS(1)PPPATDPWLHFR	2
Immunoglobulin subtype 2	0.0116826	DN146243_c2_g1_i4	297	S	ident	basigin related	---	0.999999	1.77988e-34	136.57	AAEDFPLLAS(1)QVNAGGDTK	2
Immunoglobulin subtype 2	0.0116826	DN127424_c0_g4_i1	234	S	ident	titin-like	---	1	6.47873e-71	174.7	VVS(1)PQFPFVETPAETYQR	2
Immunoglobulin subtype 2	0.0116826	DN110634_c0_g1_i1	68	S	ident	titin-like, partial	---	1	3.97187e-12	128.06	KLS(1)DHCVEPGK	2
Immunoglobulin subtype 2	0.0116826	DN151327_c2_g2_i1	426	S	ident	Pro-neuregulin-2, membrane-bound isoform	---	0.979742	6.54195e-20	97.08	RS(0.98)PT(0.02)DPYYLDGANK	2
Immunoglobulin subtype 2	0.0116826	DN150509_c0_g1_i1	437	S	ident	Myosin light chain kinase, smooth muscle, partial	---	1	1.8556e-74	177.02	RIS(1)LGVEELDLQK	2
Sec23/Sec24 beta-sandwich	0.150213	DN149210_c1_g7_i2	1092	S	ident	Protein transport protein Sec24B	---	0.99997	3.75428e-17	126.07	LPPLPS(1)DDQVASLPK	2
Sec23/Sec24 beta-sandwich	0.150213	DN149210_c1_g7_i2	314	S	ident	Protein transport protein Sec24B	---	0.983324	1.45416e-75	175.69	GQHPQPQQAGS(0.983)YT(0.017)R	2
Sec23/Sec24 beta-sandwich	0.150213	DN149210_c1_g7_i2	1012	S	ident	Protein transport protein Sec24B	---	1	4.00026e-21	113.42	AAGIS(1)LHDEIVDSEPSDPHR	3
Sec23/Sec24 beta-sandwich	0.150213	DN150476_c2_g2_i2	93	S	ident	protein transport protein Sec23, putative	---	0.769359	3.86886e-05	61.111	S(0.464)S(0.516)VS(0.25)S(0.769)MPGPAADGDLPQNK	2
Citron homology (CNH) domain	0.0541796	DN152256_c7_g1_i3	330	S	ident	Vam6/Vps39-like protein	---	0.992585	0.00754822	44.734	GLS(0.993)PPT(0.007)HLDHTDDR	3
Citron homology (CNH) domain	0.0541796	DN150119_c1_g1_i1	537	S	ident	putative rap gtpase-activating protein	---	0.868257	6.21431e-09	108.77	EFQDSEVQLFPLS(0.868)PS(0.132)	2
Citron homology (CNH) domain	0.0541796	DN152602_c9_g2_i1	389	S	ident	serine/threonine kinase	---	1	2.79083e-05	111.66	IHEGPPMGS(1)VFR	3
IRS-type PTB domain	0.128041	DN149431_c0_g1_i1	122	Y	ident	Docking protein 2	---	0.999999	6.33659e-31	144.8	IGFDDPTSQQQFY(1)DR	2
IRS-type PTB domain	0.128041	DN149431_c0_g1_i1	288	T	ident	Docking protein 2	---	0.927039	8.15982e-22	114.06	RLT(0.927)S(0.331)T(0.742)PDQS(0.53)T(0.118)T(0.337)PT(0.012)T(0.004)VTGPGQR	3
IRS-type PTB domain	0.128041	DN149431_c0_g1_i1	79	S	ident	Docking protein 2	---	0.998572	5.35536e-18	135.61	S(0.001)AS(0.999)KDTTTQIVK	2
IRS-type PTB domain	0.128041	DN149431_c0_g1_i1	327	S	ident	Docking protein 2	---	0.976244	4.34428e-16	103.12	LGLEQTVVS(0.001)PAAIAHS(0.976)APIT(0.023)R	3
IRS-type PTB domain	0.128041	DN149431_c0_g1_i1	180	Y	ident	Docking protein 2	---	0.999989	0	268.25	DIDNFMTDNQIY(1)EAHTSGAVK	2
IRS-type PTB domain	0.128041	DN149431_c0_g1_i1	294	S	ident	Docking protein 2	---	0.794484	4.94772e-08	88.541	RLT(0.05)S(0.191)T(0.759)PDQS(0.794)T(0.144)T(0.061)PTTVTGPGQR	3
IRS-type PTB domain	0.128041	DN149431_c0_g1_i1	320	S	ident	Docking protein 2	---	0.880864	1.72758e-06	62.034	LGLEQT(0.119)VVS(0.881)PAAIAHS(0.893)APIT(0.107)R	3
IRS-type PTB domain	0.128041	DN149431_c0_g1_i1	290	T	ident	Docking protein 2	---	0.925874	1.02408e-21	114.06	RLT(0.422)S(0.651)T(0.926)PDQS(0.001)TTPTTVTGPGQR	3
IRS-type PTB domain	0.128041	DN152667_c5_g1_i1	2475	S	ident	LOW QUALITY PROTEIN: putative talin	---	0.991788	0.0003979	61.091	S(0.007)PS(0.992)PAS(0.002)PVHK	2
IRS-type PTB domain	0.128041	DN152667_c5_g1_i1	2478	S	ident	LOW QUALITY PROTEIN: putative talin	---	0.999906	0.00025138	69.704	SPSPAS(1)PVHK	2
IRS-type PTB domain	0.128041	DN152667_c5_g1_i1	2484	S	ident	LOW QUALITY PROTEIN: putative talin	---	0.767634	1.0826e-22	128.67	SPSPASPVHKLS(0.768)S(0.187)GT(0.046)VK	3
Rho GTPase-activating protein domain	0.00276914	DN152438_c11_g1_i1	221	S	ident	Type II inositol 1,4,5-trisphosphate 5-phosphatase	---	0.981847	0.020757	51.286	AMLS(0.982)PT(0.018)YAR	2
Rho GTPase-activating protein domain	0.00276914	DN151905_c5_g3_i3	352	S	ident	rho-type gtpase activating protein, putative	---	0.999998	9.79476e-05	91.592	QSDFVPHLS(1)PPPVK	2
Rho GTPase-activating protein domain	0.00276914	DN152233_c6_g1_i1	401	S	ident	RalA-binding protein 1	---	0.999943	6.92738e-46	156.47	SQPADSSPFESISCLS(1)PR	2
Rho GTPase-activating protein domain	0.00276914	DN152233_c6_g1_i1	789	S	ident	RalA-binding protein 1	---	0.974238	0.00140633	60.472	TKPQSGS(0.001)T(0.003)GPVGS(0.974)PGS(0.015)T(0.006)R	2
Rho GTPase-activating protein domain	0.00276914	DN152138_c11_g1_i1	1324	S	ident	rho GTPase-activating protein 44-like isoform X2	---	0.855873	1.49403e-42	149.41	RT(0.119)S(0.856)CAEPT(0.025)ATSTFPSDVPI	3
Rho GTPase-activating protein domain	0.00276914	DN152138_c11_g1_i1	1159	S	ident	rho GTPase-activating protein 44-like isoform X2	---	1	8.26298e-19	136.39	RVS(1)IPLS(1)PELDK	2
Rho GTPase-activating protein domain	0.00276914	DN152138_c11_g1_i1	890	S	ident	rho GTPase-activating protein 44-like isoform X2	---	0.999956	1.34665e-17	131.25	GS(1)LPDTNAHTVAQNR	2
Rho GTPase-activating protein domain	0.00276914	DN152138_c11_g1_i1	1155	S	ident	rho GTPase-activating protein 44-like isoform X2	---	1	1.72933e-26	146.3	RVS(1)IPLS(1)PELDK	2
Rho GTPase-activating protein domain	0.00276914	DN152138_c11_g1_i1	1144	T	ident	rho GTPase-activating protein 44-like isoform X2	---	0.986444	0.0125697	65.043	S(0.006)LT(0.986)S(0.007)PSCMKPR	2
Rho GTPase-activating protein domain	0.00276914	DN152138_c11_g1_i1	187	S	ident	rho GTPase-activating protein 44-like isoform X2	---	0.999896	0.000102012	109.07	NS(1)VGTSHLNFK	2
Rho GTPase-activating protein domain	0.00276914	DN152138_c11_g1_i1	1113	S	ident	rho GTPase-activating protein 44-like isoform X2	---	0.987765	1.00945e-120	197.15	RHS(0.988)IS(0.521)S(0.521)AAS(0.969)NEQVDTALPR	3
Rho GTPase-activating protein domain	0.00276914	DN152138_c11_g1_i1	1119	S	ident	rho GTPase-activating protein 44-like isoform X2	---	0.969235	2.18997e-05	74.876	RHS(0.988)IS(0.521)S(0.521)AAS(0.969)NEQVDTALPR	3
Rho GTPase-activating protein domain	0.00276914	DN151172_c1_g1_i2	306	S	ident	Protein FAM13A	---	0.778612	0.00863795	42.633	SSAQNAADRPPS(0.779)LS(0.221)R	3
Rho GTPase-activating protein domain	0.00276914	DN151172_c1_g1_i2	519	T	ident	Protein FAM13A	---	0.996169	0.000166403	100.22	RHT(0.996)T(0.004)EGVGVLR	3
Rho GTPase-activating protein domain	0.00276914	DN151289_c4_g2_i3	26	T	ident	Minor histocompatibility protein HA-1, partial	---	0.939487	3.36189e-17	104.83	KLT(0.939)GT(0.061)IGDLLINYGHGISEEDK	3
Rho GTPase-activating protein domain	0.00276914	DN149640_c1_g1_i7	70	S	ident	DNA-directed RNA polymerase, putative	---	1	0.00396221	54.09	AKPPLS(1)PVAVHR	3
Rho GTPase-activating protein domain	0.00276914	DN149640_c1_g1_i7	1530	S	ident	DNA-directed RNA polymerase, putative	---	0.824349	4.12081e-07	93.5	GTPGS(0.174)S(0.824)MQT(0.001)QLSPIER	2
Rho GTPase-activating protein domain	0.00276914	DN149640_c1_g1_i7	102	T	ident	DNA-directed RNA polymerase, putative	---	0.866497	0.0072253	83.474	TPCS(0.013)T(0.866)S(0.116)LPT(0.003)S(0.003)R	2
Rho GTPase-activating protein domain	0.00276914	DN149640_c1_g1_i7	51	S	ident	DNA-directed RNA polymerase, putative	---	1	2.10912e-07	95.662	GS(1)PLACEQQPQAHLR	3
Rho GTPase-activating protein domain	0.00276914	DN149640_c1_g1_i7	534	S	ident	DNA-directed RNA polymerase, putative	---	1	4.65398e-31	144.72	HIYGDS(1)LNS(1)VPGATR	2
Rho GTPase-activating protein domain	0.00276914	DN149640_c1_g1_i7	417	S	ident	DNA-directed RNA polymerase, putative	---	0.990642	0.000392604	101.42	NIPSAET(0.009)DS(0.991)LLR	2
Rho GTPase-activating protein domain	0.00276914	DN149640_c1_g1_i7	1622	S	ident	DNA-directed RNA polymerase, putative	---	0.985005	2.6235e-23	113.15	S(0.985)APS(0.015)TPLPEDSLLDADVTATGK	2
Rho GTPase-activating protein domain	0.00276914	DN149640_c1_g1_i7	537	S	ident	DNA-directed RNA polymerase, putative	---	0.999973	2.06841e-13	123.6	HIYGDS(1)LNS(1)VPGATR	2
Rho GTPase-activating protein domain	0.00276914	DN149640_c1_g1_i7	313	S	ident	DNA-directed RNA polymerase, putative	---	1	3.40161e-119	191.44	KDS(1)VPLDASCTTSPTGVVR	2
Rho GTPase-activating protein domain	0.00276914	DN149640_c1_g1_i7	103	S	ident	DNA-directed RNA polymerase, putative	---	0.765073	0.000496903	92.265	TPCS(0.001)T(0.153)S(0.765)LPT(0.05)S(0.031)R	2
Rho GTPase-activating protein domain	0.00276914	DN149640_c1_g1_i7	1536	S	ident	DNA-directed RNA polymerase, putative	---	0.999777	2.58855e-13	119.38	GTPGSSMQTQLS(1)PIER	2
Rho GTPase-activating protein domain	0.00276914	DN149387_c2_g1_i7	276	S	ident	Rho GTPase-activating protein 27	---	0.793354	3.33665e-06	85.881	KRQS(0.793)T(0.266)DS(0.94)LEQVSTIDEADGR	3
Rho GTPase-activating protein domain	0.00276914	DN149387_c2_g1_i7	299	S	ident	Rho GTPase-activating protein 27	---	0.991206	6.36253e-06	116.06	IS(0.991)RDHIT(0.009)GPIENK	3
Rho GTPase-activating protein domain	0.00276914	DN149387_c2_g1_i7	279	S	ident	Rho GTPase-activating protein 27	---	0.950001	3.33665e-06	85.881	KRQS(0.726)T(0.324)DS(0.95)LEQVSTIDEADGR	3
Rho GTPase-activating protein domain	0.00276914	DN149387_c2_g1_i7	82	S	ident	Rho GTPase-activating protein 27	---	0.994926	0.000297197	88.768	VGTLPS(0.995)PLT(0.004)S(0.001)ETR	2
Rho GTPase-activating protein domain	0.00276914	DN144570_c0_g1_i1	375	S	ident	Rho GTPase-activating protein 1, partial	---	0.990902	0.0139164	57.785	S(0.004)T(0.005)S(0.991)VLSLR	2
Rho GTPase-activating protein domain	0.00276914	DN144570_c0_g1_i1	116	T	ident	Rho GTPase-activating protein 1, partial	---	1	0.00341822	76.378	IT(1)PDGLVDEDFEK	2
KA1 domain/Ssp2, C-terminal	0.0215512	DN147807_c0_g4_i1	37	S	ident	serine/threonine kinase	---	1	5.84198e-42	143.4	DVALHDS(1)PPAAVPVAPAAR	2
KA1 domain/Ssp2, C-terminal	0.0215512	DN146429_c1_g3_i1	40	S	ident	serine/threonine kinase	---	0.755265	0.000274574	79.467	IGDYIIGET(0.062)LGS(0.755)GT(0.182)FGK	2
KA1 domain/Ssp2, C-terminal	0.0215512	DN146429_c1_g3_i1	444	S	ident	serine/threonine kinase	---	0.786559	4.55284e-62	134.21	TLDPVGS(0.787)PT(0.185)AS(0.014)S(0.014)GPVGIAGAGGQQQQGQK	3
KA1 domain/Ssp2, C-terminal	0.0215512	DN152001_c1_g1_i2	1399	S	ident	MAP/microtubule affinity-regulating kinase 3-like isoform X4	---	0.92135	0.000414358	100.11	S(0.001)T(0.001)VS(0.921)GS(0.076)FHIPSR	2
KA1 domain/Ssp2, C-terminal	0.0215512	DN152001_c1_g1_i2	742	S	ident	MAP/microtubule affinity-regulating kinase 3-like isoform X4	---	0.999857	5.751e-05	108.77	RVS(1)VGS(1)MDSFNK	2
KA1 domain/Ssp2, C-terminal	0.0215512	DN152001_c1_g1_i2	1401	S	ident	MAP/microtubule affinity-regulating kinase 3-like isoform X4	---	0.976714	0.0014342	80.102	STVS(0.023)GS(0.977)FHIPS(0.001)R	2
KA1 domain/Ssp2, C-terminal	0.0215512	DN152001_c1_g1_i2	739	S	ident	MAP/microtubule affinity-regulating kinase 3-like isoform X4	---	0.999998	3.82326e-12	127.29	RVS(1)VGS(1)MDSFNK	2
KA1 domain/Ssp2, C-terminal	0.0215512	DN152001_c1_g1_i2	1473	S	ident	MAP/microtubule affinity-regulating kinase 3-like isoform X4	---	1	0.000122824	99.442	DVS(1)PIGAEPRPPIR	2
KA1 domain/Ssp2, C-terminal	0.0215512	DN152001_c1_g1_i2	1431	S	ident	MAP/microtubule affinity-regulating kinase 3-like isoform X4	---	0.892121	1.04307e-06	89.011	S(0.892)Y(0.108)AAAANETSHHAPSR	3
Autophagy-related, C-terminal	0.0350522	DN152877_c11_g1_i3	1483	S	ident	Autophagy-related protein 2 B	---	0.985636	0.000717472	70.438	RHPS(0.986)DS(0.014)ILTR	3
Autophagy-related, C-terminal	0.0350522	DN152536_c9_g1_i2	35	S	ident	VPS13C protein, putative (fragment)	---	0.857874	0.00336144	74.89	RS(0.142)S(0.858)LVPVSDPPK	2
Heat shock protein Hsp90, N-terminal	0.220128	DN124442_c1_g1_i1	252	S	ident	heat shock protein 83	---	1	0	270.35	DKEIS(1)DDEAEEEEEK	2
Heat shock protein Hsp90, N-terminal	0.220128	DN124442_c1_g1_i1	286	S	ident	heat shock protein 83	---	0.999914	0.00104174	65.423	IEDVGS(1)DEEEEESGK	2
Heat shock protein Hsp90, N-terminal	0.220128	DN151485_c4_g1_i1	224	S	ident	heat shock protein 83	---	1	7.23226e-245	246.34	TKDVS(1)DDEEMVEEEK	2
Heat shock protein Hsp90, N-terminal	0.220128	DN151485_c4_g1_i1	624	T	ident	heat shock protein 83	---	0.783804	4.18918e-109	193.47	AQALRDS(0.145)S(0.072)T(0.784)MGYMAAK	2
Heat shock protein Hsp90, N-terminal	0.220128	DN151485_c4_g1_i1	622	S	ident	heat shock protein 83	---	0.982728	6.69906e-93	186.13	AQALRDS(0.983)S(0.016)T(0.001)MGYMAAK	2
Talin, N-terminal F0 domain	0.0350522	DN152189_c6_g1_i1	2284	S	ident	Talin-2	---	0.999921	9.4054e-24	111.18	AADALVEDT(0.202)RS(0.798)LVS(1)GAGDDQNR	3
Talin, N-terminal F0 domain	0.0350522	DN152189_c6_g1_i1	518	S	ident	Talin-2	---	0.999656	6.32364e-25	120.54	HVITLES(1)PVS(1)VDGQSITSR	3
Talin, N-terminal F0 domain	0.0350522	DN152189_c6_g1_i1	2626	S	ident	Talin-2	---	0.988166	9.80613e-06	115.68	VASHQT(0.012)S(0.988)CLQMR	2
Talin, N-terminal F0 domain	0.0350522	DN152189_c6_g1_i1	2281	S	ident	Talin-2	---	0.797975	9.4054e-24	111.18	AADALVEDT(0.202)RS(0.798)LVS(1)GAGDDQNR	3
Talin, N-terminal F0 domain	0.0350522	DN152189_c6_g1_i1	607	S	ident	Talin-2	---	0.997963	0.00515005	62.469	WLDES(0.002)MGAS(0.998)QVK	2
Talin, N-terminal F0 domain	0.0350522	DN152189_c6_g1_i1	581	S	ident	Talin-2	---	0.773325	0.00280088	70.26	QMLDIGS(0.773)PS(0.227)ER	2
Talin, N-terminal F0 domain	0.0350522	DN152189_c6_g1_i1	2625	T	ident	Talin-2	---	0.943094	0.000769025	102.1	VAS(1)HQT(0.943)S(0.057)CLQMR	2
Talin, N-terminal F0 domain	0.0350522	DN152189_c6_g1_i1	2560	S	ident	Talin-2	---	0.852888	1.6851e-05	114.72	IAALS(0.147)S(0.853)QLLK	2
Talin, N-terminal F0 domain	0.0350522	DN152189_c6_g1_i1	723	S	ident	Talin-2	---	0.991865	0.00096262	85.837	TVADS(0.992)FS(0.008)ELLK	2
Talin, N-terminal F0 domain	0.0350522	DN152189_c6_g1_i1	521	S	ident	Talin-2	---	0.99999	6.32364e-25	120.54	HVIT(0.005)LES(0.995)PVS(1)VDGQS(0.959)IT(0.035)S(0.006)R	3
Talin, N-terminal F0 domain	0.0350522	DN152189_c6_g1_i1	526	S	ident	Talin-2	---	0.958662	2.33472e-10	96.351	HVIT(0.005)LES(0.995)PVS(1)VDGQS(0.959)IT(0.035)S(0.006)R	3
Talin, N-terminal F0 domain	0.0350522	DN152189_c6_g1_i1	2712	S	ident	Talin-2	---	0.993864	0.00824458	62.088	LGS(0.994)ET(0.006)ATLGR	2
Talin, N-terminal F0 domain	0.0350522	DN152189_c6_g1_i1	175	S	ident	Talin-2	---	0.840664	0.000543625	91.62	SHQT(0.001)GLS(0.841)GT(0.158)LR	2
Talin, N-terminal F0 domain	0.0350522	DN152189_c6_g1_i1	2622	S	ident	Talin-2	---	0.999996	8.77864e-06	115.91	VAS(1)HQT(0.943)S(0.057)CLQMR	2
Talin, N-terminal F0 domain	0.0350522	DN152667_c5_g1_i1	2475	S	ident	LOW QUALITY PROTEIN: putative talin	---	0.991788	0.0003979	61.091	S(0.007)PS(0.992)PAS(0.002)PVHK	2
Talin, N-terminal F0 domain	0.0350522	DN152667_c5_g1_i1	2478	S	ident	LOW QUALITY PROTEIN: putative talin	---	0.999906	0.00025138	69.704	SPSPAS(1)PVHK	2
Talin, N-terminal F0 domain	0.0350522	DN152667_c5_g1_i1	2484	S	ident	LOW QUALITY PROTEIN: putative talin	---	0.767634	1.0826e-22	128.67	SPSPASPVHKLS(0.768)S(0.187)GT(0.046)VK	3
LNS2/PITP	0.0676678	DN152195_c4_g2_i1	726	S	ident	Membrane-associated phosphatidylinositol transfer protein 1	---	1	1.39947e-36	156.17	YSLDAPAS(1)PEVR	2
LNS2/PITP	0.0676678	DN145901_c0_g1_i1	295	S	ident	putative lipin	---	0.764216	1.37441e-05	67.928	NRPNDQY(0.043)S(0.193)S(0.764)QELNAVDAGYR	3
CAP Gly-rich domain	0.0123096	DN149128_c0_g3_i1	695	S	ident	CAP-Gly domain-containing linker protein 2	---	0.96837	3.05598e-36	146.6	GEQTT(0.028)S(0.968)PT(0.004)QMLIVEELTK	2
CAP Gly-rich domain	0.0123096	DN149128_c0_g3_i1	121	S	ident	CAP-Gly domain-containing linker protein 2	---	1	1.89461e-78	177.08	RPS(1)ENVELPNIPQGLR	3
CAP Gly-rich domain	0.0123096	DN149274_c0_g3_i7	296	S	ident	restin-like	---	0.999998	2.92797e-69	171.07	SEIAAS(1)PDTLIELENLR	2
CAP Gly-rich domain	0.0123096	DN149274_c0_g3_i7	183	T	ident	restin-like	---	0.981219	0.011275	63.062	KPLSSDS(0.019)KT(0.981)PVR	3
CAP Gly-rich domain	0.0123096	DN149274_c0_g3_i7	114	S	ident	restin-like	---	0.834222	0.0101224	60.255	LSAPS(0.166)S(0.834)IPK	2
CAP Gly-rich domain	0.0123096	DN149274_c0_g3_i7	1228	Y	ident	restin-like	---	0.999994	0.0048544	78.556	TAIY(1)EGFLK	2
CAP Gly-rich domain	0.0123096	DN149274_c0_g3_i7	584	S	ident	restin-like	---	1	0.00796505	72.2	S(1)QVQELLR	2
CAP Gly-rich domain	0.0123096	DN149274_c0_g3_i7	247	S	ident	restin-like	---	1	2.41654e-43	137.9	PSEPPQMS(1)PLQPDVSGHADAPR	3
CAP Gly-rich domain	0.0123096	DN149274_c0_g3_i7	110	S	ident	restin-like	---	0.986707	0.000183937	98.062	T(0.003)NVS(0.01)RLS(0.987)APSSIPK	2
CAP Gly-rich domain	0.0123096	DN149274_c0_g3_i6	138	T	ident	restin-like	---	0.923827	2.73439e-15	99.319	GPTDESSGRPSSSQLS(0.003)S(0.008)DS(0.065)KT(0.924)PVR	3
CAP Gly-rich domain	0.0123096	DN145354_c0_g2_i1	50	S	ident	putative tubulin-specific chaperone B (tubulin folding cofactor B)	---	0.851737	7.6957e-08	119.39	LLGQDS(0.148)S(0.852)VDFK	2
Glutathione S-transferase, C-terminal	0.00123082	DN141625_c1_g1_i1	22	S	ident	nitrilase-related	---	0.813584	0.000348867	102.5	ALDLS(0.03)S(0.814)S(0.156)IAGHR	2
Glutathione S-transferase, C-terminal	0.00123082	DN145515_c0_g1_i3	4	S	ident	nitrilase-related	---	0.99239	0.0130177	56.404	MSS(0.008)S(0.992)VIHHFR	2
Glutathione S-transferase, C-terminal	0.00123082	DN140000_c0_g1_i1	9	S	ident	Glutathione S-transferase class-mu 28 kDa isozyme	---	1	1.27329e-05	115.91	MDLQLQNAS(1)LK	2
Glutathione S-transferase, C-terminal	0.00123082	DN139835_c1_g3_i2	4	S	ident	elongation factor 1-gamma, putative	---	0.947761	0.0206362	51.726	VVS(0.948)GT(0.051)IY(0.001)S(0.001)PK	2
Glutathione S-transferase, C-terminal	0.00123082	DN143558_c0_g1_i2	153	S	ident	glutathione S-transferase Mu 3-like	---	0.998366	4.73923e-75	177.44	ALKS(0.998)S(0.002)CLDNFPNLK	2
Sterile alpha motif/pointed domain	0.131879	DN152297_c2_g1_i2	1157	S	ident	Liprin-alpha-3, partial	---	0.990639	0.000417486	99.927	AAS(0.991)LT(0.009)PSPTPSK	2
Sterile alpha motif/pointed domain	0.131879	DN152631_c10_g1_i2	1069	S	ident	Mitogen-activated protein kinase kinase kinase 15	---	0.955933	0.000203577	59.857	GLDS(1)PGAES(0.044)CYS(0.956)PDR	2
Sterile alpha motif/pointed domain	0.131879	DN152631_c10_g1_i2	1405	S	ident	Mitogen-activated protein kinase kinase kinase 15	---	1	0.00200278	84.365	IDLS(1)PS(1)PVR	2
Sterile alpha motif/pointed domain	0.131879	DN152631_c10_g1_i2	1252	S	ident	Mitogen-activated protein kinase kinase kinase 15	---	0.984438	5.16715e-28	140.67	LRPS(0.016)LS(0.984)FDVGSSSDENR	2
Sterile alpha motif/pointed domain	0.131879	DN152631_c10_g1_i2	1533	T	ident	Mitogen-activated protein kinase kinase kinase 15	---	1	4.58888e-05	109.04	RPT(1)PPVGISDLAK	2
Sterile alpha motif/pointed domain	0.131879	DN152631_c10_g1_i2	555	S	ident	Mitogen-activated protein kinase kinase kinase 15	---	0.850903	0.0106698	44.511	T(0.149)GRLS(0.851)ADPNYR	3
Sterile alpha motif/pointed domain	0.131879	DN152631_c10_g1_i2	875	Y	ident	Mitogen-activated protein kinase kinase kinase 15	---	1	0.00469099	69.721	ELADPY(1)AAVFR	2
Sterile alpha motif/pointed domain	0.131879	DN152631_c10_g1_i2	1108	S	ident	Mitogen-activated protein kinase kinase kinase 15	---	0.999996	4.56411e-08	93.21	NPS(1)PLS(0.035)S(0.244)S(0.721)IGGGADNFNMIK	2
Sterile alpha motif/pointed domain	0.131879	DN152631_c10_g1_i2	1403	S	ident	Mitogen-activated protein kinase kinase kinase 15	---	1	2.79258e-09	118.9	IDLS(1)PS(1)PVR	2
Sterile alpha motif/pointed domain	0.131879	DN152631_c10_g1_i2	1250	S	ident	Mitogen-activated protein kinase kinase kinase 15	---	0.763147	0.000117555	77.221	LRPS(0.763)LS(0.237)FDVGSSSDENR	3
Sterile alpha motif/pointed domain	0.131879	DN152631_c10_g1_i2	1061	S	ident	Mitogen-activated protein kinase kinase kinase 15	---	0.999941	0.000203577	59.857	GLDS(1)PGAES(0.044)CYS(0.956)PDR	2
Sterile alpha motif/pointed domain	0.131879	DN152631_c10_g1_i2	1029	S	ident	Mitogen-activated protein kinase kinase kinase 15	---	1	6.1859e-37	150.36	LDVPGRLS(1)ANDLNEPAR	3
Sterile alpha motif/pointed domain	0.131879	DN152631_c10_g1_i2	1113	S	ident	Mitogen-activated protein kinase kinase kinase 15	---	0.987303	5.8335e-120	194.9	NPSPLSS(0.013)S(0.987)IGGGADNFNMIK	2
Sterile alpha motif/pointed domain	0.131879	DN152631_c10_g1_i2	1179	S	ident	Mitogen-activated protein kinase kinase kinase 15	---	0.756544	0.011978	65.179	S(0.243)NS(0.757)HDPLRR	2
Sterile alpha motif/pointed domain	0.131879	DN151291_c4_g2_i1	556	S	ident	SAM and SH3 domain-containing protein 1	---	0.811141	5.19058e-19	91.276	S(0.189)LS(0.811)LGPKPTSEAEIGR	2
Sterile alpha motif/pointed domain	0.131879	DN151291_c4_g2_i1	116	S	ident	SAM and SH3 domain-containing protein 1	---	0.756191	2.19141e-06	86.005	S(0.122)S(0.122)S(0.756)APVSPVHPALGK	2
Sterile alpha motif/pointed domain	0.131879	DN151291_c4_g2_i1	120	S	ident	SAM and SH3 domain-containing protein 1	---	0.999986	0.000378291	69.088	S(0.122)S(0.142)S(0.736)APVS(1)PVHPALGK	2
Sterile alpha motif/pointed domain	0.131879	DN151291_c4_g2_i1	220	S	ident	SAM and SH3 domain-containing protein 1	---	0.970802	4.90153e-10	121.82	VIS(0.029)S(0.971)AEYFHADSLR	2
Sterile alpha motif/pointed domain	0.131879	DN152661_c5_g1_i2	123	S	ident	putative sex comb on midleg homolog	---	0.999301	2.50802e-34	116	RVS(0.999)DVY(0.001)DYHTHR	3
Sterile alpha motif/pointed domain	0.131879	DN152156_c3_g1_i1	360	S	ident	polyhomeotic, putative	---	1	7.12269e-37	113.88	HTFTGGGDFPS(1)PPAR	2
Sterile alpha motif/pointed domain	0.131879	DN151176_c2_g2_i1	142	S	ident	LOW QUALITY PROTEIN: uncharacterized ...	---	0.999565	0.00110512	68.845	MDSLPVPES(1)APPFK	2
Sterile alpha motif/pointed domain	0.131879	DN151176_c2_g2_i1	150	S	ident	LOW QUALITY PROTEIN: uncharacterized ...	---	0.874745	0.000467868	95.183	S(0.001)DS(0.875)S(0.124)PLASHHR	2
Gelsolin-like domain	0.00846633	DN149210_c1_g7_i2	1092	S	ident	Protein transport protein Sec24B	---	0.99997	3.75428e-17	126.07	LPPLPS(1)DDQVASLPK	2
Gelsolin-like domain	0.00846633	DN149210_c1_g7_i2	314	S	ident	Protein transport protein Sec24B	---	0.983324	1.45416e-75	175.69	GQHPQPQQAGS(0.983)YT(0.017)R	2
Gelsolin-like domain	0.00846633	DN149210_c1_g7_i2	1012	S	ident	Protein transport protein Sec24B	---	1	4.00026e-21	113.42	AAGIS(1)LHDEIVDSEPSDPHR	3
Gelsolin-like domain	0.00846633	DN145002_c0_g1_i1	10	S	ident	putative gelsolin, partial	---	0.999879	0	287.31	RQPS(1)VTSQADTYGK	2
Gelsolin-like domain	0.00846633	DN145002_c0_g1_i1	13	S	ident	putative gelsolin, partial	---	0.981785	1.33285e-90	185.67	RQPS(0.92)VT(0.092)S(0.982)QADT(0.006)YGK	3
Gelsolin-like domain	0.00846633	DN145002_c0_g1_i1	31	S	ident	putative gelsolin, partial	---	1	0	331.07	QAKPTGAQDGS(1)LDPEWANIK	2
Gelsolin-like domain	0.00846633	DN145002_c0_g1_i1	12	T	ident	putative gelsolin, partial	---	0.945431	1.5319e-14	132.09	RQPS(0.011)VT(0.945)S(0.042)QADT(0.001)YGK	3
Gelsolin-like domain	0.00846633	DN150476_c2_g2_i2	93	S	ident	protein transport protein Sec23, putative	---	0.769359	3.86886e-05	61.111	S(0.464)S(0.516)VS(0.25)S(0.769)MPGPAADGDLPQNK	2
Gelsolin-like domain	0.00846633	DN131646_c1_g1_i2	284	S	ident	Protein flightless-1, partial	---	1	0.00120432	76.073	GS(1)DLNVIFER	2
Gelsolin-like domain	0.00846633	DN145567_c1_g1_i1	88	S	ident	putative gelsolin	---	0.850127	7.91792e-27	147.12	AASFVQDLES(0.15)S(0.85)R	2
Gelsolin-like domain	0.00846633	DN145567_c1_g1_i1	80	S	ident	putative gelsolin	---	1	2.14562e-13	133.47	AAS(1)FVQDLESSR	2
Gelsolin-like domain	0.00846633	DN147817_c1_g2_i1	15	S	ident	putative gelsolin	---	1	8.58582e-197	229.2	DYDWKDS(1)NLALFGSDEEK	2
Domain of unknown function DUF3585	0.0865374	DN152684_c13_g1_i2	2033	S	ident	Protein-methionine sulfoxide oxidase MICAL3	---	1	0.00289343	57.434	HHS(1)VVGGGCLGR	3
Domain of unknown function DUF3585	0.0865374	DN152684_c13_g1_i2	1614	S	ident	Protein-methionine sulfoxide oxidase MICAL3	---	0.999991	4.01847e-145	207.55	LYS(1)DSDTEDLFPCR	2
Domain of unknown function DUF3585	0.0865374	DN152684_c13_g1_i2	1804	T	ident	Protein-methionine sulfoxide oxidase MICAL3	---	0.999399	8.91896e-05	73.294	RPQHEEQAAY(0.001)PDT(0.999)LPR	3
Domain of unknown function DUF3585	0.0865374	DN152684_c13_g1_i2	1616	S	ident	Protein-methionine sulfoxide oxidase MICAL3	---	0.922509	0.000142217	80.361	LYS(0.016)DS(0.923)DT(0.061)EDLFPCR	2
Domain of unknown function DUF3585	0.0865374	DN152684_c13_g1_i2	1945	S	ident	Protein-methionine sulfoxide oxidase MICAL3	---	0.996893	8.51449e-06	84.507	S(0.003)AS(0.997)LETWAR	2
Domain of unknown function DUF3585	0.0865374	DN151320_c4_g3_i1	53	T	ident	putative tangerin	---	1	0.00191463	75.539	VDQIT(1)PPENVNPSSSLR	2
dDENN domain	0.00243997	DN152280_c4_g3_i1	124	S	ident	myotubularin-related protein	---	0.997209	3.0632e-05	81.477	PHS(0.997)PS(0.003)LSPR	2
dDENN domain	0.00243997	DN152280_c4_g3_i1	1437	S	ident	myotubularin-related protein	---	0.927815	0.00478464	62.861	RLS(0.735)T(0.336)S(0.928)PLPS(0.001)VR	2
dDENN domain	0.00243997	DN152280_c4_g3_i1	580	S	ident	myotubularin-related protein	---	0.917297	0.0141052	59.227	RS(0.044)S(0.917)S(0.031)T(0.007)VVMER	2
dDENN domain	0.00243997	DN152280_c4_g3_i1	1435	S	ident	myotubularin-related protein	---	0.9928	0.00115789	89.992	RLS(0.993)T(0.007)SPLPS(0.001)VR	2
dDENN domain	0.00243997	DN152819_c12_g1_i1	1534	S	ident	C-myc promoter-binding protein	---	0.971856	0.0105453	41.088	RLS(0.972)S(0.975)LS(0.039)S(0.013)NHS(0.001)R	3
dDENN domain	0.00243997	DN152819_c12_g1_i1	1535	S	ident	C-myc promoter-binding protein	---	0.975016	0.0105453	41.088	RLS(0.972)S(0.975)LS(0.039)S(0.013)NHS(0.001)R	3
dDENN domain	0.00243997	DN152819_c12_g1_i1	1447	S	ident	C-myc promoter-binding protein	---	0.804689	9.03028e-08	118.24	HLTS(0.195)LS(0.805)PALQR	2
dDENN domain	0.00243997	DN152819_c12_g1_i1	1562	S	ident	C-myc promoter-binding protein	---	0.999565	1.68639e-69	172.06	RNS(1)ASSPVAAPAASSGPR	2
dDENN domain	0.00243997	DN152214_c9_g1_i2	339	S	ident	putative map-kinase activating death domain protein	---	0.811478	0.001345	50.831	S(0.034)GEKT(0.343)S(0.811)S(0.811)PNIIDSAFER	3
dDENN domain	0.00243997	DN152214_c9_g1_i2	785	S	ident	putative map-kinase activating death domain protein	---	0.880842	0.00116288	92.773	FSS(0.115)T(0.887)PS(0.881)PS(0.117)LPLK	2
dDENN domain	0.00243997	DN152214_c9_g1_i2	798	S	ident	putative map-kinase activating death domain protein	---	1	3.00336e-06	89.917	S(1)VVGGEVGGPDLSTPK	2
dDENN domain	0.00243997	DN152214_c9_g1_i2	340	S	ident	putative map-kinase activating death domain protein	---	0.992722	5.30691e-05	104.2	T(0.004)S(0.004)S(0.993)PNIIDSAFER	2
dDENN domain	0.00243997	DN152214_c9_g1_i2	783	T	ident	putative map-kinase activating death domain protein	---	0.88719	0.00116288	92.773	FSS(0.115)T(0.887)PS(0.881)PS(0.117)LPLK	2
dDENN domain	0.00243997	DN152790_c8_g2_i1	1148	S	ident	DENN domain-containing protein 5B	---	0.990527	0.0167011	53.237	S(0.001)LS(0.991)LT(0.008)PGQR	2
MIF4G-like domain	0.203338	DN143648_c0_g1_i4	535	S	ident	Eukaryotic translation initiation factor 4 gamma 3	---	0.997837	0.00985189	61.593	S(0.002)DS(0.998)FLGPR	2
MIF4G-like domain	0.203338	DN143648_c0_g1_i4	533	S	ident	Eukaryotic translation initiation factor 4 gamma 3	---	0.955995	0.0127732	64.52	S(0.956)DS(0.044)FLGPR	2
MIF4G-like domain	0.203338	DN143648_c0_g1_i4	799	S	ident	Eukaryotic translation initiation factor 4 gamma 3	---	1	4.22444e-35	151.49	KQES(1)KEDPLFK	3
MIF4G-like domain	0.203338	DN143648_c0_g1_i4	574	S	ident	Eukaryotic translation initiation factor 4 gamma 3	---	0.920465	1.95932e-10	98.76	FHGIDSLHS(0.003)DVNS(0.92)ES(0.073)ES(0.004)GK	3
MIF4G-like domain	0.203338	DN150110_c0_g1_i2	801	S	ident	putative cap binding protein	---	0.999924	8.63562e-145	211.57	GPLS(1)PSTDFYVKPR	2
MIF4G-like domain	0.203338	DN143910_c2_g2_i1	395	S	ident	Hypothetical protein, putative	---	0.999975	3.35808e-22	101.04	WLAEAEEES(1)S(1)EEEEDESEKVPAVPAHR	3
MIF4G-like domain	0.203338	DN143910_c2_g2_i1	394	S	ident	Hypothetical protein, putative	---	0.999997	3.35808e-22	101.04	WLAEAEEES(1)S(1)EEEEDESEKVPAVPAHR	3
MIF4G-like domain	0.203338	DN142506_c0_g1_i1	119	S	ident	programmed cell death, putative	---	0.998652	0.00243486	76.073	HS(0.001)S(0.999)KDVWVR	2
MIF4G-like domain	0.203338	DN142506_c0_g1_i1	306	T	ident	programmed cell death, putative	---	0.901116	0.000208832	71.696	S(0.006)VT(0.019)T(0.073)GT(0.901)PPS(0.001)SSIPPVSIALR	2
MIF4G-like domain	0.203338	DN142506_c0_g1_i1	537	S	ident	programmed cell death, putative	---	1	0.00348908	64.104	RFVS(1)EGDAIR	2
Ferlin, C-terminal domain	0.0219433	DN152110_c4_g1_i1	1319	S	ident	putative otoferlin	---	1	2.45833e-71	165.3	TALVVEDEHAECS(1)PIES(1)DHEEK	3
Ferlin, C-terminal domain	0.0219433	DN152110_c4_g1_i1	1150	S	ident	putative otoferlin	---	0.997431	0.00988766	56.872	S(0.002)VVS(0.997)AAS(0.001)ASTAR	2
Ferlin, C-terminal domain	0.0219433	DN152110_c4_g1_i1	1178	T	ident	putative otoferlin	---	0.999997	0.00494233	85.554	YGLAT(1)PDLVR	2
Ferlin, C-terminal domain	0.0219433	DN152110_c4_g1_i1	1445	T	ident	putative otoferlin	---	1	1.03966e-35	141.5	QGGFT(1)PPGQVQQFQVNPMLK	3
Ferlin, C-terminal domain	0.0219433	DN152110_c4_g1_i1	1315	S	ident	putative otoferlin	---	1	2.45833e-71	165.3	TALVVEDEHAECS(1)PIES(1)DHEEK	3
Ferlin, C-terminal domain	0.0219433	DN152110_c4_g1_i1	1525	S	ident	putative otoferlin	---	1	4.42939e-15	111.53	AELEQGLLEVS(1)EDELAPK	2
Ferlin, C-terminal domain	0.0219433	DN152110_c4_g1_i1	1153	S	ident	putative otoferlin	---	0.899377	0.00233013	69.485	SVVS(0.001)AAS(0.899)AS(0.05)T(0.05)AR	2
Ferlin, C-terminal domain	0.0219433	DN151845_c9_g1_i2	935	S	ident	Dysferlin	---	0.776067	8.16968e-08	87.511	TPVTGWAPASVPY(0.003)T(0.038)DS(0.776)S(0.183)GEPK	3
Ferlin, C-terminal domain	0.0219433	DN151845_c9_g1_i2	1405	S	ident	Dysferlin	---	1	1.48199e-06	90.442	AGS(1)PPLIHEDTSAVK	2
Ferlin, C-terminal domain	0.0219433	DN151845_c9_g1_i2	208	S	ident	Dysferlin	---	0.995678	0.000596507	91.812	QLT(0.002)GS(0.996)NIS(0.002)PLCK	2
Ferlin, C-terminal domain	0.0219433	DN151845_c9_g1_i2	1413	T	ident	Dysferlin	---	0.946581	2.66295e-64	172.37	AGSPPLIHEDT(0.947)S(0.053)AVK	2
Ferlin, C-terminal domain	0.0219433	DN151845_c9_g1_i2	176	T	ident	Dysferlin	---	0.827895	0.00767047	63.691	AT(0.828)GLPS(0.043)T(0.043)S(0.043)GKT(0.043)YS(0.001)TK	2
Ferlin, C-terminal domain	0.0219433	DN151845_c9_g1_i2	482	S	ident	Dysferlin	---	0.99886	3.59283e-05	56.234	EGEDGYLPTFGPTFVNLY(0.001)GS(0.999)PR	3
Ferlin, C-terminal domain	0.0219433	DN151845_c9_g1_i2	1762	S	ident	Dysferlin	---	0.999976	0.0150927	50.178	S(1)LGDPGPCFNISPR	2
Ferlin, C-terminal domain	0.0219433	DN151845_c9_g1_i2	687	T	ident	Dysferlin	---	1	0.000561397	65.423	LPEWHEACT(1)PINELDK	3
Ferlin, C-terminal domain	0.0219433	DN151845_c9_g1_i2	1617	S	ident	Dysferlin	---	0.998354	0.000106987	77.959	VIDY(0.002)DLLS(0.998)RDDVIGETK	3
ZU5 domain	0.0158178	DN152516_c13_g1_i1	1169	S	ident	putative ankyrin 2,3/unc44	---	0.998225	6.38333e-248	248.21	TRIS(0.998)T(0.002)ES(1)VAESIVQQR	2
ZU5 domain	0.0158178	DN152516_c13_g1_i1	1781	T	ident	putative ankyrin 2,3/unc44	---	0.999964	3.21778e-06	72.474	AAAAGT(1)PIRENMDASLADALAR	2
ZU5 domain	0.0158178	DN152516_c13_g1_i1	1963	S	ident	putative ankyrin 2,3/unc44	---	0.999991	5.66328e-05	99.092	KEMGPVGPADS(1)YAR	2
ZU5 domain	0.0158178	DN152516_c13_g1_i1	1676	Y	ident	putative ankyrin 2,3/unc44	---	0.999926	0.00343837	68.676	GAY(1)LSPEGPQTR	2
ZU5 domain	0.0158178	DN152516_c13_g1_i1	1927	S	ident	putative ankyrin 2,3/unc44	---	1	4.72696e-05	97.813	DDLS(1)LLMPR	2
ZU5 domain	0.0158178	DN152516_c13_g1_i1	1460	S	ident	putative ankyrin 2,3/unc44	---	0.999862	1.3462e-06	95.5	QPS(1)KGESEGSLPSSLR	2
ZU5 domain	0.0158178	DN152516_c13_g1_i1	1160	S	ident	putative ankyrin 2,3/unc44	---	1	0.000304572	93.424	IS(1)ARDS(1)VMDDR	2
ZU5 domain	0.0158178	DN152516_c13_g1_i1	1176	S	ident	putative ankyrin 2,3/unc44	---	0.999929	0.000280057	65.942	T(0.156)RIS(0.588)T(0.316)ES(0.94)VAES(1)IVQQR	3
ZU5 domain	0.0158178	DN152516_c13_g1_i1	1947	S	ident	putative ankyrin 2,3/unc44	---	1	4.14193e-07	90.694	ADSGRPVENDFIVAS(1)EGLK	3
ZU5 domain	0.0158178	DN152516_c13_g1_i1	29	S	ident	putative ankyrin 2,3/unc44	---	1	1.82401e-12	127.83	NAS(1)ES(1)PSPSPWR	2
ZU5 domain	0.0158178	DN152516_c13_g1_i1	2230	S	ident	putative ankyrin 2,3/unc44	---	0.99697	0.00229151	55.02	QYPIAAT(0.003)GGVAEGS(0.997)VGR	2
ZU5 domain	0.0158178	DN152516_c13_g1_i1	1170	T	ident	putative ankyrin 2,3/unc44	---	0.984968	8.12194e-127	201.15	IS(0.014)T(0.985)ES(0.001)VAESIVQQR	3
ZU5 domain	0.0158178	DN152516_c13_g1_i1	1123	S	ident	putative ankyrin 2,3/unc44	---	0.884663	1.50679e-08	103.36	LS(0.113)S(0.885)T(0.003)DNGLPHS(0.118)PS(0.882)FER	2
ZU5 domain	0.0158178	DN152516_c13_g1_i1	1166	T	ident	putative ankyrin 2,3/unc44	---	0.932147	2.99964e-18	132.01	T(0.932)RIS(0.053)T(0.013)ES(0.001)VAESIVQQR	3
ZU5 domain	0.0158178	DN152516_c13_g1_i1	1156	S	ident	putative ankyrin 2,3/unc44	---	1	0.000304572	93.424	IS(1)ARDS(1)VMDDR	2
ZU5 domain	0.0158178	DN152516_c13_g1_i1	61	S	ident	putative ankyrin 2,3/unc44	---	0.936661	8.23532e-10	90.384	KANTMDNAHEVDGT(0.053)VS(0.937)DAAT(0.01)PLK	3
ZU5 domain	0.0158178	DN152516_c13_g1_i1	1874	S	ident	putative ankyrin 2,3/unc44	---	0.994811	5.84262e-32	148.69	TYQAELS(0.004)PPS(0.995)EELLS(0.001)K	2
ZU5 domain	0.0158178	DN152516_c13_g1_i1	1133	S	ident	putative ankyrin 2,3/unc44	---	0.881616	1.50679e-08	103.36	LS(0.113)S(0.885)T(0.003)DNGLPHS(0.118)PS(0.882)FER	2
ZU5 domain	0.0158178	DN152516_c13_g1_i1	1172	S	ident	putative ankyrin 2,3/unc44	---	0.999988	6.38333e-248	248.21	TRIS(0.98)T(0.02)ES(1)VAESIVQQR	2
ZU5 domain	0.0158178	DN152516_c13_g1_i1	2091	S	ident	putative ankyrin 2,3/unc44	---	0.999278	5.39429e-24	139.39	AAAAMPQQFS(0.999)PGPS(0.001)GR	2
ZU5 domain	0.0158178	DN152516_c13_g1_i1	49	T	ident	putative ankyrin 2,3/unc44	---	1	4.08148e-13	99.907	KANT(1)MDNAHEVDGTVSDAATPLK	3
ZU5 domain	0.0158178	DN152516_c13_g1_i1	31	S	ident	putative ankyrin 2,3/unc44	---	0.999965	1.01812e-47	162.69	NAS(1)ES(1)PSPSPWR	2
ZU5 domain	0.0158178	DN152516_c13_g1_i1	1131	S	ident	putative ankyrin 2,3/unc44	---	0.822489	3.51049e-07	94.019	LS(0.06)S(0.675)T(0.266)DNGLPHS(0.822)PS(0.177)FER	3
ZU5 domain	0.0158178	DN149240_c0_g3_i1	538	S	ident	Ankyrin-3	---	0.999756	1.94035e-69	169.19	VSVVS(1)LSCSQPHQYEHVT	2
ZU5 domain	0.0158178	DN149240_c0_g3_i1	7	S	ident	Ankyrin-3	---	0.999253	0	268.27	GIET(1)PS(0.999)ES(0.807)T(0.194)DDVVVLPFDKDAPAATR	3
ZU5 domain	0.0158178	DN149240_c0_g3_i1	9	S	ident	Ankyrin-3	---	0.974512	0	267.05	GIET(0.274)PS(0.726)ES(0.975)T(0.025)DDVVVLPFDK	2
ZU5 domain	0.0158178	DN149240_c0_g3_i1	489	S	ident	Ankyrin-3	---	1	0.0144642	57.347	S(1)ICGLEVK	2
ZU5 domain	0.0158178	DN149240_c0_g3_i1	81	S	ident	Ankyrin-3	---	0.97981	7.29677e-41	151.95	T(0.02)AS(0.98)PPQLNDGEGLACR	2
ZU5 domain	0.0158178	DN149240_c0_g3_i1	535	S	ident	Ankyrin-3	---	0.999999	1.61654e-18	122.28	VS(1)VVS(0.999)LS(0.001)CSQPHQYEHVT	2
ZU5 domain	0.0158178	DN149240_c0_g3_i1	10	T	ident	Ankyrin-3	---	0.759564	1.25169e-41	143.25	GIET(0.017)PS(0.983)ES(0.241)T(0.76)DDVVVLPFDK	2
ZU5 domain	0.0158178	DN149240_c0_g3_i1	478	S	ident	Ankyrin-3	---	0.952586	1.91739e-20	114.63	ANPLLPDDS(0.953)AT(0.047)QIEPPPVR	2
ZU5 domain	0.0158178	DN149240_c0_g3_i1	5	T	ident	Ankyrin-3	---	0.999998	0	267.1	GIET(1)PS(0.999)ES(0.807)T(0.194)DDVVVLPFDKDAPAATR	3
ZU5 domain	0.0158178	DN152703_c9_g1_i2	22	S	ident	Ankyrin-3	---	1	2.43581e-09	124.46	PAAHGDIGQS(1)LLR	2
ZU5 domain	0.0158178	DN152703_c9_g1_i2	1624	S	ident	Ankyrin-3	---	1	9.70478e-13	88.814	NLQHEDSELEMHEDS(1)AAAS(1)PDAAK	3
ZU5 domain	0.0158178	DN152703_c9_g1_i2	1495	S	ident	Ankyrin-3	---	0.999735	6.55278e-21	107.31	S(0.462)S(0.538)DQIDGS(0.001)LHPAS(1)S(1)DEEIVESIAR	3
ZU5 domain	0.0158178	DN152703_c9_g1_i2	1496	S	ident	Ankyrin-3	---	0.999851	6.55278e-21	107.31	S(0.462)S(0.538)DQIDGS(0.001)LHPAS(1)S(1)DEEIVESIAR	3
ZU5 domain	0.0158178	DN152703_c9_g1_i2	1620	S	ident	Ankyrin-3	---	0.999998	9.70478e-13	88.814	NLQHEDSELEMHEDS(1)AAAS(1)PDAAK	3
cAMP-dependent protein kinase regulatory subunit, dimerization-anchoring domain	0.0359569	DN141685_c0_g1_i2	150	S	ident	EF-hand calcium-binding domain-containing protein 10-like	---	1	6.39931e-29	138.09	RPRS(1)PAVEEQVELPSCCR	3
cAMP-dependent protein kinase regulatory subunit, dimerization-anchoring domain	0.0359569	DN144697_c0_g1_i1	81	S	ident	camp-dependent protein kinase type II-alpha regulatory subunit, putative	---	1	1.61379e-15	106.11	KPPVEVDS(1)DDDIIS(1)APPIR	3
cAMP-dependent protein kinase regulatory subunit, dimerization-anchoring domain	0.0359569	DN144697_c0_g1_i1	75	S	ident	camp-dependent protein kinase type II-alpha regulatory subunit, putative	---	1	0	313.64	KPPVEVDS(1)DDDIIS(1)APPIR	3
cAMP-dependent protein kinase regulatory subunit, dimerization-anchoring domain	0.0359569	DN144697_c0_g1_i1	97	S	ident	camp-dependent protein kinase type II-alpha regulatory subunit, putative	---	1	2.11345e-196	225.19	QGVAAES(1)YDPEKEVEFVK	2
cAMP-dependent protein kinase regulatory subunit, dimerization-anchoring domain	0.0359569	DN144697_c0_g1_i1	380	S	ident	camp-dependent protein kinase type II-alpha regulatory subunit, putative	---	1	1.36351e-18	135.02	VFGS(1)LENVPELR	2
cAMP-dependent protein kinase regulatory subunit, dimerization-anchoring domain	0.0359569	DN151081_c1_g2_i1	38	S	ident	cAMP-dependent protein kinase regulatory subunit	---	0.833006	2.07751e-06	86.944	QS(0.833)S(0.167)PHHPDEQHHLPR	3
cAMP-dependent protein kinase regulatory subunit, dimerization-anchoring domain	0.0359569	DN151081_c1_g2_i1	39	S	ident	cAMP-dependent protein kinase regulatory subunit	---	0.946189	2.07551e-13	118.32	QS(0.054)S(0.946)PHHPDEQHHLPR	3
Intimal thickness related receptor, IRP	0.0219433	DN150711_c1_g1_i1	31	S	ident	---	---	0.835552	1.30878e-08	86.191	AALAQS(0.066)T(0.193)S(0.336)T(0.405)ADLMT(0.001)VS(0.164)S(0.836)FNPYDR	3
Intimal thickness related receptor, IRP	0.0219433	DN151711_c2_g1_i1	497	S	ident	transmembrane protein 145-like isoform X1	---	0.924642	5.27842e-43	143.44	PGELPVPSQGAGGT(0.075)S(0.925)PAPDLR	2
Fibrillar collagen, C-terminal	0.173064	DN133310_c0_g2_i1	381	S	ident	collagen alpha-1(II) chain	---	0.990055	3.91623e-28	75.897	GETGPSGPAGSS(0.01)GPPGPKGDAGAPGQPGGS(0.99)GPPGPGGR	3
Fibrillar collagen, C-terminal	0.173064	DN143069_c2_g1_i1	895	T	ident	collagen alpha-1(III) chain-like	---	0.862063	0.000341996	40.88	GPQGT(0.057)PGPT(0.862)GPPGHEGT(0.081)PGPMGPR	3
Fibrillar collagen, C-terminal	0.173064	DN143069_c2_g1_i1	903	T	ident	collagen alpha-1(III) chain-like	---	0.99867	6.38779e-11	71.67	GPQGTPGPT(0.001)GPPGHEGT(0.999)PGPMGPR	3
Dynein associated protein	0.0350522	DN149274_c0_g3_i7	296	S	ident	restin-like	---	0.999998	2.92797e-69	171.07	SEIAAS(1)PDTLIELENLR	2
Dynein associated protein	0.0350522	DN149274_c0_g3_i7	183	T	ident	restin-like	---	0.981219	0.011275	63.062	KPLSSDS(0.019)KT(0.981)PVR	3
Dynein associated protein	0.0350522	DN149274_c0_g3_i7	114	S	ident	restin-like	---	0.834222	0.0101224	60.255	LSAPS(0.166)S(0.834)IPK	2
Dynein associated protein	0.0350522	DN149274_c0_g3_i7	1228	Y	ident	restin-like	---	0.999994	0.0048544	78.556	TAIY(1)EGFLK	2
Dynein associated protein	0.0350522	DN149274_c0_g3_i7	584	S	ident	restin-like	---	1	0.00796505	72.2	S(1)QVQELLR	2
Dynein associated protein	0.0350522	DN149274_c0_g3_i7	247	S	ident	restin-like	---	1	2.41654e-43	137.9	PSEPPQMS(1)PLQPDVSGHADAPR	3
Dynein associated protein	0.0350522	DN149274_c0_g3_i7	110	S	ident	restin-like	---	0.986707	0.000183937	98.062	T(0.003)NVS(0.01)RLS(0.987)APSSIPK	2
Dynein associated protein	0.0350522	DN149274_c0_g3_i6	138	T	ident	restin-like	---	0.923827	2.73439e-15	99.319	GPTDESSGRPSSSQLS(0.003)S(0.008)DS(0.065)KT(0.924)PVR	3
Lethal giant larvae homologue 2	0.00227986	DN152206_c9_g1_i1	384	Y	ident	Lethal(2) giant larvae protein 1	---	0.999997	1.04489e-26	144.77	TEY(1)AAWPPFR	2
Lethal giant larvae homologue 2	0.00227986	DN152206_c9_g1_i1	26	T	ident	Lethal(2) giant larvae protein 1	---	1	5.35503e-17	107.71	NT(1)LMDRPEEKPAEPPIPVPPSPR	3
Lethal giant larvae homologue 2	0.00227986	DN152654_c7_g2_i2	533	S	ident	syntaxin-binding protein 5 isoform X4	---	0.99999	5.66951e-19	138.24	HQS(1)ASLPCPR	2
Lethal giant larvae homologue 2	0.00227986	DN152654_c7_g2_i2	826	S	ident	syntaxin-binding protein 5 isoform X4	---	0.997285	0.000223365	75.773	IS(0.997)S(0.997)GHLNPLS(0.005)PFESNPDR	3
Lethal giant larvae homologue 2	0.00227986	DN152654_c7_g2_i2	827	S	ident	syntaxin-binding protein 5 isoform X4	---	0.997115	2.58036e-12	103.92	IS(0.997)S(0.997)GHLNPLS(0.005)PFESNPDR	3
Lethal giant larvae homologue 2	0.00227986	DN152654_c7_g2_i2	543	S	ident	syntaxin-binding protein 5 isoform X4	---	0.967623	8.67218e-284	253.23	GPS(0.968)PT(0.032)ANSYASQLPETDLAVR	2
Lethal giant larvae homologue 2	0.00227986	DN152527_c11_g1_i1	25	S	ident	putative inorganic pyrophosphatase	---	1	6.8664e-125	205.78	KQDS(1)IEVVGNHYK	2
Lethal giant larvae homologue 2	0.00227986	DN152527_c11_g1_i1	1250	S	ident	putative inorganic pyrophosphatase	---	1	2.35403e-40	153.58	IRPITDLAEQDS(1)PANR	3
Lethal giant larvae homologue 2	0.00227986	DN152527_c11_g1_i1	918	S	ident	putative inorganic pyrophosphatase	---	1	1.41412e-09	98.543	PAVMQVS(1)GDPLQEAIQR	2
Lethal giant larvae homologue 2	0.00227986	DN152527_c11_g1_i1	1302	S	ident	putative inorganic pyrophosphatase	---	0.781175	1.28103e-64	142.18	NTAGSPLSTLSGQTGSDVANQSGS(0.219)S(0.781)PGQNR	3
FERM/acyl-CoA-binding protein, 3-helical bundle	0.00118534	DN149832_c0_g2_i1	252	S	ident	Fermitin family 1	---	1	1.2709e-05	115.04	LDIAS(1)FADCGQR	2
FERM/acyl-CoA-binding protein, 3-helical bundle	0.00118534	DN149832_c0_g2_i1	173	S	ident	Fermitin family 1	---	0.992999	0.0182851	52.247	S(0.007)NS(0.993)PLPVIR	2
FERM/acyl-CoA-binding protein, 3-helical bundle	0.00118534	DN149832_c0_g2_i1	463	S	ident	Fermitin family 1	---	0.999993	0.00150009	82.529	PLSPLLDS(1)PQR	2
FERM/acyl-CoA-binding protein, 3-helical bundle	0.00118534	DN149832_c0_g2_i1	239	S	ident	Fermitin family 1	---	1	1.05066e-27	149.86	RQS(1)DNS(1)LDEER	2
FERM/acyl-CoA-binding protein, 3-helical bundle	0.00118534	DN149832_c0_g2_i1	242	S	ident	Fermitin family 1	---	1	1.05066e-27	149.86	RQS(1)DNS(1)LDEER	2
FERM/acyl-CoA-binding protein, 3-helical bundle	0.00118534	DN152189_c6_g1_i1	2284	S	ident	Talin-2	---	0.999921	9.4054e-24	111.18	AADALVEDT(0.202)RS(0.798)LVS(1)GAGDDQNR	3
FERM/acyl-CoA-binding protein, 3-helical bundle	0.00118534	DN152189_c6_g1_i1	518	S	ident	Talin-2	---	0.999656	6.32364e-25	120.54	HVITLES(1)PVS(1)VDGQSITSR	3
FERM/acyl-CoA-binding protein, 3-helical bundle	0.00118534	DN152189_c6_g1_i1	2626	S	ident	Talin-2	---	0.988166	9.80613e-06	115.68	VASHQT(0.012)S(0.988)CLQMR	2
FERM/acyl-CoA-binding protein, 3-helical bundle	0.00118534	DN152189_c6_g1_i1	2281	S	ident	Talin-2	---	0.797975	9.4054e-24	111.18	AADALVEDT(0.202)RS(0.798)LVS(1)GAGDDQNR	3
FERM/acyl-CoA-binding protein, 3-helical bundle	0.00118534	DN152189_c6_g1_i1	607	S	ident	Talin-2	---	0.997963	0.00515005	62.469	WLDES(0.002)MGAS(0.998)QVK	2
FERM/acyl-CoA-binding protein, 3-helical bundle	0.00118534	DN152189_c6_g1_i1	581	S	ident	Talin-2	---	0.773325	0.00280088	70.26	QMLDIGS(0.773)PS(0.227)ER	2
FERM/acyl-CoA-binding protein, 3-helical bundle	0.00118534	DN152189_c6_g1_i1	2625	T	ident	Talin-2	---	0.943094	0.000769025	102.1	VAS(1)HQT(0.943)S(0.057)CLQMR	2
FERM/acyl-CoA-binding protein, 3-helical bundle	0.00118534	DN152189_c6_g1_i1	2560	S	ident	Talin-2	---	0.852888	1.6851e-05	114.72	IAALS(0.147)S(0.853)QLLK	2
FERM/acyl-CoA-binding protein, 3-helical bundle	0.00118534	DN152189_c6_g1_i1	723	S	ident	Talin-2	---	0.991865	0.00096262	85.837	TVADS(0.992)FS(0.008)ELLK	2
FERM/acyl-CoA-binding protein, 3-helical bundle	0.00118534	DN152189_c6_g1_i1	521	S	ident	Talin-2	---	0.99999	6.32364e-25	120.54	HVIT(0.005)LES(0.995)PVS(1)VDGQS(0.959)IT(0.035)S(0.006)R	3
FERM/acyl-CoA-binding protein, 3-helical bundle	0.00118534	DN152189_c6_g1_i1	526	S	ident	Talin-2	---	0.958662	2.33472e-10	96.351	HVIT(0.005)LES(0.995)PVS(1)VDGQS(0.959)IT(0.035)S(0.006)R	3
FERM/acyl-CoA-binding protein, 3-helical bundle	0.00118534	DN152189_c6_g1_i1	2712	S	ident	Talin-2	---	0.993864	0.00824458	62.088	LGS(0.994)ET(0.006)ATLGR	2
FERM/acyl-CoA-binding protein, 3-helical bundle	0.00118534	DN152189_c6_g1_i1	175	S	ident	Talin-2	---	0.840664	0.000543625	91.62	SHQT(0.001)GLS(0.841)GT(0.158)LR	2
FERM/acyl-CoA-binding protein, 3-helical bundle	0.00118534	DN152189_c6_g1_i1	2622	S	ident	Talin-2	---	0.999996	8.77864e-06	115.91	VAS(1)HQT(0.943)S(0.057)CLQMR	2
FERM/acyl-CoA-binding protein, 3-helical bundle	0.00118534	DN151416_c5_g2_i2	448	S	ident	Band 4.1-like protein 3	---	0.999999	0.00191675	84.753	KPS(1)VLPEFSGR	2
FERM/acyl-CoA-binding protein, 3-helical bundle	0.00118534	DN152667_c5_g1_i1	2475	S	ident	LOW QUALITY PROTEIN: putative talin	---	0.991788	0.0003979	61.091	S(0.007)PS(0.992)PAS(0.002)PVHK	2
FERM/acyl-CoA-binding protein, 3-helical bundle	0.00118534	DN152667_c5_g1_i1	2478	S	ident	LOW QUALITY PROTEIN: putative talin	---	0.999906	0.00025138	69.704	SPSPAS(1)PVHK	2
FERM/acyl-CoA-binding protein, 3-helical bundle	0.00118534	DN152667_c5_g1_i1	2484	S	ident	LOW QUALITY PROTEIN: putative talin	---	0.767634	1.0826e-22	128.67	SPSPASPVHKLS(0.768)S(0.187)GT(0.046)VK	3
FERM/acyl-CoA-binding protein, 3-helical bundle	0.00118534	DN142508_c1_g1_i3	29	S	ident	moesin/ezrin/radixin homolog 1, partial	---	1	0.000189642	95.751	S(1)APGQQLFDQVVR	2
FERM/acyl-CoA-binding protein, 3-helical bundle	0.00118534	DN150747_c0_g3_i1	592	S	ident	Band 4.1-like protein 2	---	0.999718	0.000400767	80.585	AGLQY(0.004)S(0.046)S(0.95)MHS(1)LNR	2
FERM/acyl-CoA-binding protein, 3-helical bundle	0.00118534	DN150747_c0_g3_i1	182	T	ident	Band 4.1-like protein 2	---	0.962142	8.60465e-13	87.704	FWTPDVGVGQDDES(0.013)QRPPT(0.962)PS(0.023)GDQT(0.002)K	3
FERM/acyl-CoA-binding protein, 3-helical bundle	0.00118534	DN150747_c0_g3_i1	589	S	ident	Band 4.1-like protein 2	---	0.949898	0.000400767	80.585	AGLQY(0.004)S(0.046)S(0.95)MHS(1)LNR	2
FERM/acyl-CoA-binding protein, 3-helical bundle	0.00118534	DN149949_c0_g4_i3	88	T	ident	enoyl-CoA delta isomerase 2, mitochondrial-like, partial	---	1	0.0139162	68.536	LT(1)LNRPT(1)KK	2
FERM/acyl-CoA-binding protein, 3-helical bundle	0.00118534	DN149949_c0_g4_i3	93	T	ident	enoyl-CoA delta isomerase 2, mitochondrial-like, partial	---	1	0.0139162	68.536	LT(1)LNRPT(1)KK	2
FERM/acyl-CoA-binding protein, 3-helical bundle	0.00118534	DN147856_c0_g1_i3	183	S	ident	FERM domain-containing protein 5	---	0.811752	0.00112181	101.04	RT(0.188)S(0.812)LMVPNFDK	2
FERM/acyl-CoA-binding protein, 3-helical bundle	0.00118534	DN152538_c9_g1_i1	1561	S	ident	putative 4.1 G protein	---	0.995448	3.01209e-24	114.54	LAGS(0.995)S(0.008)S(0.163)S(0.834)LIGFK	2
FERM/acyl-CoA-binding protein, 3-helical bundle	0.00118534	DN152538_c9_g1_i1	777	S	ident	putative 4.1 G protein	---	0.960951	1.30005e-51	161.55	RS(0.039)S(0.961)LSTAADLANACR	2
FERM/acyl-CoA-binding protein, 3-helical bundle	0.00118534	DN152538_c9_g1_i1	1564	S	ident	putative 4.1 G protein	---	0.969848	3.01209e-24	114.54	LAGS(0.969)S(0.03)S(0.031)S(0.97)LIGFK	2
FERM/acyl-CoA-binding protein, 3-helical bundle	0.00118534	DN151877_c6_g1_i1	286	S	ident	Protein unc-112	---	0.957872	0.000778584	64.705	NDCS(0.958)PS(0.04)LY(0.002)GGFAGAYK	2
FERM/acyl-CoA-binding protein, 3-helical bundle	0.00118534	DN151877_c6_g1_i1	499	S	ident	Protein unc-112	---	0.999986	4.4806e-18	139.7	T(0.466)GS(0.534)PPYLS(1)DAS(1)LGIHR	2
FERM/acyl-CoA-binding protein, 3-helical bundle	0.00118534	DN151877_c6_g1_i1	496	S	ident	Protein unc-112	---	0.999953	0.00020688	63.376	T(0.466)GS(0.534)PPYLS(1)DAS(1)LGIHR	2
FERM/acyl-CoA-binding protein, 3-helical bundle	0.00118534	DN151877_c6_g1_i1	480	S	ident	Protein unc-112	---	0.968075	0.00707084	64.82	S(0.968)AT(0.032)LPPQLR	2
FERM/acyl-CoA-binding protein, 3-helical bundle	0.00118534	DN151877_c6_g1_i1	491	S	ident	Protein unc-112	---	0.926292	4.4806e-18	139.7	T(0.074)GS(0.926)PPYLSDASLGIHR	2
FERM/acyl-CoA-binding protein, 3-helical bundle	0.00118534	DN152271_c9_g1_i2	1095	S	ident	Band 4.1-like protein 3	---	0.999999	0.000163454	71.376	KQS(0.473)HS(0.527)LPQEAEIS(1)R	3
FERM/acyl-CoA-binding protein, 3-helical bundle	0.00118534	DN152271_c9_g1_i2	578	T	ident	Band 4.1-like protein 3	---	0.844139	1.0997e-05	64.502	RES(0.156)RPIET(0.844)PIIWNPS(0.997)Y(0.003)EEK	4
FERM/acyl-CoA-binding protein, 3-helical bundle	0.00118534	DN152271_c9_g1_i2	118	T	ident	Band 4.1-like protein 3	---	0.999883	0.000225162	92.611	SPT(1)FKPSGK	2
FERM/acyl-CoA-binding protein, 3-helical bundle	0.00118534	DN152271_c9_g1_i2	1085	S	ident	Band 4.1-like protein 3	---	0.999994	2.39199e-38	157.62	KQS(1)HSLPQEAEISR	2
FERM/acyl-CoA-binding protein, 3-helical bundle	0.00118534	DN152271_c9_g1_i2	585	S	ident	Band 4.1-like protein 3	---	1	3.53298e-245	244.1	RES(0.915)RPIET(0.085)PIIWNPS(1)YEEK	2
FERM/acyl-CoA-binding protein, 3-helical bundle	0.00118534	DN152271_c9_g1_i2	1099	S	ident	Band 4.1-like protein 3	---	0.861995	3.48665e-05	97.621	S(0.346)NS(0.862)S(0.792)VDKDEDTVIR	2
FERM/acyl-CoA-binding protein, 3-helical bundle	0.00118534	DN152271_c9_g1_i2	454	S	ident	Band 4.1-like protein 3	---	1	0.00223623	83.751	S(1)NLLPGFDIR	2
FERM/acyl-CoA-binding protein, 3-helical bundle	0.00118534	DN152271_c9_g1_i2	112	S	ident	Band 4.1-like protein 3	---	0.982728	0.000628053	83.758	S(0.983)MS(0.606)RS(0.411)PT(0.001)FKPSGK	3
FERM/acyl-CoA-binding protein, 3-helical bundle	0.00118534	DN152271_c9_g1_i2	535	S	ident	Band 4.1-like protein 3	---	0.991335	4.81404e-11	68.835	KDY(0.006)AQPAPFAS(0.991)LEDAEDLS(0.003)GVQTATR	3
FERM/acyl-CoA-binding protein, 3-helical bundle	0.00118534	DN152271_c9_g1_i2	116	S	ident	Band 4.1-like protein 3	---	0.888644	0.000548212	86.488	S(0.549)MS(0.561)RS(0.889)PT(0.002)FKPSGK	3
FERM/acyl-CoA-binding protein, 3-helical bundle	0.00118534	DN152271_c9_g1_i2	1087	S	ident	Band 4.1-like protein 3	---	0.999903	0.000126872	72.433	KQS(1)HS(1)LPQEAEISR	3
FERM/acyl-CoA-binding protein, 3-helical bundle	0.00118534	DN152271_c9_g1_i2	573	S	ident	Band 4.1-like protein 3	---	0.99932	1.26946e-138	207.12	RES(0.999)RPIET(0.001)PIIWNPSYEEK	3
FERM/acyl-CoA-binding protein, 3-helical bundle	0.00118534	DN152271_c9_g1_i2	1100	S	ident	Band 4.1-like protein 3	---	0.997066	3.48665e-05	97.621	S(0.501)NS(0.501)S(0.997)VDKDEDTVIR	2
RmlC-like jelly roll fold	0.00570191	DN134899_c0_g1_i4	52	S	ident	---	---	0.948498	0.00467862	63.682	ANS(0.948)T(0.052)AGGGVQFGR	2
RmlC-like jelly roll fold	0.00570191	DN150134_c1_g1_i3	190	T	ident	cGMP-dependent protein kinase, isozyme 1	---	0.999845	1.14365e-21	129.62	LRT(1)PGGS(0.5)S(0.5)LSLRPAGDNK	3
RmlC-like jelly roll fold	0.00570191	DN150134_c1_g1_i3	605	Y	ident	cGMP-dependent protein kinase, isozyme 1	---	1	0.00920891	62.338	EY(1)VDLEHLEAR	2
RmlC-like jelly roll fold	0.00570191	DN150134_c1_g1_i3	194	S	ident	cGMP-dependent protein kinase, isozyme 1	---	0.999595	4.26584e-194	231.77	TPGGS(1)SLSLRPAGDNK	2
RmlC-like jelly roll fold	0.00570191	DN150134_c1_g1_i3	71	S	ident	cGMP-dependent protein kinase, isozyme 1	---	0.999262	1.59324e-33	112.74	RAETEHTSDVTPLDNS(0.999)EEEVNHT(0.001)LDTYSGK	4
RmlC-like jelly roll fold	0.00570191	DN150134_c1_g1_i3	207	S	ident	cGMP-dependent protein kinase, isozyme 1	---	0.909061	0.000255611	42.884	T(0.001)PGGS(0.012)S(0.027)LS(0.06)LRPAGDNKDS(0.909)PAAS(0.683)PT(0.308)GR	3
RmlC-like jelly roll fold	0.00570191	DN150134_c1_g1_i3	839	T	ident	cGMP-dependent protein kinase, isozyme 1	---	0.955721	4.59494e-42	143.4	T(0.044)WT(0.956)FCGTPEYVAPEVILNK	2
RmlC-like jelly roll fold	0.00570191	DN150134_c1_g1_i3	195	S	ident	cGMP-dependent protein kinase, isozyme 1	---	0.996953	1.63361e-169	220.89	TPGGS(0.003)S(0.997)LSLRPAGDNK	2
RmlC-like jelly roll fold	0.00570191	DN143396_c0_g1_i8	94	S	ident	---	---	1	1.69641e-27	142.94	VVGS(1)RPVEFFDATK	2
RmlC-like jelly roll fold	0.00570191	DN150022_c1_g1_i3	52	S	ident	mannose-6-phosphate isomerase-like, partial	---	0.991043	1.44966e-128	206.8	FADQS(0.991)S(0.009)ENLADYINK	2
RmlC-like jelly roll fold	0.00570191	DN151087_c5_g2_i1	78	S	ident	cGMP-dependent protein kinase 1	---	0.98367	0.0101933	45.28	S(0.016)MDHHNS(0.984)LPR	3
RmlC-like jelly roll fold	0.00570191	DN144697_c0_g1_i1	81	S	ident	camp-dependent protein kinase type II-alpha regulatory subunit, putative	---	1	1.61379e-15	106.11	KPPVEVDS(1)DDDIIS(1)APPIR	3
RmlC-like jelly roll fold	0.00570191	DN144697_c0_g1_i1	75	S	ident	camp-dependent protein kinase type II-alpha regulatory subunit, putative	---	1	0	313.64	KPPVEVDS(1)DDDIIS(1)APPIR	3
RmlC-like jelly roll fold	0.00570191	DN144697_c0_g1_i1	97	S	ident	camp-dependent protein kinase type II-alpha regulatory subunit, putative	---	1	2.11345e-196	225.19	QGVAAES(1)YDPEKEVEFVK	2
RmlC-like jelly roll fold	0.00570191	DN144697_c0_g1_i1	380	S	ident	camp-dependent protein kinase type II-alpha regulatory subunit, putative	---	1	1.36351e-18	135.02	VFGS(1)LENVPELR	2
RmlC-like jelly roll fold	0.00570191	DN151083_c2_g1_i1	22	Y	ident	Thyroid receptor-interacting protein, putative	---	0.967981	0.00330043	78.488	SES(0.032)Y(0.968)ALPSIK	2
RmlC-like jelly roll fold	0.00570191	DN151083_c2_g1_i1	21	S	ident	Thyroid receptor-interacting protein, putative	---	0.993851	0.000538682	101.56	S(0.006)ES(0.994)YALPSIK	2
RmlC-like jelly roll fold	0.00570191	DN151083_c2_g1_i1	71	S	ident	Thyroid receptor-interacting protein, putative	---	0.999998	2.29783e-48	160.67	DFTLNS(1)IDR	2
RmlC-like jelly roll fold	0.00570191	DN151083_c2_g1_i1	64	S	ident	Thyroid receptor-interacting protein, putative	---	1	2.29783e-48	160.67	HGS(1)KDFTLNSIDR	2
RmlC-like jelly roll fold	0.00570191	DN151083_c2_g1_i1	26	S	ident	Thyroid receptor-interacting protein, putative	---	0.998245	0.00972222	60.196	SESY(0.002)ALPS(0.998)IK	2
RmlC-like jelly roll fold	0.00570191	DN151081_c1_g2_i1	38	S	ident	cAMP-dependent protein kinase regulatory subunit	---	0.833006	2.07751e-06	86.944	QS(0.833)S(0.167)PHHPDEQHHLPR	3
RmlC-like jelly roll fold	0.00570191	DN151081_c1_g2_i1	39	S	ident	cAMP-dependent protein kinase regulatory subunit	---	0.946189	2.07551e-13	118.32	QS(0.054)S(0.946)PHHPDEQHHLPR	3
Alpha-D-phosphohexomutase, alpha/beta/alpha domain I	0.0541796	DN148007_c0_g2_i2	38	S	ident	putative phosphoglucomutase	---	0.999941	2.86441e-07	103.43	WDRNS(1)VTR	2
Alpha-D-phosphohexomutase, alpha/beta/alpha domain I	0.0541796	DN148007_c0_g2_i2	168	S	ident	putative phosphoglucomutase	---	0.998045	2.2544e-90	184.22	TACGVMVT(0.002)AS(0.998)HNPK	2
Alpha-D-phosphohexomutase, alpha/beta/alpha domain I	0.0541796	DN140458_c1_g1_i1	506	T	ident	phosphoglucomutase	---	0.977687	0.00572822	83.692	LS(0.001)GT(0.978)GS(0.018)S(0.004)GATIR	2
Alpha-D-phosphohexomutase, alpha/beta/alpha domain I	0.0541796	DN140458_c1_g1_i1	508	S	ident	phosphoglucomutase	---	0.81982	0.00116994	82.59	LSGT(0.002)GS(0.82)S(0.176)GAT(0.002)IR	2
Alpha-D-phosphohexomutase, alpha/beta/alpha domain I	0.0541796	DN136275_c0_g1_i1	430	S	ident	phosphoglucomutase-1-like	---	0.999455	0.0107747	66.267	QS(0.001)VES(0.999)ILK	2
Immunoglobulin-like domain	0.0040262	DN150128_c0_g1_i1	752	S	ident	putative immunoglobulin domain superfamily (sensory guidance protein)	---	1	1.71985e-07	98.443	SENVPVPGCNIS(1)LDDK	2
Immunoglobulin-like domain	0.0040262	DN107385_c0_g1_i1	267	S	ident	titin-like isoform X5	---	1	5.42632e-64	162.61	LRPGS(1)GGEKPPEEPPFTYQLK	3
Immunoglobulin-like domain	0.0040262	DN14724_c0_g1_i1	210	S	ident	immunoglobulin I-set domain-containing protein	---	0.999504	0.00723793	55.755	APS(1)IT(0.458)RHAS(0.543)LLR	2
Immunoglobulin-like domain	0.0040262	DN152869_c12_g1_i2	934	S	ident	LOW QUALITY PROTEIN: putative hemicentin	---	0.999999	8.51886e-05	108.58	S(1)VAYLPGIEPIR	2
Immunoglobulin-like domain	0.0040262	DN152869_c12_g1_i2	1330	S	ident	LOW QUALITY PROTEIN: putative hemicentin	---	1	1.70567e-10	118.23	KAS(1)QPEHQGDYICK	3
Immunoglobulin-like domain	0.0040262	DN152869_c12_g1_i2	1236	S	ident	LOW QUALITY PROTEIN: putative hemicentin	---	0.993295	3.76755e-148	211.06	S(0.993)VT(0.007)GES(1)IDEEVIAPLR	2
Immunoglobulin-like domain	0.0040262	DN152869_c12_g1_i2	2043	T	ident	LOW QUALITY PROTEIN: putative hemicentin	---	0.952815	4.86028e-18	130.27	RPS(0.047)IPT(0.953)PDEILPPQK	3
Immunoglobulin-like domain	0.0040262	DN152869_c12_g1_i2	1887	S	ident	LOW QUALITY PROTEIN: putative hemicentin	---	0.867442	0.01469	55.899	TPT(0.127)S(0.867)VS(0.005)FFPR	2
Immunoglobulin-like domain	0.0040262	DN152869_c12_g1_i2	1522	S	ident	LOW QUALITY PROTEIN: putative hemicentin	---	0.948719	0.00183578	76.01	AIS(0.001)VPPS(0.949)PGS(0.05)FR	2
Immunoglobulin-like domain	0.0040262	DN152869_c12_g1_i2	1863	S	ident	LOW QUALITY PROTEIN: putative hemicentin	---	0.999646	0.0007407	88.561	PVFVS(1)PAVSLPR	2
Immunoglobulin-like domain	0.0040262	DN152869_c12_g1_i2	1241	S	ident	LOW QUALITY PROTEIN: putative hemicentin	---	1	5.27549e-148	209.23	S(0.965)VT(0.035)GES(1)IDEEVIAPLR	2
Immunoglobulin-like domain	0.0040262	DN152869_c12_g1_i2	2000	S	ident	LOW QUALITY PROTEIN: putative hemicentin	---	0.999679	5.51579e-15	101.6	GY(0.001)S(1)S(1)EKEDEHPMEAMPIHR	3
Immunoglobulin-like domain	0.0040262	DN152869_c12_g1_i2	1914	S	ident	LOW QUALITY PROTEIN: putative hemicentin	---	0.997774	0.00258867	76.679	HHS(0.998)FT(0.002)FMR	3
Immunoglobulin-like domain	0.0040262	DN152869_c12_g1_i2	542	S	ident	LOW QUALITY PROTEIN: putative hemicentin	---	0.898667	0.000396594	51.554	HS(0.002)S(0.003)PGS(0.006)T(0.003)IQS(0.899)VT(0.088)DFEDLHR	3
Immunoglobulin-like domain	0.0040262	DN152869_c12_g1_i2	2001	S	ident	LOW QUALITY PROTEIN: putative hemicentin	---	0.999679	1.21123e-05	71.06	GY(0.001)S(1)S(1)EKEDEHPMEAMPIHR	3
Immunoglobulin-like domain	0.0040262	DN152869_c12_g1_i2	1498	S	ident	LOW QUALITY PROTEIN: putative hemicentin	---	0.999378	0.0126754	57.532	PS(0.001)IPS(0.999)PIPR	2
Immunoglobulin-like domain	0.0040262	DN152869_c12_g1_i2	1965	S	ident	LOW QUALITY PROTEIN: putative hemicentin	---	0.852098	0.00725123	61.11	S(0.001)T(0.001)S(0.146)S(0.852)LQILNQR	2
Immunoglobulin-like domain	0.0040262	DN152869_c12_g1_i2	1640	S	ident	LOW QUALITY PROTEIN: putative hemicentin	---	0.886437	1.76723e-06	70.449	MDVEPLS(0.886)S(0.11)GDES(0.003)VDKAPQLVK	3
Immunoglobulin-like domain	0.0040262	DN152869_c12_g1_i2	1518	S	ident	LOW QUALITY PROTEIN: putative hemicentin	---	0.99997	3.63936e-07	78.814	AIS(1)VPPS(0.894)PGS(0.106)FR	2
Immunoglobulin-like domain	0.0040262	DN152869_c12_g1_i2	1087	S	ident	LOW QUALITY PROTEIN: putative hemicentin	---	0.999966	2.25125e-09	85.469	VRS(1)EQYINLDR	2
Immunoglobulin-like domain	0.0040262	DN152869_c12_g1_i2	2040	S	ident	LOW QUALITY PROTEIN: putative hemicentin	---	0.977174	4.36147e-78	177.4	RPS(0.977)IPT(0.023)PDEILPPQK	2
Immunoglobulin-like domain	0.0040262	DN149990_c0_g2_i1	552	S	ident	tyrosine kinase	---	0.998013	0.00335596	62.94	AFT(0.002)PIS(0.998)PLDACPTR	2
Immunoglobulin-like domain	0.0040262	DN149990_c0_g2_i1	451	S	ident	tyrosine kinase	---	1	5.66951e-19	138.24	TDICS(1)LDLNR	2
Immunoglobulin-like domain	0.0040262	DN187036_c0_g1_i1	50	S	ident	muscle M-line assembly protein unc-89 isoform X3	---	0.999998	1.9546e-05	107.17	KPS(1)PVDTLK	2
Immunoglobulin-like domain	0.0040262	DN152801_c12_g1_i1	941	S	ident	LOW QUALITY PROTEIN: putative hemicentin	---	0.999796	0.0037023	71.176	PFS(1)PVSLEVR	2
Immunoglobulin-like domain	0.0040262	DN152801_c12_g1_i1	1327	S	ident	LOW QUALITY PROTEIN: putative hemicentin	---	1	0.00791507	64.82	VQLEEPRRPS(1)LEQPK	3
Immunoglobulin-like domain	0.0040262	DN152801_c12_g1_i1	1101	S	ident	LOW QUALITY PROTEIN: putative hemicentin	---	0.998067	3.47167e-08	104.26	VMS(0.998)PT(0.002)EQPLPPQFMK	2
Immunoglobulin-like domain	0.0040262	DN152801_c12_g1_i1	1342	S	ident	LOW QUALITY PROTEIN: putative hemicentin	---	0.997307	8.43208e-170	220.13	RS(0.003)S(0.997)VSGPGMTPYPEIR	2
Immunoglobulin-like domain	0.0040262	DN152801_c12_g1_i1	1717	S	ident	LOW QUALITY PROTEIN: putative hemicentin	---	0.999955	1.61889e-17	104.83	TEPPVFVQS(1)PPPQFNAPETSTVR	3
Immunoglobulin-like domain	0.0040262	DN152801_c12_g1_i1	2038	S	ident	LOW QUALITY PROTEIN: putative hemicentin	---	0.994879	3.04946e-45	127.92	T(0.003)T(0.003)CHLRPES(0.995)QELPEQPAQQASPPR	3
Immunoglobulin-like domain	0.0040262	DN146243_c2_g1_i4	297	S	ident	basigin related	---	0.999999	1.77988e-34	136.57	AAEDFPLLAS(1)QVNAGGDTK	2
Immunoglobulin-like domain	0.0040262	DN174445_c0_g1_i1	7	S	ident	---	---	1	0.000708841	61.821	RLES(1)QEVAVNHLAK	3
Immunoglobulin-like domain	0.0040262	DN127424_c0_g5_i1	56	S	ident	obscurin-like isoform X1	---	0.999904	9.03028e-08	118.24	VQLSPS(1)MEAPK	2
Immunoglobulin-like domain	0.0040262	DN137165_c0_g1_i3	219	S	ident	---	---	1	0.00283334	74.29	EQS(1)PVDVAFPR	2
Immunoglobulin-like domain	0.0040262	DN150509_c0_g2_i3	276	S	ident	---	---	1	0.00700725	48.899	WLHDGQELRES(1)AK	3
Immunoglobulin-like domain	0.0040262	DN150509_c0_g2_i3	186	S	ident	---	---	0.996669	9.86441e-05	91.401	TIAQIS(0.997)QS(0.003)DVLEEK	2
Immunoglobulin-like domain	0.0040262	DN134189_c3_g1_i1	45	S	ident	---	---	1	3.071e-65	171.04	AS(1)PFEEEDFEGDAIPR	2
Immunoglobulin-like domain	0.0040262	DN134231_c1_g4_i1	73	T	ident	palladin-like, partial	---	0.841082	0.00298506	65.038	S(0.158)PRT(0.841)PPS(0.001)QPHIR	3
Immunoglobulin-like domain	0.0040262	DN127424_c0_g1_i1	267	S	ident	titin-like	---	0.77758	0.000238692	58.093	MIPHPAS(0.01)KS(0.778)PT(0.212)PPIIAAK	3
Immunoglobulin-like domain	0.0040262	DN151048_c4_g2_i1	261	S	ident	Titin	---	0.817291	2.79893e-05	111.64	SNLTENS(0.817)IS(0.183)HLK	2
Immunoglobulin-like domain	0.0040262	DN151048_c4_g2_i1	178	T	ident	Titin	---	0.999524	0.00206498	83.54	LMGEIT(1)PYDGSLR	2
Immunoglobulin-like domain	0.0040262	DN151048_c4_g1_i1	381	S	ident	putative titin	---	1	0.000183085	66.809	NFRS(1)PEVVAAEEMLDK	3
Immunoglobulin-like domain	0.0040262	DN151048_c4_g1_i1	277	S	ident	putative titin	---	0.999999	1.66219e-37	117.07	VYS(1)DGGISILEFNK	2
Immunoglobulin-like domain	0.0040262	DN152432_c2_g1_i2	535	S	ident	titin, putative	---	1	2.46768e-63	161.56	KSEENDEVPELQVAS(1)PNWGS(1)R	3
Immunoglobulin-like domain	0.0040262	DN152432_c2_g1_i2	578	S	ident	titin, putative	---	0.927336	3.09897e-10	113.71	RT(0.073)S(0.927)LAEAIPGFPMLK	2
Immunoglobulin-like domain	0.0040262	DN152432_c2_g1_i2	1654	S	ident	titin, putative	---	1	0.00167406	105.14	VVVMDKPS(1)PPR	2
Immunoglobulin-like domain	0.0040262	DN152432_c2_g1_i2	2732	S	ident	titin, putative	---	0.999998	0.00135331	71.781	GNS(1)LPVTGLTEGK	2
Immunoglobulin-like domain	0.0040262	DN152432_c2_g1_i2	2050	S	ident	titin, putative	---	0.999998	0.000538131	92.039	RVNS(1)GQYQIK	2
Immunoglobulin-like domain	0.0040262	DN152432_c2_g1_i2	530	S	ident	titin, putative	---	1	0	340.14	KSEENDEVPELQVAS(1)PNWGS(1)R	3
Immunoglobulin-like domain	0.0040262	DN152432_c2_g1_i2	1954	S	ident	titin, putative	---	1	1.24805e-104	191.09	IAS(1)KDDGLTGGPNSGIGGLK	2
Immunoglobulin-like domain	0.0040262	DN151440_c5_g3_i2	164	S	ident	kettin/titin-related protein	---	1	4.07678e-193	224.89	NLDS(1)MDNSTMASYDMR	2
Immunoglobulin-like domain	0.0040262	DN152960_c38_g1_i1	2955	S	ident	LOW QUALITY PROTEIN: serine/threonine kinase	---	1	0.000573933	91.202	EAS(1)PVDVAFPR	2
Immunoglobulin-like domain	0.0040262	DN152960_c38_g1_i1	3864	S	ident	LOW QUALITY PROTEIN: serine/threonine kinase	---	1	3.05692e-05	97.095	RLS(1)ELQGCVEDLR	3
Immunoglobulin-like domain	0.0040262	DN152960_c38_g1_i1	4233	S	ident	LOW QUALITY PROTEIN: serine/threonine kinase	---	0.998635	4.52257e-10	122.14	S(0.001)LS(0.999)MAASGYASDQK	2
Immunoglobulin-like domain	0.0040262	DN152960_c38_g1_i1	3199	S	ident	LOW QUALITY PROTEIN: serine/threonine kinase	---	1	1.36074e-97	187.73	AS(1)PFEEEEDFEGDAIPR	2
Immunoglobulin-like domain	0.0040262	DN152960_c38_g1_i1	4952	S	ident	LOW QUALITY PROTEIN: serine/threonine kinase	---	0.999442	2.22586e-196	224.83	DT(0.001)LS(0.999)PSQIFSSEDSSR	2
Immunoglobulin-like domain	0.0040262	DN152960_c38_g1_i1	4921	S	ident	LOW QUALITY PROTEIN: serine/threonine kinase	---	1	1.7341e-40	152.11	QLS(1)PPPATDPWLHFR	2
Immunoglobulin-like domain	0.0040262	DN127424_c0_g4_i1	234	S	ident	titin-like	---	1	6.47873e-71	174.7	VVS(1)PQFPFVETPAETYQR	2
Immunoglobulin-like domain	0.0040262	DN110634_c0_g1_i1	68	S	ident	titin-like, partial	---	1	3.97187e-12	128.06	KLS(1)DHCVEPGK	2
Immunoglobulin-like domain	0.0040262	DN152429_c5_g1_i1	533	S	ident	Twitchin	---	1	9.29686e-62	168.42	GNS(1)VDVADLTEGKR	2
Immunoglobulin-like domain	0.0040262	DN152429_c5_g1_i1	873	S	ident	Twitchin	---	0.993967	8.4496e-06	79.267	ADS(0.994)GT(0.006)YQVIVK	2
Immunoglobulin-like domain	0.0040262	DN152429_c5_g1_i1	917	S	ident	Twitchin	---	1	0.0040796	73.951	ADEIS(1)LQWK	2
Immunoglobulin-like domain	0.0040262	DN152429_c5_g1_i1	29	S	ident	Twitchin	---	0.999959	8.50862e-88	146.86	ANS(1)GTISGTSYTVK	2
Immunoglobulin-like domain	0.0040262	DN152429_c5_g1_i1	105	T	ident	Twitchin	---	0.974064	0.0011092	81.003	IVVPY(0.001)S(0.021)GT(0.974)PPES(0.003)VT(0.001)LMK	2
Immunoglobulin-like domain	0.0040262	DN152429_c5_g1_i1	491	S	ident	Twitchin	---	0.999985	5.81625e-74	176.4	ANS(1)CTVEWEPPR	2
Immunoglobulin-like domain	0.0040262	DN152429_c5_g1_i1	901	S	ident	Twitchin	---	0.982982	6.27768e-29	127.96	VIVQDVPGS(0.983)PT(0.017)GPLEATDVK	2
Immunoglobulin-like domain	0.0040262	DN151327_c2_g2_i1	426	S	ident	Pro-neuregulin-2, membrane-bound isoform	---	0.979742	6.54195e-20	97.08	RS(0.98)PT(0.02)DPYYLDGANK	2
Immunoglobulin-like domain	0.0040262	DN150509_c0_g1_i1	437	S	ident	Myosin light chain kinase, smooth muscle, partial	---	1	1.8556e-74	177.02	RIS(1)LGVEELDLQK	2
Immunoglobulin-like domain	0.0040262	DN131929_c0_g1_i3	79	S	ident	---	---	0.999922	0.00564228	67.08	PSIPS(1)PVPR	2
C-CAP/cofactor C-like domain	0.173064	DN149660_c0_g1_i7	39	S	ident	Tubulin-specific chaperone C	---	0.997982	0.0075929	70.563	KAPT(0.002)VGS(0.998)PR	2
C-CAP/cofactor C-like domain	0.173064	DN145985_c5_g1_i1	81	S	ident	adenylyl cyclase-associated protein, putative	---	1	0.00139857	86.497	S(1)GPPPVPLRPDQR	2
C-CAP/cofactor C-like domain	0.173064	DN145985_c5_g1_i1	95	S	ident	adenylyl cyclase-associated protein, putative	---	1	2.19493e-26	144.72	KS(1)KS(0.998)PT(0.002)AAPPR	2
C-CAP/cofactor C-like domain	0.173064	DN145985_c5_g1_i1	97	S	ident	adenylyl cyclase-associated protein, putative	---	0.999872	2.19493e-26	144.72	KS(1)KS(1)PTAAPPR	2
Alpha-2-macroglobulin	0.0676678	DN137811_c0_g1_i1	26	S	ident	---	---	0.98565	3.87099e-06	94.281	DLAYPDS(0.986)VDS(0.011)IS(0.003)KPR	2
Alpha-2-macroglobulin	0.0676678	DN152891_c16_g1_i2	1006	S	ident	Alpha-2-macroglobulin-like protein 1	---	1	7.6957e-08	119.39	IICPMFS(1)VNAR	2
Alpha-2-macroglobulin	0.0676678	DN152891_c16_g1_i2	1025	S	ident	Alpha-2-macroglobulin-like protein 1	---	0.915087	0.00418407	48.376	DVAY(0.057)PDS(0.915)VDS(0.024)IS(0.003)KPR	3
Ubiquitin-conjugating enzyme/RWD-like	0.224222	DN151765_c8_g1_i3	460	S	ident	Ubiquitin-conjugating enzyme E2 O	---	0.997806	2.38155e-14	134.04	FSLDMHS(0.998)PS(0.002)K	2
Ubiquitin-conjugating enzyme/RWD-like	0.224222	DN139722_c0_g1_i6	97	S	ident	ubiquitin-conjugating enzyme E2 N	---	1	0.00287424	88.101	WS(1)PALQIR	2
Ubiquitin-conjugating enzyme/RWD-like	0.224222	DN145925_c0_g2_i7	256	S	ident	NEDD8-conjugating enzyme Ubc12-like	---	0.797612	0.00544918	67.385	FGS(0.001)IY(0.003)S(0.798)FS(0.198)R	2
SAP domain	0.244048	DN143276_c0_g1_i1	114	S	ident	putative p30 dbc protein	---	0.933454	2.69646e-12	130.02	RPQS(0.933)S(0.059)S(0.008)HYEVK	2
SAP domain	0.244048	DN143276_c0_g1_i1	54	S	ident	putative p30 dbc protein	---	0.819146	1.22983e-05	86.073	S(0.002)MY(0.008)NT(0.17)S(0.819)PMGKPDSWGVGYR	3
SAP domain	0.244048	DN145365_c0_g1_i1	1030	S	ident	putative e1b-55kD-associated protein	---	0.975569	0.00180127	61.096	QQT(0.024)GS(0.976)FGGGAS(0.001)GLPR	2
SAP domain	0.244048	DN145365_c0_g1_i1	151	S	ident	putative e1b-55kD-associated protein	---	0.999954	0.00692452	54.982	NRS(1)PPRPSR	3
SAP domain	0.244048	DN145365_c0_g1_i1	1117	S	ident	putative e1b-55kD-associated protein	---	0.7937	3.6699e-09	70.994	FDQGPPS(0.794)S(0.182)AS(0.018)S(0.006)APTGSNR	2
SAP domain	0.244048	DN145365_c0_g1_i1	160	S	ident	putative e1b-55kD-associated protein	---	0.999996	0	269.5	HHS(1)FSVDDEADGWELK	2
SAP domain	0.244048	DN145365_c0_g1_i1	1100	S	ident	putative e1b-55kD-associated protein	---	0.810082	0.00244779	83.087	KDVS(0.187)S(0.81)VGAPT(0.003)R	2
SAP domain	0.244048	DN145365_c0_g1_i1	616	S	ident	putative e1b-55kD-associated protein	---	0.965643	1.59465e-05	106.38	S(0.002)RPDS(0.006)Y(0.001)S(0.025)RS(0.966)PNY(0.001)R	3
Sec23/Sec24, helical domain	0.150213	DN149210_c1_g7_i2	1092	S	ident	Protein transport protein Sec24B	---	0.99997	3.75428e-17	126.07	LPPLPS(1)DDQVASLPK	2
Sec23/Sec24, helical domain	0.150213	DN149210_c1_g7_i2	314	S	ident	Protein transport protein Sec24B	---	0.983324	1.45416e-75	175.69	GQHPQPQQAGS(0.983)YT(0.017)R	2
Sec23/Sec24, helical domain	0.150213	DN149210_c1_g7_i2	1012	S	ident	Protein transport protein Sec24B	---	1	4.00026e-21	113.42	AAGIS(1)LHDEIVDSEPSDPHR	3
Sec23/Sec24, helical domain	0.150213	DN150476_c2_g2_i2	93	S	ident	protein transport protein Sec23, putative	---	0.769359	3.86886e-05	61.111	S(0.464)S(0.516)VS(0.25)S(0.769)MPGPAADGDLPQNK	2
Peptidase C2, calpain, large subunit, domain III	0.0282664	DN149971_c2_g2_i1	168	S	ident	Calpain	---	1	7.44344e-14	109.12	LEVCHLGHES(1)LDADQEVK	3
Peptidase C2, calpain, large subunit, domain III	0.0282664	DN150404_c1_g1_i2	174	S	ident	calpain-7 (C02 family)	---	0.999062	5.51267e-23	139.44	S(0.001)RS(0.999)PQPQPSGSGYSK	2
Peptidase C2, calpain, large subunit, domain III	0.0282664	DN150404_c1_g1_i2	164	S	ident	calpain-7 (C02 family)	---	0.974305	1.6544e-05	83.666	TTLHPS(0.001)S(0.013)AS(0.974)FS(0.011)NHTGR	3
Peptidase C2, calpain, large subunit, domain III	0.0282664	DN149950_c1_g2_i2	419	S	ident	family C2 unassigned peptidase (C02 family)	---	0.999611	7.22031e-63	158.65	LEICHLGPQSLDS(1)GPGSDR	3
Peptidase C2, calpain, large subunit, domain III	0.0282664	DN149950_c1_g2_i2	151	S	ident	family C2 unassigned peptidase (C02 family)	---	0.99666	0.0192012	59.116	RPTELS(0.003)AS(0.997)PK	2
Vacuolar protein sorting-associated protein 13, C-terminal	0.0350522	DN152536_c9_g1_i2	35	S	ident	VPS13C protein, putative (fragment)	---	0.857874	0.00336144	74.89	RS(0.142)S(0.858)LVPVSDPPK	2
Vacuolar protein sorting-associated protein 13, C-terminal	0.0350522	DN152791_c11_g1_i4	1262	S	ident	Vacuolar protein sorting-associated protein 13D	---	0.965078	0.0146834	47.68	S(0.035)AILGS(0.965)QDDNLPQLR	2
PB1 domain	0.173064	DN147512_c1_g2_i1	38	S	ident	partitioning defective 6 homolog beta-like	---	0.999851	0.000942907	101.53	RFS(1)LDPSSIK	2
PB1 domain	0.173064	DN147512_c1_g2_i1	156	S	ident	partitioning defective 6 homolog beta-like	---	0.954989	3.15261e-05	81.51	VS(0.045)S(0.955)IIDDGTVPECMR	2
PB1 domain	0.173064	DN147427_c0_g1_i1	113	S	ident	protein TFG	---	1	1.80537e-07	100.45	LDNFVVNS(1)EVQLNAR	2
Dynein heavy chain, domain-1	0.0282664	DN152883_c14_g1_i1	1844	S	ident	dynein heavy chain 10, axonemal-like isoform X2	---	0.925098	0.00698777	50.957	FY(0.002)FIS(0.925)DDNVLS(0.073)ILGGK	2
Dynein heavy chain, domain-1	0.0282664	DN152917_c20_g1_i2	4432	S	ident	cytoplasmic dynein 1 heavy chain 1-like	---	0.999992	6.69969e-147	207.82	HVS(1)VDNTDTRPSWMR	4
Dynein heavy chain, domain-1	0.0282664	DN152917_c20_g1_i2	1186	S	ident	cytoplasmic dynein 1 heavy chain 1-like	---	0.930538	5.25304e-08	82.6	SVDSESTGDAVSTIT(0.001)YT(0.069)QS(0.931)LKR	3
Dynein heavy chain, domain-1	0.0282664	DN152917_c20_g1_i2	1241	S	ident	cytoplasmic dynein 1 heavy chain 1-like	---	0.773465	0.00526796	48.053	RKES(0.773)S(0.222)IS(0.003)S(0.001)EVASLQIK	3
Dynein heavy chain, domain-1	0.0282664	DN152917_c20_g1_i2	484	T	ident	cytoplasmic dynein 1 heavy chain 1-like	---	0.960074	0.0113835	68.413	S(0.02)T(0.02)T(0.96)LPEATDAILK	2
Dynein heavy chain, domain-1	0.0282664	DN152936_c10_g1_i1	1049	S	ident	dynein heavy chain 5, axonemal-like	---	0.999969	4.72903e-05	104.88	ILS(1)ANHVPSSHVK	2
Dynein heavy chain, coiled coil stalk	0.0759638	DN152954_c14_g1_i2	93	S	ident	dynein heavy chain 6, axonemal-like	---	0.999766	0.00017368	53.679	MRS(1)LT(1)PIEAPQTAPSLPCDLR	3
Dynein heavy chain, coiled coil stalk	0.0759638	DN152954_c14_g1_i2	95	T	ident	dynein heavy chain 6, axonemal-like	---	0.999766	0.00017368	53.679	MRS(1)LT(1)PIEAPQTAPSLPCDLR	3
Dynein heavy chain, coiled coil stalk	0.0759638	DN152917_c20_g1_i2	4432	S	ident	cytoplasmic dynein 1 heavy chain 1-like	---	0.999992	6.69969e-147	207.82	HVS(1)VDNTDTRPSWMR	4
Dynein heavy chain, coiled coil stalk	0.0759638	DN152917_c20_g1_i2	1186	S	ident	cytoplasmic dynein 1 heavy chain 1-like	---	0.930538	5.25304e-08	82.6	SVDSESTGDAVSTIT(0.001)YT(0.069)QS(0.931)LKR	3
Dynein heavy chain, coiled coil stalk	0.0759638	DN152917_c20_g1_i2	1241	S	ident	cytoplasmic dynein 1 heavy chain 1-like	---	0.773465	0.00526796	48.053	RKES(0.773)S(0.222)IS(0.003)S(0.001)EVASLQIK	3
Dynein heavy chain, coiled coil stalk	0.0759638	DN152917_c20_g1_i2	484	T	ident	cytoplasmic dynein 1 heavy chain 1-like	---	0.960074	0.0113835	68.413	S(0.02)T(0.02)T(0.96)LPEATDAILK	2
Dynein heavy chain, coiled coil stalk	0.0759638	DN152936_c10_g1_i1	1049	S	ident	dynein heavy chain 5, axonemal-like	---	0.999969	4.72903e-05	104.88	ILS(1)ANHVPSSHVK	2
Alpha crystallin/Hsp20 domain	0.00227986	DN135757_c0_g1_i1	41	S	ident	---	---	0.926838	0.00819976	62.162	T(0.073)GS(0.927)LFEELER	2
Alpha crystallin/Hsp20 domain	0.00227986	DN150192_c2_g1_i1	43	S	ident	putative heat-shock protein beta-1 (HspB1) (Heat shock 27 kDa protein) (HSP 27)	---	1	7.91932e-13	127.32	HRNS(1)GDDFFSR	3
Alpha crystallin/Hsp20 domain	0.00227986	DN62039_c0_g1_i1	27	S	ident	alpha-crystallin A chain-like	---	0.999891	3.49985e-09	109.66	SPS(1)WDWYR	2
Alpha crystallin/Hsp20 domain	0.00227986	DN62039_c0_g1_i1	99	S	ident	alpha-crystallin A chain-like	---	0.984786	0.00344535	69.352	QLS(0.985)S(0.015)GVSEIR	2
Cyclase-associated protein CAP/septum formation inhibitor MinC, C-terminal	0.150213	DN149660_c0_g1_i7	39	S	ident	Tubulin-specific chaperone C	---	0.997982	0.0075929	70.563	KAPT(0.002)VGS(0.998)PR	2
Cyclase-associated protein CAP/septum formation inhibitor MinC, C-terminal	0.150213	DN145985_c5_g1_i1	81	S	ident	adenylyl cyclase-associated protein, putative	---	1	0.00139857	86.497	S(1)GPPPVPLRPDQR	2
Cyclase-associated protein CAP/septum formation inhibitor MinC, C-terminal	0.150213	DN145985_c5_g1_i1	95	S	ident	adenylyl cyclase-associated protein, putative	---	1	2.19493e-26	144.72	KS(1)KS(0.998)PT(0.002)AAPPR	2
Cyclase-associated protein CAP/septum formation inhibitor MinC, C-terminal	0.150213	DN145985_c5_g1_i1	97	S	ident	adenylyl cyclase-associated protein, putative	---	0.999872	2.19493e-26	144.72	KS(1)KS(1)PTAAPPR	2
Guanine nucleotide exchange factor, N-terminal	0.000956988	DN152341_c3_g1_i1	1666	S	ident	Brefeldin A-inhibited guanine nucleotide-exchange protein 1	---	1	3.17891e-93	186.97	LFS(1)NCELELPAISHR	3
Guanine nucleotide exchange factor, N-terminal	0.000956988	DN152341_c3_g1_i1	1262	S	ident	Brefeldin A-inhibited guanine nucleotide-exchange protein 1	---	0.994088	0.01778	48.907	VAPGS(0.994)LAAAT(0.006)VDSR	2
Guanine nucleotide exchange factor, N-terminal	0.000956988	DN151554_c2_g1_i1	1700	S	ident	protein MON2 homolog isoform X2	---	0.916726	0.00342293	52.112	VS(0.917)REEPS(0.083)AHVVLCR	3
Guanine nucleotide exchange factor, N-terminal	0.000956988	DN151554_c2_g1_i1	1824	T	ident	protein MON2 homolog isoform X2	---	0.971332	1.65967e-16	127.59	LPT(0.004)GPAT(0.971)T(0.025)PVIAQTR	2
Guanine nucleotide exchange factor, N-terminal	0.000956988	DN152795_c11_g1_i5	1115	S	ident	Golgi-specific brefeldin A-resistance guanine nucleotide exchange factor 1	---	0.846906	2.94386e-38	156.49	SPLSTS(0.002)S(0.151)S(0.847)AANLLR	2
Guanine nucleotide exchange factor, N-terminal	0.000956988	DN152795_c11_g1_i5	1391	S	ident	Golgi-specific brefeldin A-resistance guanine nucleotide exchange factor 1	---	0.994511	0.00175692	58.688	HRPLS(0.995)PVS(0.005)AADFGR	3
TCP-1-like chaperonin intermediate domain	0.311362	DN137843_c0_g1_i1	158	S	ident	putative chaperonin containing t-complex protein 1, theta subunit, tcpq	---	1	0.00692011	82.069	DKS(1)EVAPLIK	2
TCP-1-like chaperonin intermediate domain	0.311362	DN143251_c0_g1_i1	292	S	ident	putative chaperonin containing t-complex protein 1,epsilon subunit, tcpe	---	0.99986	0.00136386	59.673	HNLFVES(1)VEDYRK	3
TCP-1-like chaperonin intermediate domain	0.311362	DN144346_c0_g2_i3	22	S	ident	T-complex protein 1 subunit zeta	---	0.999985	0.00351097	72.29	TEINS(1)GFFYK	2
NTF2-like domain	0.064647	DN145752_c0_g2_i1	235	S	ident	Ras GTPase-activating protein-binding protein 1	---	0.996013	2.78595e-43	139.15	EPVVPIS(0.004)APS(0.996)PPPTASAPANTAR	3
NTF2-like domain	0.064647	DN148059_c2_g2_i6	479	S	ident	calcium/calmodulin-dependent protein kinase type II alpha chain isoform X7	---	0.873781	0.00495069	67.519	FYFEQES(0.126)IS(0.874)R	2
NTF2-like domain	0.064647	DN148059_c2_g2_i6	392	S	ident	calcium/calmodulin-dependent protein kinase type II alpha chain isoform X7	---	0.774754	0.00723958	56.339	SMLS(0.912)S(0.094)AAS(0.775)T(0.219)KK	2
NTF2-like domain	0.064647	DN148059_c2_g2_i6	320	S	ident	calcium/calmodulin-dependent protein kinase type II alpha chain isoform X7	---	0.989849	2.00127e-35	123.04	NFSSGLS(0.01)DS(0.99)VKEDDRPPAGPSNSR	3
NTF2-like domain	0.064647	DN148059_c2_g2_i6	318	S	ident	calcium/calmodulin-dependent protein kinase type II alpha chain isoform X7	---	0.921332	0.00199644	79.804	NFSS(0.002)GLS(0.921)DS(0.077)VK	2
NTF2-like domain	0.064647	DN148059_c2_g2_i6	477	S	ident	calcium/calmodulin-dependent protein kinase type II alpha chain isoform X7	---	0.966868	0.000283697	92.295	FYFEQES(0.967)IS(0.033)R	2
NTF2-like domain	0.064647	DN148059_c2_g2_i6	314	S	ident	calcium/calmodulin-dependent protein kinase type II alpha chain isoform X7	---	0.988756	0.00392151	68.044	NFS(0.989)S(0.011)GLSDSVK	2
NTF2-like domain	0.064647	DN148059_c2_g2_i6	388	S	ident	calcium/calmodulin-dependent protein kinase type II alpha chain isoform X7	---	0.949943	0.00723958	56.514	SMLS(0.95)S(0.056)AAS(0.413)T(0.582)KK	2
NTF2-like domain	0.064647	DN148059_c2_g2_i7	55	T	ident	protein kinase	---	0.751368	0.000865977	43.823	AAHRDDT(0.247)VLAT(0.751)LQNDDMS(0.002)EHNK	4
Forkhead-associated (FHA) domain	0.0484207	DN152755_c6_g1_i5	1261	S	ident	forkhead-associated domain-containing protein 1 isoform X2	---	1	0.00120463	89.624	RLS(1)AGLLPAER	2
Forkhead-associated (FHA) domain	0.0484207	DN151241_c4_g2_i2	516	S	ident	nascent polypeptide-associated complex subunit alpha, muscle-specific form isoform X3	---	0.999999	7.47545e-07	116.96	FGPALS(1)PEQFDSR	2
Forkhead-associated (FHA) domain	0.0484207	DN151241_c4_g2_i2	638	S	ident	nascent polypeptide-associated complex subunit alpha, muscle-specific form isoform X3	---	0.883526	0.00168129	77.776	STLPVS(0.884)S(0.116)PVHQR	2
Forkhead-associated (FHA) domain	0.0484207	DN143975_c2_g1_i1	98	S	ident	Smad nuclear-interacting protein 1	---	1	4.54921e-05	92.773	RRS(1)PAFDDAEHIR	4
Forkhead-associated (FHA) domain	0.0484207	DN143975_c2_g1_i1	64	S	ident	Smad nuclear-interacting protein 1	---	0.994385	4.39766e-11	109.79	LT(0.006)S(0.994)PVIIK	2
Forkhead-associated (FHA) domain	0.0484207	DN143975_c2_g1_i1	91	S	ident	Smad nuclear-interacting protein 1	---	1	3.15821e-07	119.65	IKAEEGS(1)PHLR	2
Forkhead-associated (FHA) domain	0.0484207	DN143975_c2_g1_i1	44	S	ident	Smad nuclear-interacting protein 1	---	1	5.88449e-28	140.45	LRS(1)PIIISDNNTSLPVK	3
Forkhead-associated (FHA) domain	0.0484207	DN152498_c11_g1_i1	763	S	ident	kinesin-like protein unc-104	---	1	0.00010376	75.43	KPGS(1)AEACPNS(1)PLIR	2
Forkhead-associated (FHA) domain	0.0484207	DN152498_c11_g1_i1	756	S	ident	kinesin-like protein unc-104	---	1	0.00010376	75.43	KPGS(1)AEACPNS(1)PLIR	2
Forkhead-associated (FHA) domain	0.0484207	DN152498_c11_g1_i1	846	S	ident	kinesin-like protein unc-104	---	0.831401	0.00139857	83.087	LLTVS(0.168)S(0.831)VPEMR	2
Forkhead-associated (FHA) domain	0.0484207	DN151034_c5_g1_i1	414	S	ident	SLAP, putative, partial	---	0.913606	7.10226e-41	152.13	PAENSNAPS(0.001)LS(0.085)LS(0.914)MDK	2
Myosin-like IQ motif-containing domain	0.0340206	DN142398_c0_g1_i2	618	S	ident	myosin heavy chain, muscle-like, partial	---	1	0.0167011	71.153	ANS(1)EVAQWR	2
Myosin-like IQ motif-containing domain	0.0340206	DN152243_c17_g1_i3	1709	S	ident	myosin heavy chain, putative	---	0.947543	3.38564e-13	122.44	ASEMAAQVAS(0.948)LS(0.052)ALK	2
Myosin-like IQ motif-containing domain	0.0340206	DN152243_c17_g1_i3	1941	S	ident	myosin heavy chain, putative	---	1	0.000284499	92.265	KLMS(1)S(1)VAPEED	2
Myosin-like IQ motif-containing domain	0.0340206	DN152243_c17_g1_i3	1914	S	ident	myosin heavy chain, putative	---	0.959755	0.000700403	89.663	NRS(0.041)S(0.96)VS(1)VAR	2
Myosin-like IQ motif-containing domain	0.0340206	DN152243_c17_g1_i3	1465	S	ident	myosin heavy chain, putative	---	0.975482	0.00926166	63.184	GLS(0.975)T(0.025)DVFR	2
Myosin-like IQ motif-containing domain	0.0340206	DN152243_c17_g1_i3	1583	S	ident	myosin heavy chain, putative	---	0.999999	1.77341e-28	147.09	AIES(1)MQASLEAETK	2
Myosin-like IQ motif-containing domain	0.0340206	DN152243_c17_g1_i3	1243	S	ident	myosin heavy chain, putative	---	0.999978	9.80613e-06	115.68	ALES(1)QISEVTAK	2
Myosin-like IQ motif-containing domain	0.0340206	DN152243_c17_g1_i3	1553	S	ident	myosin heavy chain, putative	---	1	0.00275621	81.92	AALELS(1)QVR	2
Myosin-like IQ motif-containing domain	0.0340206	DN152243_c17_g1_i3	1916	S	ident	myosin heavy chain, putative	---	0.999831	0.000700403	89.663	NRS(0.046)S(0.954)VS(1)VAR	2
Myosin-like IQ motif-containing domain	0.0340206	DN152243_c17_g1_i3	1942	S	ident	myosin heavy chain, putative	---	1	0.000284499	92.265	KLMS(1)S(1)VAPEED	2
Myosin-like IQ motif-containing domain	0.0340206	DN152243_c17_g1_i3	1246	S	ident	myosin heavy chain, putative	---	0.995664	1.481e-08	124.25	ALESQIS(0.996)EVT(0.004)AK	2
Myosin-like IQ motif-containing domain	0.0340206	DN152243_c17_g1_i3	1711	S	ident	myosin heavy chain, putative	---	0.881804	1.45963e-06	90.581	ASEMAAQVAS(0.118)LS(0.882)ALK	2
Myosin-like IQ motif-containing domain	0.0340206	DN152243_c17_g1_i3	1924	T	ident	myosin heavy chain, putative	---	1	2.01899e-23	137.12	GVS(1)MT(1)PGAAMNSNASR	2
Myosin-like IQ motif-containing domain	0.0340206	DN152243_c17_g1_i3	1922	S	ident	myosin heavy chain, putative	---	1	1.52269e-31	145.88	GVS(1)MT(1)PGAAMNSNASR	2
Myosin-like IQ motif-containing domain	0.0340206	DN142398_c0_g1_i3	728	S	ident	myosin heavy chain, muscle-like, partial	---	0.931185	0.00814638	66.19	S(0.931)LS(0.057)T(0.012)ELFK	2
Myosin-like IQ motif-containing domain	0.0340206	DN142398_c0_g1_i3	851	S	ident	myosin heavy chain, muscle-like, partial	---	0.847776	4.89591e-38	155.1	VVESMQS(0.848)T(0.152)LDAEIR	2
Myosin-like IQ motif-containing domain	0.0340206	DN142398_c0_g1_i3	551	S	ident	myosin heavy chain, muscle-like, partial	---	0.998348	0.00313239	80.245	DSLIS(0.998)QLS(0.002)R	2
Myosin-like IQ motif-containing domain	0.0340206	DN142398_c0_g1_i3	554	S	ident	myosin heavy chain, muscle-like, partial	---	0.992473	0.00751266	64.121	DSLIS(0.008)QLS(0.992)R	2
Myosin-like IQ motif-containing domain	0.0340206	DN142398_c0_g1_i3	489	S	ident	myosin heavy chain, muscle-like, partial	---	0.973905	5.59286e-148	212.85	MEIDDLASNMES(0.974)VS(0.026)K	2
Myosin-like IQ motif-containing domain	0.0340206	DN142398_c0_g1_i3	749	T	ident	myosin heavy chain, muscle-like, partial	---	0.997626	0.00986001	40.432	NAY(0.001)EES(0.002)LDHLET(0.998)LKR	3
Myosin-like IQ motif-containing domain	0.0340206	DN142398_c0_g1_i3	491	S	ident	myosin heavy chain, muscle-like, partial	---	0.993648	1.20586e-169	220.03	MEIDDLASNMES(0.006)VS(0.994)K	2
Myosin-like IQ motif-containing domain	0.0340206	DN142398_c0_g2_i1	1151	S	ident	myosin heavy chain, striated muscle-like isoform X8	---	1	1.41652e-07	92.932	MEGDLNEMEIQLS(1)HANR	3
Cation-transporting P-type ATPase, N-terminal	0.26806	DN143875_c4_g6_i1	8	S	ident	plasma membrane calcium-transporting ATPase 2-like isoform X4	---	1	7.19681e-08	122.08	KRS(1)S(1)LLVPSER	2
Cation-transporting P-type ATPase, N-terminal	0.26806	DN143875_c4_g6_i1	9	S	ident	plasma membrane calcium-transporting ATPase 2-like isoform X4	---	1	7.19681e-08	122.08	KRS(1)S(1)LLVPSER	3
Cation-transporting P-type ATPase, N-terminal	0.26806	DN151882_c5_g1_i1	65	Y	ident	putative na+/k+ atpase alpha subunit	---	1	0.000595897	91.867	ISLEELY(1)AR	2
Cytidyltransferase-like domain	0.196421	DN150923_c1_g3_i2	100	S	ident	Nicotinamide mononucleotide adenylyltransferase 1	---	0.763278	8.34737e-07	114.28	GPSPAKPET(0.048)VS(0.763)PT(0.188)R	3
Cytidyltransferase-like domain	0.196421	DN144158_c3_g5_i2	401	T	ident	Choline-phosphate cytidylyltransferase B	---	0.999978	0.00259701	79.92	T(1)PDFTSTSTSR	2
Cytidyltransferase-like domain	0.196421	DN144158_c3_g5_i2	378	S	ident	Choline-phosphate cytidylyltransferase B	---	0.961094	2.39781e-282	248.46	S(0.003)LS(0.961)T(0.036)DSFDSSLNSGSEFSR	2
FERM domain	0.00240295	DN152189_c6_g1_i1	2284	S	ident	Talin-2	---	0.999921	9.4054e-24	111.18	AADALVEDT(0.202)RS(0.798)LVS(1)GAGDDQNR	3
FERM domain	0.00240295	DN152189_c6_g1_i1	518	S	ident	Talin-2	---	0.999656	6.32364e-25	120.54	HVITLES(1)PVS(1)VDGQSITSR	3
FERM domain	0.00240295	DN152189_c6_g1_i1	2626	S	ident	Talin-2	---	0.988166	9.80613e-06	115.68	VASHQT(0.012)S(0.988)CLQMR	2
FERM domain	0.00240295	DN152189_c6_g1_i1	2281	S	ident	Talin-2	---	0.797975	9.4054e-24	111.18	AADALVEDT(0.202)RS(0.798)LVS(1)GAGDDQNR	3
FERM domain	0.00240295	DN152189_c6_g1_i1	607	S	ident	Talin-2	---	0.997963	0.00515005	62.469	WLDES(0.002)MGAS(0.998)QVK	2
FERM domain	0.00240295	DN152189_c6_g1_i1	581	S	ident	Talin-2	---	0.773325	0.00280088	70.26	QMLDIGS(0.773)PS(0.227)ER	2
FERM domain	0.00240295	DN152189_c6_g1_i1	2625	T	ident	Talin-2	---	0.943094	0.000769025	102.1	VAS(1)HQT(0.943)S(0.057)CLQMR	2
FERM domain	0.00240295	DN152189_c6_g1_i1	2560	S	ident	Talin-2	---	0.852888	1.6851e-05	114.72	IAALS(0.147)S(0.853)QLLK	2
FERM domain	0.00240295	DN152189_c6_g1_i1	723	S	ident	Talin-2	---	0.991865	0.00096262	85.837	TVADS(0.992)FS(0.008)ELLK	2
FERM domain	0.00240295	DN152189_c6_g1_i1	521	S	ident	Talin-2	---	0.99999	6.32364e-25	120.54	HVIT(0.005)LES(0.995)PVS(1)VDGQS(0.959)IT(0.035)S(0.006)R	3
FERM domain	0.00240295	DN152189_c6_g1_i1	526	S	ident	Talin-2	---	0.958662	2.33472e-10	96.351	HVIT(0.005)LES(0.995)PVS(1)VDGQS(0.959)IT(0.035)S(0.006)R	3
FERM domain	0.00240295	DN152189_c6_g1_i1	2712	S	ident	Talin-2	---	0.993864	0.00824458	62.088	LGS(0.994)ET(0.006)ATLGR	2
FERM domain	0.00240295	DN152189_c6_g1_i1	175	S	ident	Talin-2	---	0.840664	0.000543625	91.62	SHQT(0.001)GLS(0.841)GT(0.158)LR	2
FERM domain	0.00240295	DN152189_c6_g1_i1	2622	S	ident	Talin-2	---	0.999996	8.77864e-06	115.91	VAS(1)HQT(0.943)S(0.057)CLQMR	2
FERM domain	0.00240295	DN150649_c3_g1_i1	449	S	ident	putative inhibitor of apoptosis 1, diap1	---	1	9.36102e-118	159.5	HLS(1)LDMTAEK	2
FERM domain	0.00240295	DN151416_c5_g2_i2	448	S	ident	Band 4.1-like protein 3	---	0.999999	0.00191675	84.753	KPS(1)VLPEFSGR	2
FERM domain	0.00240295	DN152667_c5_g1_i1	2475	S	ident	LOW QUALITY PROTEIN: putative talin	---	0.991788	0.0003979	61.091	S(0.007)PS(0.992)PAS(0.002)PVHK	2
FERM domain	0.00240295	DN152667_c5_g1_i1	2478	S	ident	LOW QUALITY PROTEIN: putative talin	---	0.999906	0.00025138	69.704	SPSPAS(1)PVHK	2
FERM domain	0.00240295	DN152667_c5_g1_i1	2484	S	ident	LOW QUALITY PROTEIN: putative talin	---	0.767634	1.0826e-22	128.67	SPSPASPVHKLS(0.768)S(0.187)GT(0.046)VK	3
FERM domain	0.00240295	DN138392_c0_g1_i1	88	S	ident	band 4.1-like protein 5 isoform X2	---	1	4.0873e-06	93.851	GKS(1)DQAANLPNTYTR	2
FERM domain	0.00240295	DN142508_c1_g1_i3	29	S	ident	moesin/ezrin/radixin homolog 1, partial	---	1	0.000189642	95.751	S(1)APGQQLFDQVVR	2
FERM domain	0.00240295	DN150747_c0_g3_i1	592	S	ident	Band 4.1-like protein 2	---	0.999718	0.000400767	80.585	AGLQY(0.004)S(0.046)S(0.95)MHS(1)LNR	2
FERM domain	0.00240295	DN150747_c0_g3_i1	182	T	ident	Band 4.1-like protein 2	---	0.962142	8.60465e-13	87.704	FWTPDVGVGQDDES(0.013)QRPPT(0.962)PS(0.023)GDQT(0.002)K	3
FERM domain	0.00240295	DN150747_c0_g3_i1	589	S	ident	Band 4.1-like protein 2	---	0.949898	0.000400767	80.585	AGLQY(0.004)S(0.046)S(0.95)MHS(1)LNR	2
FERM domain	0.00240295	DN147856_c0_g1_i3	183	S	ident	FERM domain-containing protein 5	---	0.811752	0.00112181	101.04	RT(0.188)S(0.812)LMVPNFDK	2
FERM domain	0.00240295	DN152538_c9_g1_i1	1561	S	ident	putative 4.1 G protein	---	0.995448	3.01209e-24	114.54	LAGS(0.995)S(0.008)S(0.163)S(0.834)LIGFK	2
FERM domain	0.00240295	DN152538_c9_g1_i1	777	S	ident	putative 4.1 G protein	---	0.960951	1.30005e-51	161.55	RS(0.039)S(0.961)LSTAADLANACR	2
FERM domain	0.00240295	DN152538_c9_g1_i1	1564	S	ident	putative 4.1 G protein	---	0.969848	3.01209e-24	114.54	LAGS(0.969)S(0.03)S(0.031)S(0.97)LIGFK	2
FERM domain	0.00240295	DN152271_c9_g1_i2	1095	S	ident	Band 4.1-like protein 3	---	0.999999	0.000163454	71.376	KQS(0.473)HS(0.527)LPQEAEIS(1)R	3
FERM domain	0.00240295	DN152271_c9_g1_i2	578	T	ident	Band 4.1-like protein 3	---	0.844139	1.0997e-05	64.502	RES(0.156)RPIET(0.844)PIIWNPS(0.997)Y(0.003)EEK	4
FERM domain	0.00240295	DN152271_c9_g1_i2	118	T	ident	Band 4.1-like protein 3	---	0.999883	0.000225162	92.611	SPT(1)FKPSGK	2
FERM domain	0.00240295	DN152271_c9_g1_i2	1085	S	ident	Band 4.1-like protein 3	---	0.999994	2.39199e-38	157.62	KQS(1)HSLPQEAEISR	2
FERM domain	0.00240295	DN152271_c9_g1_i2	585	S	ident	Band 4.1-like protein 3	---	1	3.53298e-245	244.1	RES(0.915)RPIET(0.085)PIIWNPS(1)YEEK	2
FERM domain	0.00240295	DN152271_c9_g1_i2	1099	S	ident	Band 4.1-like protein 3	---	0.861995	3.48665e-05	97.621	S(0.346)NS(0.862)S(0.792)VDKDEDTVIR	2
FERM domain	0.00240295	DN152271_c9_g1_i2	454	S	ident	Band 4.1-like protein 3	---	1	0.00223623	83.751	S(1)NLLPGFDIR	2
FERM domain	0.00240295	DN152271_c9_g1_i2	112	S	ident	Band 4.1-like protein 3	---	0.982728	0.000628053	83.758	S(0.983)MS(0.606)RS(0.411)PT(0.001)FKPSGK	3
FERM domain	0.00240295	DN152271_c9_g1_i2	535	S	ident	Band 4.1-like protein 3	---	0.991335	4.81404e-11	68.835	KDY(0.006)AQPAPFAS(0.991)LEDAEDLS(0.003)GVQTATR	3
FERM domain	0.00240295	DN152271_c9_g1_i2	116	S	ident	Band 4.1-like protein 3	---	0.888644	0.000548212	86.488	S(0.549)MS(0.561)RS(0.889)PT(0.002)FKPSGK	3
FERM domain	0.00240295	DN152271_c9_g1_i2	1087	S	ident	Band 4.1-like protein 3	---	0.999903	0.000126872	72.433	KQS(1)HS(1)LPQEAEISR	3
FERM domain	0.00240295	DN152271_c9_g1_i2	573	S	ident	Band 4.1-like protein 3	---	0.99932	1.26946e-138	207.12	RES(0.999)RPIET(0.001)PIIWNPSYEEK	3
FERM domain	0.00240295	DN152271_c9_g1_i2	1100	S	ident	Band 4.1-like protein 3	---	0.997066	3.48665e-05	97.621	S(0.501)NS(0.501)S(0.997)VDKDEDTVIR	2
Cold shock domain	0.386191	DN112899_c0_g1_i1	16	S	ident	cold shock domain-containing protein CG9705	---	0.983169	2.24867e-43	147.75	SVSGDMDS(0.002)S(0.002)LLS(0.011)IPS(0.983)PIPHR	3
Cold shock domain	0.386191	DN112899_c0_g1_i1	2	S	ident	cold shock domain-containing protein CG9705	---	0.776746	2.24867e-43	147.75	S(0.777)VS(0.223)GDMDSSLLS(0.112)IPS(0.888)PIPHR	2
Cold shock domain	0.386191	DN144627_c1_g3_i2	757	S	ident	cold shock domain-containing protein E1-like	---	0.999658	1.27652e-10	125.98	LKS(1)ITLDDASAPR	2
Quinoprotein alcohol dehydrogenase-like superfamily	0.128721	DN151056_c1_g1_i1	764	S	ident	protein kinase	---	1	9.29819e-05	53.39	APGFFADAPAHGDDGLPQS(1)AR	3
Quinoprotein alcohol dehydrogenase-like superfamily	0.128721	DN152025_c4_g2_i1	862	S	ident	Mitogen-activated protein kinase-binding protein 1	---	0.935297	0.000145964	67.646	S(0.064)NS(0.935)ES(0.001)ANARPPLR	2
Quinoprotein alcohol dehydrogenase-like superfamily	0.128721	DN152247_c5_g1_i1	568	S	ident	telomerase protein component 1-like isoform X1	---	1	1.55568e-08	124.16	TPDSWNLS(1)VGQK	2
Quinoprotein alcohol dehydrogenase-like superfamily	0.128721	DN152247_c5_g1_i1	629	S	ident	telomerase protein component 1-like isoform X1	---	0.862242	0.0140962	41.695	EAHAS(0.033)GMT(0.104)FGKS(0.862)R	3
Gas2-related domain	0.0350522	DN152841_c8_g2_i5	1825	S	ident	microtubule-actin cross-linking factor 1, isoforms 1/2/3/5 isoform X4	---	0.99901	0.00393697	75.819	T(0.001)IS(0.999)QLEQIR	2
Gas2-related domain	0.0350522	DN152841_c8_g2_i5	35	S	ident	microtubule-actin cross-linking factor 1, isoforms 1/2/3/5 isoform X4	---	0.95217	0.00393176	48.833	TMEEIRDVS(0.952)GPS(0.021)S(0.026)WR	3
Gas2-related domain	0.0350522	DN152841_c8_g2_i5	2240	S	ident	microtubule-actin cross-linking factor 1, isoforms 1/2/3/5 isoform X4	---	1	1.24051e-41	122.3	QAS(1)LEQLSDLAATTATDDSASLQNHDTTQR	3
Gas2-related domain	0.0350522	DN152841_c8_g2_i5	3808	S	ident	microtubule-actin cross-linking factor 1, isoforms 1/2/3/5 isoform X4	---	1	2.28297e-52	151.84	VAAAGS(1)LGPEDGLAQACQSLK	2
Gas2-related domain	0.0350522	DN152841_c8_g2_i5	3995	S	ident	microtubule-actin cross-linking factor 1, isoforms 1/2/3/5 isoform X4	---	0.999986	0.00873127	73.279	S(1)VGATSKPQSLR	2
Gas2-related domain	0.0350522	DN150618_c3_g1_i4	867	S	ident	GAS2-like protein pickled eggs	---	0.999963	0	276.96	AQS(1)TSDIAQVRPTGATSK	2
Gas2-related domain	0.0350522	DN150618_c3_g1_i4	245	S	ident	GAS2-like protein pickled eggs	---	0.937441	1.82714e-06	88.283	GVS(0.937)S(0.063)QNLAGGSFWAR	2
3'5'-cyclic nucleotide phosphodiesterase, catalytic domain	0.0359569	DN151745_c4_g1_i2	87	S	ident	dual 3',5'-cyclic-AMP and -GMP phosphodiesterase, putative	---	0.973175	9.16537e-05	102.08	KIS(0.973)S(0.027)HEFEPVAFR	2
3'5'-cyclic nucleotide phosphodiesterase, catalytic domain	0.0359569	DN151203_c4_g1_i1	105	S	ident	cAMP-specific 3',5'-cyclic phosphodiesterase	---	0.999716	0	273.22	RSS(1)WLPYHGINTENDEK	2
3'5'-cyclic nucleotide phosphodiesterase, catalytic domain	0.0359569	DN150389_c0_g1_i1	232	S	ident	cAMP-specific 3',5'-cyclic phosphodiesterase 4C-like isoform X10	---	0.823157	7.44957e-05	97.235	AS(0.823)T(0.177)GMAPLGLPDR	2
Cyclin, N-terminal	0.29371	DN143319_c0_g1_i1	135	S	ident	putative cyclin l	---	0.85693	5.12679e-46	133.1	APVDNSKPDGAPQTAT(0.001)VS(0.857)PT(0.087)S(0.036)T(0.015)T(0.004)K	3
Cyclin, N-terminal	0.29371	DN147050_c1_g2_i1	9	S	ident	putative cyclin fold protein	---	0.971731	1.18734e-221	235.61	YNS(0.972)T(0.027)S(0.001)TVFIDNSTCSK	2
Cyclin, N-terminal	0.29371	DN147593_c0_g1_i2	248	S	ident	Cyclin-Y-like protein 1-B	---	0.999954	3.96671e-55	126.71	TSTHS(1)PLENLK	2
Cold-shock protein, DNA-binding	0.315945	DN112899_c0_g1_i1	16	S	ident	cold shock domain-containing protein CG9705	---	0.983169	2.24867e-43	147.75	SVSGDMDS(0.002)S(0.002)LLS(0.011)IPS(0.983)PIPHR	3
Cold-shock protein, DNA-binding	0.315945	DN112899_c0_g1_i1	2	S	ident	cold shock domain-containing protein CG9705	---	0.776746	2.24867e-43	147.75	S(0.777)VS(0.223)GDMDSSLLS(0.112)IPS(0.888)PIPHR	2
Cold-shock protein, DNA-binding	0.315945	DN144627_c1_g3_i2	757	S	ident	cold shock domain-containing protein E1-like	---	0.999658	1.27652e-10	125.98	LKS(1)ITLDDASAPR	2
Sec7 domain	0.0446041	DN149569_c0_g2_i1	215	S	ident	guanyl-nucleotide exchange factor, putative	---	1	0.0086959	61.344	RGAS(1)VPCFPNR	2
Sec7 domain	0.0446041	DN152341_c3_g1_i1	1666	S	ident	Brefeldin A-inhibited guanine nucleotide-exchange protein 1	---	1	3.17891e-93	186.97	LFS(1)NCELELPAISHR	3
Sec7 domain	0.0446041	DN152341_c3_g1_i1	1262	S	ident	Brefeldin A-inhibited guanine nucleotide-exchange protein 1	---	0.994088	0.01778	48.907	VAPGS(0.994)LAAAT(0.006)VDSR	2
Sec7 domain	0.0446041	DN152795_c11_g1_i5	1115	S	ident	Golgi-specific brefeldin A-resistance guanine nucleotide exchange factor 1	---	0.846906	2.94386e-38	156.49	SPLSTS(0.002)S(0.151)S(0.847)AANLLR	2
Sec7 domain	0.0446041	DN152795_c11_g1_i5	1391	S	ident	Golgi-specific brefeldin A-resistance guanine nucleotide exchange factor 1	---	0.994511	0.00175692	58.688	HRPLS(0.995)PVS(0.005)AADFGR	3
FerIin domain	0.0114501	DN152110_c4_g1_i1	1319	S	ident	putative otoferlin	---	1	2.45833e-71	165.3	TALVVEDEHAECS(1)PIES(1)DHEEK	3
FerIin domain	0.0114501	DN152110_c4_g1_i1	1150	S	ident	putative otoferlin	---	0.997431	0.00988766	56.872	S(0.002)VVS(0.997)AAS(0.001)ASTAR	2
FerIin domain	0.0114501	DN152110_c4_g1_i1	1178	T	ident	putative otoferlin	---	0.999997	0.00494233	85.554	YGLAT(1)PDLVR	2
FerIin domain	0.0114501	DN152110_c4_g1_i1	1445	T	ident	putative otoferlin	---	1	1.03966e-35	141.5	QGGFT(1)PPGQVQQFQVNPMLK	3
FerIin domain	0.0114501	DN152110_c4_g1_i1	1315	S	ident	putative otoferlin	---	1	2.45833e-71	165.3	TALVVEDEHAECS(1)PIES(1)DHEEK	3
FerIin domain	0.0114501	DN152110_c4_g1_i1	1525	S	ident	putative otoferlin	---	1	4.42939e-15	111.53	AELEQGLLEVS(1)EDELAPK	2
FerIin domain	0.0114501	DN152110_c4_g1_i1	1153	S	ident	putative otoferlin	---	0.899377	0.00233013	69.485	SVVS(0.001)AAS(0.899)AS(0.05)T(0.05)AR	2
FerIin domain	0.0114501	DN151845_c9_g1_i2	935	S	ident	Dysferlin	---	0.776067	8.16968e-08	87.511	TPVTGWAPASVPY(0.003)T(0.038)DS(0.776)S(0.183)GEPK	3
FerIin domain	0.0114501	DN151845_c9_g1_i2	1405	S	ident	Dysferlin	---	1	1.48199e-06	90.442	AGS(1)PPLIHEDTSAVK	2
FerIin domain	0.0114501	DN151845_c9_g1_i2	208	S	ident	Dysferlin	---	0.995678	0.000596507	91.812	QLT(0.002)GS(0.996)NIS(0.002)PLCK	2
FerIin domain	0.0114501	DN151845_c9_g1_i2	1413	T	ident	Dysferlin	---	0.946581	2.66295e-64	172.37	AGSPPLIHEDT(0.947)S(0.053)AVK	2
FerIin domain	0.0114501	DN151845_c9_g1_i2	176	T	ident	Dysferlin	---	0.827895	0.00767047	63.691	AT(0.828)GLPS(0.043)T(0.043)S(0.043)GKT(0.043)YS(0.001)TK	2
FerIin domain	0.0114501	DN151845_c9_g1_i2	482	S	ident	Dysferlin	---	0.99886	3.59283e-05	56.234	EGEDGYLPTFGPTFVNLY(0.001)GS(0.999)PR	3
FerIin domain	0.0114501	DN151845_c9_g1_i2	1762	S	ident	Dysferlin	---	0.999976	0.0150927	50.178	S(1)LGDPGPCFNISPR	2
FerIin domain	0.0114501	DN151845_c9_g1_i2	687	T	ident	Dysferlin	---	1	0.000561397	65.423	LPEWHEACT(1)PINELDK	3
FerIin domain	0.0114501	DN151845_c9_g1_i2	1617	S	ident	Dysferlin	---	0.998354	0.000106987	77.959	VIDY(0.002)DLLS(0.998)RDDVIGETK	3
HSP20-like chaperone	0.00548995	DN135757_c0_g1_i1	41	S	ident	---	---	0.926838	0.00819976	62.162	T(0.073)GS(0.927)LFEELER	2
HSP20-like chaperone	0.00548995	DN150192_c2_g1_i1	43	S	ident	putative heat-shock protein beta-1 (HspB1) (Heat shock 27 kDa protein) (HSP 27)	---	1	7.91932e-13	127.32	HRNS(1)GDDFFSR	3
HSP20-like chaperone	0.00548995	DN146137_c0_g3_i2	106	S	ident	putative chaperone binding protein	---	0.788882	1.42362e-70	158.61	LPGT(0.211)S(0.789)PQQSAANDKPTYPTSHK	3
HSP20-like chaperone	0.00548995	DN135247_c0_g1_i1	135	S	ident	co-chaperone protein daf-41	---	0.999852	3.24331e-80	162.47	VDFAHWVDVDDS(1)DSDAEGFGGDGR	3
HSP20-like chaperone	0.00548995	DN62039_c0_g1_i1	27	S	ident	alpha-crystallin A chain-like	---	0.999891	3.49985e-09	109.66	SPS(1)WDWYR	2
HSP20-like chaperone	0.00548995	DN62039_c0_g1_i1	99	S	ident	alpha-crystallin A chain-like	---	0.984786	0.00344535	69.352	QLS(0.985)S(0.015)GVSEIR	2
Globin	0.106743	DN124730_c1_g1_i1	97	S	ident	---	---	0.999953	5.34446e-18	136.6	HLDS(1)VKETFAK	2
Globin	0.106743	DN206833_c0_g1_i1	59	S	ident	---	---	0.999984	7.84942e-125	204.07	TYFSHFNLS(1)PGSK	2
Immunoglobulin I-set	3.03188e-06	DN107385_c0_g1_i1	267	S	ident	titin-like isoform X5	---	1	5.42632e-64	162.61	LRPGS(1)GGEKPPEEPPFTYQLK	3
Immunoglobulin I-set	3.03188e-06	DN152869_c12_g1_i2	934	S	ident	LOW QUALITY PROTEIN: putative hemicentin	---	0.999999	8.51886e-05	108.58	S(1)VAYLPGIEPIR	2
Immunoglobulin I-set	3.03188e-06	DN152869_c12_g1_i2	1330	S	ident	LOW QUALITY PROTEIN: putative hemicentin	---	1	1.70567e-10	118.23	KAS(1)QPEHQGDYICK	3
Immunoglobulin I-set	3.03188e-06	DN152869_c12_g1_i2	1236	S	ident	LOW QUALITY PROTEIN: putative hemicentin	---	0.993295	3.76755e-148	211.06	S(0.993)VT(0.007)GES(1)IDEEVIAPLR	2
Immunoglobulin I-set	3.03188e-06	DN152869_c12_g1_i2	2043	T	ident	LOW QUALITY PROTEIN: putative hemicentin	---	0.952815	4.86028e-18	130.27	RPS(0.047)IPT(0.953)PDEILPPQK	3
Immunoglobulin I-set	3.03188e-06	DN152869_c12_g1_i2	1887	S	ident	LOW QUALITY PROTEIN: putative hemicentin	---	0.867442	0.01469	55.899	TPT(0.127)S(0.867)VS(0.005)FFPR	2
Immunoglobulin I-set	3.03188e-06	DN152869_c12_g1_i2	1522	S	ident	LOW QUALITY PROTEIN: putative hemicentin	---	0.948719	0.00183578	76.01	AIS(0.001)VPPS(0.949)PGS(0.05)FR	2
Immunoglobulin I-set	3.03188e-06	DN152869_c12_g1_i2	1863	S	ident	LOW QUALITY PROTEIN: putative hemicentin	---	0.999646	0.0007407	88.561	PVFVS(1)PAVSLPR	2
Immunoglobulin I-set	3.03188e-06	DN152869_c12_g1_i2	1241	S	ident	LOW QUALITY PROTEIN: putative hemicentin	---	1	5.27549e-148	209.23	S(0.965)VT(0.035)GES(1)IDEEVIAPLR	2
Immunoglobulin I-set	3.03188e-06	DN152869_c12_g1_i2	2000	S	ident	LOW QUALITY PROTEIN: putative hemicentin	---	0.999679	5.51579e-15	101.6	GY(0.001)S(1)S(1)EKEDEHPMEAMPIHR	3
Immunoglobulin I-set	3.03188e-06	DN152869_c12_g1_i2	1914	S	ident	LOW QUALITY PROTEIN: putative hemicentin	---	0.997774	0.00258867	76.679	HHS(0.998)FT(0.002)FMR	3
Immunoglobulin I-set	3.03188e-06	DN152869_c12_g1_i2	542	S	ident	LOW QUALITY PROTEIN: putative hemicentin	---	0.898667	0.000396594	51.554	HS(0.002)S(0.003)PGS(0.006)T(0.003)IQS(0.899)VT(0.088)DFEDLHR	3
Immunoglobulin I-set	3.03188e-06	DN152869_c12_g1_i2	2001	S	ident	LOW QUALITY PROTEIN: putative hemicentin	---	0.999679	1.21123e-05	71.06	GY(0.001)S(1)S(1)EKEDEHPMEAMPIHR	3
Immunoglobulin I-set	3.03188e-06	DN152869_c12_g1_i2	1498	S	ident	LOW QUALITY PROTEIN: putative hemicentin	---	0.999378	0.0126754	57.532	PS(0.001)IPS(0.999)PIPR	2
Immunoglobulin I-set	3.03188e-06	DN152869_c12_g1_i2	1965	S	ident	LOW QUALITY PROTEIN: putative hemicentin	---	0.852098	0.00725123	61.11	S(0.001)T(0.001)S(0.146)S(0.852)LQILNQR	2
Immunoglobulin I-set	3.03188e-06	DN152869_c12_g1_i2	1640	S	ident	LOW QUALITY PROTEIN: putative hemicentin	---	0.886437	1.76723e-06	70.449	MDVEPLS(0.886)S(0.11)GDES(0.003)VDKAPQLVK	3
Immunoglobulin I-set	3.03188e-06	DN152869_c12_g1_i2	1518	S	ident	LOW QUALITY PROTEIN: putative hemicentin	---	0.99997	3.63936e-07	78.814	AIS(1)VPPS(0.894)PGS(0.106)FR	2
Immunoglobulin I-set	3.03188e-06	DN152869_c12_g1_i2	1087	S	ident	LOW QUALITY PROTEIN: putative hemicentin	---	0.999966	2.25125e-09	85.469	VRS(1)EQYINLDR	2
Immunoglobulin I-set	3.03188e-06	DN152869_c12_g1_i2	2040	S	ident	LOW QUALITY PROTEIN: putative hemicentin	---	0.977174	4.36147e-78	177.4	RPS(0.977)IPT(0.023)PDEILPPQK	2
Immunoglobulin I-set	3.03188e-06	DN149990_c0_g2_i1	552	S	ident	tyrosine kinase	---	0.998013	0.00335596	62.94	AFT(0.002)PIS(0.998)PLDACPTR	2
Immunoglobulin I-set	3.03188e-06	DN149990_c0_g2_i1	451	S	ident	tyrosine kinase	---	1	5.66951e-19	138.24	TDICS(1)LDLNR	2
Immunoglobulin I-set	3.03188e-06	DN187036_c0_g1_i1	50	S	ident	muscle M-line assembly protein unc-89 isoform X3	---	0.999998	1.9546e-05	107.17	KPS(1)PVDTLK	2
Immunoglobulin I-set	3.03188e-06	DN152801_c12_g1_i1	941	S	ident	LOW QUALITY PROTEIN: putative hemicentin	---	0.999796	0.0037023	71.176	PFS(1)PVSLEVR	2
Immunoglobulin I-set	3.03188e-06	DN152801_c12_g1_i1	1327	S	ident	LOW QUALITY PROTEIN: putative hemicentin	---	1	0.00791507	64.82	VQLEEPRRPS(1)LEQPK	3
Immunoglobulin I-set	3.03188e-06	DN152801_c12_g1_i1	1101	S	ident	LOW QUALITY PROTEIN: putative hemicentin	---	0.998067	3.47167e-08	104.26	VMS(0.998)PT(0.002)EQPLPPQFMK	2
Immunoglobulin I-set	3.03188e-06	DN152801_c12_g1_i1	1342	S	ident	LOW QUALITY PROTEIN: putative hemicentin	---	0.997307	8.43208e-170	220.13	RS(0.003)S(0.997)VSGPGMTPYPEIR	2
Immunoglobulin I-set	3.03188e-06	DN152801_c12_g1_i1	1717	S	ident	LOW QUALITY PROTEIN: putative hemicentin	---	0.999955	1.61889e-17	104.83	TEPPVFVQS(1)PPPQFNAPETSTVR	3
Immunoglobulin I-set	3.03188e-06	DN152801_c12_g1_i1	2038	S	ident	LOW QUALITY PROTEIN: putative hemicentin	---	0.994879	3.04946e-45	127.92	T(0.003)T(0.003)CHLRPES(0.995)QELPEQPAQQASPPR	3
Immunoglobulin I-set	3.03188e-06	DN174445_c0_g1_i1	7	S	ident	---	---	1	0.000708841	61.821	RLES(1)QEVAVNHLAK	3
Immunoglobulin I-set	3.03188e-06	DN127424_c0_g5_i1	56	S	ident	obscurin-like isoform X1	---	0.999904	9.03028e-08	118.24	VQLSPS(1)MEAPK	2
Immunoglobulin I-set	3.03188e-06	DN134189_c3_g1_i1	45	S	ident	---	---	1	3.071e-65	171.04	AS(1)PFEEEDFEGDAIPR	2
Immunoglobulin I-set	3.03188e-06	DN134231_c1_g4_i1	73	T	ident	palladin-like, partial	---	0.841082	0.00298506	65.038	S(0.158)PRT(0.841)PPS(0.001)QPHIR	3
Immunoglobulin I-set	3.03188e-06	DN127424_c0_g1_i1	267	S	ident	titin-like	---	0.77758	0.000238692	58.093	MIPHPAS(0.01)KS(0.778)PT(0.212)PPIIAAK	3
Immunoglobulin I-set	3.03188e-06	DN151048_c4_g2_i1	261	S	ident	Titin	---	0.817291	2.79893e-05	111.64	SNLTENS(0.817)IS(0.183)HLK	2
Immunoglobulin I-set	3.03188e-06	DN151048_c4_g2_i1	178	T	ident	Titin	---	0.999524	0.00206498	83.54	LMGEIT(1)PYDGSLR	2
Immunoglobulin I-set	3.03188e-06	DN151048_c4_g1_i1	381	S	ident	putative titin	---	1	0.000183085	66.809	NFRS(1)PEVVAAEEMLDK	3
Immunoglobulin I-set	3.03188e-06	DN151048_c4_g1_i1	277	S	ident	putative titin	---	0.999999	1.66219e-37	117.07	VYS(1)DGGISILEFNK	2
Immunoglobulin I-set	3.03188e-06	DN152432_c2_g1_i2	535	S	ident	titin, putative	---	1	2.46768e-63	161.56	KSEENDEVPELQVAS(1)PNWGS(1)R	3
Immunoglobulin I-set	3.03188e-06	DN152432_c2_g1_i2	578	S	ident	titin, putative	---	0.927336	3.09897e-10	113.71	RT(0.073)S(0.927)LAEAIPGFPMLK	2
Immunoglobulin I-set	3.03188e-06	DN152432_c2_g1_i2	1654	S	ident	titin, putative	---	1	0.00167406	105.14	VVVMDKPS(1)PPR	2
Immunoglobulin I-set	3.03188e-06	DN152432_c2_g1_i2	2732	S	ident	titin, putative	---	0.999998	0.00135331	71.781	GNS(1)LPVTGLTEGK	2
Immunoglobulin I-set	3.03188e-06	DN152432_c2_g1_i2	2050	S	ident	titin, putative	---	0.999998	0.000538131	92.039	RVNS(1)GQYQIK	2
Immunoglobulin I-set	3.03188e-06	DN152432_c2_g1_i2	530	S	ident	titin, putative	---	1	0	340.14	KSEENDEVPELQVAS(1)PNWGS(1)R	3
Immunoglobulin I-set	3.03188e-06	DN152432_c2_g1_i2	1954	S	ident	titin, putative	---	1	1.24805e-104	191.09	IAS(1)KDDGLTGGPNSGIGGLK	2
Immunoglobulin I-set	3.03188e-06	DN151440_c5_g3_i2	164	S	ident	kettin/titin-related protein	---	1	4.07678e-193	224.89	NLDS(1)MDNSTMASYDMR	2
Immunoglobulin I-set	3.03188e-06	DN152960_c38_g1_i1	2955	S	ident	LOW QUALITY PROTEIN: serine/threonine kinase	---	1	0.000573933	91.202	EAS(1)PVDVAFPR	2
Immunoglobulin I-set	3.03188e-06	DN152960_c38_g1_i1	3864	S	ident	LOW QUALITY PROTEIN: serine/threonine kinase	---	1	3.05692e-05	97.095	RLS(1)ELQGCVEDLR	3
Immunoglobulin I-set	3.03188e-06	DN152960_c38_g1_i1	4233	S	ident	LOW QUALITY PROTEIN: serine/threonine kinase	---	0.998635	4.52257e-10	122.14	S(0.001)LS(0.999)MAASGYASDQK	2
Immunoglobulin I-set	3.03188e-06	DN152960_c38_g1_i1	3199	S	ident	LOW QUALITY PROTEIN: serine/threonine kinase	---	1	1.36074e-97	187.73	AS(1)PFEEEEDFEGDAIPR	2
Immunoglobulin I-set	3.03188e-06	DN152960_c38_g1_i1	4952	S	ident	LOW QUALITY PROTEIN: serine/threonine kinase	---	0.999442	2.22586e-196	224.83	DT(0.001)LS(0.999)PSQIFSSEDSSR	2
Immunoglobulin I-set	3.03188e-06	DN152960_c38_g1_i1	4921	S	ident	LOW QUALITY PROTEIN: serine/threonine kinase	---	1	1.7341e-40	152.11	QLS(1)PPPATDPWLHFR	2
Immunoglobulin I-set	3.03188e-06	DN127424_c0_g4_i1	234	S	ident	titin-like	---	1	6.47873e-71	174.7	VVS(1)PQFPFVETPAETYQR	2
Immunoglobulin I-set	3.03188e-06	DN110634_c0_g1_i1	68	S	ident	titin-like, partial	---	1	3.97187e-12	128.06	KLS(1)DHCVEPGK	2
Immunoglobulin I-set	3.03188e-06	DN152429_c5_g1_i1	533	S	ident	Twitchin	---	1	9.29686e-62	168.42	GNS(1)VDVADLTEGKR	2
Immunoglobulin I-set	3.03188e-06	DN152429_c5_g1_i1	873	S	ident	Twitchin	---	0.993967	8.4496e-06	79.267	ADS(0.994)GT(0.006)YQVIVK	2
Immunoglobulin I-set	3.03188e-06	DN152429_c5_g1_i1	917	S	ident	Twitchin	---	1	0.0040796	73.951	ADEIS(1)LQWK	2
Immunoglobulin I-set	3.03188e-06	DN152429_c5_g1_i1	29	S	ident	Twitchin	---	0.999959	8.50862e-88	146.86	ANS(1)GTISGTSYTVK	2
Immunoglobulin I-set	3.03188e-06	DN152429_c5_g1_i1	105	T	ident	Twitchin	---	0.974064	0.0011092	81.003	IVVPY(0.001)S(0.021)GT(0.974)PPES(0.003)VT(0.001)LMK	2
Immunoglobulin I-set	3.03188e-06	DN152429_c5_g1_i1	491	S	ident	Twitchin	---	0.999985	5.81625e-74	176.4	ANS(1)CTVEWEPPR	2
Immunoglobulin I-set	3.03188e-06	DN152429_c5_g1_i1	901	S	ident	Twitchin	---	0.982982	6.27768e-29	127.96	VIVQDVPGS(0.983)PT(0.017)GPLEATDVK	2
Immunoglobulin I-set	3.03188e-06	DN151327_c2_g2_i1	426	S	ident	Pro-neuregulin-2, membrane-bound isoform	---	0.979742	6.54195e-20	97.08	RS(0.98)PT(0.02)DPYYLDGANK	2
Immunoglobulin I-set	3.03188e-06	DN150509_c0_g1_i1	437	S	ident	Myosin light chain kinase, smooth muscle, partial	---	1	1.8556e-74	177.02	RIS(1)LGVEELDLQK	2
SMAD/FHA domain	0.0516778	DN147942_c0_g1_i1	188	S	ident	TGF-beta signal transducer Smad2,putative	---	0.995303	7.37978e-48	163.8	HGGLGS(0.995)T(0.005)GHLDR	2
SMAD/FHA domain	0.0516778	DN152755_c6_g1_i5	1261	S	ident	forkhead-associated domain-containing protein 1 isoform X2	---	1	0.00120463	89.624	RLS(1)AGLLPAER	2
SMAD/FHA domain	0.0516778	DN151241_c4_g2_i2	516	S	ident	nascent polypeptide-associated complex subunit alpha, muscle-specific form isoform X3	---	0.999999	7.47545e-07	116.96	FGPALS(1)PEQFDSR	2
SMAD/FHA domain	0.0516778	DN151241_c4_g2_i2	638	S	ident	nascent polypeptide-associated complex subunit alpha, muscle-specific form isoform X3	---	0.883526	0.00168129	77.776	STLPVS(0.884)S(0.116)PVHQR	2
SMAD/FHA domain	0.0516778	DN143975_c2_g1_i1	98	S	ident	Smad nuclear-interacting protein 1	---	1	4.54921e-05	92.773	RRS(1)PAFDDAEHIR	4
SMAD/FHA domain	0.0516778	DN143975_c2_g1_i1	64	S	ident	Smad nuclear-interacting protein 1	---	0.994385	4.39766e-11	109.79	LT(0.006)S(0.994)PVIIK	2
SMAD/FHA domain	0.0516778	DN143975_c2_g1_i1	91	S	ident	Smad nuclear-interacting protein 1	---	1	3.15821e-07	119.65	IKAEEGS(1)PHLR	2
SMAD/FHA domain	0.0516778	DN143975_c2_g1_i1	44	S	ident	Smad nuclear-interacting protein 1	---	1	5.88449e-28	140.45	LRS(1)PIIISDNNTSLPVK	3
SMAD/FHA domain	0.0516778	DN152498_c11_g1_i1	763	S	ident	kinesin-like protein unc-104	---	1	0.00010376	75.43	KPGS(1)AEACPNS(1)PLIR	2
SMAD/FHA domain	0.0516778	DN152498_c11_g1_i1	756	S	ident	kinesin-like protein unc-104	---	1	0.00010376	75.43	KPGS(1)AEACPNS(1)PLIR	2
SMAD/FHA domain	0.0516778	DN152498_c11_g1_i1	846	S	ident	kinesin-like protein unc-104	---	0.831401	0.00139857	83.087	LLTVS(0.168)S(0.831)VPEMR	2
SMAD/FHA domain	0.0516778	DN151034_c5_g1_i1	414	S	ident	SLAP, putative, partial	---	0.913606	7.10226e-41	152.13	PAENSNAPS(0.001)LS(0.085)LS(0.914)MDK	2
SH3 domain	0.0018108	DN152184_c7_g1_i1	692	S	ident	putative development and differentiation-enhancing factor, ddef	---	1	0.0151475	64.82	RAS(1)LEPIK	2
SH3 domain	0.0018108	DN148291_c1_g1_i1	231	S	ident	epidermal growth factor receptor kinase substrate 8-like	---	1	0	294.57	VGS(1)DSNDLDS(1)VQMDMSSK	2
SH3 domain	0.0018108	DN148291_c1_g1_i1	179	S	ident	epidermal growth factor receptor kinase substrate 8-like	---	1	9.08083e-49	163.41	S(1)IKQESAPIIQPSR	2
SH3 domain	0.0018108	DN148291_c1_g1_i1	224	S	ident	epidermal growth factor receptor kinase substrate 8-like	---	0.99995	0	294.57	VGS(1)DSNDLDS(1)VQMDMSSK	2
SH3 domain	0.0018108	DN148291_c1_g1_i1	184	S	ident	epidermal growth factor receptor kinase substrate 8-like	---	1	1.17724e-20	141.6	SIKQES(1)APIIQPSR	2
SH3 domain	0.0018108	DN145288_c0_g1_i1	207	T	ident	tyrosine kinase 5	---	0.88191	2.5515e-14	133.23	AS(0.118)T(0.882)GASIDAYHGQR	2
SH3 domain	0.0018108	DN145288_c0_g1_i1	66	T	ident	tyrosine kinase 5	---	0.941381	0.0131809	78.324	FLFS(0.059)NT(0.941)PPMK	2
SH3 domain	0.0018108	DN145288_c0_g1_i1	76	S	ident	tyrosine kinase 5	---	0.999108	0.0127732	58.699	IFS(0.999)APCT(0.001)R	2
SH3 domain	0.0018108	DN145857_c0_g1_i8	208	S	ident	---	---	1	0.000820849	80.96	EIVRRS(1)PEPIR	3
SH3 domain	0.0018108	DN145857_c0_g1_i8	305	T	ident	---	---	0.999945	2.08237e-07	119.45	KTCQT(1)PPQSPAR	2
SH3 domain	0.0018108	DN145857_c0_g1_i8	110	T	ident	---	---	1	2.87313e-07	81.904	NYDPPT(1)DPIVVK	2
SH3 domain	0.0018108	DN148955_c0_g5_i1	148	S	ident	formin binding protein and related proteins	---	0.999168	0.00763614	63.091	S(0.001)QS(0.999)VDGNPLR	2
SH3 domain	0.0018108	DN148955_c0_g5_i1	293	S	ident	formin binding protein and related proteins	---	0.955953	3.7568e-33	106.98	RDS(0.695)S(0.309)FNDS(0.956)DS(0.04)DLSGYAPAPPPTTTDSETLSK	3
SH3 domain	0.0018108	DN145263_c0_g1_i1	73	T	ident	sh3-containing grb2-like protein 3 (endophilin III)	---	0.999976	0.000216904	99.5	MVTMNT(1)FNK	2
SH3 domain	0.0018108	DN144283_c0_g5_i2	14	S	ident	growth factor receptor-bound protein, putative	---	0.982303	0.00144094	59.502	HDFNT(0.018)DAS(0.982)DELPFR	3
SH3 domain	0.0018108	DN150215_c2_g1_i1	82	S	ident	dynamin-associated protein, putative	---	0.887829	0.0078184	40.723	FQS(0.066)LRPVS(0.888)GY(0.034)IT(0.012)GEQAR	3
SH3 domain	0.0018108	DN148681_c0_g4_i1	363	S	ident	putative membrane traffic protein	---	0.815488	0.000237614	74.364	YS(0.031)S(0.153)AS(0.815)GVVPNSNLESHGK	2
SH3 domain	0.0018108	DN148681_c0_g4_i1	311	S	ident	putative membrane traffic protein	---	1	2.2472e-20	136.63	FEEYS(1)PELAPLGHK	2
SH3 domain	0.0018108	DN132276_c0_g2_i1	294	S	ident	formin-binding protein 1-like isoform X4	---	0.999999	0.000603556	80.596	S(1)KGGEGYVPTSYLR	2
SH3 domain	0.0018108	DN147716_c2_g2_i1	22	S	ident	---	---	1	4.21278e-79	182.09	EGNLYEES(1)PPPLPIR	2
SH3 domain	0.0018108	DN145960_c0_g2_i3	281	S	ident	epidermal growth factor receptor kinase substrate 8-like protein 1 isoform X2	---	0.998656	0.00629969	65.295	VLHY(0.001)DS(0.999)NLVR	2
SH3 domain	0.0018108	DN145960_c0_g2_i3	173	S	ident	epidermal growth factor receptor kinase substrate 8-like protein 1 isoform X2	---	0.975881	2.22631e-14	131.67	RVS(0.976)S(0.024)GTGLLEELNR	2
SH3 domain	0.0018108	DN145960_c0_g2_i3	174	S	ident	epidermal growth factor receptor kinase substrate 8-like protein 1 isoform X2	---	0.799125	0.000112487	96.012	RVS(0.177)S(0.799)GT(0.024)GLLEELNR	2
SH3 domain	0.0018108	DN151055_c2_g2_i4	409	S	ident	FCH and double SH3 domains protein 2	---	0.750759	2.82089e-05	78.441	RHPS(0.751)S(0.195)S(0.052)S(0.003)GSVPASR	3
SH3 domain	0.0018108	DN151055_c2_g2_i4	126	S	ident	FCH and double SH3 domains protein 2	---	0.999944	1.75323e-89	177.32	AHS(1)EASVAEIPEPDWLEDSR	3
SH3 domain	0.0018108	DN145068_c0_g2_i1	101	S	ident	NCK-interacting protein with SH3 domain	---	0.82437	0.00137736	83.204	S(0.824)GT(0.176)DLPVIPTR	2
SH3 domain	0.0018108	DN145068_c0_g2_i1	420	S	ident	NCK-interacting protein with SH3 domain	---	0.998392	9.28095e-114	192.93	KLNFGDGDQS(0.002)AS(0.998)PPQSAR	2
SH3 domain	0.0018108	DN151226_c3_g1_i2	138	S	ident	cell polarity protein	---	0.843304	4.23822e-46	133.28	S(0.157)KS(0.843)PVADVDSPNLNDAEWNWLTEK	3
SH3 domain	0.0018108	DN151226_c3_g1_i2	264	S	ident	cell polarity protein	---	0.85287	1.22652e-10	114.99	AVPDLPAT(0.992)PS(0.853)PT(0.156)PEK	2
SH3 domain	0.0018108	DN151226_c3_g1_i2	262	T	ident	cell polarity protein	---	0.991513	5.78416e-10	111.4	AVPDLPAT(0.992)PS(0.853)PT(0.156)PEK	2
SH3 domain	0.0018108	DN152031_c5_g1_i1	240	S	ident	putative guanine-nucleotide-exchange-factor	---	0.99975	2.18982e-07	69.045	GLGS(1)PHT(0.633)S(0.367)FGK	2
SH3 domain	0.0018108	DN152031_c5_g1_i1	562	S	ident	putative guanine-nucleotide-exchange-factor	---	1	0.0118793	50.452	RKFS(1)DVVK	3
SH3 domain	0.0018108	DN152031_c5_g1_i1	244	S	ident	putative guanine-nucleotide-exchange-factor	---	0.819315	9.63145e-09	89.297	GLGSPHT(0.181)S(0.819)FGK	2
SH3 domain	0.0018108	DN151423_c4_g2_i1	107	S	ident	---	---	0.999948	2.66166e-10	111.62	SPLS(1)LASLAGSETSR	2
SH3 domain	0.0018108	DN151423_c4_g2_i1	110	S	ident	---	---	0.994548	9.77804e-11	115.57	SPLSLAS(0.995)LAGS(0.003)ET(0.001)S(0.001)R	2
SH3 domain	0.0018108	DN152701_c12_g1_i2	350	S	ident	Spectrin alpha chain	---	0.998944	2.30123e-05	66.52	VSQLGVDADALS(0.999)EKHPDS(0.001)R	3
SH3 domain	0.0018108	DN152701_c12_g1_i2	778	Y	ident	Spectrin alpha chain	---	1	1.24922e-169	220.97	FVQEGHY(1)DAPILEQK	3
SH3 domain	0.0018108	DN152701_c12_g1_i2	992	S	ident	Spectrin alpha chain	---	1	0.000431773	99.069	MQEVPVS(1)DILGK	2
SH3 domain	0.0018108	DN152701_c12_g1_i2	740	S	ident	Spectrin alpha chain	---	1	0.000293473	92.19	DLNS(1)VMNMQK	2
SH3 domain	0.0018108	DN152701_c12_g1_i2	1671	S	ident	Spectrin alpha chain	---	0.999989	7.55156e-48	163.99	DSASVES(1)LLS(1)K	2
SH3 domain	0.0018108	DN152701_c12_g1_i2	2206	S	ident	Spectrin alpha chain	---	0.914179	2.83865e-83	179.7	NSLMES(0.075)S(0.914)GT(0.011)LEEQLEATR	2
SH3 domain	0.0018108	DN152701_c12_g1_i2	1059	S	ident	Spectrin alpha chain	---	0.937112	2.74624e-28	116.13	KIEAPLT(0.063)DS(0.937)QAHLNDQPLTIAVQQQR	3
SH3 domain	0.0018108	DN152701_c12_g1_i2	1027	S	ident	Spectrin alpha chain	---	0.766112	1.09758e-07	117.78	KGDTLTLLNS(0.766)S(0.203)S(0.031)K	2
SH3 domain	0.0018108	DN152701_c12_g1_i2	1449	S	ident	Spectrin alpha chain	---	1	4.04958e-119	195.49	EATLVGDDVDS(1)NKVDALIK	2
SH3 domain	0.0018108	DN152701_c12_g1_i2	1668	S	ident	Spectrin alpha chain	---	0.999973	4.81979e-74	176.4	DSASVES(1)LLS(1)K	2
SH3 domain	0.0018108	DN152701_c12_g1_i2	526	S	ident	Spectrin alpha chain	---	1	0.00689397	56.906	DVGDS(1)LDAAEALIR	2
SH3 domain	0.0018108	DN152701_c12_g1_i2	1665	S	ident	Spectrin alpha chain	---	0.999979	4.81979e-74	176.4	DSAS(1)VES(0.919)LLS(0.081)K	2
SH3 domain	0.0018108	DN152701_c12_g1_i2	1436	S	ident	Spectrin alpha chain	---	1	0.00498186	62.861	DCEQAEDWMS(1)MR	2
SH3 domain	0.0018108	DN152885_c9_g1_i1	4299	S	ident	spectrin beta chain, non-erythrocytic 5 isoform X3	---	0.999955	0.0118335	64.534	KLS(1)DLFSGFR	2
SH3 domain	0.0018108	DN152885_c9_g1_i1	1074	S	ident	spectrin beta chain, non-erythrocytic 5 isoform X3	---	1	0	258.47	RGS(1)FDGTIDEITATYPR	2
SH3 domain	0.0018108	DN152885_c9_g1_i1	4239	S	ident	spectrin beta chain, non-erythrocytic 5 isoform X3	---	0.999966	0.00331345	70.373	VDS(1)FGISSPVR	2
SH3 domain	0.0018108	DN152885_c9_g1_i1	1496	S	ident	spectrin beta chain, non-erythrocytic 5 isoform X3	---	1	6.21272e-07	86.016	FHDEVS(1)DLDDWLGEK	3
SH3 domain	0.0018108	DN152885_c9_g1_i1	4244	S	ident	spectrin beta chain, non-erythrocytic 5 isoform X3	---	0.99516	6.19299e-74	175.29	VDSFGIS(0.005)S(0.995)PVR	2
SH3 domain	0.0018108	DN145574_c0_g5_i1	17	T	ident	---	---	1	7.86183e-06	86.575	REAT(1)PPPPVEPPVPK	3
Mu homology domain	0.196421	DN145454_c0_g1_i1	45	S	ident	AP-2 complex subunit mu	---	1	0.00760198	47.774	HQVRS(1)PIINIAR	3
Mu homology domain	0.196421	DN152396_c11_g2_i1	74	S	ident	stoned-related	---	1	0.00250395	78.674	RWS(1)KGS(1)GGQAPR	2
Mu homology domain	0.196421	DN152396_c11_g2_i1	71	S	ident	stoned-related	---	1	0.00250395	78.674	RWS(1)KGS(1)GGQAPR	2
Mu homology domain	0.196421	DN152396_c11_g2_i1	1155	S	ident	stoned-related	---	0.750166	0.000137234	81.51	SGLDDFS(0.002)LS(0.052)PS(0.75)S(0.196)EK	2
Mu homology domain	0.196421	DN152396_c11_g2_i1	1156	S	ident	stoned-related	---	0.855164	0.00563101	58.712	SGLDDFS(0.112)LS(0.837)PS(0.195)S(0.855)EK	2
Mu homology domain	0.196421	DN152396_c11_g2_i1	1000	T	ident	stoned-related	---	0.999816	1.4568e-05	117	RQGT(1)LTENNPFR	2
Mu homology domain	0.196421	DN152396_c11_g2_i1	1153	S	ident	stoned-related	---	0.961929	6.53909e-191	229.69	SGLDDFSLS(0.962)PS(0.029)S(0.009)EK	2
Zinc finger, FYVE-related	0.0100302	DN150071_c0_g2_i2	237	S	ident	putative hepatocyte growth factor-regulated tyrosine kinase substrate (hgs)	---	0.97937	1.03227e-07	92.147	VAPT(0.012)AS(0.979)KT(0.009)DGGPSHSQSTAR	3
Zinc finger, FYVE-related	0.0100302	DN148264_c1_g4_i1	30	S	ident	Synaptotagmin-like protein 4	---	0.999999	4.71534e-07	112.91	ANVS(1)PPSSVASQK	2
Zinc finger, FYVE-related	0.0100302	DN148264_c1_g4_i1	17	S	ident	Synaptotagmin-like protein 4	---	0.791662	0.00741992	56.819	KPPS(1)VVS(0.792)AIS(0.087)S(0.122)R	2
Zinc finger, FYVE-related	0.0100302	DN148264_c1_g4_i1	14	S	ident	Synaptotagmin-like protein 4	---	0.999979	0.000808602	83.404	KPPS(1)VVS(0.012)AIS(0.786)S(0.202)R	2
Zinc finger, FYVE-related	0.0100302	DN148264_c1_g4_i1	20	S	ident	Synaptotagmin-like protein 4	---	0.78594	0.000808602	83.404	KPPS(1)VVS(0.012)AIS(0.786)S(0.202)R	2
Zinc finger, FYVE-related	0.0100302	DN152662_c7_g1_i2	601	S	ident	fyve finger-containing phosphoinositide kinase,fyv1, putative, partial	---	0.978297	0.000440662	80.632	GIVTMS(0.978)PES(0.021)QGHK	2
Zinc finger, FYVE-related	0.0100302	DN152632_c7_g1_i1	642	S	ident	zinc finger FYVE domain-containing protein 9	---	0.997957	0.00392747	69.864	LLCS(0.998)QCT(0.002)PAR	2
Zinc finger, FYVE-related	0.0100302	DN152632_c7_g1_i1	753	S	ident	zinc finger FYVE domain-containing protein 9	---	0.999981	9.44385e-70	155.68	RLPS(1)AAADSSVNELDGNATPVPHR	3
Zinc finger, FYVE-related	0.0100302	DN152632_c7_g1_i1	768	T	ident	zinc finger FYVE domain-containing protein 9	---	1	1.25138e-154	204.48	RLPSAAADSSVNELDGNAT(1)PVPHR	3
Zinc finger, FYVE-related	0.0100302	DN147527_c0_g1_i1	437	S	ident	Rab GTPase-binding effector protein 1	---	0.96032	3.15122e-17	127.37	LPVSPS(0.001)S(0.008)AS(0.96)PS(0.011)S(0.019)AER	2
Zinc finger, FYVE-related	0.0100302	DN147527_c0_g1_i1	432	S	ident	Rab GTPase-binding effector protein 1	---	0.999481	7.97005e-07	95.205	LPVS(0.999)PSSASPSSAER	2
Zinc finger, FYVE-related	0.0100302	DN150554_c1_g2_i1	85	S	ident	FYVE, RhoGEF and PH domain-containing protein 4	---	1	3.82511e-13	133.86	VKS(1)EDLEGSFIK	2
Protein kinase-like domain	0.000155672	DN150134_c1_g1_i3	190	T	ident	cGMP-dependent protein kinase, isozyme 1	---	0.999845	1.14365e-21	129.62	LRT(1)PGGS(0.5)S(0.5)LSLRPAGDNK	3
Protein kinase-like domain	0.000155672	DN150134_c1_g1_i3	605	Y	ident	cGMP-dependent protein kinase, isozyme 1	---	1	0.00920891	62.338	EY(1)VDLEHLEAR	2
Protein kinase-like domain	0.000155672	DN150134_c1_g1_i3	194	S	ident	cGMP-dependent protein kinase, isozyme 1	---	0.999595	4.26584e-194	231.77	TPGGS(1)SLSLRPAGDNK	2
Protein kinase-like domain	0.000155672	DN150134_c1_g1_i3	71	S	ident	cGMP-dependent protein kinase, isozyme 1	---	0.999262	1.59324e-33	112.74	RAETEHTSDVTPLDNS(0.999)EEEVNHT(0.001)LDTYSGK	4
Protein kinase-like domain	0.000155672	DN150134_c1_g1_i3	207	S	ident	cGMP-dependent protein kinase, isozyme 1	---	0.909061	0.000255611	42.884	T(0.001)PGGS(0.012)S(0.027)LS(0.06)LRPAGDNKDS(0.909)PAAS(0.683)PT(0.308)GR	3
Protein kinase-like domain	0.000155672	DN150134_c1_g1_i3	839	T	ident	cGMP-dependent protein kinase, isozyme 1	---	0.955721	4.59494e-42	143.4	T(0.044)WT(0.956)FCGTPEYVAPEVILNK	2
Protein kinase-like domain	0.000155672	DN150134_c1_g1_i3	195	S	ident	cGMP-dependent protein kinase, isozyme 1	---	0.996953	1.63361e-169	220.89	TPGGS(0.003)S(0.997)LSLRPAGDNK	2
Protein kinase-like domain	0.000155672	DN147457_c0_g2_i1	228	S	ident	dual specificity mitogen-activated protein kinase kinase 6	---	0.999022	6.01088e-32	148.64	VCDFGISGELT(0.001)NS(0.999)LAK	2
Protein kinase-like domain	0.000155672	DN147457_c0_g2_i1	232	S	ident	dual specificity mitogen-activated protein kinase kinase 6	---	1	3.29792e-37	155.79	S(1)NIGTHNYLAPER	2
Protein kinase-like domain	0.000155672	DN149990_c0_g2_i1	552	S	ident	tyrosine kinase	---	0.998013	0.00335596	62.94	AFT(0.002)PIS(0.998)PLDACPTR	2
Protein kinase-like domain	0.000155672	DN149990_c0_g2_i1	451	S	ident	tyrosine kinase	---	1	5.66951e-19	138.24	TDICS(1)LDLNR	2
Protein kinase-like domain	0.000155672	DN142194_c3_g1_i1	220	S	ident	Phosphoinositide 3-kinase regulatory subunit 4	---	0.889007	0.00137536	83.204	FIDAS(0.889)PS(0.021)S(0.034)T(0.056)R	2
Protein kinase-like domain	0.000155672	DN148501_c0_g1_i2	662	T	ident	protein kinase	---	0.86216	0.00281392	68.41	PSVLPVS(0.051)IT(0.862)PPPT(0.043)S(0.043)R	2
Protein kinase-like domain	0.000155672	DN151955_c5_g3_i1	134	S	ident	Cyclin-dependent kinase 16	---	0.990566	0.000943073	103.14	RS(0.009)S(0.991)LYEMGFGR	2
Protein kinase-like domain	0.000155672	DN146048_c0_g1_i5	41	S	ident	Dual specificity mitogen-activated protein kinase kinase 2, partial	---	0.999666	0.00429153	71.176	LIDS(1)IAQTR	2
Protein kinase-like domain	0.000155672	DN150821_c2_g3_i1	340	S	ident	protein kinase	---	0.972242	0.0124399	61.409	RPS(0.972)LT(0.012)S(0.012)QS(0.003)S(0.001)AK	2
Protein kinase-like domain	0.000155672	DN149120_c0_g1_i3	650	S	ident	Receptor-type guanylate cyclase gcy-28	---	0.807913	1.05092e-35	138.57	S(0.808)Y(0.001)T(0.191)CAPDDPGALEEASGGWPK	2
Protein kinase-like domain	0.000155672	DN149120_c0_g1_i3	636	S	ident	Receptor-type guanylate cyclase gcy-28	---	0.999991	3.75428e-17	126.07	LAS(1)IGSQSDVPQGNR	2
Protein kinase-like domain	0.000155672	DN152001_c1_g1_i2	1399	S	ident	MAP/microtubule affinity-regulating kinase 3-like isoform X4	---	0.92135	0.000414358	100.11	S(0.001)T(0.001)VS(0.921)GS(0.076)FHIPSR	2
Protein kinase-like domain	0.000155672	DN152001_c1_g1_i2	742	S	ident	MAP/microtubule affinity-regulating kinase 3-like isoform X4	---	0.999857	5.751e-05	108.77	RVS(1)VGS(1)MDSFNK	2
Protein kinase-like domain	0.000155672	DN152001_c1_g1_i2	1401	S	ident	MAP/microtubule affinity-regulating kinase 3-like isoform X4	---	0.976714	0.0014342	80.102	STVS(0.023)GS(0.977)FHIPS(0.001)R	2
Protein kinase-like domain	0.000155672	DN152001_c1_g1_i2	739	S	ident	MAP/microtubule affinity-regulating kinase 3-like isoform X4	---	0.999998	3.82326e-12	127.29	RVS(1)VGS(1)MDSFNK	2
Protein kinase-like domain	0.000155672	DN152001_c1_g1_i2	1473	S	ident	MAP/microtubule affinity-regulating kinase 3-like isoform X4	---	1	0.000122824	99.442	DVS(1)PIGAEPRPPIR	2
Protein kinase-like domain	0.000155672	DN152001_c1_g1_i2	1431	S	ident	MAP/microtubule affinity-regulating kinase 3-like isoform X4	---	0.892121	1.04307e-06	89.011	S(0.892)Y(0.108)AAAANETSHHAPSR	3
Protein kinase-like domain	0.000155672	DN150165_c0_g1_i1	1002	S	ident	serine/threonine kinase	---	1	0.00440262	69.721	IPS(1)FDDPWR	2
Protein kinase-like domain	0.000155672	DN150165_c0_g1_i1	1152	S	ident	serine/threonine kinase	---	0.827354	7.88148e-16	116.09	AASAHGPAS(0.827)T(0.173)GQSPFHK	3
Protein kinase-like domain	0.000155672	DN150165_c0_g1_i1	1156	S	ident	serine/threonine kinase	---	0.989087	6.90943e-05	80.142	AAS(0.003)AHGPAS(0.758)T(0.25)GQS(0.989)PFHK	3
Protein kinase-like domain	0.000155672	DN152505_c9_g1_i1	6	S	ident	serine/threonine kinase	---	0.991828	1.52907e-06	91.889	ASAT(0.004)S(0.992)DS(0.004)DLVSPGHVIK	2
Protein kinase-like domain	0.000155672	DN152505_c9_g1_i1	870	S	ident	serine/threonine kinase	---	0.86408	0.000535271	97.463	S(0.864)AS(0.136)PSQPFGFR	2
Protein kinase-like domain	0.000155672	DN152505_c9_g1_i1	1003	S	ident	serine/threonine kinase	---	0.999994	0.00666168	66.004	RPS(1)GGLDPPYR	2
Protein kinase-like domain	0.000155672	DN152505_c9_g1_i1	872	S	ident	serine/threonine kinase	---	0.904727	0.00581388	64.104	S(0.094)AS(0.905)PS(0.001)QPFGFR	2
Protein kinase-like domain	0.000155672	DN150172_c2_g1_i4	52	S	ident	Rho-associated protein kinase 2, partial	---	0.885751	0.0187584	60.489	S(0.055)T(0.055)S(0.886)ES(0.004)SQIRPFSDR	2
Protein kinase-like domain	0.000155672	DN149871_c3_g4_i1	164	T	ident	cAMP-dependent protein kinase catalytic subunit isoform X10	---	0.949106	0.00036107	65.207	T(0.049)WT(0.949)LCGT(0.002)PEYLAPEIILSK	2
Protein kinase-like domain	0.000155672	DN151937_c8_g1_i1	619	S	ident	fibroblast growth factor receptor 2-like isoform X6	---	0.983326	0.00383038	71.354	RYS(0.983)VDS(0.016)DFSPLR	2
Protein kinase-like domain	0.000155672	DN134280_c0_g1_i1	46	T	ident	---	---	0.784507	0.0134527	83.182	PTVY(0.019)T(0.785)PT(0.156)T(0.04)R	2
Protein kinase-like domain	0.000155672	DN149153_c0_g1_i2	83	T	ident	calcium-dependent protein kinase C-like isoform X2	---	0.964225	0	259.44	DISNFDPAFTEMSTEFT(0.964)PT(0.036)DK	3
Protein kinase-like domain	0.000155672	DN151204_c3_g1_i2	80	T	ident	Calcium-dependent protein kinase C	---	0.996287	1.15008e-254	243.17	EPVRLT(0.996)PT(0.004)DK	2
Protein kinase-like domain	0.000155672	DN152329_c5_g1_i1	640	S	ident	MAP/microtubule affinity-regulating kinase 3-like isoform X3	---	0.999989	5.35276e-05	89.642	KEHS(1)PPSATLGVR	3
Protein kinase-like domain	0.000155672	DN152329_c5_g1_i1	551	S	ident	MAP/microtubule affinity-regulating kinase 3-like isoform X3	---	0.989865	2.39757e-109	191.47	TAAVTPSTHPS(0.01)S(0.99)PLK	2
Protein kinase-like domain	0.000155672	DN152329_c5_g1_i1	555	S	ident	MAP/microtubule affinity-regulating kinase 3-like isoform X3	---	0.942945	0.00259219	45.363	TAAVT(0.001)PS(0.004)T(0.004)HPS(0.024)S(0.024)PLKS(0.943)PK	3
Protein kinase-like domain	0.000155672	DN152329_c5_g1_i1	653	T	ident	MAP/microtubule affinity-regulating kinase 3-like isoform X3	---	0.93785	0.00231328	58.246	RT(0.044)HT(0.938)FT(0.016)S(0.001)S(0.001)AAADR	3
Protein kinase-like domain	0.000155672	DN152199_c5_g2_i1	166	S	ident	SNF-related serine/threonine-protein kinase	---	0.999991	1.59229e-06	108.25	LTDFGFS(1)NQFVPGK	2
Protein kinase-like domain	0.000155672	DN152199_c5_g2_i1	993	S	ident	SNF-related serine/threonine-protein kinase	---	0.999999	1.01368e-07	97.384	RS(1)LQPGPATTEPFLR	3
Protein kinase-like domain	0.000155672	DN152199_c5_g2_i1	1319	S	ident	SNF-related serine/threonine-protein kinase	---	0.999749	0.00023293	57.802	SVLDNSDSHQHLIGS(1)PGR	3
Protein kinase-like domain	0.000155672	DN152199_c5_g2_i1	1253	S	ident	SNF-related serine/threonine-protein kinase	---	0.993146	0.00088242	86.944	HQPS(0.002)VYS(0.993)LPS(0.005)R	2
Protein kinase-like domain	0.000155672	DN143431_c0_g2_i2	699	S	ident	SCY1-like protein 2, partial	---	0.997776	0.000679848	88.021	T(0.002)HS(0.998)NPNFGQR	2
Protein kinase-like domain	0.000155672	DN151614_c6_g2_i1	373	S	ident	ribosomal protein S6 kinase 2 beta-like isoform X2	---	0.999998	1.02882e-10	95.209	T(1)PKDS(1)PVPPPSDSANELFR	3
Protein kinase-like domain	0.000155672	DN151614_c6_g2_i1	369	T	ident	ribosomal protein S6 kinase 2 beta-like isoform X2	---	0.999998	1.02882e-10	88.278	T(1)PKDS(1)PVPPPSDSANELFR	3
Protein kinase-like domain	0.000155672	DN148059_c2_g2_i6	479	S	ident	calcium/calmodulin-dependent protein kinase type II alpha chain isoform X7	---	0.873781	0.00495069	67.519	FYFEQES(0.126)IS(0.874)R	2
Protein kinase-like domain	0.000155672	DN148059_c2_g2_i6	392	S	ident	calcium/calmodulin-dependent protein kinase type II alpha chain isoform X7	---	0.774754	0.00723958	56.339	SMLS(0.912)S(0.094)AAS(0.775)T(0.219)KK	2
Protein kinase-like domain	0.000155672	DN148059_c2_g2_i6	320	S	ident	calcium/calmodulin-dependent protein kinase type II alpha chain isoform X7	---	0.989849	2.00127e-35	123.04	NFSSGLS(0.01)DS(0.99)VKEDDRPPAGPSNSR	3
Protein kinase-like domain	0.000155672	DN148059_c2_g2_i6	318	S	ident	calcium/calmodulin-dependent protein kinase type II alpha chain isoform X7	---	0.921332	0.00199644	79.804	NFSS(0.002)GLS(0.921)DS(0.077)VK	2
Protein kinase-like domain	0.000155672	DN148059_c2_g2_i6	477	S	ident	calcium/calmodulin-dependent protein kinase type II alpha chain isoform X7	---	0.966868	0.000283697	92.295	FYFEQES(0.967)IS(0.033)R	2
Protein kinase-like domain	0.000155672	DN148059_c2_g2_i6	314	S	ident	calcium/calmodulin-dependent protein kinase type II alpha chain isoform X7	---	0.988756	0.00392151	68.044	NFS(0.989)S(0.011)GLSDSVK	2
Protein kinase-like domain	0.000155672	DN148059_c2_g2_i6	388	S	ident	calcium/calmodulin-dependent protein kinase type II alpha chain isoform X7	---	0.949943	0.00723958	56.514	SMLS(0.95)S(0.056)AAS(0.413)T(0.582)KK	2
Protein kinase-like domain	0.000155672	DN150231_c0_g1_i1	287	S	ident	protein kinase	---	0.999995	0.00116338	82.651	APFYANS(1)PEALK	2
Protein kinase-like domain	0.000155672	DN150806_c0_g1_i1	490	S	ident	serine/threonine kinase	---	1	4.12404e-75	182.57	DVLDIEQFS(1)T(1)VR	2
Protein kinase-like domain	0.000155672	DN150806_c0_g1_i1	491	T	ident	serine/threonine kinase	---	1	5.91247e-36	153.72	DVLDIEQFS(1)T(1)VR	2
Protein kinase-like domain	0.000155672	DN146774_c0_g2_i1	20	S	ident	peripheral plasma membrane protein CASK-like isoform X9	---	0.997216	0.00156941	70.41	FT(0.002)GS(0.997)PGLSTTDLK	2
Protein kinase-like domain	0.000155672	DN152250_c7_g1_i1	147	S	ident	tyrosine kinase	---	0.957959	6.8518e-05	102.36	PAST(0.026)GS(0.958)PT(0.012)S(0.004)PFSR	2
Protein kinase-like domain	0.000155672	DN152250_c7_g1_i1	160	S	ident	tyrosine kinase	---	0.986748	1.71064e-30	145.52	NS(0.987)PT(0.013)KPSPPPLPTNK	2
Protein kinase-like domain	0.000155672	DN145965_c0_g1_i1	187	T	ident	serine/threonine kinase	---	0.999991	0.00511113	84.759	GT(1)PGYLAPEVLR	2
Protein kinase-like domain	0.000155672	DN151056_c1_g1_i1	764	S	ident	protein kinase	---	1	9.29819e-05	53.39	APGFFADAPAHGDDGLPQS(1)AR	3
Protein kinase-like domain	0.000155672	DN145288_c0_g1_i1	207	T	ident	tyrosine kinase 5	---	0.88191	2.5515e-14	133.23	AS(0.118)T(0.882)GASIDAYHGQR	2
Protein kinase-like domain	0.000155672	DN145288_c0_g1_i1	66	T	ident	tyrosine kinase 5	---	0.941381	0.0131809	78.324	FLFS(0.059)NT(0.941)PPMK	2
Protein kinase-like domain	0.000155672	DN145288_c0_g1_i1	76	S	ident	tyrosine kinase 5	---	0.999108	0.0127732	58.699	IFS(0.999)APCT(0.001)R	2
Protein kinase-like domain	0.000155672	DN147971_c1_g2_i1	184	Y	ident	Mitogen-activated protein kinase 3	---	0.957553	1.13619e-06	88	MNDPEHDHNGILT(0.018)EY(0.958)VAT(0.025)R	3
Protein kinase-like domain	0.000155672	DN151646_c4_g1_i1	464	S	ident	serine/threonine kinase	---	0.997428	0.00244385	61.48	HS(0.997)LPHT(0.003)LAPR	3
Protein kinase-like domain	0.000155672	DN151347_c5_g1_i5	48	S	ident	Serine/threonine-protein kinase N2, partial	---	0.992566	2.08343e-23	137.69	TDLLTEGS(0.007)AS(0.993)MGDLR	2
Protein kinase-like domain	0.000155672	DN151968_c5_g1_i1	493	T	ident	Serine/threonine-protein kinase LATS1	---	0.994443	1.19455e-06	88	RLT(0.994)PDLDT(0.006)PSPQTHPR	3
Protein kinase-like domain	0.000155672	DN149344_c0_g1_i2	313	Y	ident	Glycogen synthase kinase-3 alpha	---	0.975834	1.17241e-16	128.06	EMVPGSANVS(0.007)Y(0.976)IS(0.013)S(0.004)R	3
Protein kinase-like domain	0.000155672	DN152101_c9_g1_i1	164	T	ident	phosphatidylinositol 4-kinase beta	---	0.834956	1.63975e-05	101.53	CAVKPT(0.165)T(0.835)PVVDRPR	3
Protein kinase-like domain	0.000155672	DN152602_c9_g2_i1	389	S	ident	serine/threonine kinase	---	1	2.79083e-05	111.66	IHEGPPMGS(1)VFR	3
Protein kinase-like domain	0.000155672	DN147917_c1_g1_i4	396	S	ident	tau-tubulin kinase 2-like, partial	---	0.943408	0.000134548	75.533	AGDPTTLAYS(0.943)LPT(0.056)DR	2
Protein kinase-like domain	0.000155672	DN152631_c10_g1_i2	1069	S	ident	Mitogen-activated protein kinase kinase kinase 15	---	0.955933	0.000203577	59.857	GLDS(1)PGAES(0.044)CYS(0.956)PDR	2
Protein kinase-like domain	0.000155672	DN152631_c10_g1_i2	1405	S	ident	Mitogen-activated protein kinase kinase kinase 15	---	1	0.00200278	84.365	IDLS(1)PS(1)PVR	2
Protein kinase-like domain	0.000155672	DN152631_c10_g1_i2	1252	S	ident	Mitogen-activated protein kinase kinase kinase 15	---	0.984438	5.16715e-28	140.67	LRPS(0.016)LS(0.984)FDVGSSSDENR	2
Protein kinase-like domain	0.000155672	DN152631_c10_g1_i2	1533	T	ident	Mitogen-activated protein kinase kinase kinase 15	---	1	4.58888e-05	109.04	RPT(1)PPVGISDLAK	2
Protein kinase-like domain	0.000155672	DN152631_c10_g1_i2	555	S	ident	Mitogen-activated protein kinase kinase kinase 15	---	0.850903	0.0106698	44.511	T(0.149)GRLS(0.851)ADPNYR	3
Protein kinase-like domain	0.000155672	DN152631_c10_g1_i2	875	Y	ident	Mitogen-activated protein kinase kinase kinase 15	---	1	0.00469099	69.721	ELADPY(1)AAVFR	2
Protein kinase-like domain	0.000155672	DN152631_c10_g1_i2	1108	S	ident	Mitogen-activated protein kinase kinase kinase 15	---	0.999996	4.56411e-08	93.21	NPS(1)PLS(0.035)S(0.244)S(0.721)IGGGADNFNMIK	2
Protein kinase-like domain	0.000155672	DN152631_c10_g1_i2	1403	S	ident	Mitogen-activated protein kinase kinase kinase 15	---	1	2.79258e-09	118.9	IDLS(1)PS(1)PVR	2
Protein kinase-like domain	0.000155672	DN152631_c10_g1_i2	1250	S	ident	Mitogen-activated protein kinase kinase kinase 15	---	0.763147	0.000117555	77.221	LRPS(0.763)LS(0.237)FDVGSSSDENR	3
Protein kinase-like domain	0.000155672	DN152631_c10_g1_i2	1061	S	ident	Mitogen-activated protein kinase kinase kinase 15	---	0.999941	0.000203577	59.857	GLDS(1)PGAES(0.044)CYS(0.956)PDR	2
Protein kinase-like domain	0.000155672	DN152631_c10_g1_i2	1029	S	ident	Mitogen-activated protein kinase kinase kinase 15	---	1	6.1859e-37	150.36	LDVPGRLS(1)ANDLNEPAR	3
Protein kinase-like domain	0.000155672	DN152631_c10_g1_i2	1113	S	ident	Mitogen-activated protein kinase kinase kinase 15	---	0.987303	5.8335e-120	194.9	NPSPLSS(0.013)S(0.987)IGGGADNFNMIK	2
Protein kinase-like domain	0.000155672	DN152631_c10_g1_i2	1179	S	ident	Mitogen-activated protein kinase kinase kinase 15	---	0.756544	0.011978	65.179	S(0.243)NS(0.757)HDPLRR	2
Protein kinase-like domain	0.000155672	DN146269_c0_g1_i1	359	S	ident	serine/threonine kinase	---	0.999992	1.43907e-28	98.521	KAS(1)PGDENQQAAVPQLSQEPTSGLFDAAFDR	3
Protein kinase-like domain	0.000155672	DN146269_c0_g1_i1	207	T	ident	serine/threonine kinase	---	1	1.51258e-26	149.3	PSNSQHPMT(1)PK	2
Protein kinase-like domain	0.000155672	DN138287_c1_g3_i1	214	Y	ident	mitogen-activated protein kinase 1	---	0.986455	4.70789e-35	138.75	IADPDHDHTGFLT(0.004)EY(0.986)VAT(0.01)R	3
Protein kinase-like domain	0.000155672	DN151653_c6_g1_i2	1262	S	ident	Cyclin-dependent kinase 14, partial	---	0.798345	0.00520371	45.618	FHY(0.013)S(0.188)CS(0.798)PPPPPS(0.001)QFR	3
Protein kinase-like domain	0.000155672	DN151653_c6_g1_i2	1207	S	ident	Cyclin-dependent kinase 14, partial	---	0.999993	0.0033273	70.26	MFLS(1)NHYGPDR	2
Protein kinase-like domain	0.000155672	DN146429_c1_g3_i1	40	S	ident	serine/threonine kinase	---	0.755265	0.000274574	79.467	IGDYIIGET(0.062)LGS(0.755)GT(0.182)FGK	2
Protein kinase-like domain	0.000155672	DN146429_c1_g3_i1	444	S	ident	serine/threonine kinase	---	0.786559	4.55284e-62	134.21	TLDPVGS(0.787)PT(0.185)AS(0.014)S(0.014)GPVGIAGAGGQQQQGQK	3
Protein kinase-like domain	0.000155672	DN150495_c0_g1_i3	512	S	ident	Tau-tubulin kinase 1	---	1	0.00218135	84.479	LGNS(1)CQWNR	2
Protein kinase-like domain	0.000155672	DN150495_c0_g1_i3	620	S	ident	Tau-tubulin kinase 1	---	1	3.16131e-05	101.38	LHS(1)ANNAFR	2
Protein kinase-like domain	0.000155672	DN151087_c5_g2_i1	78	S	ident	cGMP-dependent protein kinase 1	---	0.98367	0.0101933	45.28	S(0.016)MDHHNS(0.984)LPR	3
Protein kinase-like domain	0.000155672	DN151608_c1_g1_i3	133	Y	ident	tyrosine kinase	---	0.999367	0.000125148	93.478	FLLDNVY(0.999)EPSAGTK	2
Protein kinase-like domain	0.000155672	DN148317_c0_g4_i2	187	Y	ident	putative glycogen synthase kinase 3-related (gsk3)	---	0.795377	0.00283831	79.492	GEPNVS(0.197)Y(0.795)ICS(0.007)R	2
Protein kinase-like domain	0.000155672	DN148317_c0_g4_i2	404	S	ident	putative glycogen synthase kinase 3-related (gsk3)	---	1	0.000285648	106.58	AVS(1)LEGAQSVR	2
Protein kinase-like domain	0.000155672	DN151728_c2_g2_i4	529	S	ident	serine/threonine kinase	---	1	0.00679912	52.372	KHDAGKS(1)PVGGR	3
Protein kinase-like domain	0.000155672	DN151728_c2_g2_i4	223	T	ident	serine/threonine kinase	---	1	3.89415e-119	196.43	LDT(1)FCGSPPYAAPELFEGR	2
Protein kinase-like domain	0.000155672	DN151347_c5_g1_i1	675	S	ident	serine/threonine kinase	---	1	8.7485e-18	138.01	RPS(1)RDEVDVVPK	3
Protein kinase-like domain	0.000155672	DN151347_c5_g1_i1	579	Y	ident	serine/threonine kinase	---	0.999993	4.01777e-09	110.41	EHY(1)GIYTK	2
Protein kinase-like domain	0.000155672	DN151347_c5_g1_i1	714	S	ident	serine/threonine kinase	---	1	0.001694	101.2	LAPAVEKS(1)VEVK	2
Protein kinase-like domain	0.000155672	DN151347_c5_g1_i1	734	S	ident	serine/threonine kinase	---	0.995491	0.0013911	80.507	LPS(0.995)PT(0.004)PT(0.001)LPPSK	2
Protein kinase-like domain	0.000155672	DN152960_c38_g1_i1	2955	S	ident	LOW QUALITY PROTEIN: serine/threonine kinase	---	1	0.000573933	91.202	EAS(1)PVDVAFPR	2
Protein kinase-like domain	0.000155672	DN152960_c38_g1_i1	3864	S	ident	LOW QUALITY PROTEIN: serine/threonine kinase	---	1	3.05692e-05	97.095	RLS(1)ELQGCVEDLR	3
Protein kinase-like domain	0.000155672	DN152960_c38_g1_i1	4233	S	ident	LOW QUALITY PROTEIN: serine/threonine kinase	---	0.998635	4.52257e-10	122.14	S(0.001)LS(0.999)MAASGYASDQK	2
Protein kinase-like domain	0.000155672	DN152960_c38_g1_i1	3199	S	ident	LOW QUALITY PROTEIN: serine/threonine kinase	---	1	1.36074e-97	187.73	AS(1)PFEEEEDFEGDAIPR	2
Protein kinase-like domain	0.000155672	DN152960_c38_g1_i1	4952	S	ident	LOW QUALITY PROTEIN: serine/threonine kinase	---	0.999442	2.22586e-196	224.83	DT(0.001)LS(0.999)PSQIFSSEDSSR	2
Protein kinase-like domain	0.000155672	DN152960_c38_g1_i1	4921	S	ident	LOW QUALITY PROTEIN: serine/threonine kinase	---	1	1.7341e-40	152.11	QLS(1)PPPATDPWLHFR	2
Protein kinase-like domain	0.000155672	DN147807_c0_g4_i1	37	S	ident	serine/threonine kinase	---	1	5.84198e-42	143.4	DVALHDS(1)PPAAVPVAPAAR	2
Protein kinase-like domain	0.000155672	DN152462_c1_g1_i1	28	S	ident	serine/threonine kinase	---	0.988169	0.00172699	81.565	S(0.011)RS(0.988)VT(0.001)AVTESWR	2
Protein kinase-like domain	0.000155672	DN150974_c1_g3_i4	112	T	ident	serine/threonine kinase	---	1	0.00719198	50.127	HLET(1)PVKR	3
Protein kinase-like domain	0.000155672	DN150974_c1_g3_i4	98	S	ident	serine/threonine kinase	---	1	0.00338677	52.372	RLS(1)S(1)HDVS(1)PR	2
Protein kinase-like domain	0.000155672	DN150974_c1_g3_i4	99	S	ident	serine/threonine kinase	---	1	0.00338677	52.372	RLS(1)S(1)HDVS(1)PR	2
Protein kinase-like domain	0.000155672	DN150974_c1_g3_i4	103	S	ident	serine/threonine kinase	---	1	0.00338677	52.372	RLS(1)S(1)HDVS(1)PR	2
Protein kinase-like domain	0.000155672	DN149022_c1_g1_i2	223	S	ident	serine/threonine kinase	---	1	1.12419e-06	92.679	S(1)LLLEPVFVEPDASK	2
Protein kinase-like domain	0.000155672	DN151444_c4_g2_i2	629	S	ident	serine/threonine kinase	---	0.89502	0.000872371	87.083	TDPCCLAS(0.895)FS(0.105)K	2
Protein kinase-like domain	0.000155672	DN151444_c4_g2_i2	280	S	ident	serine/threonine kinase	---	0.917874	0.00105976	40.43	LAS(0.918)DPY(0.184)S(0.754)PT(0.125)LGPS(0.018)KPPPFASSEK	3
Protein kinase-like domain	0.000155672	DN151444_c4_g2_i2	284	S	ident	serine/threonine kinase	---	0.754077	0.00105976	40.723	LAS(0.918)DPY(0.184)S(0.754)PT(0.125)LGPS(0.018)KPPPFASSEK	3
Protein kinase-like domain	0.000155672	DN137549_c0_g1_i1	334	S	ident	casein kinase 1, alpha 1	---	1	2.56303e-05	106.38	FVRPNT(1)ES(1)RDHEK	3
Protein kinase-like domain	0.000155672	DN137549_c0_g1_i1	60	S	ident	casein kinase 1, alpha 1	---	0.999872	1.73175e-05	114.01	YAS(1)HPQLPYESK	2
Protein kinase-like domain	0.000155672	DN137549_c0_g1_i1	332	T	ident	casein kinase 1, alpha 1	---	1	0.000933174	80.738	FVRPNT(1)ES(1)RDHEK	3
Protein kinase-like domain	0.000155672	DN145495_c0_g3_i1	323	S	ident	MAP kinase-activated protein kinase 2-like isoform X2	---	1	0.00751107	71.176	RES(1)QAPVLK	2
Calponin homology domain	0.00171345	DN152684_c13_g1_i2	2033	S	ident	Protein-methionine sulfoxide oxidase MICAL3	---	1	0.00289343	57.434	HHS(1)VVGGGCLGR	3
Calponin homology domain	0.00171345	DN152684_c13_g1_i2	1614	S	ident	Protein-methionine sulfoxide oxidase MICAL3	---	0.999991	4.01847e-145	207.55	LYS(1)DSDTEDLFPCR	2
Calponin homology domain	0.00171345	DN152684_c13_g1_i2	1804	T	ident	Protein-methionine sulfoxide oxidase MICAL3	---	0.999399	8.91896e-05	73.294	RPQHEEQAAY(0.001)PDT(0.999)LPR	3
Calponin homology domain	0.00171345	DN152684_c13_g1_i2	1616	S	ident	Protein-methionine sulfoxide oxidase MICAL3	---	0.922509	0.000142217	80.361	LYS(0.016)DS(0.923)DT(0.061)EDLFPCR	2
Calponin homology domain	0.00171345	DN152684_c13_g1_i2	1945	S	ident	Protein-methionine sulfoxide oxidase MICAL3	---	0.996893	8.51449e-06	84.507	S(0.003)AS(0.997)LETWAR	2
Calponin homology domain	0.00171345	DN151863_c9_g1_i2	795	S	ident	Cytospin-A	---	0.815239	3.63221e-28	142.88	VHS(1)AGS(0.185)S(0.815)PNSTPLR	2
Calponin homology domain	0.00171345	DN151863_c9_g1_i2	933	S	ident	Cytospin-A	---	0.944824	0.00467862	63.682	FSTPS(0.055)S(0.945)PPIFPGR	2
Calponin homology domain	0.00171345	DN151863_c9_g1_i2	791	S	ident	Cytospin-A	---	0.999999	3.63221e-28	142.88	VHS(1)AGS(0.185)S(0.815)PNSTPLR	2
Calponin homology domain	0.00171345	DN145897_c0_g1_i2	98	S	ident	Myophilin	---	1	0.016045	53.448	GAS(1)QAGMNMGK	2
Calponin homology domain	0.00171345	DN145897_c0_g1_i2	56	S	ident	Myophilin	---	0.997102	4.1306e-193	224.8	TCQT(0.002)HS(0.997)EYTGPTLGPK	2
Calponin homology domain	0.00171345	DN152922_c4_g1_i3	2955	T	ident	calponin homolog, putative	---	0.997683	0.0161132	58.079	EVPT(0.998)PPS(0.002)S(0.001)SATSLLR	2
Calponin homology domain	0.00171345	DN152922_c4_g1_i3	2569	S	ident	calponin homolog, putative	---	1	0.0135961	42.059	ADLRAS(1)AEIHDIK	3
Calponin homology domain	0.00171345	DN152922_c4_g1_i3	3759	S	ident	calponin homolog, putative	---	0.974577	6.05715e-05	77.795	LS(0.025)GS(0.975)PVTEGATSPVR	2
Calponin homology domain	0.00171345	DN150294_c0_g1_i3	387	S	ident	putative alpha-actinin	---	1	7.19157e-37	157.35	GQS(1)VEEIQNAWK	2
Calponin homology domain	0.00171345	DN150294_c0_g1_i3	505	S	ident	putative alpha-actinin	---	0.970483	4.30966e-10	90.759	T(0.03)QS(0.97)IVSEWDR	2
Calponin homology domain	0.00171345	DN150618_c3_g1_i4	867	S	ident	GAS2-like protein pickled eggs	---	0.999963	0	276.96	AQS(1)TSDIAQVRPTGATSK	2
Calponin homology domain	0.00171345	DN150618_c3_g1_i4	245	S	ident	GAS2-like protein pickled eggs	---	0.937441	1.82714e-06	88.283	GVS(0.937)S(0.063)QNLAGGSFWAR	2
Calponin homology domain	0.00171345	DN143736_c1_g1_i1	191	S	ident	Microtubule-associated protein RP/EB family member 1	---	1	1.20588e-197	230.29	S(1)PAGSQSAGDSSQINALR	2
Calponin homology domain	0.00171345	DN143736_c1_g1_i1	202	S	ident	Microtubule-associated protein RP/EB family member 1	---	0.954394	0	263.02	SPAGSQSAGDS(0.046)S(0.954)QINALR	2
Calponin homology domain	0.00171345	DN143736_c1_g1_i1	195	S	ident	Microtubule-associated protein RP/EB family member 1	---	0.999959	6.70429e-249	241.6	SPAGS(1)QSAGDSSQINALR	2
Calponin homology domain	0.00171345	DN152402_c7_g1_i1	1634	S	ident	Filamin-A	---	0.912819	1.89359e-20	137.52	LTYNDVEIPS(0.087)S(0.913)PFR	2
Calponin homology domain	0.00171345	DN152402_c7_g1_i1	495	T	ident	Filamin-A	---	0.999981	0.000109873	100.27	ADEQSPYLIEYT(1)PK	2
Calponin homology domain	0.00171345	DN152402_c7_g1_i1	64	S	ident	Filamin-A	---	1	0	264.66	LYEDGYVDS(1)EDEEEMSQK	2
Calponin homology domain	0.00171345	DN152402_c7_g1_i1	346	T	ident	Filamin-A	---	0.997704	1.48098e-17	120.32	AYGPGLEPTGNT(0.002)IGT(0.998)PAR	2
Calponin homology domain	0.00171345	DN152402_c7_g1_i1	1039	S	ident	Filamin-A	---	0.99099	2.76745e-05	69.088	ITVS(0.009)GLDS(0.991)PVQANKPQQFK	3
Calponin homology domain	0.00171345	DN147589_c3_g1_i3	246	S	ident	Plastin-3, putative	---	0.998384	0.000730636	100.11	KAPLS(0.998)PS(0.001)TDNK	2
Calponin homology domain	0.00171345	DN147589_c3_g1_i3	464	T	ident	Plastin-3, putative	---	0.769621	0.00184305	91.701	AAAT(0.77)S(0.23)PNWNR	2
Calponin homology domain	0.00171345	DN147589_c3_g1_i3	383	S	ident	Plastin-3, putative	---	0.999968	0.0142333	57.532	YFGS(1)PPAR	2
Calponin homology domain	0.00171345	DN147589_c3_g1_i3	287	S	ident	Plastin-3, putative	---	0.966244	4.30622e-254	240.8	TTNLDFQDDHPTEALS(0.022)S(0.966)PS(0.012)K	2
Calponin homology domain	0.00171345	DN147589_c3_g1_i3	465	S	ident	Plastin-3, putative	---	0.84739	0.0010955	84.507	AAAT(0.153)S(0.847)PNWNR	2
Calponin homology domain	0.00171345	DN144204_c0_g7_i1	180	S	ident	Plastin-2	---	0.932864	0.00856071	68.576	IIEKGDS(0.933)MS(0.067)ALFK	2
Calponin homology domain	0.00171345	DN144204_c0_g7_i1	95	S	ident	Plastin-2	---	1	4.73371e-51	159.01	GAS(1)EVKEYDGVVGGK	2
Calponin homology domain	0.00171345	DN144204_c0_g7_i1	473	S	ident	Plastin-2	---	1	0.002172	79.492	LVNVS(1)GENIR	2
Calponin homology domain	0.00171345	DN152530_c3_g1_i3	802	S	ident	spectrin-like nuclear envelope protein	---	0.993321	0.00615622	66.267	VDS(0.007)LLS(0.993)WDK	2
Calponin homology domain	0.00171345	DN152530_c3_g1_i3	297	S	ident	spectrin-like nuclear envelope protein	---	1	5.80594e-06	110.84	AFS(1)LAEEELGIPK	2
Calponin homology domain	0.00171345	DN152885_c9_g1_i1	4299	S	ident	spectrin beta chain, non-erythrocytic 5 isoform X3	---	0.999955	0.0118335	64.534	KLS(1)DLFSGFR	2
Calponin homology domain	0.00171345	DN152885_c9_g1_i1	1074	S	ident	spectrin beta chain, non-erythrocytic 5 isoform X3	---	1	0	258.47	RGS(1)FDGTIDEITATYPR	2
Calponin homology domain	0.00171345	DN152885_c9_g1_i1	4239	S	ident	spectrin beta chain, non-erythrocytic 5 isoform X3	---	0.999966	0.00331345	70.373	VDS(1)FGISSPVR	2
Calponin homology domain	0.00171345	DN152885_c9_g1_i1	1496	S	ident	spectrin beta chain, non-erythrocytic 5 isoform X3	---	1	6.21272e-07	86.016	FHDEVS(1)DLDDWLGEK	3
Calponin homology domain	0.00171345	DN152885_c9_g1_i1	4244	S	ident	spectrin beta chain, non-erythrocytic 5 isoform X3	---	0.99516	6.19299e-74	175.29	VDSFGIS(0.005)S(0.995)PVR	2
Enolase N-terminal domain-like	0.315945	DN144783_c0_g2_i2	64	S	ident	Enolase	---	0.867951	3.50544e-15	112.85	AAVPSGAS(0.868)T(0.132)GVHEAVELR	2
Enolase N-terminal domain-like	0.315945	DN144783_c0_g2_i2	218	S	ident	Enolase	---	0.999834	0.00244037	55.546	MGSEVYHNLKS(1)VIK	3
Enolase N-terminal domain-like	0.315945	DN144783_c0_g2_i2	65	T	ident	Enolase	---	0.78695	5.71041e-06	92.034	AAVPSGAS(0.213)T(0.787)GVHEAVELR	2
Enolase N-terminal domain-like	0.315945	DN140914_c0_g1_i1	282	S	ident	alpha-enolase-like	---	1	1.73633e-12	126.83	LGELYQS(1)FIK	2
EF-hand, Ca insensitive	0.0676678	DN152701_c12_g1_i2	350	S	ident	Spectrin alpha chain	---	0.998944	2.30123e-05	66.52	VSQLGVDADALS(0.999)EKHPDS(0.001)R	3
EF-hand, Ca insensitive	0.0676678	DN152701_c12_g1_i2	778	Y	ident	Spectrin alpha chain	---	1	1.24922e-169	220.97	FVQEGHY(1)DAPILEQK	3
EF-hand, Ca insensitive	0.0676678	DN152701_c12_g1_i2	992	S	ident	Spectrin alpha chain	---	1	0.000431773	99.069	MQEVPVS(1)DILGK	2
EF-hand, Ca insensitive	0.0676678	DN152701_c12_g1_i2	740	S	ident	Spectrin alpha chain	---	1	0.000293473	92.19	DLNS(1)VMNMQK	2
EF-hand, Ca insensitive	0.0676678	DN152701_c12_g1_i2	1671	S	ident	Spectrin alpha chain	---	0.999989	7.55156e-48	163.99	DSASVES(1)LLS(1)K	2
EF-hand, Ca insensitive	0.0676678	DN152701_c12_g1_i2	2206	S	ident	Spectrin alpha chain	---	0.914179	2.83865e-83	179.7	NSLMES(0.075)S(0.914)GT(0.011)LEEQLEATR	2
EF-hand, Ca insensitive	0.0676678	DN152701_c12_g1_i2	1059	S	ident	Spectrin alpha chain	---	0.937112	2.74624e-28	116.13	KIEAPLT(0.063)DS(0.937)QAHLNDQPLTIAVQQQR	3
EF-hand, Ca insensitive	0.0676678	DN152701_c12_g1_i2	1027	S	ident	Spectrin alpha chain	---	0.766112	1.09758e-07	117.78	KGDTLTLLNS(0.766)S(0.203)S(0.031)K	2
EF-hand, Ca insensitive	0.0676678	DN152701_c12_g1_i2	1449	S	ident	Spectrin alpha chain	---	1	4.04958e-119	195.49	EATLVGDDVDS(1)NKVDALIK	2
EF-hand, Ca insensitive	0.0676678	DN152701_c12_g1_i2	1668	S	ident	Spectrin alpha chain	---	0.999973	4.81979e-74	176.4	DSASVES(1)LLS(1)K	2
EF-hand, Ca insensitive	0.0676678	DN152701_c12_g1_i2	526	S	ident	Spectrin alpha chain	---	1	0.00689397	56.906	DVGDS(1)LDAAEALIR	2
EF-hand, Ca insensitive	0.0676678	DN152701_c12_g1_i2	1665	S	ident	Spectrin alpha chain	---	0.999979	4.81979e-74	176.4	DSAS(1)VES(0.919)LLS(0.081)K	2
EF-hand, Ca insensitive	0.0676678	DN152701_c12_g1_i2	1436	S	ident	Spectrin alpha chain	---	1	0.00498186	62.861	DCEQAEDWMS(1)MR	2
EF-hand, Ca insensitive	0.0676678	DN150294_c0_g1_i3	387	S	ident	putative alpha-actinin	---	1	7.19157e-37	157.35	GQS(1)VEEIQNAWK	2
EF-hand, Ca insensitive	0.0676678	DN150294_c0_g1_i3	505	S	ident	putative alpha-actinin	---	0.970483	4.30966e-10	90.759	T(0.03)QS(0.97)IVSEWDR	2
Glutathione S-transferase, C-terminal-like	0.00391507	DN141625_c1_g1_i1	22	S	ident	nitrilase-related	---	0.813584	0.000348867	102.5	ALDLS(0.03)S(0.814)S(0.156)IAGHR	2
Glutathione S-transferase, C-terminal-like	0.00391507	DN145515_c0_g1_i3	4	S	ident	nitrilase-related	---	0.99239	0.0130177	56.404	MSS(0.008)S(0.992)VIHHFR	2
Glutathione S-transferase, C-terminal-like	0.00391507	DN131688_c0_g1_i1	103	S	ident	elongation factor 1-beta-like	---	1	5.09261e-217	225.35	AAVPKDDEDDDIDFFGS(1)EDEEEAEKR	3
Glutathione S-transferase, C-terminal-like	0.00391507	DN140000_c0_g1_i1	9	S	ident	Glutathione S-transferase class-mu 28 kDa isozyme	---	1	1.27329e-05	115.91	MDLQLQNAS(1)LK	2
Glutathione S-transferase, C-terminal-like	0.00391507	DN139835_c1_g3_i2	4	S	ident	elongation factor 1-gamma, putative	---	0.947761	0.0206362	51.726	VVS(0.948)GT(0.051)IY(0.001)S(0.001)PK	2
Glutathione S-transferase, C-terminal-like	0.00391507	DN143558_c0_g1_i2	153	S	ident	glutathione S-transferase Mu 3-like	---	0.998366	4.73923e-75	177.44	ALKS(0.998)S(0.002)CLDNFPNLK	2
Pleckstrin homology domain	0.000165358	DN148835_c0_g1_i1	516	S	ident	Ras-specific guanine nucleotide-releasing factor 2	---	0.858205	0.000113561	102.79	RVS(0.858)T(0.142)GMIDAAAVK	2
Pleckstrin homology domain	0.000165358	DN152643_c4_g1_i1	530	S	ident	Protein son of sevenless	---	0.939641	1.28467e-157	212.06	S(0.94)PT(0.06)GSSDWNLINDQNPGQR	2
Pleckstrin homology domain	0.000165358	DN152643_c4_g1_i1	1908	S	ident	Protein son of sevenless	---	0.997516	6.01965e-07	107.82	T(0.001)NS(0.998)PS(0.002)QRPPPLPPR	3
Pleckstrin homology domain	0.000165358	DN152643_c4_g1_i1	232	S	ident	Protein son of sevenless	---	1	2.82353e-26	143.67	RIS(1)QFFPQDYDR	2
Pleckstrin homology domain	0.000165358	DN152184_c7_g1_i1	692	S	ident	putative development and differentiation-enhancing factor, ddef	---	1	0.0151475	64.82	RAS(1)LEPIK	2
Pleckstrin homology domain	0.000165358	DN150554_c1_g2_i1	85	S	ident	FYVE, RhoGEF and PH domain-containing protein 4	---	1	3.82511e-13	133.86	VKS(1)EDLEGSFIK	2
Pleckstrin homology domain	0.000165358	DN151024_c3_g3_i1	87	S	ident	oxysterol-binding protein-related protein 3-like isoform X7	---	1	1.13349e-28	134.86	AKS(1)AEQEDLTATLRPGNR	3
Pleckstrin homology domain	0.000165358	DN151024_c3_g3_i1	295	S	ident	oxysterol-binding protein-related protein 3-like isoform X7	---	0.942832	0.00701183	59.68	GS(0.943)LS(0.057)EQVSPVGK	2
Pleckstrin homology domain	0.000165358	DN151024_c3_g3_i1	13	S	ident	oxysterol-binding protein-related protein 3-like isoform X7	---	1	2.46809e-07	113.33	NNS(1)LIGDTSSAGYK	2
Pleckstrin homology domain	0.000165358	DN151024_c3_g3_i1	407	S	ident	oxysterol-binding protein-related protein 3-like isoform X7	---	0.933225	0.00922413	59.248	AS(0.066)S(0.933)LSSFYSAR	2
Pleckstrin homology domain	0.000165358	DN151024_c3_g3_i1	301	S	ident	oxysterol-binding protein-related protein 3-like isoform X7	---	1	0.000844817	86.214	GSLSEQVS(1)PVGK	2
Pleckstrin homology domain	0.000165358	DN144786_c0_g1_i3	71	S	ident	---	---	0.959736	5.78119e-05	74.776	RNPFNPLS(0.021)QS(0.96)PAT(0.015)T(0.005)HK	3
Pleckstrin homology domain	0.000165358	DN152109_c5_g1_i1	968	S	ident	Arf-GAP with coiled-coil, ANK repeat and PH domain-containing protein 2	---	1	2.49856e-107	197.15	AYNLQWDS(1)DADDYR	2
Pleckstrin homology domain	0.000165358	DN151365_c5_g1_i1	178	S	ident	oxysterol-binding protein 1-like, partial	---	0.99266	7.2552e-19	92.188	GRPDAQGDTESFVGGLS(0.993)PT(0.007)NAGGNSTLK	3
Pleckstrin homology domain	0.000165358	DN151365_c5_g1_i1	126	S	ident	oxysterol-binding protein 1-like, partial	---	1	4.15337e-13	127.3	S(1)LDAVQIPESTSK	2
Pleckstrin homology domain	0.000165358	DN151648_c4_g1_i1	240	S	ident	---	---	0.99847	1.57979e-50	128.86	VPSSAVAAPQTESDTQLPS(0.002)RPLAHS(0.998)LEK	3
Pleckstrin homology domain	0.000165358	DN151648_c4_g1_i1	60	S	ident	---	---	0.999737	7.84977e-08	119.25	PLFPS(1)PTASNR	2
Pleckstrin homology domain	0.000165358	DN149832_c0_g2_i1	252	S	ident	Fermitin family 1	---	1	1.2709e-05	115.04	LDIAS(1)FADCGQR	2
Pleckstrin homology domain	0.000165358	DN149832_c0_g2_i1	173	S	ident	Fermitin family 1	---	0.992999	0.0182851	52.247	S(0.007)NS(0.993)PLPVIR	2
Pleckstrin homology domain	0.000165358	DN149832_c0_g2_i1	463	S	ident	Fermitin family 1	---	0.999993	0.00150009	82.529	PLSPLLDS(1)PQR	2
Pleckstrin homology domain	0.000165358	DN149832_c0_g2_i1	239	S	ident	Fermitin family 1	---	1	1.05066e-27	149.86	RQS(1)DNS(1)LDEER	2
Pleckstrin homology domain	0.000165358	DN149832_c0_g2_i1	242	S	ident	Fermitin family 1	---	1	1.05066e-27	149.86	RQS(1)DNS(1)LDEER	2
Pleckstrin homology domain	0.000165358	DN152746_c4_g3_i1	174	S	ident	Spectrin beta chain, non-erythrocytic 1, partial	---	0.917025	3.8862e-82	148.08	RAS(0.917)S(0.061)T(0.022)MPSNIPVAGPSRPDESSSSAAAEEPLPK	3
Pleckstrin homology domain	0.000165358	DN152746_c4_g3_i1	101	S	ident	Spectrin beta chain, non-erythrocytic 1, partial	---	0.999999	3.68852e-13	128.06	S(1)LAETEMTVTPLR	2
Pleckstrin homology domain	0.000165358	DN151148_c4_g1_i3	495	S	ident	Ras-associated and pleckstrin homology domains-containing protein 1	---	0.997138	1.6851e-05	114.72	HTGYS(0.003)VS(0.997)PQR	2
Pleckstrin homology domain	0.000165358	DN151148_c4_g1_i3	508	S	ident	Ras-associated and pleckstrin homology domains-containing protein 1	---	0.862162	0.0116863	51.225	QVS(0.817)T(0.274)GS(0.862)LNS(0.033)S(0.013)PVIK	2
Pleckstrin homology domain	0.000165358	DN151148_c4_g1_i3	505	S	ident	Ras-associated and pleckstrin homology domains-containing protein 1	---	0.817467	0.0116863	51.225	QVS(0.817)T(0.274)GS(0.862)LNS(0.033)S(0.013)PVIK	2
Pleckstrin homology domain	0.000165358	DN151148_c4_g1_i3	113	S	ident	Ras-associated and pleckstrin homology domains-containing protein 1	---	0.850598	3.29208e-10	93.633	SQNLEDRPLS(0.149)GS(0.851)LGGLGEQK	3
Pleckstrin homology domain	0.000165358	DN152657_c12_g1_i3	90	S	ident	putative kalirin	---	1	0.0117423	57.106	PFS(1)QNLQPNNR	2
Pleckstrin homology domain	0.000165358	DN152778_c4_g1_i1	114	S	ident	pleckstrin homology domain-containing family H member 2-like	---	0.997182	0.00096262	85.837	ISVQPHS(0.997)PVS(0.003)R	2
Pleckstrin homology domain	0.000165358	DN141041_c0_g1_i2	145	S	ident	Arf-GAP with dual PH domain-containing protein 1	---	0.999757	0.00726794	68.557	DLS(1)QFSPR	2
Pleckstrin homology domain	0.000165358	DN152960_c38_g1_i1	2955	S	ident	LOW QUALITY PROTEIN: serine/threonine kinase	---	1	0.000573933	91.202	EAS(1)PVDVAFPR	2
Pleckstrin homology domain	0.000165358	DN152960_c38_g1_i1	3864	S	ident	LOW QUALITY PROTEIN: serine/threonine kinase	---	1	3.05692e-05	97.095	RLS(1)ELQGCVEDLR	3
Pleckstrin homology domain	0.000165358	DN152960_c38_g1_i1	4233	S	ident	LOW QUALITY PROTEIN: serine/threonine kinase	---	0.998635	4.52257e-10	122.14	S(0.001)LS(0.999)MAASGYASDQK	2
Pleckstrin homology domain	0.000165358	DN152960_c38_g1_i1	3199	S	ident	LOW QUALITY PROTEIN: serine/threonine kinase	---	1	1.36074e-97	187.73	AS(1)PFEEEEDFEGDAIPR	2
Pleckstrin homology domain	0.000165358	DN152960_c38_g1_i1	4952	S	ident	LOW QUALITY PROTEIN: serine/threonine kinase	---	0.999442	2.22586e-196	224.83	DT(0.001)LS(0.999)PSQIFSSEDSSR	2
Pleckstrin homology domain	0.000165358	DN152960_c38_g1_i1	4921	S	ident	LOW QUALITY PROTEIN: serine/threonine kinase	---	1	1.7341e-40	152.11	QLS(1)PPPATDPWLHFR	2
Pleckstrin homology domain	0.000165358	DN147602_c0_g3_i1	316	S	ident	intersectin-1-like	---	1	2.82048e-08	125.22	DTIALPLRPS(1)PK	2
Pleckstrin homology domain	0.000165358	DN152031_c5_g1_i1	240	S	ident	putative guanine-nucleotide-exchange-factor	---	0.99975	2.18982e-07	69.045	GLGS(1)PHT(0.633)S(0.367)FGK	2
Pleckstrin homology domain	0.000165358	DN152031_c5_g1_i1	562	S	ident	putative guanine-nucleotide-exchange-factor	---	1	0.0118793	50.452	RKFS(1)DVVK	3
Pleckstrin homology domain	0.000165358	DN152031_c5_g1_i1	244	S	ident	putative guanine-nucleotide-exchange-factor	---	0.819315	9.63145e-09	89.297	GLGSPHT(0.181)S(0.819)FGK	2
Pleckstrin homology domain	0.000165358	DN145813_c0_g1_i2	225	S	ident	myotubularin-related protein	---	0.969878	6.76552e-05	64.589	GYMDTSQTSTVT(0.003)S(0.028)PS(0.97)PHR	3
Pleckstrin homology domain	0.000165358	DN149569_c0_g2_i1	215	S	ident	guanyl-nucleotide exchange factor, putative	---	1	0.0086959	61.344	RGAS(1)VPCFPNR	2
Zinc finger, LIM-type	0.000277046	DN152684_c13_g1_i2	2033	S	ident	Protein-methionine sulfoxide oxidase MICAL3	---	1	0.00289343	57.434	HHS(1)VVGGGCLGR	3
Zinc finger, LIM-type	0.000277046	DN152684_c13_g1_i2	1614	S	ident	Protein-methionine sulfoxide oxidase MICAL3	---	0.999991	4.01847e-145	207.55	LYS(1)DSDTEDLFPCR	2
Zinc finger, LIM-type	0.000277046	DN152684_c13_g1_i2	1804	T	ident	Protein-methionine sulfoxide oxidase MICAL3	---	0.999399	8.91896e-05	73.294	RPQHEEQAAY(0.001)PDT(0.999)LPR	3
Zinc finger, LIM-type	0.000277046	DN152684_c13_g1_i2	1616	S	ident	Protein-methionine sulfoxide oxidase MICAL3	---	0.922509	0.000142217	80.361	LYS(0.016)DS(0.923)DT(0.061)EDLFPCR	2
Zinc finger, LIM-type	0.000277046	DN152684_c13_g1_i2	1945	S	ident	Protein-methionine sulfoxide oxidase MICAL3	---	0.996893	8.51449e-06	84.507	S(0.003)AS(0.997)LETWAR	2
Zinc finger, LIM-type	0.000277046	DN148180_c0_g5_i1	261	S	ident	Xin actin-binding repeat-containing protein 2	---	0.995472	6.31711e-37	153.23	LVEQWS(0.995)S(0.985)IGS(0.02)QEK	2
Zinc finger, LIM-type	0.000277046	DN148180_c0_g5_i1	208	S	ident	Xin actin-binding repeat-containing protein 2	---	0.999961	5.80479e-11	114.55	TGEPS(1)PPSQTAMNTPK	2
Zinc finger, LIM-type	0.000277046	DN148180_c0_g5_i1	236	S	ident	Xin actin-binding repeat-containing protein 2	---	0.904989	4.34364e-22	94.682	TPDFLNNNDKPS(0.905)PEPS(0.094)APT(0.001)DDVLPPTGSAK	3
Zinc finger, LIM-type	0.000277046	DN148180_c0_g5_i1	262	S	ident	Xin actin-binding repeat-containing protein 2	---	0.98491	0.0106544	54.764	LVEQWS(0.995)S(0.985)IGS(0.02)QEK	2
Zinc finger, LIM-type	0.000277046	DN148180_c0_g5_i1	290	S	ident	Xin actin-binding repeat-containing protein 2	---	1	0.000302253	88.385	FS(1)AGLFNEDTGTR	2
Zinc finger, LIM-type	0.000277046	DN149443_c1_g2_i2	215	S	ident	LIM domain-containing protein jub	---	0.99266	1.30302e-10	99.603	RPGAGSGS(0.001)NYS(0.993)PS(0.006)HFNYR	3
Zinc finger, LIM-type	0.000277046	DN138810_c0_g1_i1	59	T	ident	putative four and A half lim domains	---	0.999284	0.000124429	74.993	QFHNQQGT(0.999)PY(0.001)CIDCR	3
Zinc finger, LIM-type	0.000277046	DN147759_c0_g1_i3	257	S	ident	Four and a half LIM domains protein 2	---	1	0.000327586	73.498	GFLVEDGAVVCPDCS(1)A	2
Zinc finger, LIM-type	0.000277046	DN147759_c0_g1_i3	31	S	ident	Four and a half LIM domains protein 2	---	0.847523	0.000323704	101.53	ITS(0.131)S(0.848)S(0.021)KDLSFQDK	2
Zinc finger, LIM-type	0.000277046	DN148740_c0_g2_i2	205	S	ident	putative zyxin/trip6	---	0.894869	0.000132565	75.91	LSQQQQQPT(0.089)S(0.895)PIS(0.012)S(0.003)PLAVS(0.001)	2
Zinc finger, LIM-type	0.000277046	DN142717_c0_g1_i2	548	S	ident	putative four and A half lim domains	---	1	1.17817e-52	164.74	GFLTNEDQIMCS(1)DCGR	2
Zinc finger, LIM-type	0.000277046	DN142717_c0_g1_i2	326	S	ident	putative four and A half lim domains	---	0.999968	0.00129759	106.33	IGCDS(1)KDLSFK	2
Zinc finger, LIM-type	0.000277046	DN142717_c0_g1_i2	513	S	ident	putative four and A half lim domains	---	1	0.00832586	62.463	FIS(1)FEDR	2
Zinc finger, LIM-type	0.000277046	DN144190_c0_g1_i1	306	S	ident	LIM domain and actin-binding protein 1	---	0.997031	0.000527591	97.203	SNS(0.997)S(0.003)LSSPSYR	2
Zinc finger, LIM-type	0.000277046	DN144190_c0_g1_i1	133	S	ident	LIM domain and actin-binding protein 1	---	0.940511	0.00730714	48.527	LFHS(0.056)VS(0.941)LHET(0.003)R	3
Zinc finger, LIM-type	0.000277046	DN144190_c0_g1_i1	223	S	ident	LIM domain and actin-binding protein 1	---	1	0.00412294	61.815	RPS(1)KLEILR	3
Zinc finger, LIM-type	0.000277046	DN132160_c0_g1_i1	101	S	ident	putative crp1/csrp1/crip1	---	0.994094	0.0159922	68.42	T(0.006)VS(0.994)PKSGGCPR	2
Zinc finger, LIM-type	0.000277046	DN132160_c0_g1_i1	66	Y	ident	putative crp1/csrp1/crip1	---	1	4.39051e-65	173.25	GY(1)GFGQGAGILNTEK	2
Zinc finger, LIM-type	0.000277046	DN147458_c0_g1_i2	133	T	ident	actin-binding LIM protein 1-like	---	0.995844	5.07613e-17	114.68	EQFLCATCSS(0.001)AWT(0.996)PEAS(0.003)RPTQK	3
Zinc finger, LIM-type	0.000277046	DN149348_c0_g4_i2	82	S	ident	putative pdz and lim domain protein	---	1	4.4714e-17	128.67	S(1)PQGGGSGTRPITVFK	2
RmlC-like cupin domain	0.0110588	DN134899_c0_g1_i4	52	S	ident	---	---	0.948498	0.00467862	63.682	ANS(0.948)T(0.052)AGGGVQFGR	2
RmlC-like cupin domain	0.0110588	DN143396_c0_g1_i8	94	S	ident	---	---	1	1.69641e-27	142.94	VVGS(1)RPVEFFDATK	2
RmlC-like cupin domain	0.0110588	DN150022_c1_g1_i3	52	S	ident	mannose-6-phosphate isomerase-like, partial	---	0.991043	1.44966e-128	206.8	FADQS(0.991)S(0.009)ENLADYINK	2
AGC-kinase, C-terminal	0.00123558	DN150172_c2_g1_i4	52	S	ident	Rho-associated protein kinase 2, partial	---	0.885751	0.0187584	60.489	S(0.055)T(0.055)S(0.886)ES(0.004)SQIRPFSDR	2
AGC-kinase, C-terminal	0.00123558	DN149871_c3_g4_i1	164	T	ident	cAMP-dependent protein kinase catalytic subunit isoform X10	---	0.949106	0.00036107	65.207	T(0.049)WT(0.949)LCGT(0.002)PEYLAPEIILSK	2
AGC-kinase, C-terminal	0.00123558	DN150134_c1_g1_i3	190	T	ident	cGMP-dependent protein kinase, isozyme 1	---	0.999845	1.14365e-21	129.62	LRT(1)PGGS(0.5)S(0.5)LSLRPAGDNK	3
AGC-kinase, C-terminal	0.00123558	DN150134_c1_g1_i3	605	Y	ident	cGMP-dependent protein kinase, isozyme 1	---	1	0.00920891	62.338	EY(1)VDLEHLEAR	2
AGC-kinase, C-terminal	0.00123558	DN150134_c1_g1_i3	194	S	ident	cGMP-dependent protein kinase, isozyme 1	---	0.999595	4.26584e-194	231.77	TPGGS(1)SLSLRPAGDNK	2
AGC-kinase, C-terminal	0.00123558	DN150134_c1_g1_i3	71	S	ident	cGMP-dependent protein kinase, isozyme 1	---	0.999262	1.59324e-33	112.74	RAETEHTSDVTPLDNS(0.999)EEEVNHT(0.001)LDTYSGK	4
AGC-kinase, C-terminal	0.00123558	DN150134_c1_g1_i3	207	S	ident	cGMP-dependent protein kinase, isozyme 1	---	0.909061	0.000255611	42.884	T(0.001)PGGS(0.012)S(0.027)LS(0.06)LRPAGDNKDS(0.909)PAAS(0.683)PT(0.308)GR	3
AGC-kinase, C-terminal	0.00123558	DN150134_c1_g1_i3	839	T	ident	cGMP-dependent protein kinase, isozyme 1	---	0.955721	4.59494e-42	143.4	T(0.044)WT(0.956)FCGTPEYVAPEVILNK	2
AGC-kinase, C-terminal	0.00123558	DN150134_c1_g1_i3	195	S	ident	cGMP-dependent protein kinase, isozyme 1	---	0.996953	1.63361e-169	220.89	TPGGS(0.003)S(0.997)LSLRPAGDNK	2
AGC-kinase, C-terminal	0.00123558	DN149153_c0_g1_i2	83	T	ident	calcium-dependent protein kinase C-like isoform X2	---	0.964225	0	259.44	DISNFDPAFTEMSTEFT(0.964)PT(0.036)DK	3
AGC-kinase, C-terminal	0.00123558	DN151204_c3_g1_i2	80	T	ident	Calcium-dependent protein kinase C	---	0.996287	1.15008e-254	243.17	EPVRLT(0.996)PT(0.004)DK	2
AGC-kinase, C-terminal	0.00123558	DN151968_c5_g1_i1	493	T	ident	Serine/threonine-protein kinase LATS1	---	0.994443	1.19455e-06	88	RLT(0.994)PDLDT(0.006)PSPQTHPR	3
AGC-kinase, C-terminal	0.00123558	DN152602_c9_g2_i1	389	S	ident	serine/threonine kinase	---	1	2.79083e-05	111.66	IHEGPPMGS(1)VFR	3
AGC-kinase, C-terminal	0.00123558	DN151614_c6_g2_i1	373	S	ident	ribosomal protein S6 kinase 2 beta-like isoform X2	---	0.999998	1.02882e-10	95.209	T(1)PKDS(1)PVPPPSDSANELFR	3
AGC-kinase, C-terminal	0.00123558	DN151614_c6_g2_i1	369	T	ident	ribosomal protein S6 kinase 2 beta-like isoform X2	---	0.999998	1.02882e-10	88.278	T(1)PKDS(1)PVPPPSDSANELFR	3
AGC-kinase, C-terminal	0.00123558	DN150806_c0_g1_i1	490	S	ident	serine/threonine kinase	---	1	4.12404e-75	182.57	DVLDIEQFS(1)T(1)VR	2
AGC-kinase, C-terminal	0.00123558	DN150806_c0_g1_i1	491	T	ident	serine/threonine kinase	---	1	5.91247e-36	153.72	DVLDIEQFS(1)T(1)VR	2
Zinc finger, FYVE/PHD-type	0.00502426	DN147172_c0_g1_i2	415	S	ident	transcription intermediary factor 1-related	---	0.78952	0.0100284	49.537	NTNSHAAILS(0.79)PS(0.21)R	2
Zinc finger, FYVE/PHD-type	0.00502426	DN148264_c1_g4_i1	30	S	ident	Synaptotagmin-like protein 4	---	0.999999	4.71534e-07	112.91	ANVS(1)PPSSVASQK	2
Zinc finger, FYVE/PHD-type	0.00502426	DN148264_c1_g4_i1	17	S	ident	Synaptotagmin-like protein 4	---	0.791662	0.00741992	56.819	KPPS(1)VVS(0.792)AIS(0.087)S(0.122)R	2
Zinc finger, FYVE/PHD-type	0.00502426	DN148264_c1_g4_i1	14	S	ident	Synaptotagmin-like protein 4	---	0.999979	0.000808602	83.404	KPPS(1)VVS(0.012)AIS(0.786)S(0.202)R	2
Zinc finger, FYVE/PHD-type	0.00502426	DN148264_c1_g4_i1	20	S	ident	Synaptotagmin-like protein 4	---	0.78594	0.000808602	83.404	KPPS(1)VVS(0.012)AIS(0.786)S(0.202)R	2
Zinc finger, FYVE/PHD-type	0.00502426	DN152662_c7_g1_i2	601	S	ident	fyve finger-containing phosphoinositide kinase,fyv1, putative, partial	---	0.978297	0.000440662	80.632	GIVTMS(0.978)PES(0.021)QGHK	2
Zinc finger, FYVE/PHD-type	0.00502426	DN152632_c7_g1_i1	642	S	ident	zinc finger FYVE domain-containing protein 9	---	0.997957	0.00392747	69.864	LLCS(0.998)QCT(0.002)PAR	2
Zinc finger, FYVE/PHD-type	0.00502426	DN152632_c7_g1_i1	753	S	ident	zinc finger FYVE domain-containing protein 9	---	0.999981	9.44385e-70	155.68	RLPS(1)AAADSSVNELDGNATPVPHR	3
Zinc finger, FYVE/PHD-type	0.00502426	DN152632_c7_g1_i1	768	T	ident	zinc finger FYVE domain-containing protein 9	---	1	1.25138e-154	204.48	RLPSAAADSSVNELDGNAT(1)PVPHR	3
Zinc finger, FYVE/PHD-type	0.00502426	DN147527_c0_g1_i1	437	S	ident	Rab GTPase-binding effector protein 1	---	0.96032	3.15122e-17	127.37	LPVSPS(0.001)S(0.008)AS(0.96)PS(0.011)S(0.019)AER	2
Zinc finger, FYVE/PHD-type	0.00502426	DN147527_c0_g1_i1	432	S	ident	Rab GTPase-binding effector protein 1	---	0.999481	7.97005e-07	95.205	LPVS(0.999)PSSASPSSAER	2
Zinc finger, FYVE/PHD-type	0.00502426	DN150554_c1_g2_i1	85	S	ident	FYVE, RhoGEF and PH domain-containing protein 4	---	1	3.82511e-13	133.86	VKS(1)EDLEGSFIK	2
Zinc finger, FYVE/PHD-type	0.00502426	DN152794_c7_g2_i1	966	S	ident	Histone-lysine N-methyltransferase 2E	---	0.763511	0.00369716	65.477	SHPVGAT(0.228)S(0.764)PVHT(0.008)R	3
Zinc finger, FYVE/PHD-type	0.00502426	DN152794_c7_g2_i1	965	T	ident	Histone-lysine N-methyltransferase 2E	---	0.823988	0.00568541	59.728	S(0.012)HPVGAT(0.824)S(0.159)PVHT(0.006)R	3
Zinc finger, FYVE/PHD-type	0.00502426	DN143932_c0_g1_i1	202	T	ident	putative cpg binding protein	---	0.999911	5.34761e-13	100.76	LGRAT(1)PPMAYDNPSNADVQPHWR	4
Zinc finger, FYVE/PHD-type	0.00502426	DN143932_c0_g1_i1	290	S	ident	putative cpg binding protein	---	0.889787	1.39886e-16	100.62	IS(0.89)PT(0.084)QS(0.026)QLSDFDYDSHFDDYSSSR	3
Zinc finger, FYVE/PHD-type	0.00502426	DN152798_c13_g1_i2	32	S	ident	---	---	1	0.00275804	68.044	IQGAS(1)PGGGPLK	2
Zinc finger, FYVE/PHD-type	0.00502426	DN150071_c0_g2_i2	237	S	ident	putative hepatocyte growth factor-regulated tyrosine kinase substrate (hgs)	---	0.97937	1.03227e-07	92.147	VAPT(0.012)AS(0.979)KT(0.009)DGGPSHSQSTAR	3
Zinc finger, FYVE/PHD-type	0.00502426	DN152902_c12_g1_i1	2110	S	ident	Lysine-specific demethylase 5D	---	0.999999	0.000844817	86.214	GHS(1)PVATAVSPR	2
Zinc finger, FYVE/PHD-type	0.00502426	DN152902_c12_g1_i1	1966	S	ident	Lysine-specific demethylase 5D	---	0.999991	0.000605764	71.031	RLPS(1)FDDNHSR	3
Zinc finger, FYVE/PHD-type	0.00502426	DN151106_c2_g2_i1	276	S	ident	putative hepatitis B virus X associated protein, hbxa	---	0.890865	0.0108336	76.728	LAKPDS(0.891)T(0.109)LNLR	2
Zinc finger, FYVE/PHD-type	0.00502426	DN141490_c0_g1_i2	223	S	ident	zinc finger protein-like 1 homolog isoform X2	---	0.99998	1.52318e-18	121.46	HRDDS(1)IDGTQTSASLLR	3
Ras guanine-nucleotide exchange factors catalytic domain	0.00112354	DN151544_c1_g2_i2	260	S	ident	---	---	1	3.17518e-07	119.62	NPNRLS(1)LDCLR	3
Ras guanine-nucleotide exchange factors catalytic domain	0.00112354	DN152776_c11_g1_i2	309	S	ident	ral guanine nucleotide exchange factor with pH domain and sh3 binding motif, ralgps, putative	---	1	0.0136541	49.988	VAS(1)LS(1)PVVAQK	2
Ras guanine-nucleotide exchange factors catalytic domain	0.00112354	DN152776_c11_g1_i2	311	S	ident	ral guanine nucleotide exchange factor with pH domain and sh3 binding motif, ralgps, putative	---	1	0.00300475	72.891	VAS(1)LS(1)PVVAQK	2
Ras guanine-nucleotide exchange factors catalytic domain	0.00112354	DN152518_c7_g1_i1	966	S	ident	Guanine nucleotide-releasing factor 2	---	0.790607	0.00787862	42.947	RS(0.209)HS(0.791)IGAVAER	3
Ras guanine-nucleotide exchange factors catalytic domain	0.00112354	DN152643_c4_g1_i1	530	S	ident	Protein son of sevenless	---	0.939641	1.28467e-157	212.06	S(0.94)PT(0.06)GSSDWNLINDQNPGQR	2
Ras guanine-nucleotide exchange factors catalytic domain	0.00112354	DN152643_c4_g1_i1	1908	S	ident	Protein son of sevenless	---	0.997516	6.01965e-07	107.82	T(0.001)NS(0.998)PS(0.002)QRPPPLPPR	3
Ras guanine-nucleotide exchange factors catalytic domain	0.00112354	DN152643_c4_g1_i1	232	S	ident	Protein son of sevenless	---	1	2.82353e-26	143.67	RIS(1)QFFPQDYDR	2
Ras guanine-nucleotide exchange factors catalytic domain	0.00112354	DN148670_c0_g1_i2	256	S	ident	---	---	0.981539	1.26291e-19	138.91	SNFNNS(0.982)IS(0.018)DLVSK	2
Ras guanine-nucleotide exchange factors catalytic domain	0.00112354	DN147164_c1_g1_i1	33	S	ident	guanine-nucleotide-exchange-factor, putative	---	0.976889	0.000621086	73.435	RPVS(0.977)PT(0.023)CIHR	3
Adenylate cyclase-associated CAP, N-terminal	0.0865374	DN145985_c5_g1_i1	81	S	ident	adenylyl cyclase-associated protein, putative	---	1	0.00139857	86.497	S(1)GPPPVPLRPDQR	2
Adenylate cyclase-associated CAP, N-terminal	0.0865374	DN145985_c5_g1_i1	95	S	ident	adenylyl cyclase-associated protein, putative	---	1	2.19493e-26	144.72	KS(1)KS(0.998)PT(0.002)AAPPR	2
Adenylate cyclase-associated CAP, N-terminal	0.0865374	DN145985_c5_g1_i1	97	S	ident	adenylyl cyclase-associated protein, putative	---	0.999872	2.19493e-26	144.72	KS(1)KS(1)PTAAPPR	2
Adenylate cyclase-associated CAP, N-terminal	0.0865374	DN149544_c0_g1_i2	84	S	ident	adenylyl cyclase-associated protein, putative	---	1	1.20439e-37	157.47	S(1)LS(1)FAQDEIETSR	2
Adenylate cyclase-associated CAP, N-terminal	0.0865374	DN149544_c0_g1_i2	86	S	ident	adenylyl cyclase-associated protein, putative	---	1	1.20439e-37	157.47	S(1)LS(1)FAQDEIETSR	2
Adenylate cyclase-associated CAP, N-terminal	0.0865374	DN149544_c0_g1_i2	121	S	ident	adenylyl cyclase-associated protein, putative	---	0.786468	0.00225177	78.401	LYSS(0.003)ES(0.786)S(0.211)EILK	2
RING-type zinc-finger, LisH dimerisation motif	0.315945	DN151889_c2_g1_i1	771	T	ident	E3 ubiquitin-protein ligase LNX-like isoform X1	---	1	0.00103404	107.99	VIRPQT(1)PDIIR	2
RING-type zinc-finger, LisH dimerisation motif	0.315945	DN147121_c0_g1_i1	163	S	ident	putative trim56 protein	---	0.994302	3.28556e-05	99.044	THS(0.994)S(0.005)SSASTITELK	2
RING-type zinc-finger, LisH dimerisation motif	0.315945	DN147121_c0_g1_i1	225	S	ident	putative trim56 protein	---	0.999992	2.32558e-05	107.74	GHS(1)VTPVASTNNR	2
RING-type zinc-finger, LisH dimerisation motif	0.315945	DN147121_c0_g1_i1	253	S	ident	putative trim56 protein	---	0.983678	0.0130674	55.98	AS(0.016)S(0.984)AIVSDVPK	2
RING-type zinc-finger, LisH dimerisation motif	0.315945	DN147121_c0_g1_i1	41	S	ident	putative trim56 protein	---	0.99886	6.96207e-13	131.96	GEHVS(0.999)PIS(0.001)PSPK	2
RING-type zinc-finger, LisH dimerisation motif	0.315945	DN147121_c0_g1_i1	44	S	ident	putative trim56 protein	---	0.993138	4.52992e-36	150.76	GEHVSPIS(0.993)PS(0.007)PK	2
Myosin tail	0.00221096	DN142398_c0_g1_i2	618	S	ident	myosin heavy chain, muscle-like, partial	---	1	0.0167011	71.153	ANS(1)EVAQWR	2
Myosin tail	0.00221096	DN152243_c17_g1_i3	1709	S	ident	myosin heavy chain, putative	---	0.947543	3.38564e-13	122.44	ASEMAAQVAS(0.948)LS(0.052)ALK	2
Myosin tail	0.00221096	DN152243_c17_g1_i3	1941	S	ident	myosin heavy chain, putative	---	1	0.000284499	92.265	KLMS(1)S(1)VAPEED	2
Myosin tail	0.00221096	DN152243_c17_g1_i3	1914	S	ident	myosin heavy chain, putative	---	0.959755	0.000700403	89.663	NRS(0.041)S(0.96)VS(1)VAR	2
Myosin tail	0.00221096	DN152243_c17_g1_i3	1465	S	ident	myosin heavy chain, putative	---	0.975482	0.00926166	63.184	GLS(0.975)T(0.025)DVFR	2
Myosin tail	0.00221096	DN152243_c17_g1_i3	1583	S	ident	myosin heavy chain, putative	---	0.999999	1.77341e-28	147.09	AIES(1)MQASLEAETK	2
Myosin tail	0.00221096	DN152243_c17_g1_i3	1243	S	ident	myosin heavy chain, putative	---	0.999978	9.80613e-06	115.68	ALES(1)QISEVTAK	2
Myosin tail	0.00221096	DN152243_c17_g1_i3	1553	S	ident	myosin heavy chain, putative	---	1	0.00275621	81.92	AALELS(1)QVR	2
Myosin tail	0.00221096	DN152243_c17_g1_i3	1916	S	ident	myosin heavy chain, putative	---	0.999831	0.000700403	89.663	NRS(0.046)S(0.954)VS(1)VAR	2
Myosin tail	0.00221096	DN152243_c17_g1_i3	1942	S	ident	myosin heavy chain, putative	---	1	0.000284499	92.265	KLMS(1)S(1)VAPEED	2
Myosin tail	0.00221096	DN152243_c17_g1_i3	1246	S	ident	myosin heavy chain, putative	---	0.995664	1.481e-08	124.25	ALESQIS(0.996)EVT(0.004)AK	2
Myosin tail	0.00221096	DN152243_c17_g1_i3	1711	S	ident	myosin heavy chain, putative	---	0.881804	1.45963e-06	90.581	ASEMAAQVAS(0.118)LS(0.882)ALK	2
Myosin tail	0.00221096	DN152243_c17_g1_i3	1924	T	ident	myosin heavy chain, putative	---	1	2.01899e-23	137.12	GVS(1)MT(1)PGAAMNSNASR	2
Myosin tail	0.00221096	DN152243_c17_g1_i3	1922	S	ident	myosin heavy chain, putative	---	1	1.52269e-31	145.88	GVS(1)MT(1)PGAAMNSNASR	2
Myosin tail	0.00221096	DN142398_c0_g1_i3	728	S	ident	myosin heavy chain, muscle-like, partial	---	0.931185	0.00814638	66.19	S(0.931)LS(0.057)T(0.012)ELFK	2
Myosin tail	0.00221096	DN142398_c0_g1_i3	851	S	ident	myosin heavy chain, muscle-like, partial	---	0.847776	4.89591e-38	155.1	VVESMQS(0.848)T(0.152)LDAEIR	2
Myosin tail	0.00221096	DN142398_c0_g1_i3	551	S	ident	myosin heavy chain, muscle-like, partial	---	0.998348	0.00313239	80.245	DSLIS(0.998)QLS(0.002)R	2
Myosin tail	0.00221096	DN142398_c0_g1_i3	554	S	ident	myosin heavy chain, muscle-like, partial	---	0.992473	0.00751266	64.121	DSLIS(0.008)QLS(0.992)R	2
Myosin tail	0.00221096	DN142398_c0_g1_i3	489	S	ident	myosin heavy chain, muscle-like, partial	---	0.973905	5.59286e-148	212.85	MEIDDLASNMES(0.974)VS(0.026)K	2
Myosin tail	0.00221096	DN142398_c0_g1_i3	749	T	ident	myosin heavy chain, muscle-like, partial	---	0.997626	0.00986001	40.432	NAY(0.001)EES(0.002)LDHLET(0.998)LKR	3
Myosin tail	0.00221096	DN142398_c0_g1_i3	491	S	ident	myosin heavy chain, muscle-like, partial	---	0.993648	1.20586e-169	220.03	MEIDDLASNMES(0.006)VS(0.994)K	2
Myosin tail	0.00221096	DN142398_c0_g2_i1	1151	S	ident	myosin heavy chain, striated muscle-like isoform X8	---	1	1.41652e-07	92.932	MEGDLNEMEIQLS(1)HANR	3
Myosin tail	0.00221096	DN151189_c5_g1_i2	891	S	ident	Paramyosin	---	0.999506	6.41791e-83	179.69	EGS(0.356)T(0.64)FS(0.004)LAS(1)NDTYFPSR	2
Myosin tail	0.00221096	DN151189_c5_g1_i2	885	S	ident	Paramyosin	---	0.935403	1.08976e-35	143.74	EGS(0.935)T(0.063)FS(0.001)LAS(0.982)NDT(0.018)YFPSR	2
Myosin tail	0.00221096	DN151189_c5_g1_i2	299	S	ident	Paramyosin	---	1	1.69292e-145	213.69	EMS(1)ELQAEMDELKR	2
Myosin tail	0.00221096	DN139674_c1_g1_i6	452	S	ident	myosin heavy chain, putative	---	1	0.00191484	80.69	NLNS(1)DLDALR	2
Myosin tail	0.00221096	DN139674_c1_g1_i6	590	S	ident	myosin heavy chain, putative	---	0.984368	0.00740093	82.645	GFS(0.984)T(0.016)DVFR	2
Myosin tail	0.00221096	DN149561_c5_g1_i1	476	S	ident	putative paramyosin	---	0.999908	8.16246e-05	108.66	YQSSQS(1)ALAHLK	2
Myosin tail	0.00221096	DN149561_c5_g1_i1	219	S	ident	putative paramyosin	---	1	0.00159191	62.658	IKS(1)ALEAQVDDLKR	3
Myosin tail	0.00221096	DN149561_c5_g1_i1	275	S	ident	putative paramyosin	---	1	0.00134345	75.682	NQVS(1)KFNADMAALK	2
Myosin tail	0.00221096	DN149561_c5_g1_i1	837	T	ident	putative paramyosin	---	0.85997	0.0123625	42.843	RT(0.14)T(0.86)IGPGLR	3
Myosin tail	0.00221096	DN149561_c5_g1_i1	473	S	ident	putative paramyosin	---	0.999209	4.49392e-08	120.7	YQS(0.999)S(0.001)QSALAHLK	2
Ferlin B-domain	0.0114501	DN152110_c4_g1_i1	1319	S	ident	putative otoferlin	---	1	2.45833e-71	165.3	TALVVEDEHAECS(1)PIES(1)DHEEK	3
Ferlin B-domain	0.0114501	DN152110_c4_g1_i1	1150	S	ident	putative otoferlin	---	0.997431	0.00988766	56.872	S(0.002)VVS(0.997)AAS(0.001)ASTAR	2
Ferlin B-domain	0.0114501	DN152110_c4_g1_i1	1178	T	ident	putative otoferlin	---	0.999997	0.00494233	85.554	YGLAT(1)PDLVR	2
Ferlin B-domain	0.0114501	DN152110_c4_g1_i1	1445	T	ident	putative otoferlin	---	1	1.03966e-35	141.5	QGGFT(1)PPGQVQQFQVNPMLK	3
Ferlin B-domain	0.0114501	DN152110_c4_g1_i1	1315	S	ident	putative otoferlin	---	1	2.45833e-71	165.3	TALVVEDEHAECS(1)PIES(1)DHEEK	3
Ferlin B-domain	0.0114501	DN152110_c4_g1_i1	1525	S	ident	putative otoferlin	---	1	4.42939e-15	111.53	AELEQGLLEVS(1)EDELAPK	2
Ferlin B-domain	0.0114501	DN152110_c4_g1_i1	1153	S	ident	putative otoferlin	---	0.899377	0.00233013	69.485	SVVS(0.001)AAS(0.899)AS(0.05)T(0.05)AR	2
Ferlin B-domain	0.0114501	DN151845_c9_g1_i2	935	S	ident	Dysferlin	---	0.776067	8.16968e-08	87.511	TPVTGWAPASVPY(0.003)T(0.038)DS(0.776)S(0.183)GEPK	3
Ferlin B-domain	0.0114501	DN151845_c9_g1_i2	1405	S	ident	Dysferlin	---	1	1.48199e-06	90.442	AGS(1)PPLIHEDTSAVK	2
Ferlin B-domain	0.0114501	DN151845_c9_g1_i2	208	S	ident	Dysferlin	---	0.995678	0.000596507	91.812	QLT(0.002)GS(0.996)NIS(0.002)PLCK	2
Ferlin B-domain	0.0114501	DN151845_c9_g1_i2	1413	T	ident	Dysferlin	---	0.946581	2.66295e-64	172.37	AGSPPLIHEDT(0.947)S(0.053)AVK	2
Ferlin B-domain	0.0114501	DN151845_c9_g1_i2	176	T	ident	Dysferlin	---	0.827895	0.00767047	63.691	AT(0.828)GLPS(0.043)T(0.043)S(0.043)GKT(0.043)YS(0.001)TK	2
Ferlin B-domain	0.0114501	DN151845_c9_g1_i2	482	S	ident	Dysferlin	---	0.99886	3.59283e-05	56.234	EGEDGYLPTFGPTFVNLY(0.001)GS(0.999)PR	3
Ferlin B-domain	0.0114501	DN151845_c9_g1_i2	1762	S	ident	Dysferlin	---	0.999976	0.0150927	50.178	S(1)LGDPGPCFNISPR	2
Ferlin B-domain	0.0114501	DN151845_c9_g1_i2	687	T	ident	Dysferlin	---	1	0.000561397	65.423	LPEWHEACT(1)PINELDK	3
Ferlin B-domain	0.0114501	DN151845_c9_g1_i2	1617	S	ident	Dysferlin	---	0.998354	0.000106987	77.959	VIDY(0.002)DLLS(0.998)RDDVIGETK	3
Rab-GTPase-TBC domain	0.00393301	DN147999_c0_g1_i1	176	S	ident	putative gtpase-activating protein gyp2	---	0.940938	0.00261037	54.764	HS(0.051)S(0.941)RDPLS(0.007)T(0.002)AGELR	3
Rab-GTPase-TBC domain	0.00393301	DN151023_c1_g4_i1	431	S	ident	small G protein signaling modulator 2-like	---	0.993617	0.0098564	60.08	AGS(0.994)Y(0.004)S(0.002)FGLNK	2
Rab-GTPase-TBC domain	0.00393301	DN151023_c1_g4_i1	1047	S	ident	small G protein signaling modulator 2-like	---	0.953809	1.57216e-19	136.53	T(0.004)RS(0.227)S(0.763)VVT(0.006)IQS(0.046)S(0.954)PK	2
Rab-GTPase-TBC domain	0.00393301	DN151023_c1_g4_i1	678	S	ident	small G protein signaling modulator 2-like	---	0.94751	0.00512605	58.885	KLS(0.948)T(0.052)VHLPSAR	2
Rab-GTPase-TBC domain	0.00393301	DN151023_c1_g4_i1	813	S	ident	small G protein signaling modulator 2-like	---	0.989335	0.00089894	82.202	ILLPHS(0.011)QS(0.989)ANR	2
Rab-GTPase-TBC domain	0.00393301	DN151023_c1_g4_i1	1040	S	ident	small G protein signaling modulator 2-like	---	0.763476	1.57216e-19	136.53	T(0.004)RS(0.227)S(0.763)VVT(0.006)IQS(0.046)S(0.954)PK	2
Rab-GTPase-TBC domain	0.00393301	DN151369_c3_g1_i4	414	S	ident	USP6 N-terminal-like protein	---	0.990854	0.0109708	59.116	VAWS(0.991)PT(0.009)PEGR	2
Rab-GTPase-TBC domain	0.00393301	DN151369_c3_g1_i4	263	S	ident	USP6 N-terminal-like protein	---	0.966515	0.000546501	92.939	T(0.028)PS(0.967)S(0.006)PASNTPYK	2
Rab-GTPase-TBC domain	0.00393301	DN152077_c6_g1_i1	218	S	ident	Rab GTPase-activating protein 1	---	1	0.00410289	66.056	RS(1)PGQVPR	2
Rab-GTPase-TBC domain	0.00393301	DN152758_c12_g1_i2	51	Y	ident	TBC1 domain family member 10A	---	0.999939	0.0152442	59.067	AY(1)VTPIEVIR	2
Rab-GTPase-TBC domain	0.00393301	DN152264_c5_g1_i3	604	S	ident	protein kinase	---	0.997549	0.00325021	70.889	DSS(0.002)LS(0.998)PFASVR	2
Rab-GTPase-TBC domain	0.00393301	DN146338_c1_g1_i5	251	S	ident	TBC1 domain family member 25	---	0.809494	2.16202e-05	86.8	RWS(0.809)S(0.191)AAEGDPIHMK	3
CARP motif	0.128041	DN149660_c0_g1_i7	39	S	ident	Tubulin-specific chaperone C	---	0.997982	0.0075929	70.563	KAPT(0.002)VGS(0.998)PR	2
CARP motif	0.128041	DN145985_c5_g1_i1	81	S	ident	adenylyl cyclase-associated protein, putative	---	1	0.00139857	86.497	S(1)GPPPVPLRPDQR	2
CARP motif	0.128041	DN145985_c5_g1_i1	95	S	ident	adenylyl cyclase-associated protein, putative	---	1	2.19493e-26	144.72	KS(1)KS(0.998)PT(0.002)AAPPR	2
CARP motif	0.128041	DN145985_c5_g1_i1	97	S	ident	adenylyl cyclase-associated protein, putative	---	0.999872	2.19493e-26	144.72	KS(1)KS(1)PTAAPPR	2
Dynein heavy chain, P-loop containing D4 domain	0.064647	DN152954_c14_g1_i2	93	S	ident	dynein heavy chain 6, axonemal-like	---	0.999766	0.00017368	53.679	MRS(1)LT(1)PIEAPQTAPSLPCDLR	3
Dynein heavy chain, P-loop containing D4 domain	0.064647	DN152954_c14_g1_i2	95	T	ident	dynein heavy chain 6, axonemal-like	---	0.999766	0.00017368	53.679	MRS(1)LT(1)PIEAPQTAPSLPCDLR	3
Dynein heavy chain, P-loop containing D4 domain	0.064647	DN152917_c20_g1_i2	4432	S	ident	cytoplasmic dynein 1 heavy chain 1-like	---	0.999992	6.69969e-147	207.82	HVS(1)VDNTDTRPSWMR	4
Dynein heavy chain, P-loop containing D4 domain	0.064647	DN152917_c20_g1_i2	1186	S	ident	cytoplasmic dynein 1 heavy chain 1-like	---	0.930538	5.25304e-08	82.6	SVDSESTGDAVSTIT(0.001)YT(0.069)QS(0.931)LKR	3
Dynein heavy chain, P-loop containing D4 domain	0.064647	DN152917_c20_g1_i2	1241	S	ident	cytoplasmic dynein 1 heavy chain 1-like	---	0.773465	0.00526796	48.053	RKES(0.773)S(0.222)IS(0.003)S(0.001)EVASLQIK	3
Dynein heavy chain, P-loop containing D4 domain	0.064647	DN152917_c20_g1_i2	484	T	ident	cytoplasmic dynein 1 heavy chain 1-like	---	0.960074	0.0113835	68.413	S(0.02)T(0.02)T(0.96)LPEATDAILK	2
Dynein heavy chain, P-loop containing D4 domain	0.064647	DN152936_c10_g1_i1	1049	S	ident	dynein heavy chain 5, axonemal-like	---	0.999969	4.72903e-05	104.88	ILS(1)ANHVPSSHVK	2
Zinc finger, PHD-type	0.173374	DN152794_c7_g2_i1	966	S	ident	Histone-lysine N-methyltransferase 2E	---	0.763511	0.00369716	65.477	SHPVGAT(0.228)S(0.764)PVHT(0.008)R	3
Zinc finger, PHD-type	0.173374	DN152794_c7_g2_i1	965	T	ident	Histone-lysine N-methyltransferase 2E	---	0.823988	0.00568541	59.728	S(0.012)HPVGAT(0.824)S(0.159)PVHT(0.006)R	3
Zinc finger, PHD-type	0.173374	DN143932_c0_g1_i1	202	T	ident	putative cpg binding protein	---	0.999911	5.34761e-13	100.76	LGRAT(1)PPMAYDNPSNADVQPHWR	4
Zinc finger, PHD-type	0.173374	DN143932_c0_g1_i1	290	S	ident	putative cpg binding protein	---	0.889787	1.39886e-16	100.62	IS(0.89)PT(0.084)QS(0.026)QLSDFDYDSHFDDYSSSR	3
Zinc finger, PHD-type	0.173374	DN147172_c0_g1_i2	415	S	ident	transcription intermediary factor 1-related	---	0.78952	0.0100284	49.537	NTNSHAAILS(0.79)PS(0.21)R	2
Zinc finger, PHD-type	0.173374	DN152902_c12_g1_i1	2110	S	ident	Lysine-specific demethylase 5D	---	0.999999	0.000844817	86.214	GHS(1)PVATAVSPR	2
Zinc finger, PHD-type	0.173374	DN152902_c12_g1_i1	1966	S	ident	Lysine-specific demethylase 5D	---	0.999991	0.000605764	71.031	RLPS(1)FDDNHSR	3
Zinc finger, PHD-type	0.173374	DN151106_c2_g2_i1	276	S	ident	putative hepatitis B virus X associated protein, hbxa	---	0.890865	0.0108336	76.728	LAKPDS(0.891)T(0.109)LNLR	2
GHMP kinase, C-terminal domain	0.26806	DN148094_c0_g2_i1	177	S	ident	galactokinase-like, partial	---	0.987465	0.00238006	87.258	T(0.013)KS(0.987)FMANR	2
GHMP kinase, C-terminal domain	0.26806	DN148094_c0_g2_i2	167	S	ident	galactokinase-like, partial	---	0.985097	0.0184904	71.03	T(0.013)KS(0.985)FMAS(0.002)R	2
Initiation factor eIF-4 gamma, MA3	0.26806	DN143648_c0_g1_i4	535	S	ident	Eukaryotic translation initiation factor 4 gamma 3	---	0.997837	0.00985189	61.593	S(0.002)DS(0.998)FLGPR	2
Initiation factor eIF-4 gamma, MA3	0.26806	DN143648_c0_g1_i4	533	S	ident	Eukaryotic translation initiation factor 4 gamma 3	---	0.955995	0.0127732	64.52	S(0.956)DS(0.044)FLGPR	2
Initiation factor eIF-4 gamma, MA3	0.26806	DN143648_c0_g1_i4	799	S	ident	Eukaryotic translation initiation factor 4 gamma 3	---	1	4.22444e-35	151.49	KQES(1)KEDPLFK	3
Initiation factor eIF-4 gamma, MA3	0.26806	DN143648_c0_g1_i4	574	S	ident	Eukaryotic translation initiation factor 4 gamma 3	---	0.920465	1.95932e-10	98.76	FHGIDSLHS(0.003)DVNS(0.92)ES(0.073)ES(0.004)GK	3
Initiation factor eIF-4 gamma, MA3	0.26806	DN142506_c0_g1_i1	119	S	ident	programmed cell death, putative	---	0.998652	0.00243486	76.073	HS(0.001)S(0.999)KDVWVR	2
Initiation factor eIF-4 gamma, MA3	0.26806	DN142506_c0_g1_i1	306	T	ident	programmed cell death, putative	---	0.901116	0.000208832	71.696	S(0.006)VT(0.019)T(0.073)GT(0.901)PPS(0.001)SSIPPVSIALR	2
Initiation factor eIF-4 gamma, MA3	0.26806	DN142506_c0_g1_i1	537	S	ident	programmed cell death, putative	---	1	0.00348908	64.104	RFVS(1)EGDAIR	2
Protein-tyrosine phosphatase, catalytic	0.0935264	DN150708_c1_g2_i2	152	S	ident	Calpain-7	---	1	8.33029e-37	154.55	RNS(1)ADEQLIELIR	2
Protein-tyrosine phosphatase, catalytic	0.0935264	DN150708_c1_g2_i2	330	S	ident	Calpain-7	---	0.994943	1.39587e-20	115.5	TGGPADGGS(0.005)PLPS(0.995)PLAGDR	2
Protein-tyrosine phosphatase, catalytic	0.0935264	DN150708_c1_g2_i2	337	S	ident	Calpain-7	---	0.817842	4.80143e-09	61.725	TGGPADGGS(0.045)PLPS(0.037)PLAGDRS(0.818)PLPLT(0.101)R	3
Protein-tyrosine phosphatase, catalytic	0.0935264	DN150708_c1_g2_i2	326	S	ident	Calpain-7	---	0.999904	1.69295e-20	115.01	TGGPADGGS(1)PLPSPLAGDR	2
Protein-tyrosine phosphatase, catalytic	0.0935264	DN150636_c0_g2_i1	685	S	ident	myotubularin-related protein	---	0.954169	1.1119e-51	158.98	TTLSS(0.045)S(0.954)LT(0.001)SLPDTAK	2
Protein-tyrosine phosphatase, catalytic	0.0935264	DN150636_c0_g2_i1	688	S	ident	myotubularin-related protein	---	0.956888	1.01195e-13	124.82	TTLS(0.029)S(0.064)S(0.894)LT(0.037)S(0.957)LPDT(0.019)AK	2
Protein-tyrosine phosphatase, catalytic	0.0935264	DN136227_c0_g1_i8	197	S	ident	Receptor-type tyrosine-protein phosphatase V	---	0.99865	0.000979407	52.814	RQS(0.999)QHGLS(0.001)HESCSGR	4
Protein-tyrosine phosphatase, catalytic	0.0935264	DN136227_c0_g1_i8	120	S	ident	Receptor-type tyrosine-protein phosphatase V	---	0.949256	5.74856e-07	97.095	EEGIAGCS(0.949)PT(0.051)LLQPR	2
Protein-tyrosine phosphatase, catalytic	0.0935264	DN136227_c0_g1_i4	157	S	ident	tyrosine-protein phosphatase 10D-like isoform X2	---	0.828443	0.00466091	67.997	SQTPVS(0.828)PS(0.17)Y(0.002)R	2
Protein-tyrosine phosphatase, catalytic	0.0935264	DN152006_c6_g1_i2	5	S	ident	putative protein-tyrosine phosphatase,non-receptor type nt5	---	0.95475	9.99167e-43	121.45	RLS(0.955)T(0.043)AT(0.002)TVDAK	2
Protein-tyrosine phosphatase, catalytic	0.0935264	DN148274_c1_g1_i2	169	S	ident	putative protein tyrosine phosphatase n11 (shp2)	---	0.985129	0.00316696	63.436	LS(0.985)PAS(0.015)LSGGSTVSR	2
BEACH domain	0.0865374	DN152474_c6_g1_i2	1080	T	ident	neurobeachin isoform X5	---	1	6.96622e-07	99.413	RIT(1)PPVEASSSDRPR	3
BEACH domain	0.0865374	DN152904_c7_g1_i1	186	S	ident	neurobeachin-like protein 1	---	0.998364	0.00313239	80.245	AFS(0.998)LS(0.002)QLEK	2
HD/PDEase domain	0.196421	DN151745_c4_g1_i2	87	S	ident	dual 3',5'-cyclic-AMP and -GMP phosphodiesterase, putative	---	0.973175	9.16537e-05	102.08	KIS(0.973)S(0.027)HEFEPVAFR	2
HD/PDEase domain	0.196421	DN150389_c0_g1_i1	232	S	ident	cAMP-specific 3',5'-cyclic phosphodiesterase 4C-like isoform X10	---	0.823157	7.44957e-05	97.235	AS(0.823)T(0.177)GMAPLGLPDR	2
FERM, C-terminal PH-like domain	0.105423	DN152538_c9_g1_i1	1561	S	ident	putative 4.1 G protein	---	0.995448	3.01209e-24	114.54	LAGS(0.995)S(0.008)S(0.163)S(0.834)LIGFK	2
FERM, C-terminal PH-like domain	0.105423	DN152538_c9_g1_i1	777	S	ident	putative 4.1 G protein	---	0.960951	1.30005e-51	161.55	RS(0.039)S(0.961)LSTAADLANACR	2
FERM, C-terminal PH-like domain	0.105423	DN152538_c9_g1_i1	1564	S	ident	putative 4.1 G protein	---	0.969848	3.01209e-24	114.54	LAGS(0.969)S(0.03)S(0.031)S(0.97)LIGFK	2
FERM, C-terminal PH-like domain	0.105423	DN147856_c0_g1_i3	183	S	ident	FERM domain-containing protein 5	---	0.811752	0.00112181	101.04	RT(0.188)S(0.812)LMVPNFDK	2
FERM, C-terminal PH-like domain	0.105423	DN151416_c5_g2_i2	448	S	ident	Band 4.1-like protein 3	---	0.999999	0.00191675	84.753	KPS(1)VLPEFSGR	2
FERM, C-terminal PH-like domain	0.105423	DN150747_c0_g3_i1	592	S	ident	Band 4.1-like protein 2	---	0.999718	0.000400767	80.585	AGLQY(0.004)S(0.046)S(0.95)MHS(1)LNR	2
FERM, C-terminal PH-like domain	0.105423	DN150747_c0_g3_i1	182	T	ident	Band 4.1-like protein 2	---	0.962142	8.60465e-13	87.704	FWTPDVGVGQDDES(0.013)QRPPT(0.962)PS(0.023)GDQT(0.002)K	3
[truncated: 902 more rows]
